# Supplementary material for: A Multimodal Spatial and Epigenomic Atlas of Human Adult Lung Topography
Source: bioRxiv. 2025 May 23:2025.05.23.655666. Preprint. [Version 1] doi: 10.1101/2025.05.23.655666 (PMC12140004; doi:10.1101/2025.05.23.655666)
Supplement: Supplement 3 [file media-3.zip]

Archive with 13 entries (13 files):
- Supplementary Tables snHLA/Supplementary Data snHLA.pdf
- Supplementary Tables snHLA/Supplementary Table 11 Summary of Cellchat Receptor Ligand Interactions.xlsx
- Supplementary Tables snHLA/Supplementary Table 2 Lung Block Anatomical Characterizations and Use in Assays.xlsx
- Supplementary Tables snHLA/Supplementary Table 3 snRNA annotations and QC metadata.xlsx
- Supplementary Tables snHLA/Supplementary Table 1 Donor Demographics and Clinical-Pathological Assessment.docx
- Supplementary Tables snHLA/Supplementary Table 10 MerFISH codebook snHLA.xlsx
- Supplementary Tables snHLA/Supplementary Table 4 snHLA Cell Type and Marker Gene Dictionary.xlsx
- Supplementary Tables snHLA/Supplementary Table 12 Subclass.L5 epigenomic features.xlsx
- Supplementary Tables snHLA/Supplementary Table 5 snHLA Cell Type Alignment with Cell Ontology IDs.xlsx
- Supplementary Tables snHLA/Supplementary Table 6 NS-Forest Markers.xlsx
- Supplementary Tables snHLA/Supplementary Table 7 MxIF Antibodies .docx
- Supplementary Tables snHLA/Supplementary Table 8 SNARE2 annotations and QC metadata.xlsx
- Supplementary Tables snHLA/Supplementary Table 9 Subclass.L3 Epigenomic Features.xlsx
