# Supplementary material for: A Multimodal Spatial and Epigenomic Atlas of Human Adult Lung Topography
Source: bioRxiv. 2025 May 23:2025.05.23.655666. Preprint. [Version 1] doi: 10.1101/2025.05.23.655666 (PMC12140004; doi:10.1101/2025.05.23.655666)
Supplement: Supplement 3 [file media-3.zip › Supplementary Tables snHLA/Supplementary Table 11 Summary of Cellchat Receptor Ligand Interactions.xlsx]

## Sheet: Sheet 1
		Supplementary Table 18. Summary of Cellchat receptor ligand interactions.
		source	target	ligand	receptor	prob	pval	interaction_name	interaction_name_2	pathway_name	annotation	evidence
	1	AEC	AT2.p	TGFB1	TGFbR1_R2	0.00422636	0	TGFB1_TGFBR1_TGFBR2	TGFB1 - (TGFBR1+TGFBR2)	TGFb	Secreted Signaling	KEGG: hsa04350
	2	AM	AT2.p	TGFB1	TGFbR1_R2	0.00449359	0	TGFB1_TGFBR1_TGFBR2	TGFB1 - (TGFBR1+TGFBR2)	TGFb	Secreted Signaling	KEGG: hsa04350
	3	IVM	AT2.p	TGFB1	TGFbR1_R2	0.00933598	0	TGFB1_TGFBR1_TGFBR2	TGFB1 - (TGFBR1+TGFBR2)	TGFb	Secreted Signaling	KEGG: hsa04350
	4	IM	AT2.p	TGFB1	TGFbR1_R2	0.00562195	0	TGFB1_TGFBR1_TGFBR2	TGFB1 - (TGFBR1+TGFBR2)	TGFb	Secreted Signaling	KEGG: hsa04350
	5	IM.p	AT2.p	TGFB1	TGFbR1_R2	0.00558394	0	TGFB1_TGFBR1_TGFBR2	TGFB1 - (TGFBR1+TGFBR2)	TGFb	Secreted Signaling	KEGG: hsa04350
	6	cDC1	AT2.p	TGFB1	TGFbR1_R2	0.00302529	0	TGFB1_TGFBR1_TGFBR2	TGFB1 - (TGFBR1+TGFBR2)	TGFb	Secreted Signaling	KEGG: hsa04350
	7	cDC2	AT2.p	TGFB1	TGFbR1_R2	0.00619382	0	TGFB1_TGFBR1_TGFBR2	TGFB1 - (TGFBR1+TGFBR2)	TGFb	Secreted Signaling	KEGG: hsa04350
	8	pMON	AT2.p	TGFB1	TGFbR1_R2	0.00618342	0	TGFB1_TGFBR1_TGFBR2	TGFB1 - (TGFBR1+TGFBR2)	TGFb	Secreted Signaling	KEGG: hsa04350
	9	iMON	AT2.p	TGFB1	TGFbR1_R2	0.0060606	0	TGFB1_TGFBR1_TGFBR2	TGFB1 - (TGFBR1+TGFBR2)	TGFb	Secreted Signaling	KEGG: hsa04350
	10	CD4.T	AT2.p	TGFB1	TGFbR1_R2	0.00661501	0	TGFB1_TGFBR1_TGFBR2	TGFB1 - (TGFBR1+TGFBR2)	TGFb	Secreted Signaling	KEGG: hsa04350
	11	CD8.T	AT2.p	TGFB1	TGFbR1_R2	0.00653444	0	TGFB1_TGFBR1_TGFBR2	TGFB1 - (TGFBR1+TGFBR2)	TGFb	Secreted Signaling	KEGG: hsa04350
	12	NKT	AT2.p	TGFB1	TGFbR1_R2	0.00808205	0	TGFB1_TGFBR1_TGFBR2	TGFB1 - (TGFBR1+TGFBR2)	TGFb	Secreted Signaling	KEGG: hsa04350
	13	NK	AT2.p	TGFB1	TGFbR1_R2	0.00839755	0	TGFB1_TGFBR1_TGFBR2	TGFB1 - (TGFBR1+TGFBR2)	TGFb	Secreted Signaling	KEGG: hsa04350
	14	AEC	AT2.AT1	TGFB1	TGFbR1_R2	0.00433225	0	TGFB1_TGFBR1_TGFBR2	TGFB1 - (TGFBR1+TGFBR2)	TGFb	Secreted Signaling	KEGG: hsa04350
	15	AM	AT2.AT1	TGFB1	TGFbR1_R2	0.00460617	0	TGFB1_TGFBR1_TGFBR2	TGFB1 - (TGFBR1+TGFBR2)	TGFb	Secreted Signaling	KEGG: hsa04350
	16	IVM	AT2.AT1	TGFB1	TGFbR1_R2	0.00956824	0	TGFB1_TGFBR1_TGFBR2	TGFB1 - (TGFBR1+TGFBR2)	TGFb	Secreted Signaling	KEGG: hsa04350
	17	IM	AT2.AT1	TGFB1	TGFbR1_R2	0.0057627	0	TGFB1_TGFBR1_TGFBR2	TGFB1 - (TGFBR1+TGFBR2)	TGFb	Secreted Signaling	KEGG: hsa04350
	18	IM.p	AT2.AT1	TGFB1	TGFbR1_R2	0.00572373	0	TGFB1_TGFBR1_TGFBR2	TGFB1 - (TGFBR1+TGFBR2)	TGFb	Secreted Signaling	KEGG: hsa04350
	19	cDC1	AT2.AT1	TGFB1	TGFbR1_R2	0.00310123	0	TGFB1_TGFBR1_TGFBR2	TGFB1 - (TGFBR1+TGFBR2)	TGFb	Secreted Signaling	KEGG: hsa04350
	20	cDC2	AT2.AT1	TGFB1	TGFbR1_R2	0.00634879	0	TGFB1_TGFBR1_TGFBR2	TGFB1 - (TGFBR1+TGFBR2)	TGFb	Secreted Signaling	KEGG: hsa04350
	21	pMON	AT2.AT1	TGFB1	TGFbR1_R2	0.00633813	0	TGFB1_TGFBR1_TGFBR2	TGFB1 - (TGFBR1+TGFBR2)	TGFb	Secreted Signaling	KEGG: hsa04350
	22	iMON	AT2.AT1	TGFB1	TGFbR1_R2	0.00621236	0	TGFB1_TGFBR1_TGFBR2	TGFB1 - (TGFBR1+TGFBR2)	TGFb	Secreted Signaling	KEGG: hsa04350
	23	CD4.T	AT2.AT1	TGFB1	TGFbR1_R2	0.00678044	0	TGFB1_TGFBR1_TGFBR2	TGFB1 - (TGFBR1+TGFBR2)	TGFb	Secreted Signaling	KEGG: hsa04350
	24	CD8.T	AT2.AT1	TGFB1	TGFbR1_R2	0.00669787	0	TGFB1_TGFBR1_TGFBR2	TGFB1 - (TGFBR1+TGFBR2)	TGFb	Secreted Signaling	KEGG: hsa04350
	25	NKT	AT2.AT1	TGFB1	TGFbR1_R2	0.00828387	0	TGFB1_TGFBR1_TGFBR2	TGFB1 - (TGFBR1+TGFBR2)	TGFb	Secreted Signaling	KEGG: hsa04350
	26	NK	AT2.AT1	TGFB1	TGFbR1_R2	0.00860717	0	TGFB1_TGFBR1_TGFBR2	TGFB1 - (TGFBR1+TGFBR2)	TGFb	Secreted Signaling	KEGG: hsa04350
	27	AEC	ASMC	TGFB1	TGFbR1_R2	0.00229554	0	TGFB1_TGFBR1_TGFBR2	TGFB1 - (TGFBR1+TGFBR2)	TGFb	Secreted Signaling	KEGG: hsa04350
	28	AM	ASMC	TGFB1	TGFbR1_R2	0.00244069	0	TGFB1_TGFBR1_TGFBR2	TGFB1 - (TGFBR1+TGFBR2)	TGFb	Secreted Signaling	KEGG: hsa04350
	29	IVM	ASMC	TGFB1	TGFbR1_R2	0.0050731	0	TGFB1_TGFBR1_TGFBR2	TGFB1 - (TGFBR1+TGFBR2)	TGFb	Secreted Signaling	KEGG: hsa04350
	30	IM	ASMC	TGFB1	TGFbR1_R2	0.0030537	0	TGFB1_TGFBR1_TGFBR2	TGFB1 - (TGFBR1+TGFBR2)	TGFb	Secreted Signaling	KEGG: hsa04350
	31	IM.p	ASMC	TGFB1	TGFbR1_R2	0.00303304	0	TGFB1_TGFBR1_TGFBR2	TGFB1 - (TGFBR1+TGFBR2)	TGFb	Secreted Signaling	KEGG: hsa04350
	32	cDC1	ASMC	TGFB1	TGFbR1_R2	0.00164298	0	TGFB1_TGFBR1_TGFBR2	TGFB1 - (TGFBR1+TGFBR2)	TGFb	Secreted Signaling	KEGG: hsa04350
	33	cDC2	ASMC	TGFB1	TGFbR1_R2	0.00336445	0	TGFB1_TGFBR1_TGFBR2	TGFB1 - (TGFBR1+TGFBR2)	TGFb	Secreted Signaling	KEGG: hsa04350
	34	pMON	ASMC	TGFB1	TGFbR1_R2	0.0033588	0	TGFB1_TGFBR1_TGFBR2	TGFB1 - (TGFBR1+TGFBR2)	TGFb	Secreted Signaling	KEGG: hsa04350
	35	iMON	ASMC	TGFB1	TGFbR1_R2	0.00329191	0	TGFB1_TGFBR1_TGFBR2	TGFB1 - (TGFBR1+TGFBR2)	TGFb	Secreted Signaling	KEGG: hsa04350
	36	CD4.T	ASMC	TGFB1	TGFbR1_R2	0.00359333	0	TGFB1_TGFBR1_TGFBR2	TGFB1 - (TGFBR1+TGFBR2)	TGFb	Secreted Signaling	KEGG: hsa04350
	37	CD8.T	ASMC	TGFB1	TGFbR1_R2	0.00354955	0	TGFB1_TGFBR1_TGFBR2	TGFB1 - (TGFBR1+TGFBR2)	TGFb	Secreted Signaling	KEGG: hsa04350
	38	NKT	ASMC	TGFB1	TGFbR1_R2	0.00439067	0	TGFB1_TGFBR1_TGFBR2	TGFB1 - (TGFBR1+TGFBR2)	TGFb	Secreted Signaling	KEGG: hsa04350
	39	NK	ASMC	TGFB1	TGFbR1_R2	0.00456216	0	TGFB1_TGFBR1_TGFBR2	TGFB1 - (TGFBR1+TGFBR2)	TGFb	Secreted Signaling	KEGG: hsa04350
	40	AEC	AM	TGFB1	TGFbR1_R2	0.00486254	0	TGFB1_TGFBR1_TGFBR2	TGFB1 - (TGFBR1+TGFBR2)	TGFb	Secreted Signaling	KEGG: hsa04350
	41	AM	AM	TGFB1	TGFbR1_R2	0.00516997	0	TGFB1_TGFBR1_TGFBR2	TGFB1 - (TGFBR1+TGFBR2)	TGFb	Secreted Signaling	KEGG: hsa04350
	42	IVM	AM	TGFB1	TGFbR1_R2	0.0107225	0	TGFB1_TGFBR1_TGFBR2	TGFB1 - (TGFBR1+TGFBR2)	TGFb	Secreted Signaling	KEGG: hsa04350
	43	IM	AM	TGFB1	TGFbR1_R2	0.00646698	0	TGFB1_TGFBR1_TGFBR2	TGFB1 - (TGFBR1+TGFBR2)	TGFb	Secreted Signaling	KEGG: hsa04350
	44	IM.p	AM	TGFB1	TGFbR1_R2	0.00642331	0	TGFB1_TGFBR1_TGFBR2	TGFB1 - (TGFBR1+TGFBR2)	TGFb	Secreted Signaling	KEGG: hsa04350
	45	cDC1	AM	TGFB1	TGFbR1_R2	0.00348234	0	TGFB1_TGFBR1_TGFBR2	TGFB1 - (TGFBR1+TGFBR2)	TGFb	Secreted Signaling	KEGG: hsa04350
	46	cDC2	AM	TGFB1	TGFbR1_R2	0.00712376	0	TGFB1_TGFBR1_TGFBR2	TGFB1 - (TGFBR1+TGFBR2)	TGFb	Secreted Signaling	KEGG: hsa04350
	47	pMON	AM	TGFB1	TGFbR1_R2	0.00711181	0	TGFB1_TGFBR1_TGFBR2	TGFB1 - (TGFBR1+TGFBR2)	TGFb	Secreted Signaling	KEGG: hsa04350
	48	iMON	AM	TGFB1	TGFbR1_R2	0.00697196	0	TGFB1_TGFBR1_TGFBR2	TGFB1 - (TGFBR1+TGFBR2)	TGFb	Secreted Signaling	KEGG: hsa04350
	49	CD4.T	AM	TGFB1	TGFbR1_R2	0.00760735	0	TGFB1_TGFBR1_TGFBR2	TGFB1 - (TGFBR1+TGFBR2)	TGFb	Secreted Signaling	KEGG: hsa04350
	50	CD8.T	AM	TGFB1	TGFbR1_R2	0.00751486	0	TGFB1_TGFBR1_TGFBR2	TGFB1 - (TGFBR1+TGFBR2)	TGFb	Secreted Signaling	KEGG: hsa04350
	51	NKT	AM	TGFB1	TGFbR1_R2	0.00929097	0	TGFB1_TGFBR1_TGFBR2	TGFB1 - (TGFBR1+TGFBR2)	TGFb	Secreted Signaling	KEGG: hsa04350
	52	NK	AM	TGFB1	TGFbR1_R2	0.00965288	0	TGFB1_TGFBR1_TGFBR2	TGFB1 - (TGFBR1+TGFBR2)	TGFb	Secreted Signaling	KEGG: hsa04350
	53	AEC	IVM	TGFB1	TGFbR1_R2	0.00395903	0	TGFB1_TGFBR1_TGFBR2	TGFB1 - (TGFBR1+TGFBR2)	TGFb	Secreted Signaling	KEGG: hsa04350
	54	AM	IVM	TGFB1	TGFbR1_R2	0.00420934	0	TGFB1_TGFBR1_TGFBR2	TGFB1 - (TGFBR1+TGFBR2)	TGFb	Secreted Signaling	KEGG: hsa04350
	55	IVM	IVM	TGFB1	TGFbR1_R2	0.00873506	0	TGFB1_TGFBR1_TGFBR2	TGFB1 - (TGFBR1+TGFBR2)	TGFb	Secreted Signaling	KEGG: hsa04350
	56	IM	IVM	TGFB1	TGFbR1_R2	0.00526567	0	TGFB1_TGFBR1_TGFBR2	TGFB1 - (TGFBR1+TGFBR2)	TGFb	Secreted Signaling	KEGG: hsa04350
	57	IM.p	IVM	TGFB1	TGFbR1_R2	0.0052301	0	TGFB1_TGFBR1_TGFBR2	TGFB1 - (TGFBR1+TGFBR2)	TGFb	Secreted Signaling	KEGG: hsa04350
	58	cDC1	IVM	TGFB1	TGFbR1_R2	0.00283485	0	TGFB1_TGFBR1_TGFBR2	TGFB1 - (TGFBR1+TGFBR2)	TGFb	Secreted Signaling	KEGG: hsa04350
	59	cDC2	IVM	TGFB1	TGFbR1_R2	0.00580072	0	TGFB1_TGFBR1_TGFBR2	TGFB1 - (TGFBR1+TGFBR2)	TGFb	Secreted Signaling	KEGG: hsa04350
	60	pMON	IVM	TGFB1	TGFbR1_R2	0.00579098	0	TGFB1_TGFBR1_TGFBR2	TGFB1 - (TGFBR1+TGFBR2)	TGFb	Secreted Signaling	KEGG: hsa04350
	61	iMON	IVM	TGFB1	TGFbR1_R2	0.00567674	0	TGFB1_TGFBR1_TGFBR2	TGFB1 - (TGFBR1+TGFBR2)	TGFb	Secreted Signaling	KEGG: hsa04350
	62	CD4.T	IVM	TGFB1	TGFbR1_R2	0.00619471	0	TGFB1_TGFBR1_TGFBR2	TGFB1 - (TGFBR1+TGFBR2)	TGFb	Secreted Signaling	KEGG: hsa04350
	63	CD8.T	IVM	TGFB1	TGFbR1_R2	0.00611935	0	TGFB1_TGFBR1_TGFBR2	TGFB1 - (TGFBR1+TGFBR2)	TGFb	Secreted Signaling	KEGG: hsa04350
	64	NKT	IVM	TGFB1	TGFbR1_R2	0.00756661	0	TGFB1_TGFBR1_TGFBR2	TGFB1 - (TGFBR1+TGFBR2)	TGFb	Secreted Signaling	KEGG: hsa04350
	65	NK	IVM	TGFB1	TGFbR1_R2	0.00786155	0	TGFB1_TGFBR1_TGFBR2	TGFB1 - (TGFBR1+TGFBR2)	TGFb	Secreted Signaling	KEGG: hsa04350
	66	AEC	IM	TGFB1	TGFbR1_R2	0.0058502	0	TGFB1_TGFBR1_TGFBR2	TGFB1 - (TGFBR1+TGFBR2)	TGFb	Secreted Signaling	KEGG: hsa04350
	67	AM	IM	TGFB1	TGFbR1_R2	0.00622007	0	TGFB1_TGFBR1_TGFBR2	TGFB1 - (TGFBR1+TGFBR2)	TGFb	Secreted Signaling	KEGG: hsa04350
	68	IVM	IM	TGFB1	TGFbR1_R2	0.0128891	0	TGFB1_TGFBR1_TGFBR2	TGFB1 - (TGFBR1+TGFBR2)	TGFb	Secreted Signaling	KEGG: hsa04350
	69	IM	IM	TGFB1	TGFbR1_R2	0.0077798	0	TGFB1_TGFBR1_TGFBR2	TGFB1 - (TGFBR1+TGFBR2)	TGFb	Secreted Signaling	KEGG: hsa04350
	70	IM.p	IM	TGFB1	TGFbR1_R2	0.0077273	0	TGFB1_TGFBR1_TGFBR2	TGFB1 - (TGFBR1+TGFBR2)	TGFb	Secreted Signaling	KEGG: hsa04350
	71	cDC1	IM	TGFB1	TGFbR1_R2	0.00419067	0	TGFB1_TGFBR1_TGFBR2	TGFB1 - (TGFBR1+TGFBR2)	TGFb	Secreted Signaling	KEGG: hsa04350
	72	cDC2	IM	TGFB1	TGFbR1_R2	0.00856927	0	TGFB1_TGFBR1_TGFBR2	TGFB1 - (TGFBR1+TGFBR2)	TGFb	Secreted Signaling	KEGG: hsa04350
	73	pMON	IM	TGFB1	TGFbR1_R2	0.00855491	0	TGFB1_TGFBR1_TGFBR2	TGFB1 - (TGFBR1+TGFBR2)	TGFb	Secreted Signaling	KEGG: hsa04350
	74	iMON	IM	TGFB1	TGFbR1_R2	0.00838753	0	TGFB1_TGFBR1_TGFBR2	TGFB1 - (TGFBR1+TGFBR2)	TGFb	Secreted Signaling	KEGG: hsa04350
	75	CD4.T	IM	TGFB1	TGFbR1_R2	0.0091505	0	TGFB1_TGFBR1_TGFBR2	TGFB1 - (TGFBR1+TGFBR2)	TGFb	Secreted Signaling	KEGG: hsa04350
	76	CD8.T	IM	TGFB1	TGFbR1_R2	0.00903933	0	TGFB1_TGFBR1_TGFBR2	TGFB1 - (TGFBR1+TGFBR2)	TGFb	Secreted Signaling	KEGG: hsa04350
	77	NKT	IM	TGFB1	TGFbR1_R2	0.0111735	0	TGFB1_TGFBR1_TGFBR2	TGFB1 - (TGFBR1+TGFBR2)	TGFb	Secreted Signaling	KEGG: hsa04350
	78	NK	IM	TGFB1	TGFbR1_R2	0.0116083	0	TGFB1_TGFBR1_TGFBR2	TGFB1 - (TGFBR1+TGFBR2)	TGFb	Secreted Signaling	KEGG: hsa04350
	79	AEC	IM.p	TGFB1	TGFbR1_R2	0.005926	0	TGFB1_TGFBR1_TGFBR2	TGFB1 - (TGFBR1+TGFBR2)	TGFb	Secreted Signaling	KEGG: hsa04350
	80	AM	IM.p	TGFB1	TGFbR1_R2	0.00630065	0	TGFB1_TGFBR1_TGFBR2	TGFB1 - (TGFBR1+TGFBR2)	TGFb	Secreted Signaling	KEGG: hsa04350
	81	IVM	IM.p	TGFB1	TGFbR1_R2	0.0130545	0	TGFB1_TGFBR1_TGFBR2	TGFB1 - (TGFBR1+TGFBR2)	TGFb	Secreted Signaling	KEGG: hsa04350
	82	IM	IM.p	TGFB1	TGFbR1_R2	0.00788049	0	TGFB1_TGFBR1_TGFBR2	TGFB1 - (TGFBR1+TGFBR2)	TGFb	Secreted Signaling	KEGG: hsa04350
	83	IM.p	IM.p	TGFB1	TGFbR1_R2	0.00782732	0	TGFB1_TGFBR1_TGFBR2	TGFB1 - (TGFBR1+TGFBR2)	TGFb	Secreted Signaling	KEGG: hsa04350
	84	cDC1	IM.p	TGFB1	TGFbR1_R2	0.00424511	0	TGFB1_TGFBR1_TGFBR2	TGFB1 - (TGFBR1+TGFBR2)	TGFb	Secreted Signaling	KEGG: hsa04350
	85	cDC2	IM.p	TGFB1	TGFbR1_R2	0.0086801	0	TGFB1_TGFBR1_TGFBR2	TGFB1 - (TGFBR1+TGFBR2)	TGFb	Secreted Signaling	KEGG: hsa04350
	86	pMON	IM.p	TGFB1	TGFbR1_R2	0.00866555	0	TGFB1_TGFBR1_TGFBR2	TGFB1 - (TGFBR1+TGFBR2)	TGFb	Secreted Signaling	KEGG: hsa04350
	87	iMON	IM.p	TGFB1	TGFbR1_R2	0.00849613	0	TGFB1_TGFBR1_TGFBR2	TGFB1 - (TGFBR1+TGFBR2)	TGFb	Secreted Signaling	KEGG: hsa04350
	88	CD4.T	IM.p	TGFB1	TGFbR1_R2	0.00926877	0	TGFB1_TGFBR1_TGFBR2	TGFB1 - (TGFBR1+TGFBR2)	TGFb	Secreted Signaling	KEGG: hsa04350
	89	CD8.T	IM.p	TGFB1	TGFbR1_R2	0.00915618	0	TGFB1_TGFBR1_TGFBR2	TGFB1 - (TGFBR1+TGFBR2)	TGFb	Secreted Signaling	KEGG: hsa04350
	90	NKT	IM.p	TGFB1	TGFbR1_R2	0.0113176	0	TGFB1_TGFBR1_TGFBR2	TGFB1 - (TGFBR1+TGFBR2)	TGFb	Secreted Signaling	KEGG: hsa04350
	91	NK	IM.p	TGFB1	TGFbR1_R2	0.011758	0	TGFB1_TGFBR1_TGFBR2	TGFB1 - (TGFBR1+TGFBR2)	TGFb	Secreted Signaling	KEGG: hsa04350
	92	AEC	cDC1	TGFB1	TGFbR1_R2	0.00582884	0	TGFB1_TGFBR1_TGFBR2	TGFB1 - (TGFBR1+TGFBR2)	TGFb	Secreted Signaling	KEGG: hsa04350
	93	AM	cDC1	TGFB1	TGFbR1_R2	0.00619736	0	TGFB1_TGFBR1_TGFBR2	TGFB1 - (TGFBR1+TGFBR2)	TGFb	Secreted Signaling	KEGG: hsa04350
	94	IVM	cDC1	TGFB1	TGFbR1_R2	0.0128425	0	TGFB1_TGFBR1_TGFBR2	TGFB1 - (TGFBR1+TGFBR2)	TGFb	Secreted Signaling	KEGG: hsa04350
	95	IM	cDC1	TGFB1	TGFbR1_R2	0.00775142	0	TGFB1_TGFBR1_TGFBR2	TGFB1 - (TGFBR1+TGFBR2)	TGFb	Secreted Signaling	KEGG: hsa04350
	96	IM.p	cDC1	TGFB1	TGFbR1_R2	0.00769912	0	TGFB1_TGFBR1_TGFBR2	TGFB1 - (TGFBR1+TGFBR2)	TGFb	Secreted Signaling	KEGG: hsa04350
	97	cDC1	cDC1	TGFB1	TGFbR1_R2	0.00417533	0	TGFB1_TGFBR1_TGFBR2	TGFB1 - (TGFBR1+TGFBR2)	TGFb	Secreted Signaling	KEGG: hsa04350
	98	cDC2	cDC1	TGFB1	TGFbR1_R2	0.00853805	0	TGFB1_TGFBR1_TGFBR2	TGFB1 - (TGFBR1+TGFBR2)	TGFb	Secreted Signaling	KEGG: hsa04350
	99	pMON	cDC1	TGFB1	TGFbR1_R2	0.00852374	0	TGFB1_TGFBR1_TGFBR2	TGFB1 - (TGFBR1+TGFBR2)	TGFb	Secreted Signaling	KEGG: hsa04350
	100	iMON	cDC1	TGFB1	TGFbR1_R2	0.00835693	0	TGFB1_TGFBR1_TGFBR2	TGFB1 - (TGFBR1+TGFBR2)	TGFb	Secreted Signaling	KEGG: hsa04350
	101	CD4.T	cDC1	TGFB1	TGFbR1_R2	0.00911717	0	TGFB1_TGFBR1_TGFBR2	TGFB1 - (TGFBR1+TGFBR2)	TGFb	Secreted Signaling	KEGG: hsa04350
	102	CD8.T	cDC1	TGFB1	TGFbR1_R2	0.00900641	0	TGFB1_TGFBR1_TGFBR2	TGFB1 - (TGFBR1+TGFBR2)	TGFb	Secreted Signaling	KEGG: hsa04350
	103	NKT	cDC1	TGFB1	TGFbR1_R2	0.0111329	0	TGFB1_TGFBR1_TGFBR2	TGFB1 - (TGFBR1+TGFBR2)	TGFb	Secreted Signaling	KEGG: hsa04350
	104	NK	cDC1	TGFB1	TGFbR1_R2	0.0115661	0	TGFB1_TGFBR1_TGFBR2	TGFB1 - (TGFBR1+TGFBR2)	TGFb	Secreted Signaling	KEGG: hsa04350
	105	AEC	cDC2	TGFB1	TGFbR1_R2	0.00699841	0	TGFB1_TGFBR1_TGFBR2	TGFB1 - (TGFBR1+TGFBR2)	TGFb	Secreted Signaling	KEGG: hsa04350
	106	AM	cDC2	TGFB1	TGFbR1_R2	0.00744083	0	TGFB1_TGFBR1_TGFBR2	TGFB1 - (TGFBR1+TGFBR2)	TGFb	Secreted Signaling	KEGG: hsa04350
	107	IVM	cDC2	TGFB1	TGFbR1_R2	0.0153903	0	TGFB1_TGFBR1_TGFBR2	TGFB1 - (TGFBR1+TGFBR2)	TGFb	Secreted Signaling	KEGG: hsa04350
	108	IM	cDC2	TGFB1	TGFbR1_R2	0.00930487	0	TGFB1_TGFBR1_TGFBR2	TGFB1 - (TGFBR1+TGFBR2)	TGFb	Secreted Signaling	KEGG: hsa04350
	109	IM.p	cDC2	TGFB1	TGFbR1_R2	0.00924218	0	TGFB1_TGFBR1_TGFBR2	TGFB1 - (TGFBR1+TGFBR2)	TGFb	Secreted Signaling	KEGG: hsa04350
	110	cDC1	cDC2	TGFB1	TGFbR1_R2	0.00501572	0	TGFB1_TGFBR1_TGFBR2	TGFB1 - (TGFBR1+TGFBR2)	TGFb	Secreted Signaling	KEGG: hsa04350
	111	cDC2	cDC2	TGFB1	TGFbR1_R2	0.0102475	0	TGFB1_TGFBR1_TGFBR2	TGFB1 - (TGFBR1+TGFBR2)	TGFb	Secreted Signaling	KEGG: hsa04350
	112	pMON	cDC2	TGFB1	TGFbR1_R2	0.0102304	0	TGFB1_TGFBR1_TGFBR2	TGFB1 - (TGFBR1+TGFBR2)	TGFb	Secreted Signaling	KEGG: hsa04350
	113	iMON	cDC2	TGFB1	TGFbR1_R2	0.0100323	0	TGFB1_TGFBR1_TGFBR2	TGFB1 - (TGFBR1+TGFBR2)	TGFb	Secreted Signaling	KEGG: hsa04350
	114	CD4.T	cDC2	TGFB1	TGFbR1_R2	0.0109413	0	TGFB1_TGFBR1_TGFBR2	TGFB1 - (TGFBR1+TGFBR2)	TGFb	Secreted Signaling	KEGG: hsa04350
	115	CD8.T	cDC2	TGFB1	TGFbR1_R2	0.0108086	0	TGFB1_TGFBR1_TGFBR2	TGFB1 - (TGFBR1+TGFBR2)	TGFb	Secreted Signaling	KEGG: hsa04350
	116	NKT	cDC2	TGFB1	TGFbR1_R2	0.0133549	0	TGFB1_TGFBR1_TGFBR2	TGFB1 - (TGFBR1+TGFBR2)	TGFb	Secreted Signaling	KEGG: hsa04350
	117	NK	cDC2	TGFB1	TGFbR1_R2	0.0138734	0	TGFB1_TGFBR1_TGFBR2	TGFB1 - (TGFBR1+TGFBR2)	TGFb	Secreted Signaling	KEGG: hsa04350
	118	AEC	NKT	TGFB1	TGFbR1_R2	0.00686725	0	TGFB1_TGFBR1_TGFBR2	TGFB1 - (TGFBR1+TGFBR2)	TGFb	Secreted Signaling	KEGG: hsa04350
	119	AM	NKT	TGFB1	TGFbR1_R2	0.00730138	0	TGFB1_TGFBR1_TGFBR2	TGFB1 - (TGFBR1+TGFBR2)	TGFb	Secreted Signaling	KEGG: hsa04350
	120	IVM	NKT	TGFB1	TGFbR1_R2	0.0151051	0	TGFB1_TGFBR1_TGFBR2	TGFB1 - (TGFBR1+TGFBR2)	TGFb	Secreted Signaling	KEGG: hsa04350
	121	IM	NKT	TGFB1	TGFbR1_R2	0.00913068	0	TGFB1_TGFBR1_TGFBR2	TGFB1 - (TGFBR1+TGFBR2)	TGFb	Secreted Signaling	KEGG: hsa04350
	122	IM.p	NKT	TGFB1	TGFbR1_R2	0.00906916	0	TGFB1_TGFBR1_TGFBR2	TGFB1 - (TGFBR1+TGFBR2)	TGFb	Secreted Signaling	KEGG: hsa04350
	123	cDC1	NKT	TGFB1	TGFbR1_R2	0.00492143	0	TGFB1_TGFBR1_TGFBR2	TGFB1 - (TGFBR1+TGFBR2)	TGFb	Secreted Signaling	KEGG: hsa04350
	124	cDC2	NKT	TGFB1	TGFbR1_R2	0.0100559	0	TGFB1_TGFBR1_TGFBR2	TGFB1 - (TGFBR1+TGFBR2)	TGFb	Secreted Signaling	KEGG: hsa04350
	125	pMON	NKT	TGFB1	TGFbR1_R2	0.010039	0	TGFB1_TGFBR1_TGFBR2	TGFB1 - (TGFBR1+TGFBR2)	TGFb	Secreted Signaling	KEGG: hsa04350
	126	iMON	NKT	TGFB1	TGFbR1_R2	0.00984448	0	TGFB1_TGFBR1_TGFBR2	TGFB1 - (TGFBR1+TGFBR2)	TGFb	Secreted Signaling	KEGG: hsa04350
	127	CD4.T	NKT	TGFB1	TGFbR1_R2	0.0107368	0	TGFB1_TGFBR1_TGFBR2	TGFB1 - (TGFBR1+TGFBR2)	TGFb	Secreted Signaling	KEGG: hsa04350
	128	CD8.T	NKT	TGFB1	TGFbR1_R2	0.0106066	0	TGFB1_TGFBR1_TGFBR2	TGFB1 - (TGFBR1+TGFBR2)	TGFb	Secreted Signaling	KEGG: hsa04350
	129	NKT	NKT	TGFB1	TGFbR1_R2	0.0131059	0	TGFB1_TGFBR1_TGFBR2	TGFB1 - (TGFBR1+TGFBR2)	TGFb	Secreted Signaling	KEGG: hsa04350
	130	NK	NKT	TGFB1	TGFbR1_R2	0.0136148	0	TGFB1_TGFBR1_TGFBR2	TGFB1 - (TGFBR1+TGFBR2)	TGFb	Secreted Signaling	KEGG: hsa04350
	131	AEC	NK	TGFB1	TGFbR1_R2	0.00474482	0	TGFB1_TGFBR1_TGFBR2	TGFB1 - (TGFBR1+TGFBR2)	TGFb	Secreted Signaling	KEGG: hsa04350
	132	AM	NK	TGFB1	TGFbR1_R2	0.00504482	0	TGFB1_TGFBR1_TGFBR2	TGFB1 - (TGFBR1+TGFBR2)	TGFb	Secreted Signaling	KEGG: hsa04350
	133	IVM	NK	TGFB1	TGFbR1_R2	0.0104724	0	TGFB1_TGFBR1_TGFBR2	TGFB1 - (TGFBR1+TGFBR2)	TGFb	Secreted Signaling	KEGG: hsa04350
	134	IM	NK	TGFB1	TGFbR1_R2	0.00631103	0	TGFB1_TGFBR1_TGFBR2	TGFB1 - (TGFBR1+TGFBR2)	TGFb	Secreted Signaling	KEGG: hsa04350
	135	IM.p	NK	TGFB1	TGFbR1_R2	0.00626839	0	TGFB1_TGFBR1_TGFBR2	TGFB1 - (TGFBR1+TGFBR2)	TGFb	Secreted Signaling	KEGG: hsa04350
	136	cDC1	NK	TGFB1	TGFbR1_R2	0.00339718	0	TGFB1_TGFBR1_TGFBR2	TGFB1 - (TGFBR1+TGFBR2)	TGFb	Secreted Signaling	KEGG: hsa04350
	137	cDC2	NK	TGFB1	TGFbR1_R2	0.00695251	0	TGFB1_TGFBR1_TGFBR2	TGFB1 - (TGFBR1+TGFBR2)	TGFb	Secreted Signaling	KEGG: hsa04350
	138	pMON	NK	TGFB1	TGFbR1_R2	0.00694084	0	TGFB1_TGFBR1_TGFBR2	TGFB1 - (TGFBR1+TGFBR2)	TGFb	Secreted Signaling	KEGG: hsa04350
	139	iMON	NK	TGFB1	TGFbR1_R2	0.00680363	0	TGFB1_TGFBR1_TGFBR2	TGFB1 - (TGFBR1+TGFBR2)	TGFb	Secreted Signaling	KEGG: hsa04350
	140	CD4.T	NK	TGFB1	TGFbR1_R2	0.00742489	0	TGFB1_TGFBR1_TGFBR2	TGFB1 - (TGFBR1+TGFBR2)	TGFb	Secreted Signaling	KEGG: hsa04350
	141	CD8.T	NK	TGFB1	TGFbR1_R2	0.00733454	0	TGFB1_TGFBR1_TGFBR2	TGFB1 - (TGFBR1+TGFBR2)	TGFb	Secreted Signaling	KEGG: hsa04350
	142	NKT	NK	TGFB1	TGFbR1_R2	0.00906991	0	TGFB1_TGFBR1_TGFBR2	TGFB1 - (TGFBR1+TGFBR2)	TGFb	Secreted Signaling	KEGG: hsa04350
	143	NK	NK	TGFB1	TGFbR1_R2	0.0094236	0	TGFB1_TGFBR1_TGFBR2	TGFB1 - (TGFBR1+TGFBR2)	TGFb	Secreted Signaling	KEGG: hsa04350
	144	AT2.AT1	AT2.p	TGFB2	TGFbR1_R2	0.00332342	0	TGFB2_TGFBR1_TGFBR2	TGFB2 - (TGFBR1+TGFBR2)	TGFb	Secreted Signaling	KEGG: hsa04350
	145	AT1	AT2.p	TGFB2	TGFbR1_R2	0.00320117	0	TGFB2_TGFBR1_TGFBR2	TGFB2 - (TGFBR1+TGFBR2)	TGFb	Secreted Signaling	KEGG: hsa04350
	146	AT2.AT1	AT2.AT1	TGFB2	TGFbR1_R2	0.00340682	0	TGFB2_TGFBR1_TGFBR2	TGFB2 - (TGFBR1+TGFBR2)	TGFb	Secreted Signaling	KEGG: hsa04350
	147	AT1	AT2.AT1	TGFB2	TGFbR1_R2	0.00328151	0	TGFB2_TGFBR1_TGFBR2	TGFB2 - (TGFBR1+TGFBR2)	TGFb	Secreted Signaling	KEGG: hsa04350
	148	AT2.AT1	ASMC	TGFB2	TGFbR1_R2	0.00180492	0	TGFB2_TGFBR1_TGFBR2	TGFB2 - (TGFBR1+TGFBR2)	TGFb	Secreted Signaling	KEGG: hsa04350
	149	AT1	ASMC	TGFB2	TGFbR1_R2	0.00173851	0	TGFB2_TGFBR1_TGFBR2	TGFB2 - (TGFBR1+TGFBR2)	TGFb	Secreted Signaling	KEGG: hsa04350
	150	AT2.AT1	AM	TGFB2	TGFbR1_R2	0.00382522	0	TGFB2_TGFBR1_TGFBR2	TGFB2 - (TGFBR1+TGFBR2)	TGFb	Secreted Signaling	KEGG: hsa04350
	151	AT1	AM	TGFB2	TGFbR1_R2	0.00368463	0	TGFB2_TGFBR1_TGFBR2	TGFB2 - (TGFBR1+TGFBR2)	TGFb	Secreted Signaling	KEGG: hsa04350
	152	AT2.AT1	IVM	TGFB2	TGFbR1_R2	0.00311405	0	TGFB2_TGFBR1_TGFBR2	TGFB2 - (TGFBR1+TGFBR2)	TGFb	Secreted Signaling	KEGG: hsa04350
	153	AT1	IVM	TGFB2	TGFbR1_R2	0.00299957	0	TGFB2_TGFBR1_TGFBR2	TGFB2 - (TGFBR1+TGFBR2)	TGFb	Secreted Signaling	KEGG: hsa04350
	154	AT2.AT1	IM	TGFB2	TGFbR1_R2	0.00460311	0	TGFB2_TGFBR1_TGFBR2	TGFB2 - (TGFBR1+TGFBR2)	TGFb	Secreted Signaling	KEGG: hsa04350
	155	AT1	IM	TGFB2	TGFbR1_R2	0.004434	0	TGFB2_TGFBR1_TGFBR2	TGFB2 - (TGFBR1+TGFBR2)	TGFb	Secreted Signaling	KEGG: hsa04350
	156	AT2.AT1	IM.p	TGFB2	TGFbR1_R2	0.00466288	0	TGFB2_TGFBR1_TGFBR2	TGFB2 - (TGFBR1+TGFBR2)	TGFb	Secreted Signaling	KEGG: hsa04350
	157	AT1	IM.p	TGFB2	TGFbR1_R2	0.00449159	0	TGFB2_TGFBR1_TGFBR2	TGFB2 - (TGFBR1+TGFBR2)	TGFb	Secreted Signaling	KEGG: hsa04350
	158	AT2.AT1	cDC1	TGFB2	TGFbR1_R2	0.00458627	0	TGFB2_TGFBR1_TGFBR2	TGFB2 - (TGFBR1+TGFBR2)	TGFb	Secreted Signaling	KEGG: hsa04350
	159	AT1	cDC1	TGFB2	TGFbR1_R2	0.00441778	0	TGFB2_TGFBR1_TGFBR2	TGFB2 - (TGFBR1+TGFBR2)	TGFb	Secreted Signaling	KEGG: hsa04350
	160	AT2.AT1	cDC2	TGFB2	TGFbR1_R2	0.00550891	0	TGFB2_TGFBR1_TGFBR2	TGFB2 - (TGFBR1+TGFBR2)	TGFb	Secreted Signaling	KEGG: hsa04350
	161	AT1	cDC2	TGFB2	TGFbR1_R2	0.00530671	0	TGFB2_TGFBR1_TGFBR2	TGFB2 - (TGFBR1+TGFBR2)	TGFb	Secreted Signaling	KEGG: hsa04350
	162	AT2.AT1	NKT	TGFB2	TGFbR1_R2	0.0054054	0	TGFB2_TGFBR1_TGFBR2	TGFB2 - (TGFBR1+TGFBR2)	TGFb	Secreted Signaling	KEGG: hsa04350
	163	AT1	NKT	TGFB2	TGFbR1_R2	0.00520697	0	TGFB2_TGFBR1_TGFBR2	TGFB2 - (TGFBR1+TGFBR2)	TGFb	Secreted Signaling	KEGG: hsa04350
	164	AT2.AT1	NK	TGFB2	TGFbR1_R2	0.00373183	0	TGFB2_TGFBR1_TGFBR2	TGFB2 - (TGFBR1+TGFBR2)	TGFb	Secreted Signaling	KEGG: hsa04350
	165	AT1	NK	TGFB2	TGFbR1_R2	0.00359461	0	TGFB2_TGFBR1_TGFBR2	TGFB2 - (TGFBR1+TGFBR2)	TGFb	Secreted Signaling	KEGG: hsa04350
	166	AEC	Serous	TGFB1	ACVR1B_TGFbR2	0.00400783	0	TGFB1_ACVR1B_TGFBR2	TGFB1 - (ACVR1B+TGFBR2)	TGFb	Secreted Signaling	PMID: 27449815
	167	AM	Serous	TGFB1	ACVR1B_TGFbR2	0.00426125	0	TGFB1_ACVR1B_TGFBR2	TGFB1 - (ACVR1B+TGFBR2)	TGFb	Secreted Signaling	PMID: 27449815
	168	IVM	Serous	TGFB1	ACVR1B_TGFbR2	0.00885638	0	TGFB1_ACVR1B_TGFBR2	TGFB1 - (ACVR1B+TGFBR2)	TGFb	Secreted Signaling	PMID: 27449815
	169	IM	Serous	TGFB1	ACVR1B_TGFbR2	0.00533146	0	TGFB1_ACVR1B_TGFBR2	TGFB1 - (ACVR1B+TGFBR2)	TGFb	Secreted Signaling	PMID: 27449815
	170	IM.p	Serous	TGFB1	ACVR1B_TGFbR2	0.0052954	0	TGFB1_ACVR1B_TGFBR2	TGFB1 - (ACVR1B+TGFBR2)	TGFb	Secreted Signaling	PMID: 27449815
	171	cDC1	Serous	TGFB1	ACVR1B_TGFbR2	0.00286858	0	TGFB1_ACVR1B_TGFBR2	TGFB1 - (ACVR1B+TGFBR2)	TGFb	Secreted Signaling	PMID: 27449815
	172	cDC2	Serous	TGFB1	ACVR1B_TGFbR2	0.00587396	0	TGFB1_ACVR1B_TGFBR2	TGFB1 - (ACVR1B+TGFBR2)	TGFb	Secreted Signaling	PMID: 27449815
	173	pMON	Serous	TGFB1	ACVR1B_TGFbR2	0.00586409	0	TGFB1_ACVR1B_TGFBR2	TGFB1 - (ACVR1B+TGFBR2)	TGFb	Secreted Signaling	PMID: 27449815
	174	iMON	Serous	TGFB1	ACVR1B_TGFbR2	0.00574738	0	TGFB1_ACVR1B_TGFBR2	TGFB1 - (ACVR1B+TGFBR2)	TGFb	Secreted Signaling	PMID: 27449815
	175	CD4.T	Serous	TGFB1	ACVR1B_TGFbR2	0.00627353	0	TGFB1_ACVR1B_TGFBR2	TGFB1 - (ACVR1B+TGFBR2)	TGFb	Secreted Signaling	PMID: 27449815
	176	CD8.T	Serous	TGFB1	ACVR1B_TGFbR2	0.00619709	0	TGFB1_ACVR1B_TGFBR2	TGFB1 - (ACVR1B+TGFBR2)	TGFb	Secreted Signaling	PMID: 27449815
	177	NKT	Serous	TGFB1	ACVR1B_TGFbR2	0.00766542	0	TGFB1_ACVR1B_TGFBR2	TGFB1 - (ACVR1B+TGFBR2)	TGFb	Secreted Signaling	PMID: 27449815
	178	NK	Serous	TGFB1	ACVR1B_TGFbR2	0.00796479	0	TGFB1_ACVR1B_TGFBR2	TGFB1 - (ACVR1B+TGFBR2)	TGFb	Secreted Signaling	PMID: 27449815
	179	AEC	Multiciliated	TGFB1	ACVR1B_TGFbR2	0.00235835	0	TGFB1_ACVR1B_TGFBR2	TGFB1 - (ACVR1B+TGFBR2)	TGFb	Secreted Signaling	PMID: 27449815
	180	AM	Multiciliated	TGFB1	ACVR1B_TGFbR2	0.00250749	0	TGFB1_ACVR1B_TGFBR2	TGFB1 - (ACVR1B+TGFBR2)	TGFb	Secreted Signaling	PMID: 27449815
	181	IVM	Multiciliated	TGFB1	ACVR1B_TGFbR2	0.00522537	0	TGFB1_ACVR1B_TGFBR2	TGFB1 - (ACVR1B+TGFBR2)	TGFb	Secreted Signaling	PMID: 27449815
	182	IM	Multiciliated	TGFB1	ACVR1B_TGFbR2	0.00313813	0	TGFB1_ACVR1B_TGFBR2	TGFB1 - (ACVR1B+TGFBR2)	TGFb	Secreted Signaling	PMID: 27449815
	183	IM.p	Multiciliated	TGFB1	ACVR1B_TGFbR2	0.00311685	0	TGFB1_ACVR1B_TGFBR2	TGFB1 - (ACVR1B+TGFBR2)	TGFb	Secreted Signaling	PMID: 27449815
	184	cDC1	Multiciliated	TGFB1	ACVR1B_TGFbR2	0.00168674	0	TGFB1_ACVR1B_TGFBR2	TGFB1 - (ACVR1B+TGFBR2)	TGFb	Secreted Signaling	PMID: 27449815
	185	cDC2	Multiciliated	TGFB1	ACVR1B_TGFbR2	0.00345822	0	TGFB1_ACVR1B_TGFBR2	TGFB1 - (ACVR1B+TGFBR2)	TGFb	Secreted Signaling	PMID: 27449815
	186	pMON	Multiciliated	TGFB1	ACVR1B_TGFbR2	0.00345239	0	TGFB1_ACVR1B_TGFBR2	TGFB1 - (ACVR1B+TGFBR2)	TGFb	Secreted Signaling	PMID: 27449815
	187	iMON	Multiciliated	TGFB1	ACVR1B_TGFbR2	0.00338264	0	TGFB1_ACVR1B_TGFBR2	TGFB1 - (ACVR1B+TGFBR2)	TGFb	Secreted Signaling	PMID: 27449815
	188	CD4.T	Multiciliated	TGFB1	ACVR1B_TGFbR2	0.00369407	0	TGFB1_ACVR1B_TGFBR2	TGFB1 - (ACVR1B+TGFBR2)	TGFb	Secreted Signaling	PMID: 27449815
	189	CD8.T	Multiciliated	TGFB1	ACVR1B_TGFbR2	0.00364895	0	TGFB1_ACVR1B_TGFBR2	TGFB1 - (ACVR1B+TGFBR2)	TGFb	Secreted Signaling	PMID: 27449815
	190	NKT	Multiciliated	TGFB1	ACVR1B_TGFbR2	0.00451626	0	TGFB1_ACVR1B_TGFBR2	TGFB1 - (ACVR1B+TGFBR2)	TGFb	Secreted Signaling	PMID: 27449815
	191	NK	Multiciliated	TGFB1	ACVR1B_TGFbR2	0.00469322	0	TGFB1_ACVR1B_TGFBR2	TGFB1 - (ACVR1B+TGFBR2)	TGFb	Secreted Signaling	PMID: 27449815
	192	AEC	Aw.Secretory	TGFB1	ACVR1B_TGFbR2	0.00355833	0	TGFB1_ACVR1B_TGFBR2	TGFB1 - (ACVR1B+TGFBR2)	TGFb	Secreted Signaling	PMID: 27449815
	193	AM	Aw.Secretory	TGFB1	ACVR1B_TGFbR2	0.00378333	0	TGFB1_ACVR1B_TGFBR2	TGFB1 - (ACVR1B+TGFBR2)	TGFb	Secreted Signaling	PMID: 27449815
	194	IVM	Aw.Secretory	TGFB1	ACVR1B_TGFbR2	0.00786881	0	TGFB1_ACVR1B_TGFBR2	TGFB1 - (ACVR1B+TGFBR2)	TGFb	Secreted Signaling	PMID: 27449815
	195	IM	Aw.Secretory	TGFB1	ACVR1B_TGFbR2	0.00473388	0	TGFB1_ACVR1B_TGFBR2	TGFB1 - (ACVR1B+TGFBR2)	TGFb	Secreted Signaling	PMID: 27449815
	196	IM.p	Aw.Secretory	TGFB1	ACVR1B_TGFbR2	0.00470184	0	TGFB1_ACVR1B_TGFBR2	TGFB1 - (ACVR1B+TGFBR2)	TGFb	Secreted Signaling	PMID: 27449815
	197	cDC1	Aw.Secretory	TGFB1	ACVR1B_TGFbR2	0.00254635	0	TGFB1_ACVR1B_TGFBR2	TGFB1 - (ACVR1B+TGFBR2)	TGFb	Secreted Signaling	PMID: 27449815
	198	cDC2	Aw.Secretory	TGFB1	ACVR1B_TGFbR2	0.00521589	0	TGFB1_ACVR1B_TGFBR2	TGFB1 - (ACVR1B+TGFBR2)	TGFb	Secreted Signaling	PMID: 27449815
	199	pMON	Aw.Secretory	TGFB1	ACVR1B_TGFbR2	0.00520712	0	TGFB1_ACVR1B_TGFBR2	TGFB1 - (ACVR1B+TGFBR2)	TGFb	Secreted Signaling	PMID: 27449815
	200	iMON	Aw.Secretory	TGFB1	ACVR1B_TGFbR2	0.00510305	0	TGFB1_ACVR1B_TGFBR2	TGFB1 - (ACVR1B+TGFBR2)	TGFb	Secreted Signaling	PMID: 27449815
	201	CD4.T	Aw.Secretory	TGFB1	ACVR1B_TGFbR2	0.00557094	0	TGFB1_ACVR1B_TGFBR2	TGFB1 - (ACVR1B+TGFBR2)	TGFb	Secreted Signaling	PMID: 27449815
	202	CD8.T	Aw.Secretory	TGFB1	ACVR1B_TGFbR2	0.00550302	0	TGFB1_ACVR1B_TGFBR2	TGFB1 - (ACVR1B+TGFBR2)	TGFb	Secreted Signaling	PMID: 27449815
	203	NKT	Aw.Secretory	TGFB1	ACVR1B_TGFbR2	0.00680803	0	TGFB1_ACVR1B_TGFBR2	TGFB1 - (ACVR1B+TGFBR2)	TGFb	Secreted Signaling	PMID: 27449815
	204	NK	Aw.Secretory	TGFB1	ACVR1B_TGFbR2	0.00707414	0	TGFB1_ACVR1B_TGFBR2	TGFB1 - (ACVR1B+TGFBR2)	TGFb	Secreted Signaling	PMID: 27449815
	205	AEC	BrAS	TGFB1	ACVR1B_TGFbR2	0.00333239	0	TGFB1_ACVR1B_TGFBR2	TGFB1 - (ACVR1B+TGFBR2)	TGFb	Secreted Signaling	PMID: 27449815
	206	AM	BrAS	TGFB1	ACVR1B_TGFbR2	0.0035431	0	TGFB1_ACVR1B_TGFBR2	TGFB1 - (ACVR1B+TGFBR2)	TGFb	Secreted Signaling	PMID: 27449815
	207	IVM	BrAS	TGFB1	ACVR1B_TGFbR2	0.00737187	0	TGFB1_ACVR1B_TGFBR2	TGFB1 - (ACVR1B+TGFBR2)	TGFb	Secreted Signaling	PMID: 27449815
	208	IM	BrAS	TGFB1	ACVR1B_TGFbR2	0.00443347	0	TGFB1_ACVR1B_TGFBR2	TGFB1 - (ACVR1B+TGFBR2)	TGFb	Secreted Signaling	PMID: 27449815
	209	IM.p	BrAS	TGFB1	ACVR1B_TGFbR2	0.00440345	0	TGFB1_ACVR1B_TGFBR2	TGFB1 - (ACVR1B+TGFBR2)	TGFb	Secreted Signaling	PMID: 27449815
	210	cDC1	BrAS	TGFB1	ACVR1B_TGFbR2	0.00238442	0	TGFB1_ACVR1B_TGFBR2	TGFB1 - (ACVR1B+TGFBR2)	TGFb	Secreted Signaling	PMID: 27449815
	211	cDC2	BrAS	TGFB1	ACVR1B_TGFbR2	0.00488504	0	TGFB1_ACVR1B_TGFBR2	TGFB1 - (ACVR1B+TGFBR2)	TGFb	Secreted Signaling	PMID: 27449815
	212	pMON	BrAS	TGFB1	ACVR1B_TGFbR2	0.00487682	0	TGFB1_ACVR1B_TGFBR2	TGFB1 - (ACVR1B+TGFBR2)	TGFb	Secreted Signaling	PMID: 27449815
	213	iMON	BrAS	TGFB1	ACVR1B_TGFbR2	0.00477915	0	TGFB1_ACVR1B_TGFBR2	TGFB1 - (ACVR1B+TGFBR2)	TGFb	Secreted Signaling	PMID: 27449815
	214	CD4.T	BrAS	TGFB1	ACVR1B_TGFbR2	0.00521769	0	TGFB1_ACVR1B_TGFBR2	TGFB1 - (ACVR1B+TGFBR2)	TGFb	Secreted Signaling	PMID: 27449815
	215	CD8.T	BrAS	TGFB1	ACVR1B_TGFbR2	0.00515405	0	TGFB1_ACVR1B_TGFBR2	TGFB1 - (ACVR1B+TGFBR2)	TGFb	Secreted Signaling	PMID: 27449815
	216	NKT	BrAS	TGFB1	ACVR1B_TGFbR2	0.00637683	0	TGFB1_ACVR1B_TGFBR2	TGFB1 - (ACVR1B+TGFBR2)	TGFb	Secreted Signaling	PMID: 27449815
	217	NK	BrAS	TGFB1	ACVR1B_TGFbR2	0.00662621	0	TGFB1_ACVR1B_TGFBR2	TGFB1 - (ACVR1B+TGFBR2)	TGFb	Secreted Signaling	PMID: 27449815
	218	AEC	BrAS.AT2	TGFB1	ACVR1B_TGFbR2	0.00540017	0	TGFB1_ACVR1B_TGFBR2	TGFB1 - (ACVR1B+TGFBR2)	TGFb	Secreted Signaling	PMID: 27449815
	219	AM	BrAS.AT2	TGFB1	ACVR1B_TGFbR2	0.0057416	0	TGFB1_ACVR1B_TGFBR2	TGFB1 - (ACVR1B+TGFBR2)	TGFb	Secreted Signaling	PMID: 27449815
	220	IVM	BrAS.AT2	TGFB1	ACVR1B_TGFbR2	0.0119063	0	TGFB1_ACVR1B_TGFBR2	TGFB1 - (ACVR1B+TGFBR2)	TGFb	Secreted Signaling	PMID: 27449815
	221	IM	BrAS.AT2	TGFB1	ACVR1B_TGFbR2	0.0071819	0	TGFB1_ACVR1B_TGFBR2	TGFB1 - (ACVR1B+TGFBR2)	TGFb	Secreted Signaling	PMID: 27449815
	222	IM.p	BrAS.AT2	TGFB1	ACVR1B_TGFbR2	0.00713341	0	TGFB1_ACVR1B_TGFBR2	TGFB1 - (ACVR1B+TGFBR2)	TGFb	Secreted Signaling	PMID: 27449815
	223	cDC1	BrAS.AT2	TGFB1	ACVR1B_TGFbR2	0.00386753	0	TGFB1_ACVR1B_TGFBR2	TGFB1 - (ACVR1B+TGFBR2)	TGFb	Secreted Signaling	PMID: 27449815
	224	cDC2	BrAS.AT2	TGFB1	ACVR1B_TGFbR2	0.00791119	0	TGFB1_ACVR1B_TGFBR2	TGFB1 - (ACVR1B+TGFBR2)	TGFb	Secreted Signaling	PMID: 27449815
	225	pMON	BrAS.AT2	TGFB1	ACVR1B_TGFbR2	0.00789792	0	TGFB1_ACVR1B_TGFBR2	TGFB1 - (ACVR1B+TGFBR2)	TGFb	Secreted Signaling	PMID: 27449815
	226	iMON	BrAS.AT2	TGFB1	ACVR1B_TGFbR2	0.00774274	0	TGFB1_ACVR1B_TGFBR2	TGFB1 - (ACVR1B+TGFBR2)	TGFb	Secreted Signaling	PMID: 27449815
	227	CD4.T	BrAS.AT2	TGFB1	ACVR1B_TGFbR2	0.00844816	0	TGFB1_ACVR1B_TGFBR2	TGFB1 - (ACVR1B+TGFBR2)	TGFb	Secreted Signaling	PMID: 27449815
	228	CD8.T	BrAS.AT2	TGFB1	ACVR1B_TGFbR2	0.00834545	0	TGFB1_ACVR1B_TGFBR2	TGFB1 - (ACVR1B+TGFBR2)	TGFb	Secreted Signaling	PMID: 27449815
	229	NKT	BrAS.AT2	TGFB1	ACVR1B_TGFbR2	0.0103175	0	TGFB1_ACVR1B_TGFBR2	TGFB1 - (ACVR1B+TGFBR2)	TGFb	Secreted Signaling	PMID: 27449815
	230	NK	BrAS.AT2	TGFB1	ACVR1B_TGFbR2	0.0107193	0	TGFB1_ACVR1B_TGFBR2	TGFB1 - (ACVR1B+TGFBR2)	TGFb	Secreted Signaling	PMID: 27449815
	231	AEC	AT2	TGFB1	ACVR1B_TGFbR2	0.00593806	0	TGFB1_ACVR1B_TGFBR2	TGFB1 - (ACVR1B+TGFBR2)	TGFb	Secreted Signaling	PMID: 27449815
	232	AM	AT2	TGFB1	ACVR1B_TGFbR2	0.00631348	0	TGFB1_ACVR1B_TGFBR2	TGFB1 - (ACVR1B+TGFBR2)	TGFb	Secreted Signaling	PMID: 27449815
	233	IVM	AT2	TGFB1	ACVR1B_TGFbR2	0.0130808	0	TGFB1_ACVR1B_TGFBR2	TGFB1 - (ACVR1B+TGFBR2)	TGFb	Secreted Signaling	PMID: 27449815
	234	IM	AT2	TGFB1	ACVR1B_TGFbR2	0.00789651	0	TGFB1_ACVR1B_TGFBR2	TGFB1 - (ACVR1B+TGFBR2)	TGFb	Secreted Signaling	PMID: 27449815
	235	IM.p	AT2	TGFB1	ACVR1B_TGFbR2	0.00784324	0	TGFB1_ACVR1B_TGFBR2	TGFB1 - (ACVR1B+TGFBR2)	TGFb	Secreted Signaling	PMID: 27449815
	236	cDC1	AT2	TGFB1	ACVR1B_TGFbR2	0.00425377	0	TGFB1_ACVR1B_TGFBR2	TGFB1 - (ACVR1B+TGFBR2)	TGFb	Secreted Signaling	PMID: 27449815
	237	cDC2	AT2	TGFB1	ACVR1B_TGFbR2	0.00869773	0	TGFB1_ACVR1B_TGFBR2	TGFB1 - (ACVR1B+TGFBR2)	TGFb	Secreted Signaling	PMID: 27449815
	238	pMON	AT2	TGFB1	ACVR1B_TGFbR2	0.00868316	0	TGFB1_ACVR1B_TGFBR2	TGFB1 - (ACVR1B+TGFBR2)	TGFb	Secreted Signaling	PMID: 27449815
	239	iMON	AT2	TGFB1	ACVR1B_TGFbR2	0.0085134	0	TGFB1_ACVR1B_TGFBR2	TGFB1 - (ACVR1B+TGFBR2)	TGFb	Secreted Signaling	PMID: 27449815
	240	CD4.T	AT2	TGFB1	ACVR1B_TGFbR2	0.00928759	0	TGFB1_ACVR1B_TGFBR2	TGFB1 - (ACVR1B+TGFBR2)	TGFb	Secreted Signaling	PMID: 27449815
	241	CD8.T	AT2	TGFB1	ACVR1B_TGFbR2	0.00917477	0	TGFB1_ACVR1B_TGFBR2	TGFB1 - (ACVR1B+TGFBR2)	TGFb	Secreted Signaling	PMID: 27449815
	242	NKT	AT2	TGFB1	ACVR1B_TGFbR2	0.0113406	0	TGFB1_ACVR1B_TGFBR2	TGFB1 - (ACVR1B+TGFBR2)	TGFb	Secreted Signaling	PMID: 27449815
	243	NK	AT2	TGFB1	ACVR1B_TGFbR2	0.0117818	0	TGFB1_ACVR1B_TGFBR2	TGFB1 - (ACVR1B+TGFBR2)	TGFb	Secreted Signaling	PMID: 27449815
	244	AEC	AT2.p	TGFB1	ACVR1B_TGFbR2	0.0047197	0	TGFB1_ACVR1B_TGFBR2	TGFB1 - (ACVR1B+TGFBR2)	TGFb	Secreted Signaling	PMID: 27449815
	245	AM	AT2.p	TGFB1	ACVR1B_TGFbR2	0.00501812	0	TGFB1_ACVR1B_TGFBR2	TGFB1 - (ACVR1B+TGFBR2)	TGFb	Secreted Signaling	PMID: 27449815
	246	IVM	AT2.p	TGFB1	ACVR1B_TGFbR2	0.0104174	0	TGFB1_ACVR1B_TGFBR2	TGFB1 - (ACVR1B+TGFBR2)	TGFb	Secreted Signaling	PMID: 27449815
	247	IM	AT2.p	TGFB1	ACVR1B_TGFbR2	0.00627766	0	TGFB1_ACVR1B_TGFBR2	TGFB1 - (ACVR1B+TGFBR2)	TGFb	Secreted Signaling	PMID: 27449815
	248	IM.p	AT2.p	TGFB1	ACVR1B_TGFbR2	0.00623524	0	TGFB1_ACVR1B_TGFBR2	TGFB1 - (ACVR1B+TGFBR2)	TGFb	Secreted Signaling	PMID: 27449815
	249	cDC1	AT2.p	TGFB1	ACVR1B_TGFbR2	0.00337917	0	TGFB1_ACVR1B_TGFBR2	TGFB1 - (ACVR1B+TGFBR2)	TGFb	Secreted Signaling	PMID: 27449815
	250	cDC2	AT2.p	TGFB1	ACVR1B_TGFbR2	0.00691576	0	TGFB1_ACVR1B_TGFBR2	TGFB1 - (ACVR1B+TGFBR2)	TGFb	Secreted Signaling	PMID: 27449815
	251	pMON	AT2.p	TGFB1	ACVR1B_TGFbR2	0.00690416	0	TGFB1_ACVR1B_TGFBR2	TGFB1 - (ACVR1B+TGFBR2)	TGFb	Secreted Signaling	PMID: 27449815
	252	iMON	AT2.p	TGFB1	ACVR1B_TGFbR2	0.00676764	0	TGFB1_ACVR1B_TGFBR2	TGFB1 - (ACVR1B+TGFBR2)	TGFb	Secreted Signaling	PMID: 27449815
	253	CD4.T	AT2.p	TGFB1	ACVR1B_TGFbR2	0.00738567	0	TGFB1_ACVR1B_TGFBR2	TGFB1 - (ACVR1B+TGFBR2)	TGFb	Secreted Signaling	PMID: 27449815
	254	CD8.T	AT2.p	TGFB1	ACVR1B_TGFbR2	0.00729579	0	TGFB1_ACVR1B_TGFBR2	TGFB1 - (ACVR1B+TGFBR2)	TGFb	Secreted Signaling	PMID: 27449815
	255	NKT	AT2.p	TGFB1	ACVR1B_TGFbR2	0.00902208	0	TGFB1_ACVR1B_TGFBR2	TGFB1 - (ACVR1B+TGFBR2)	TGFb	Secreted Signaling	PMID: 27449815
	256	NK	AT2.p	TGFB1	ACVR1B_TGFbR2	0.00937393	0	TGFB1_ACVR1B_TGFBR2	TGFB1 - (ACVR1B+TGFBR2)	TGFb	Secreted Signaling	PMID: 27449815
	257	AEC	AT2.AT1	TGFB1	ACVR1B_TGFbR2	0.00462015	0	TGFB1_ACVR1B_TGFBR2	TGFB1 - (ACVR1B+TGFBR2)	TGFb	Secreted Signaling	PMID: 27449815
	258	AM	AT2.AT1	TGFB1	ACVR1B_TGFbR2	0.00491227	0	TGFB1_ACVR1B_TGFBR2	TGFB1 - (ACVR1B+TGFBR2)	TGFb	Secreted Signaling	PMID: 27449815
	259	IVM	AT2.AT1	TGFB1	ACVR1B_TGFbR2	0.0101994	0	TGFB1_ACVR1B_TGFBR2	TGFB1 - (ACVR1B+TGFBR2)	TGFb	Secreted Signaling	PMID: 27449815
	260	IM	AT2.AT1	TGFB1	ACVR1B_TGFbR2	0.00614535	0	TGFB1_ACVR1B_TGFBR2	TGFB1 - (ACVR1B+TGFBR2)	TGFb	Secreted Signaling	PMID: 27449815
	261	IM.p	AT2.AT1	TGFB1	ACVR1B_TGFbR2	0.00610382	0	TGFB1_ACVR1B_TGFBR2	TGFB1 - (ACVR1B+TGFBR2)	TGFb	Secreted Signaling	PMID: 27449815
	262	cDC1	AT2.AT1	TGFB1	ACVR1B_TGFbR2	0.00330774	0	TGFB1_ACVR1B_TGFBR2	TGFB1 - (ACVR1B+TGFBR2)	TGFb	Secreted Signaling	PMID: 27449815
	263	cDC2	AT2.AT1	TGFB1	ACVR1B_TGFbR2	0.0067701	0	TGFB1_ACVR1B_TGFBR2	TGFB1 - (ACVR1B+TGFBR2)	TGFb	Secreted Signaling	PMID: 27449815
	264	pMON	AT2.AT1	TGFB1	ACVR1B_TGFbR2	0.00675874	0	TGFB1_ACVR1B_TGFBR2	TGFB1 - (ACVR1B+TGFBR2)	TGFb	Secreted Signaling	PMID: 27449815
	265	iMON	AT2.AT1	TGFB1	ACVR1B_TGFbR2	0.00662498	0	TGFB1_ACVR1B_TGFBR2	TGFB1 - (ACVR1B+TGFBR2)	TGFb	Secreted Signaling	PMID: 27449815
	266	CD4.T	AT2.AT1	TGFB1	ACVR1B_TGFbR2	0.00723019	0	TGFB1_ACVR1B_TGFBR2	TGFB1 - (ACVR1B+TGFBR2)	TGFb	Secreted Signaling	PMID: 27449815
	267	CD8.T	AT2.AT1	TGFB1	ACVR1B_TGFbR2	0.00714218	0	TGFB1_ACVR1B_TGFBR2	TGFB1 - (ACVR1B+TGFBR2)	TGFb	Secreted Signaling	PMID: 27449815
	268	NKT	AT2.AT1	TGFB1	ACVR1B_TGFbR2	0.00883245	0	TGFB1_ACVR1B_TGFBR2	TGFB1 - (ACVR1B+TGFBR2)	TGFb	Secreted Signaling	PMID: 27449815
	269	NK	AT2.AT1	TGFB1	ACVR1B_TGFbR2	0.00917697	0	TGFB1_ACVR1B_TGFBR2	TGFB1 - (ACVR1B+TGFBR2)	TGFb	Secreted Signaling	PMID: 27449815
	270	AEC	AM	TGFB1	ACVR1B_TGFbR2	0.0040094	0	TGFB1_ACVR1B_TGFBR2	TGFB1 - (ACVR1B+TGFBR2)	TGFb	Secreted Signaling	PMID: 27449815
	271	AM	AM	TGFB1	ACVR1B_TGFbR2	0.0042629	0	TGFB1_ACVR1B_TGFBR2	TGFB1 - (ACVR1B+TGFBR2)	TGFb	Secreted Signaling	PMID: 27449815
	272	IVM	AM	TGFB1	ACVR1B_TGFbR2	0.00885455	0	TGFB1_ACVR1B_TGFBR2	TGFB1 - (ACVR1B+TGFBR2)	TGFb	Secreted Signaling	PMID: 27449815
	273	IM	AM	TGFB1	ACVR1B_TGFbR2	0.0053332	0	TGFB1_ACVR1B_TGFBR2	TGFB1 - (ACVR1B+TGFBR2)	TGFb	Secreted Signaling	PMID: 27449815
	274	IM.p	AM	TGFB1	ACVR1B_TGFbR2	0.00529714	0	TGFB1_ACVR1B_TGFBR2	TGFB1 - (ACVR1B+TGFBR2)	TGFb	Secreted Signaling	PMID: 27449815
	275	cDC1	AM	TGFB1	ACVR1B_TGFbR2	0.00287017	0	TGFB1_ACVR1B_TGFBR2	TGFB1 - (ACVR1B+TGFBR2)	TGFb	Secreted Signaling	PMID: 27449815
	276	cDC2	AM	TGFB1	ACVR1B_TGFbR2	0.00587558	0	TGFB1_ACVR1B_TGFBR2	TGFB1 - (ACVR1B+TGFBR2)	TGFb	Secreted Signaling	PMID: 27449815
	277	pMON	AM	TGFB1	ACVR1B_TGFbR2	0.00586571	0	TGFB1_ACVR1B_TGFBR2	TGFB1 - (ACVR1B+TGFBR2)	TGFb	Secreted Signaling	PMID: 27449815
	278	iMON	AM	TGFB1	ACVR1B_TGFbR2	0.00574936	0	TGFB1_ACVR1B_TGFBR2	TGFB1 - (ACVR1B+TGFBR2)	TGFb	Secreted Signaling	PMID: 27449815
	279	CD4.T	AM	TGFB1	ACVR1B_TGFbR2	0.00627503	0	TGFB1_ACVR1B_TGFBR2	TGFB1 - (ACVR1B+TGFBR2)	TGFb	Secreted Signaling	PMID: 27449815
	280	CD8.T	AM	TGFB1	ACVR1B_TGFbR2	0.00619862	0	TGFB1_ACVR1B_TGFBR2	TGFB1 - (ACVR1B+TGFBR2)	TGFb	Secreted Signaling	PMID: 27449815
	281	NKT	AM	TGFB1	ACVR1B_TGFbR2	0.00766627	0	TGFB1_ACVR1B_TGFBR2	TGFB1 - (ACVR1B+TGFBR2)	TGFb	Secreted Signaling	PMID: 27449815
	282	NK	AM	TGFB1	ACVR1B_TGFbR2	0.00796544	0	TGFB1_ACVR1B_TGFBR2	TGFB1 - (ACVR1B+TGFBR2)	TGFb	Secreted Signaling	PMID: 27449815
	283	AEC	IVM	TGFB1	ACVR1B_TGFbR2	0.0033426	0	TGFB1_ACVR1B_TGFBR2	TGFB1 - (ACVR1B+TGFBR2)	TGFb	Secreted Signaling	PMID: 27449815
	284	AM	IVM	TGFB1	ACVR1B_TGFbR2	0.00355395	0	TGFB1_ACVR1B_TGFBR2	TGFB1 - (ACVR1B+TGFBR2)	TGFb	Secreted Signaling	PMID: 27449815
	285	IVM	IVM	TGFB1	ACVR1B_TGFbR2	0.00738421	0	TGFB1_ACVR1B_TGFBR2	TGFB1 - (ACVR1B+TGFBR2)	TGFb	Secreted Signaling	PMID: 27449815
	286	IM	IVM	TGFB1	ACVR1B_TGFbR2	0.00444639	0	TGFB1_ACVR1B_TGFBR2	TGFB1 - (ACVR1B+TGFBR2)	TGFb	Secreted Signaling	PMID: 27449815
	287	IM.p	IVM	TGFB1	ACVR1B_TGFbR2	0.00441632	0	TGFB1_ACVR1B_TGFBR2	TGFB1 - (ACVR1B+TGFBR2)	TGFb	Secreted Signaling	PMID: 27449815
	288	cDC1	IVM	TGFB1	ACVR1B_TGFbR2	0.00239264	0	TGFB1_ACVR1B_TGFBR2	TGFB1 - (ACVR1B+TGFBR2)	TGFb	Secreted Signaling	PMID: 27449815
	289	cDC2	IVM	TGFB1	ACVR1B_TGFbR2	0.0048987	0	TGFB1_ACVR1B_TGFBR2	TGFB1 - (ACVR1B+TGFBR2)	TGFb	Secreted Signaling	PMID: 27449815
	290	pMON	IVM	TGFB1	ACVR1B_TGFbR2	0.00489047	0	TGFB1_ACVR1B_TGFBR2	TGFB1 - (ACVR1B+TGFBR2)	TGFb	Secreted Signaling	PMID: 27449815
	291	iMON	IVM	TGFB1	ACVR1B_TGFbR2	0.0047933	0	TGFB1_ACVR1B_TGFBR2	TGFB1 - (ACVR1B+TGFBR2)	TGFb	Secreted Signaling	PMID: 27449815
	292	CD4.T	IVM	TGFB1	ACVR1B_TGFbR2	0.00523184	0	TGFB1_ACVR1B_TGFBR2	TGFB1 - (ACVR1B+TGFBR2)	TGFb	Secreted Signaling	PMID: 27449815
	293	CD8.T	IVM	TGFB1	ACVR1B_TGFbR2	0.00516811	0	TGFB1_ACVR1B_TGFBR2	TGFB1 - (ACVR1B+TGFBR2)	TGFb	Secreted Signaling	PMID: 27449815
	294	NKT	IVM	TGFB1	ACVR1B_TGFbR2	0.00639221	0	TGFB1_ACVR1B_TGFBR2	TGFB1 - (ACVR1B+TGFBR2)	TGFb	Secreted Signaling	PMID: 27449815
	295	NK	IVM	TGFB1	ACVR1B_TGFbR2	0.00664176	0	TGFB1_ACVR1B_TGFBR2	TGFB1 - (ACVR1B+TGFBR2)	TGFb	Secreted Signaling	PMID: 27449815
	296	AEC	pMON	TGFB1	ACVR1B_TGFbR2	0.00568268	0	TGFB1_ACVR1B_TGFBR2	TGFB1 - (ACVR1B+TGFBR2)	TGFb	Secreted Signaling	PMID: 27449815
	297	AM	pMON	TGFB1	ACVR1B_TGFbR2	0.00604195	0	TGFB1_ACVR1B_TGFBR2	TGFB1 - (ACVR1B+TGFBR2)	TGFb	Secreted Signaling	PMID: 27449815
	298	IVM	pMON	TGFB1	ACVR1B_TGFbR2	0.0125234	0	TGFB1_ACVR1B_TGFBR2	TGFB1 - (ACVR1B+TGFBR2)	TGFb	Secreted Signaling	PMID: 27449815
	299	IM	pMON	TGFB1	ACVR1B_TGFbR2	0.00755724	0	TGFB1_ACVR1B_TGFBR2	TGFB1 - (ACVR1B+TGFBR2)	TGFb	Secreted Signaling	PMID: 27449815
	300	IM.p	pMON	TGFB1	ACVR1B_TGFbR2	0.00750623	0	TGFB1_ACVR1B_TGFBR2	TGFB1 - (ACVR1B+TGFBR2)	TGFb	Secreted Signaling	PMID: 27449815
	301	cDC1	pMON	TGFB1	ACVR1B_TGFbR2	0.00407036	0	TGFB1_ACVR1B_TGFBR2	TGFB1 - (ACVR1B+TGFBR2)	TGFb	Secreted Signaling	PMID: 27449815
	302	cDC2	pMON	TGFB1	ACVR1B_TGFbR2	0.00832432	0	TGFB1_ACVR1B_TGFBR2	TGFB1 - (ACVR1B+TGFBR2)	TGFb	Secreted Signaling	PMID: 27449815
	303	pMON	pMON	TGFB1	ACVR1B_TGFbR2	0.00831037	0	TGFB1_ACVR1B_TGFBR2	TGFB1 - (ACVR1B+TGFBR2)	TGFb	Secreted Signaling	PMID: 27449815
	304	iMON	pMON	TGFB1	ACVR1B_TGFbR2	0.00814751	0	TGFB1_ACVR1B_TGFBR2	TGFB1 - (ACVR1B+TGFBR2)	TGFb	Secreted Signaling	PMID: 27449815
	305	CD4.T	pMON	TGFB1	ACVR1B_TGFbR2	0.00888908	0	TGFB1_ACVR1B_TGFBR2	TGFB1 - (ACVR1B+TGFBR2)	TGFb	Secreted Signaling	PMID: 27449815
	306	CD8.T	pMON	TGFB1	ACVR1B_TGFbR2	0.00878106	0	TGFB1_ACVR1B_TGFBR2	TGFB1 - (ACVR1B+TGFBR2)	TGFb	Secreted Signaling	PMID: 27449815
	307	NKT	pMON	TGFB1	ACVR1B_TGFbR2	0.0108549	0	TGFB1_ACVR1B_TGFBR2	TGFB1 - (ACVR1B+TGFBR2)	TGFb	Secreted Signaling	PMID: 27449815
	308	NK	pMON	TGFB1	ACVR1B_TGFbR2	0.0112775	0	TGFB1_ACVR1B_TGFBR2	TGFB1 - (ACVR1B+TGFBR2)	TGFb	Secreted Signaling	PMID: 27449815
	309	AEC	iMON	TGFB1	ACVR1B_TGFbR2	0.00417807	0	TGFB1_ACVR1B_TGFBR2	TGFB1 - (ACVR1B+TGFBR2)	TGFb	Secreted Signaling	PMID: 27449815
	310	AM	iMON	TGFB1	ACVR1B_TGFbR2	0.00444226	0	TGFB1_ACVR1B_TGFBR2	TGFB1 - (ACVR1B+TGFBR2)	TGFb	Secreted Signaling	PMID: 27449815
	311	IVM	iMON	TGFB1	ACVR1B_TGFbR2	0.00923687	0	TGFB1_ACVR1B_TGFBR2	TGFB1 - (ACVR1B+TGFBR2)	TGFb	Secreted Signaling	PMID: 27449815
	312	IM	iMON	TGFB1	ACVR1B_TGFbR2	0.00555821	0	TGFB1_ACVR1B_TGFBR2	TGFB1 - (ACVR1B+TGFBR2)	TGFb	Secreted Signaling	PMID: 27449815
	313	IM.p	iMON	TGFB1	ACVR1B_TGFbR2	0.0055206	0	TGFB1_ACVR1B_TGFBR2	TGFB1 - (ACVR1B+TGFBR2)	TGFb	Secreted Signaling	PMID: 27449815
	314	cDC1	iMON	TGFB1	ACVR1B_TGFbR2	0.00299005	0	TGFB1_ACVR1B_TGFBR2	TGFB1 - (ACVR1B+TGFBR2)	TGFb	Secreted Signaling	PMID: 27449815
	315	cDC2	iMON	TGFB1	ACVR1B_TGFbR2	0.00612402	0	TGFB1_ACVR1B_TGFBR2	TGFB1 - (ACVR1B+TGFBR2)	TGFb	Secreted Signaling	PMID: 27449815
	316	pMON	iMON	TGFB1	ACVR1B_TGFbR2	0.00611372	0	TGFB1_ACVR1B_TGFBR2	TGFB1 - (ACVR1B+TGFBR2)	TGFb	Secreted Signaling	PMID: 27449815
	317	iMON	iMON	TGFB1	ACVR1B_TGFbR2	0.00599172	0	TGFB1_ACVR1B_TGFBR2	TGFB1 - (ACVR1B+TGFBR2)	TGFb	Secreted Signaling	PMID: 27449815
	318	CD4.T	iMON	TGFB1	ACVR1B_TGFbR2	0.00654078	0	TGFB1_ACVR1B_TGFBR2	TGFB1 - (ACVR1B+TGFBR2)	TGFb	Secreted Signaling	PMID: 27449815
	319	CD8.T	iMON	TGFB1	ACVR1B_TGFbR2	0.00646106	0	TGFB1_ACVR1B_TGFBR2	TGFB1 - (ACVR1B+TGFBR2)	TGFb	Secreted Signaling	PMID: 27449815
	320	NKT	iMON	TGFB1	ACVR1B_TGFbR2	0.00799277	0	TGFB1_ACVR1B_TGFBR2	TGFB1 - (ACVR1B+TGFBR2)	TGFb	Secreted Signaling	PMID: 27449815
	321	NK	iMON	TGFB1	ACVR1B_TGFbR2	0.0083051	0	TGFB1_ACVR1B_TGFBR2	TGFB1 - (ACVR1B+TGFBR2)	TGFb	Secreted Signaling	PMID: 27449815
	322	AT2.AT1	Serous	TGFB2	ACVR1B_TGFbR2	0.00315132	0	TGFB2_ACVR1B_TGFBR2	TGFB2 - (ACVR1B+TGFBR2)	TGFb	Secreted Signaling	PMID: 27449815
	323	AT1	Serous	TGFB2	ACVR1B_TGFbR2	0.00303538	0	TGFB2_ACVR1B_TGFBR2	TGFB2 - (ACVR1B+TGFBR2)	TGFb	Secreted Signaling	PMID: 27449815
	324	AT2.AT1	Multiciliated	TGFB2	ACVR1B_TGFbR2	0.00185321	0	TGFB2_ACVR1B_TGFBR2	TGFB2 - (ACVR1B+TGFBR2)	TGFb	Secreted Signaling	PMID: 27449815
	325	AT1	Multiciliated	TGFB2	ACVR1B_TGFbR2	0.00178495	0	TGFB2_ACVR1B_TGFBR2	TGFB2 - (ACVR1B+TGFBR2)	TGFb	Secreted Signaling	PMID: 27449815
	326	AT2.AT1	Aw.Secretory	TGFB2	ACVR1B_TGFbR2	0.00279741	0	TGFB2_ACVR1B_TGFBR2	TGFB2 - (ACVR1B+TGFBR2)	TGFb	Secreted Signaling	PMID: 27449815
	327	AT1	Aw.Secretory	TGFB2	ACVR1B_TGFbR2	0.00269446	0	TGFB2_ACVR1B_TGFBR2	TGFB2 - (ACVR1B+TGFBR2)	TGFb	Secreted Signaling	PMID: 27449815
	328	AT2.AT1	BrAS	TGFB2	ACVR1B_TGFbR2	0.00261956	0	TGFB2_ACVR1B_TGFBR2	TGFB2 - (ACVR1B+TGFBR2)	TGFb	Secreted Signaling	PMID: 27449815
	329	AT1	BrAS	TGFB2	ACVR1B_TGFbR2	0.00252314	0	TGFB2_ACVR1B_TGFBR2	TGFB2 - (ACVR1B+TGFBR2)	TGFb	Secreted Signaling	PMID: 27449815
	330	AT2.AT1	BrAS.AT2	TGFB2	ACVR1B_TGFbR2	0.00424831	0	TGFB2_ACVR1B_TGFBR2	TGFB2 - (ACVR1B+TGFBR2)	TGFb	Secreted Signaling	PMID: 27449815
	331	AT1	BrAS.AT2	TGFB2	ACVR1B_TGFbR2	0.00409218	0	TGFB2_ACVR1B_TGFBR2	TGFB2 - (ACVR1B+TGFBR2)	TGFb	Secreted Signaling	PMID: 27449815
	332	AT2.AT1	AT2	TGFB2	ACVR1B_TGFbR2	0.00467239	0	TGFB2_ACVR1B_TGFBR2	TGFB2 - (ACVR1B+TGFBR2)	TGFb	Secreted Signaling	PMID: 27449815
	333	AT1	AT2	TGFB2	ACVR1B_TGFbR2	0.00450075	0	TGFB2_ACVR1B_TGFBR2	TGFB2 - (ACVR1B+TGFBR2)	TGFb	Secreted Signaling	PMID: 27449815
	334	AT2.AT1	AT2.p	TGFB2	ACVR1B_TGFbR2	0.00371204	0	TGFB2_ACVR1B_TGFBR2	TGFB2 - (ACVR1B+TGFBR2)	TGFb	Secreted Signaling	PMID: 27449815
	335	AT1	AT2.p	TGFB2	ACVR1B_TGFbR2	0.00357555	0	TGFB2_ACVR1B_TGFBR2	TGFB2 - (ACVR1B+TGFBR2)	TGFb	Secreted Signaling	PMID: 27449815
	336	AT2.AT1	AT2.AT1	TGFB2	ACVR1B_TGFbR2	0.00363361	0	TGFB2_ACVR1B_TGFBR2	TGFB2 - (ACVR1B+TGFBR2)	TGFb	Secreted Signaling	PMID: 27449815
	337	AT1	AT2.AT1	TGFB2	ACVR1B_TGFbR2	0.00349999	0	TGFB2_ACVR1B_TGFBR2	TGFB2 - (ACVR1B+TGFBR2)	TGFb	Secreted Signaling	PMID: 27449815
	338	AT2.AT1	AM	TGFB2	ACVR1B_TGFbR2	0.00315298	0	TGFB2_ACVR1B_TGFBR2	TGFB2 - (ACVR1B+TGFBR2)	TGFb	Secreted Signaling	PMID: 27449815
	339	AT1	AM	TGFB2	ACVR1B_TGFbR2	0.00303702	0	TGFB2_ACVR1B_TGFBR2	TGFB2 - (ACVR1B+TGFBR2)	TGFb	Secreted Signaling	PMID: 27449815
	340	AT2.AT1	IVM	TGFB2	ACVR1B_TGFbR2	0.00262843	0	TGFB2_ACVR1B_TGFBR2	TGFB2 - (ACVR1B+TGFBR2)	TGFb	Secreted Signaling	PMID: 27449815
	341	AT1	IVM	TGFB2	ACVR1B_TGFbR2	0.00253174	0	TGFB2_ACVR1B_TGFBR2	TGFB2 - (ACVR1B+TGFBR2)	TGFb	Secreted Signaling	PMID: 27449815
	342	AT2.AT1	pMON	TGFB2	ACVR1B_TGFbR2	0.00447102	0	TGFB2_ACVR1B_TGFBR2	TGFB2 - (ACVR1B+TGFBR2)	TGFb	Secreted Signaling	PMID: 27449815
	343	AT1	pMON	TGFB2	ACVR1B_TGFbR2	0.00430674	0	TGFB2_ACVR1B_TGFBR2	TGFB2 - (ACVR1B+TGFBR2)	TGFb	Secreted Signaling	PMID: 27449815
	344	AT2.AT1	iMON	TGFB2	ACVR1B_TGFbR2	0.00328483	0	TGFB2_ACVR1B_TGFBR2	TGFB2 - (ACVR1B+TGFBR2)	TGFb	Secreted Signaling	PMID: 27449815
	345	AT1	iMON	TGFB2	ACVR1B_TGFbR2	0.00316396	0	TGFB2_ACVR1B_TGFBR2	TGFB2 - (ACVR1B+TGFBR2)	TGFb	Secreted Signaling	PMID: 27449815
	346	AEC	AT2.p	TGFB1	ACVR1_TGFbR	0.00365421	0	TGFB1_ACVR1_TGFBR1	TGFB1 - (ACVR1+TGFBR1)	TGFb	Secreted Signaling	PMID: 29376829
	347	AM	AT2.p	TGFB1	ACVR1_TGFbR	0.0036668	0	TGFB1_ACVR1_TGFBR1	TGFB1 - (ACVR1+TGFBR1)	TGFb	Secreted Signaling	PMID: 29376829
	348	IVM	AT2.p	TGFB1	ACVR1_TGFbR	0.00875935	0	TGFB1_ACVR1_TGFBR1	TGFB1 - (ACVR1+TGFBR1)	TGFb	Secreted Signaling	PMID: 29376829
	349	IM	AT2.p	TGFB1	ACVR1_TGFbR	0.00420329	0	TGFB1_ACVR1_TGFBR1	TGFB1 - (ACVR1+TGFBR1)	TGFb	Secreted Signaling	PMID: 29376829
	350	IM.p	AT2.p	TGFB1	ACVR1_TGFbR	0.00417483	0	TGFB1_ACVR1_TGFBR1	TGFB1 - (ACVR1+TGFBR1)	TGFb	Secreted Signaling	PMID: 29376829
	351	cDC1	AT2.p	TGFB1	ACVR1_TGFbR	0.00226039	0	TGFB1_ACVR1_TGFBR1	TGFB1 - (ACVR1+TGFBR1)	TGFb	Secreted Signaling	PMID: 29376829
	352	cDC2	AT2.p	TGFB1	ACVR1_TGFbR	0.00463153	0	TGFB1_ACVR1_TGFBR1	TGFB1 - (ACVR1+TGFBR1)	TGFb	Secreted Signaling	PMID: 29376829
	353	pMON	AT2.p	TGFB1	ACVR1_TGFbR	0.00462374	0	TGFB1_ACVR1_TGFBR1	TGFB1 - (ACVR1+TGFBR1)	TGFb	Secreted Signaling	PMID: 29376829
	354	iMON	AT2.p	TGFB1	ACVR1_TGFbR	0.00403533	0	TGFB1_ACVR1_TGFBR1	TGFB1 - (ACVR1+TGFBR1)	TGFb	Secreted Signaling	PMID: 29376829
	355	CD4.T	AT2.p	TGFB1	ACVR1_TGFbR	0.004947	0	TGFB1_ACVR1_TGFBR1	TGFB1 - (ACVR1+TGFBR1)	TGFb	Secreted Signaling	PMID: 29376829
	356	CD8.T	AT2.p	TGFB1	ACVR1_TGFbR	0.00488665	0	TGFB1_ACVR1_TGFBR1	TGFB1 - (ACVR1+TGFBR1)	TGFb	Secreted Signaling	PMID: 29376829
	357	NKT	AT2.p	TGFB1	ACVR1_TGFbR	0.00604638	0	TGFB1_ACVR1_TGFBR1	TGFB1 - (ACVR1+TGFBR1)	TGFb	Secreted Signaling	PMID: 29376829
	358	NK	AT2.p	TGFB1	ACVR1_TGFbR	0.00628291	0	TGFB1_ACVR1_TGFBR1	TGFB1 - (ACVR1+TGFBR1)	TGFb	Secreted Signaling	PMID: 29376829
	359	AEC	AT2.AT1	TGFB1	ACVR1_TGFbR	0.00402421	0	TGFB1_ACVR1_TGFBR1	TGFB1 - (ACVR1+TGFBR1)	TGFb	Secreted Signaling	PMID: 29376829
	360	AM	AT2.AT1	TGFB1	ACVR1_TGFbR	0.00403807	0	TGFB1_ACVR1_TGFBR1	TGFB1 - (ACVR1+TGFBR1)	TGFb	Secreted Signaling	PMID: 29376829
	361	IVM	AT2.AT1	TGFB1	ACVR1_TGFbR	0.00964127	0	TGFB1_ACVR1_TGFBR1	TGFB1 - (ACVR1+TGFBR1)	TGFb	Secreted Signaling	PMID: 29376829
	362	IM	AT2.AT1	TGFB1	ACVR1_TGFbR	0.00462864	0	TGFB1_ACVR1_TGFBR1	TGFB1 - (ACVR1+TGFBR1)	TGFb	Secreted Signaling	PMID: 29376829
	363	IM.p	AT2.AT1	TGFB1	ACVR1_TGFbR	0.00459731	0	TGFB1_ACVR1_TGFBR1	TGFB1 - (ACVR1+TGFBR1)	TGFb	Secreted Signaling	PMID: 29376829
	364	cDC1	AT2.AT1	TGFB1	ACVR1_TGFbR	0.00248961	0	TGFB1_ACVR1_TGFBR1	TGFB1 - (ACVR1+TGFBR1)	TGFb	Secreted Signaling	PMID: 29376829
	365	cDC2	AT2.AT1	TGFB1	ACVR1_TGFbR	0.00509998	0	TGFB1_ACVR1_TGFBR1	TGFB1 - (ACVR1+TGFBR1)	TGFb	Secreted Signaling	PMID: 29376829
	366	pMON	AT2.AT1	TGFB1	ACVR1_TGFbR	0.00509141	0	TGFB1_ACVR1_TGFBR1	TGFB1 - (ACVR1+TGFBR1)	TGFb	Secreted Signaling	PMID: 29376829
	367	iMON	AT2.AT1	TGFB1	ACVR1_TGFbR	0.00444375	0	TGFB1_ACVR1_TGFBR1	TGFB1 - (ACVR1+TGFBR1)	TGFb	Secreted Signaling	PMID: 29376829
	368	CD4.T	AT2.AT1	TGFB1	ACVR1_TGFbR	0.00544719	0	TGFB1_ACVR1_TGFBR1	TGFB1 - (ACVR1+TGFBR1)	TGFb	Secreted Signaling	PMID: 29376829
	369	CD8.T	AT2.AT1	TGFB1	ACVR1_TGFbR	0.00538077	0	TGFB1_ACVR1_TGFBR1	TGFB1 - (ACVR1+TGFBR1)	TGFb	Secreted Signaling	PMID: 29376829
	370	NKT	AT2.AT1	TGFB1	ACVR1_TGFbR	0.00665698	0	TGFB1_ACVR1_TGFBR1	TGFB1 - (ACVR1+TGFBR1)	TGFb	Secreted Signaling	PMID: 29376829
	371	NK	AT2.AT1	TGFB1	ACVR1_TGFbR	0.00691723	0	TGFB1_ACVR1_TGFBR1	TGFB1 - (ACVR1+TGFBR1)	TGFb	Secreted Signaling	PMID: 29376829
	372	AEC	AM	TGFB1	ACVR1_TGFbR	0.00472865	0	TGFB1_ACVR1_TGFBR1	TGFB1 - (ACVR1+TGFBR1)	TGFb	Secreted Signaling	PMID: 29376829
	373	AM	AM	TGFB1	ACVR1_TGFbR	0.00474492	0	TGFB1_ACVR1_TGFBR1	TGFB1 - (ACVR1+TGFBR1)	TGFb	Secreted Signaling	PMID: 29376829
	374	IVM	AM	TGFB1	ACVR1_TGFbR	0.0113178	0	TGFB1_ACVR1_TGFBR1	TGFB1 - (ACVR1+TGFBR1)	TGFb	Secreted Signaling	PMID: 29376829
	375	IM	AM	TGFB1	ACVR1_TGFbR	0.0054383	0	TGFB1_ACVR1_TGFBR1	TGFB1 - (ACVR1+TGFBR1)	TGFb	Secreted Signaling	PMID: 29376829
	376	IM.p	AM	TGFB1	ACVR1_TGFbR	0.00540151	0	TGFB1_ACVR1_TGFBR1	TGFB1 - (ACVR1+TGFBR1)	TGFb	Secreted Signaling	PMID: 29376829
	377	cDC1	AM	TGFB1	ACVR1_TGFbR	0.00292621	0	TGFB1_ACVR1_TGFBR1	TGFB1 - (ACVR1+TGFBR1)	TGFb	Secreted Signaling	PMID: 29376829
	378	cDC2	AM	TGFB1	ACVR1_TGFbR	0.0059916	0	TGFB1_ACVR1_TGFBR1	TGFB1 - (ACVR1+TGFBR1)	TGFb	Secreted Signaling	PMID: 29376829
	379	pMON	AM	TGFB1	ACVR1_TGFbR	0.00598153	0	TGFB1_ACVR1_TGFBR1	TGFB1 - (ACVR1+TGFBR1)	TGFb	Secreted Signaling	PMID: 29376829
	380	iMON	AM	TGFB1	ACVR1_TGFbR	0.00522124	0	TGFB1_ACVR1_TGFBR1	TGFB1 - (ACVR1+TGFBR1)	TGFb	Secreted Signaling	PMID: 29376829
	381	CD4.T	AM	TGFB1	ACVR1_TGFbR	0.00639912	0	TGFB1_ACVR1_TGFBR1	TGFB1 - (ACVR1+TGFBR1)	TGFb	Secreted Signaling	PMID: 29376829
	382	CD8.T	AM	TGFB1	ACVR1_TGFbR	0.00632116	0	TGFB1_ACVR1_TGFBR1	TGFB1 - (ACVR1+TGFBR1)	TGFb	Secreted Signaling	PMID: 29376829
	383	NKT	AM	TGFB1	ACVR1_TGFbR	0.00781865	0	TGFB1_ACVR1_TGFBR1	TGFB1 - (ACVR1+TGFBR1)	TGFb	Secreted Signaling	PMID: 29376829
	384	NK	AM	TGFB1	ACVR1_TGFbR	0.00812395	0	TGFB1_ACVR1_TGFBR1	TGFB1 - (ACVR1+TGFBR1)	TGFb	Secreted Signaling	PMID: 29376829
	385	AEC	IVM	TGFB1	ACVR1_TGFbR	0.0042503	0	TGFB1_ACVR1_TGFBR1	TGFB1 - (ACVR1+TGFBR1)	TGFb	Secreted Signaling	PMID: 29376829
	386	AM	IVM	TGFB1	ACVR1_TGFbR	0.00426494	0	TGFB1_ACVR1_TGFBR1	TGFB1 - (ACVR1+TGFBR1)	TGFb	Secreted Signaling	PMID: 29376829
	387	IVM	IVM	TGFB1	ACVR1_TGFbR	0.0101797	0	TGFB1_ACVR1_TGFBR1	TGFB1 - (ACVR1+TGFBR1)	TGFb	Secreted Signaling	PMID: 29376829
	388	IM	IVM	TGFB1	ACVR1_TGFbR	0.00488852	0	TGFB1_ACVR1_TGFBR1	TGFB1 - (ACVR1+TGFBR1)	TGFb	Secreted Signaling	PMID: 29376829
	389	IM.p	IVM	TGFB1	ACVR1_TGFbR	0.00485544	0	TGFB1_ACVR1_TGFBR1	TGFB1 - (ACVR1+TGFBR1)	TGFb	Secreted Signaling	PMID: 29376829
	390	cDC1	IVM	TGFB1	ACVR1_TGFbR	0.00262971	0	TGFB1_ACVR1_TGFBR1	TGFB1 - (ACVR1+TGFBR1)	TGFb	Secreted Signaling	PMID: 29376829
	391	cDC2	IVM	TGFB1	ACVR1_TGFbR	0.00538618	0	TGFB1_ACVR1_TGFBR1	TGFB1 - (ACVR1+TGFBR1)	TGFb	Secreted Signaling	PMID: 29376829
	392	pMON	IVM	TGFB1	ACVR1_TGFbR	0.00537713	0	TGFB1_ACVR1_TGFBR1	TGFB1 - (ACVR1+TGFBR1)	TGFb	Secreted Signaling	PMID: 29376829
	393	iMON	IVM	TGFB1	ACVR1_TGFbR	0.0046933	0	TGFB1_ACVR1_TGFBR1	TGFB1 - (ACVR1+TGFBR1)	TGFb	Secreted Signaling	PMID: 29376829
	394	CD4.T	IVM	TGFB1	ACVR1_TGFbR	0.00575277	0	TGFB1_ACVR1_TGFBR1	TGFB1 - (ACVR1+TGFBR1)	TGFb	Secreted Signaling	PMID: 29376829
	395	CD8.T	IVM	TGFB1	ACVR1_TGFbR	0.00568264	0	TGFB1_ACVR1_TGFBR1	TGFB1 - (ACVR1+TGFBR1)	TGFb	Secreted Signaling	PMID: 29376829
	396	NKT	IVM	TGFB1	ACVR1_TGFbR	0.00702994	0	TGFB1_ACVR1_TGFBR1	TGFB1 - (ACVR1+TGFBR1)	TGFb	Secreted Signaling	PMID: 29376829
	397	NK	IVM	TGFB1	ACVR1_TGFbR	0.00730467	0	TGFB1_ACVR1_TGFBR1	TGFB1 - (ACVR1+TGFBR1)	TGFb	Secreted Signaling	PMID: 29376829
	398	AEC	IM.p	TGFB1	ACVR1_TGFbR	0.00481307	0	TGFB1_ACVR1_TGFBR1	TGFB1 - (ACVR1+TGFBR1)	TGFb	Secreted Signaling	PMID: 29376829
	399	AM	IM.p	TGFB1	ACVR1_TGFbR	0.00482963	0	TGFB1_ACVR1_TGFBR1	TGFB1 - (ACVR1+TGFBR1)	TGFb	Secreted Signaling	PMID: 29376829
	400	IVM	IM.p	TGFB1	ACVR1_TGFbR	0.0115185	0	TGFB1_ACVR1_TGFBR1	TGFB1 - (ACVR1+TGFBR1)	TGFb	Secreted Signaling	PMID: 29376829
	401	IM	IM.p	TGFB1	ACVR1_TGFbR	0.00553531	0	TGFB1_ACVR1_TGFBR1	TGFB1 - (ACVR1+TGFBR1)	TGFb	Secreted Signaling	PMID: 29376829
	402	IM.p	IM.p	TGFB1	ACVR1_TGFbR	0.00549788	0	TGFB1_ACVR1_TGFBR1	TGFB1 - (ACVR1+TGFBR1)	TGFb	Secreted Signaling	PMID: 29376829
	403	cDC1	IM.p	TGFB1	ACVR1_TGFbR	0.00297855	0	TGFB1_ACVR1_TGFBR1	TGFB1 - (ACVR1+TGFBR1)	TGFb	Secreted Signaling	PMID: 29376829
	404	cDC2	IM.p	TGFB1	ACVR1_TGFbR	0.00609843	0	TGFB1_ACVR1_TGFBR1	TGFB1 - (ACVR1+TGFBR1)	TGFb	Secreted Signaling	PMID: 29376829
	405	pMON	IM.p	TGFB1	ACVR1_TGFbR	0.00608818	0	TGFB1_ACVR1_TGFBR1	TGFB1 - (ACVR1+TGFBR1)	TGFb	Secreted Signaling	PMID: 29376829
	406	iMON	IM.p	TGFB1	ACVR1_TGFbR	0.00531441	0	TGFB1_ACVR1_TGFBR1	TGFB1 - (ACVR1+TGFBR1)	TGFb	Secreted Signaling	PMID: 29376829
	407	CD4.T	IM.p	TGFB1	ACVR1_TGFbR	0.00651316	0	TGFB1_ACVR1_TGFBR1	TGFB1 - (ACVR1+TGFBR1)	TGFb	Secreted Signaling	PMID: 29376829
	408	CD8.T	IM.p	TGFB1	ACVR1_TGFbR	0.00643383	0	TGFB1_ACVR1_TGFBR1	TGFB1 - (ACVR1+TGFBR1)	TGFb	Secreted Signaling	PMID: 29376829
	409	NKT	IM.p	TGFB1	ACVR1_TGFbR	0.0079578	0	TGFB1_ACVR1_TGFBR1	TGFB1 - (ACVR1+TGFBR1)	TGFb	Secreted Signaling	PMID: 29376829
	410	NK	IM.p	TGFB1	ACVR1_TGFbR	0.00826849	0	TGFB1_ACVR1_TGFBR1	TGFB1 - (ACVR1+TGFBR1)	TGFb	Secreted Signaling	PMID: 29376829
	411	AT2.AT1	AT2.p	TGFB2	ACVR1_TGFbR	0.00248333	0	TGFB2_ACVR1_TGFBR1	TGFB2 - (ACVR1+TGFBR1)	TGFb	Secreted Signaling	PMID: 29376829
	412	AT1	AT2.p	TGFB2	ACVR1_TGFbR	0.00239191	0	TGFB2_ACVR1_TGFBR1	TGFB2 - (ACVR1+TGFBR1)	TGFb	Secreted Signaling	PMID: 29376829
	413	AT2.AT1	AT2.AT1	TGFB2	ACVR1_TGFbR	0.0027351	0	TGFB2_ACVR1_TGFBR1	TGFB2 - (ACVR1+TGFBR1)	TGFb	Secreted Signaling	PMID: 29376829
	414	AT1	AT2.AT1	TGFB2	ACVR1_TGFbR	0.00263444	0	TGFB2_ACVR1_TGFBR1	TGFB2 - (ACVR1+TGFBR1)	TGFb	Secreted Signaling	PMID: 29376829
	415	AT2.AT1	AM	TGFB2	ACVR1_TGFbR	0.00321461	0	TGFB2_ACVR1_TGFBR1	TGFB2 - (ACVR1+TGFBR1)	TGFb	Secreted Signaling	PMID: 29376829
	416	AT1	AM	TGFB2	ACVR1_TGFbR	0.00309635	0	TGFB2_ACVR1_TGFBR1	TGFB2 - (ACVR1+TGFBR1)	TGFb	Secreted Signaling	PMID: 29376829
	417	AT2.AT1	IVM	TGFB2	ACVR1_TGFbR	0.00288898	0	TGFB2_ACVR1_TGFBR1	TGFB2 - (ACVR1+TGFBR1)	TGFb	Secreted Signaling	PMID: 29376829
	418	AT1	IVM	TGFB2	ACVR1_TGFbR	0.00278267	0	TGFB2_ACVR1_TGFBR1	TGFB2 - (ACVR1+TGFBR1)	TGFb	Secreted Signaling	PMID: 29376829
	419	AT2.AT1	IM.p	TGFB2	ACVR1_TGFbR	0.00327209	0	TGFB2_ACVR1_TGFBR1	TGFB2 - (ACVR1+TGFBR1)	TGFb	Secreted Signaling	PMID: 29376829
	420	AT1	IM.p	TGFB2	ACVR1_TGFbR	0.00315172	0	TGFB2_ACVR1_TGFBR1	TGFB2 - (ACVR1+TGFBR1)	TGFb	Secreted Signaling	PMID: 29376829
	421	AlvFB	Basal	BMP5	ACVR1_ACVR2A	0.00382513	0	BMP5_ACVR1_ACVR2A	BMP5 - (ACVR1+ACVR2A)	BMP	Secreted Signaling	KEGG: hsa04350; PMID:26893264
	422	AlvFB	Serous	BMP5	ACVR1_ACVR2A	0.0038816	0	BMP5_ACVR1_ACVR2A	BMP5 - (ACVR1+ACVR2A)	BMP	Secreted Signaling	KEGG: hsa04350; PMID:26893264
	423	AlvFB	Aw.Secretory	BMP5	ACVR1_ACVR2A	0.00628927	0	BMP5_ACVR1_ACVR2A	BMP5 - (ACVR1+ACVR2A)	BMP	Secreted Signaling	KEGG: hsa04350; PMID:26893264
	424	AlvFB	BrAS.AT2	BMP5	ACVR1_ACVR2A	0.00388749	0	BMP5_ACVR1_ACVR2A	BMP5 - (ACVR1+ACVR2A)	BMP	Secreted Signaling	KEGG: hsa04350; PMID:26893264
	425	AlvFB	AT2	BMP5	ACVR1_ACVR2A	0.00276081	0	BMP5_ACVR1_ACVR2A	BMP5 - (ACVR1+ACVR2A)	BMP	Secreted Signaling	KEGG: hsa04350; PMID:26893264
	426	AlvFB	AT2.p	BMP5	ACVR1_ACVR2A	0.00290287	0	BMP5_ACVR1_ACVR2A	BMP5 - (ACVR1+ACVR2A)	BMP	Secreted Signaling	KEGG: hsa04350; PMID:26893264
	427	AlvFB	AT2.AT1	BMP5	ACVR1_ACVR2A	0.00376691	0	BMP5_ACVR1_ACVR2A	BMP5 - (ACVR1+ACVR2A)	BMP	Secreted Signaling	KEGG: hsa04350; PMID:26893264
	428	AlvFB	Basal	BMP5	ACVR1_BMPR2	0.00743422	0	BMP5_ACVR1_BMPR2	BMP5 - (ACVR1+BMPR2)	BMP	Secreted Signaling	KEGG: hsa04350; PMID:26893264
	429	AlvFB	Serous	BMP5	ACVR1_BMPR2	0.00790669	0	BMP5_ACVR1_BMPR2	BMP5 - (ACVR1+BMPR2)	BMP	Secreted Signaling	KEGG: hsa04350; PMID:26893264
	430	AlvFB	Multiciliated	BMP5	ACVR1_BMPR2	0.00608026	0	BMP5_ACVR1_BMPR2	BMP5 - (ACVR1+BMPR2)	BMP	Secreted Signaling	KEGG: hsa04350; PMID:26893264
	431	AlvFB	Aw.Secretory	BMP5	ACVR1_BMPR2	0.0137762	0	BMP5_ACVR1_BMPR2	BMP5 - (ACVR1+BMPR2)	BMP	Secreted Signaling	KEGG: hsa04350; PMID:26893264
	432	AlvFB	BrAS	BMP5	ACVR1_BMPR2	0.00999546	0	BMP5_ACVR1_BMPR2	BMP5 - (ACVR1+BMPR2)	BMP	Secreted Signaling	KEGG: hsa04350; PMID:26893264
	433	AlvFB	BrAS.AT2	BMP5	ACVR1_BMPR2	0.00913127	0	BMP5_ACVR1_BMPR2	BMP5 - (ACVR1+BMPR2)	BMP	Secreted Signaling	KEGG: hsa04350; PMID:26893264
	434	AlvFB	AT2	BMP5	ACVR1_BMPR2	0.00741021	0	BMP5_ACVR1_BMPR2	BMP5 - (ACVR1+BMPR2)	BMP	Secreted Signaling	KEGG: hsa04350; PMID:26893264
	435	AlvFB	AT2.p	BMP5	ACVR1_BMPR2	0.00734861	0	BMP5_ACVR1_BMPR2	BMP5 - (ACVR1+BMPR2)	BMP	Secreted Signaling	KEGG: hsa04350; PMID:26893264
	436	AlvFB	AT2.AT1	BMP5	ACVR1_BMPR2	0.00992434	0	BMP5_ACVR1_BMPR2	BMP5 - (ACVR1+BMPR2)	BMP	Secreted Signaling	KEGG: hsa04350; PMID:26893264
	437	AlvFB	AM	BMP5	ACVR1_BMPR2	0.00983027	0	BMP5_ACVR1_BMPR2	BMP5 - (ACVR1+BMPR2)	BMP	Secreted Signaling	KEGG: hsa04350; PMID:26893264
	438	AlvFB	IVM	BMP5	ACVR1_BMPR2	0.00832985	0	BMP5_ACVR1_BMPR2	BMP5 - (ACVR1+BMPR2)	BMP	Secreted Signaling	KEGG: hsa04350; PMID:26893264
	439	AlvFB	IM.p	BMP5	ACVR1_BMPR2	0.00821115	0	BMP5_ACVR1_BMPR2	BMP5 - (ACVR1+BMPR2)	BMP	Secreted Signaling	KEGG: hsa04350; PMID:26893264
	440	AlvFB	Basal	BMP5	BMPR1A_ACVR2A	0.00612755	0	BMP5_BMPR1A_ACVR2A	BMP5 - (BMPR1A+ACVR2A)	BMP	Secreted Signaling	KEGG: hsa04350; PMID:26893264
	441	AlvFB	Serous	BMP5	BMPR1A_ACVR2A	0.008036	0	BMP5_BMPR1A_ACVR2A	BMP5 - (BMPR1A+ACVR2A)	BMP	Secreted Signaling	KEGG: hsa04350; PMID:26893264
	442	AlvFB	Aw.Secretory	BMP5	BMPR1A_ACVR2A	0.00760378	0	BMP5_BMPR1A_ACVR2A	BMP5 - (BMPR1A+ACVR2A)	BMP	Secreted Signaling	KEGG: hsa04350; PMID:26893264
	443	AlvFB	BrAS.AT2	BMP5	BMPR1A_ACVR2A	0.00702824	0	BMP5_BMPR1A_ACVR2A	BMP5 - (BMPR1A+ACVR2A)	BMP	Secreted Signaling	KEGG: hsa04350; PMID:26893264
	444	AlvFB	AT2	BMP5	BMPR1A_ACVR2A	0.00536009	0	BMP5_BMPR1A_ACVR2A	BMP5 - (BMPR1A+ACVR2A)	BMP	Secreted Signaling	KEGG: hsa04350; PMID:26893264
	445	AlvFB	AT2.p	BMP5	BMPR1A_ACVR2A	0.00679062	0	BMP5_BMPR1A_ACVR2A	BMP5 - (BMPR1A+ACVR2A)	BMP	Secreted Signaling	KEGG: hsa04350; PMID:26893264
	446	AlvFB	AT2.AT1	BMP5	BMPR1A_ACVR2A	0.00790358	0	BMP5_BMPR1A_ACVR2A	BMP5 - (BMPR1A+ACVR2A)	BMP	Secreted Signaling	KEGG: hsa04350; PMID:26893264
	447	AlvFB	AdvFB	BMP5	BMPR1A_ACVR2A	0.00600004	0	BMP5_BMPR1A_ACVR2A	BMP5 - (BMPR1A+ACVR2A)	BMP	Secreted Signaling	KEGG: hsa04350; PMID:26893264
	448	AlvFB	AdvFB.subpl	BMP5	BMPR1A_ACVR2A	0.00407969	0	BMP5_BMPR1A_ACVR2A	BMP5 - (BMPR1A+ACVR2A)	BMP	Secreted Signaling	KEGG: hsa04350; PMID:26893264
	449	AlvFB	Basal	BMP5	BMPR1A_BMPR2	0.0118831	0	BMP5_BMPR1A_BMPR2	BMP5 - (BMPR1A+BMPR2)	BMP	Secreted Signaling	KEGG: hsa04350; PMID:26893264
	450	AlvFB	Serous	BMP5	BMPR1A_BMPR2	0.0162986	0	BMP5_BMPR1A_BMPR2	BMP5 - (BMPR1A+BMPR2)	BMP	Secreted Signaling	KEGG: hsa04350; PMID:26893264
	451	AlvFB	PNEC	BMP5	BMPR1A_BMPR2	0.0100404	0	BMP5_BMPR1A_BMPR2	BMP5 - (BMPR1A+BMPR2)	BMP	Secreted Signaling	KEGG: hsa04350; PMID:26893264
	452	AlvFB	Multiciliated	BMP5	BMPR1A_BMPR2	0.0113441	0	BMP5_BMPR1A_BMPR2	BMP5 - (BMPR1A+BMPR2)	BMP	Secreted Signaling	KEGG: hsa04350; PMID:26893264
	453	AlvFB	Aw.Secretory	BMP5	BMPR1A_BMPR2	0.0166294	0	BMP5_BMPR1A_BMPR2	BMP5 - (BMPR1A+BMPR2)	BMP	Secreted Signaling	KEGG: hsa04350; PMID:26893264
	454	AlvFB	BrAS	BMP5	BMPR1A_BMPR2	0.0161372	0	BMP5_BMPR1A_BMPR2	BMP5 - (BMPR1A+BMPR2)	BMP	Secreted Signaling	KEGG: hsa04350; PMID:26893264
	455	AlvFB	BrAS.AT2	BMP5	BMPR1A_BMPR2	0.0164386	0	BMP5_BMPR1A_BMPR2	BMP5 - (BMPR1A+BMPR2)	BMP	Secreted Signaling	KEGG: hsa04350; PMID:26893264
	456	AlvFB	AT2	BMP5	BMPR1A_BMPR2	0.014324	0	BMP5_BMPR1A_BMPR2	BMP5 - (BMPR1A+BMPR2)	BMP	Secreted Signaling	KEGG: hsa04350; PMID:26893264
	457	AlvFB	AT2.p	BMP5	BMPR1A_BMPR2	0.0170884	0	BMP5_BMPR1A_BMPR2	BMP5 - (BMPR1A+BMPR2)	BMP	Secreted Signaling	KEGG: hsa04350; PMID:26893264
	458	AlvFB	AT2.AT1	BMP5	BMPR1A_BMPR2	0.0206824	0	BMP5_BMPR1A_BMPR2	BMP5 - (BMPR1A+BMPR2)	BMP	Secreted Signaling	KEGG: hsa04350; PMID:26893264
	459	AlvFB	AT1	BMP5	BMPR1A_BMPR2	0.0260509	0	BMP5_BMPR1A_BMPR2	BMP5 - (BMPR1A+BMPR2)	BMP	Secreted Signaling	KEGG: hsa04350; PMID:26893264
	460	AlvFB	Neural	BMP5	BMPR1A_BMPR2	0.00691545	0	BMP5_BMPR1A_BMPR2	BMP5 - (BMPR1A+BMPR2)	BMP	Secreted Signaling	KEGG: hsa04350; PMID:26893264
	461	AlvFB	AlvFB	BMP5	BMPR1A_BMPR2	0.012435	0	BMP5_BMPR1A_BMPR2	BMP5 - (BMPR1A+BMPR2)	BMP	Secreted Signaling	KEGG: hsa04350; PMID:26893264
	462	AlvFB	AdvFB	BMP5	BMPR1A_BMPR2	0.012843	0	BMP5_BMPR1A_BMPR2	BMP5 - (BMPR1A+BMPR2)	BMP	Secreted Signaling	KEGG: hsa04350; PMID:26893264
	463	AlvFB	AdvFB.subpl	BMP5	BMPR1A_BMPR2	0.0113268	0	BMP5_BMPR1A_BMPR2	BMP5 - (BMPR1A+BMPR2)	BMP	Secreted Signaling	KEGG: hsa04350; PMID:26893264
	464	AlvFB	SCMF	BMP5	BMPR1A_BMPR2	0.0136	0	BMP5_BMPR1A_BMPR2	BMP5 - (BMPR1A+BMPR2)	BMP	Secreted Signaling	KEGG: hsa04350; PMID:26893264
	465	AlvFB	ASMC	BMP5	BMPR1A_BMPR2	0.0140776	0	BMP5_BMPR1A_BMPR2	BMP5 - (BMPR1A+BMPR2)	BMP	Secreted Signaling	KEGG: hsa04350; PMID:26893264
	466	AlvFB	VSMC	BMP5	BMPR1A_BMPR2	0.0152212	0	BMP5_BMPR1A_BMPR2	BMP5 - (BMPR1A+BMPR2)	BMP	Secreted Signaling	KEGG: hsa04350; PMID:26893264
	467	AlvFB	Pericyte	BMP5	BMPR1A_BMPR2	0.0126173	0	BMP5_BMPR1A_BMPR2	BMP5 - (BMPR1A+BMPR2)	BMP	Secreted Signaling	KEGG: hsa04350; PMID:26893264
	468	AlvFB	IVM	BMP5	BMPR1A_BMPR2	0.00799666	0	BMP5_BMPR1A_BMPR2	BMP5 - (BMPR1A+BMPR2)	BMP	Secreted Signaling	KEGG: hsa04350; PMID:26893264
	469	AlvFB	IM.p	BMP5	BMPR1A_BMPR2	0.00703428	0	BMP5_BMPR1A_BMPR2	BMP5 - (BMPR1A+BMPR2)	BMP	Secreted Signaling	KEGG: hsa04350; PMID:26893264
	470	AlvFB	Mast	BMP5	BMPR1A_BMPR2	0.00850685	0	BMP5_BMPR1A_BMPR2	BMP5 - (BMPR1A+BMPR2)	BMP	Secreted Signaling	KEGG: hsa04350; PMID:26893264
	471	AlvFB	Basal	BMP5	BMPR1B_ACVR2A	0.0124945	0	BMP5_BMPR1B_ACVR2A	BMP5 - (BMPR1B+ACVR2A)	BMP	Secreted Signaling	KEGG: hsa04350; PMID:26893264
	472	AlvFB	Aw.Secretory	BMP5	BMPR1B_ACVR2A	0.0146368	0	BMP5_BMPR1B_ACVR2A	BMP5 - (BMPR1B+ACVR2A)	BMP	Secreted Signaling	KEGG: hsa04350; PMID:26893264
	473	AlvFB	Basal	BMP5	BMPR1B_BMPR2	0.0240856	0	BMP5_BMPR1B_BMPR2	BMP5 - (BMPR1B+BMPR2)	BMP	Secreted Signaling	KEGG: hsa04350; PMID:26893264
	474	AlvFB	Multiciliated	BMP5	BMPR1B_BMPR2	0.0148176	0	BMP5_BMPR1B_BMPR2	BMP5 - (BMPR1B+BMPR2)	BMP	Secreted Signaling	KEGG: hsa04350; PMID:26893264
	475	AlvFB	Aw.Secretory	BMP5	BMPR1B_BMPR2	0.0317433	0	BMP5_BMPR1B_BMPR2	BMP5 - (BMPR1B+BMPR2)	BMP	Secreted Signaling	KEGG: hsa04350; PMID:26893264
	476	AlvFB	BrAS	BMP5	BMPR1B_BMPR2	0.0224137	0	BMP5_BMPR1B_BMPR2	BMP5 - (BMPR1B+BMPR2)	BMP	Secreted Signaling	KEGG: hsa04350; PMID:26893264
	477	AlvFB	AT1	BMP5	BMPR1B_BMPR2	0.0155386	0	BMP5_BMPR1B_BMPR2	BMP5 - (BMPR1B+BMPR2)	BMP	Secreted Signaling	KEGG: hsa04350; PMID:26893264
	478	BrAS	Basal	BMP6	ACVR1_ACVR2A	0.00286704	0	BMP6_ACVR1_ACVR2A	BMP6 - (ACVR1+ACVR2A)	BMP	Secreted Signaling	KEGG: hsa04350; PMID:26893264
	479	CAP1	Basal	BMP6	ACVR1_ACVR2A	0.00387953	0	BMP6_ACVR1_ACVR2A	BMP6 - (ACVR1+ACVR2A)	BMP	Secreted Signaling	KEGG: hsa04350; PMID:26893264
	480	SVEC	Basal	BMP6	ACVR1_ACVR2A	0.00277787	0	BMP6_ACVR1_ACVR2A	BMP6 - (ACVR1+ACVR2A)	BMP	Secreted Signaling	KEGG: hsa04350; PMID:26893264
	481	Plasma	Basal	BMP6	ACVR1_ACVR2A	0.00529407	0	BMP6_ACVR1_ACVR2A	BMP6 - (ACVR1+ACVR2A)	BMP	Secreted Signaling	KEGG: hsa04350; PMID:26893264
	482	BrAS	Serous	BMP6	ACVR1_ACVR2A	0.00290941	0	BMP6_ACVR1_ACVR2A	BMP6 - (ACVR1+ACVR2A)	BMP	Secreted Signaling	KEGG: hsa04350; PMID:26893264
	483	CAP1	Serous	BMP6	ACVR1_ACVR2A	0.00393679	0	BMP6_ACVR1_ACVR2A	BMP6 - (ACVR1+ACVR2A)	BMP	Secreted Signaling	KEGG: hsa04350; PMID:26893264
	484	SVEC	Serous	BMP6	ACVR1_ACVR2A	0.00281892	0	BMP6_ACVR1_ACVR2A	BMP6 - (ACVR1+ACVR2A)	BMP	Secreted Signaling	KEGG: hsa04350; PMID:26893264
	485	Plasma	Serous	BMP6	ACVR1_ACVR2A	0.0053721	0	BMP6_ACVR1_ACVR2A	BMP6 - (ACVR1+ACVR2A)	BMP	Secreted Signaling	KEGG: hsa04350; PMID:26893264
	486	BrAS	Aw.Secretory	BMP6	ACVR1_ACVR2A	0.0047169	0	BMP6_ACVR1_ACVR2A	BMP6 - (ACVR1+ACVR2A)	BMP	Secreted Signaling	KEGG: hsa04350; PMID:26893264
	487	CAP1	Aw.Secretory	BMP6	ACVR1_ACVR2A	0.00637848	0	BMP6_ACVR1_ACVR2A	BMP6 - (ACVR1+ACVR2A)	BMP	Secreted Signaling	KEGG: hsa04350; PMID:26893264
	488	SVEC	Aw.Secretory	BMP6	ACVR1_ACVR2A	0.00457045	0	BMP6_ACVR1_ACVR2A	BMP6 - (ACVR1+ACVR2A)	BMP	Secreted Signaling	KEGG: hsa04350; PMID:26893264
	489	Plasma	Aw.Secretory	BMP6	ACVR1_ACVR2A	0.00869622	0	BMP6_ACVR1_ACVR2A	BMP6 - (ACVR1+ACVR2A)	BMP	Secreted Signaling	KEGG: hsa04350; PMID:26893264
	490	BrAS	BrAS.AT2	BMP6	ACVR1_ACVR2A	0.00291383	0	BMP6_ACVR1_ACVR2A	BMP6 - (ACVR1+ACVR2A)	BMP	Secreted Signaling	KEGG: hsa04350; PMID:26893264
	491	CAP1	BrAS.AT2	BMP6	ACVR1_ACVR2A	0.00394277	0	BMP6_ACVR1_ACVR2A	BMP6 - (ACVR1+ACVR2A)	BMP	Secreted Signaling	KEGG: hsa04350; PMID:26893264
	492	SVEC	BrAS.AT2	BMP6	ACVR1_ACVR2A	0.0028232	0	BMP6_ACVR1_ACVR2A	BMP6 - (ACVR1+ACVR2A)	BMP	Secreted Signaling	KEGG: hsa04350; PMID:26893264
	493	Plasma	BrAS.AT2	BMP6	ACVR1_ACVR2A	0.00538024	0	BMP6_ACVR1_ACVR2A	BMP6 - (ACVR1+ACVR2A)	BMP	Secreted Signaling	KEGG: hsa04350; PMID:26893264
	494	BrAS	AT2	BMP6	ACVR1_ACVR2A	0.00206875	0	BMP6_ACVR1_ACVR2A	BMP6 - (ACVR1+ACVR2A)	BMP	Secreted Signaling	KEGG: hsa04350; PMID:26893264
	495	CAP1	AT2	BMP6	ACVR1_ACVR2A	0.00280011	0	BMP6_ACVR1_ACVR2A	BMP6 - (ACVR1+ACVR2A)	BMP	Secreted Signaling	KEGG: hsa04350; PMID:26893264
	496	SVEC	AT2	BMP6	ACVR1_ACVR2A	0.00200435	0	BMP6_ACVR1_ACVR2A	BMP6 - (ACVR1+ACVR2A)	BMP	Secreted Signaling	KEGG: hsa04350; PMID:26893264
	497	Plasma	AT2	BMP6	ACVR1_ACVR2A	0.00382258	0	BMP6_ACVR1_ACVR2A	BMP6 - (ACVR1+ACVR2A)	BMP	Secreted Signaling	KEGG: hsa04350; PMID:26893264
	498	BrAS	AT2.p	BMP6	ACVR1_ACVR2A	0.00217528	0	BMP6_ACVR1_ACVR2A	BMP6 - (ACVR1+ACVR2A)	BMP	Secreted Signaling	KEGG: hsa04350; PMID:26893264
	499	CAP1	AT2.p	BMP6	ACVR1_ACVR2A	0.00294419	0	BMP6_ACVR1_ACVR2A	BMP6 - (ACVR1+ACVR2A)	BMP	Secreted Signaling	KEGG: hsa04350; PMID:26893264
	500	SVEC	AT2.p	BMP6	ACVR1_ACVR2A	0.00210757	0	BMP6_ACVR1_ACVR2A	BMP6 - (ACVR1+ACVR2A)	BMP	Secreted Signaling	KEGG: hsa04350; PMID:26893264
	501	Plasma	AT2.p	BMP6	ACVR1_ACVR2A	0.00401906	0	BMP6_ACVR1_ACVR2A	BMP6 - (ACVR1+ACVR2A)	BMP	Secreted Signaling	KEGG: hsa04350; PMID:26893264
	502	BrAS	AT2.AT1	BMP6	ACVR1_ACVR2A	0.00282337	0	BMP6_ACVR1_ACVR2A	BMP6 - (ACVR1+ACVR2A)	BMP	Secreted Signaling	KEGG: hsa04350; PMID:26893264
	503	CAP1	AT2.AT1	BMP6	ACVR1_ACVR2A	0.00382048	0	BMP6_ACVR1_ACVR2A	BMP6 - (ACVR1+ACVR2A)	BMP	Secreted Signaling	KEGG: hsa04350; PMID:26893264
	504	SVEC	AT2.AT1	BMP6	ACVR1_ACVR2A	0.00273554	0	BMP6_ACVR1_ACVR2A	BMP6 - (ACVR1+ACVR2A)	BMP	Secreted Signaling	KEGG: hsa04350; PMID:26893264
	505	Plasma	AT2.AT1	BMP6	ACVR1_ACVR2A	0.00521361	0	BMP6_ACVR1_ACVR2A	BMP6 - (ACVR1+ACVR2A)	BMP	Secreted Signaling	KEGG: hsa04350; PMID:26893264
	506	BrAS	Basal	BMP6	ACVR1_BMPR2	0.00557721	0	BMP6_ACVR1_BMPR2	BMP6 - (ACVR1+BMPR2)	BMP	Secreted Signaling	KEGG: hsa04350; PMID:26893264
	507	CAP1	Basal	BMP6	ACVR1_BMPR2	0.00753955	0	BMP6_ACVR1_BMPR2	BMP6 - (ACVR1+BMPR2)	BMP	Secreted Signaling	KEGG: hsa04350; PMID:26893264
	508	SVEC	Basal	BMP6	ACVR1_BMPR2	0.0054042	0	BMP6_ACVR1_BMPR2	BMP6 - (ACVR1+BMPR2)	BMP	Secreted Signaling	KEGG: hsa04350; PMID:26893264
	509	Plasma	Basal	BMP6	ACVR1_BMPR2	0.0102748	0	BMP6_ACVR1_BMPR2	BMP6 - (ACVR1+BMPR2)	BMP	Secreted Signaling	KEGG: hsa04350; PMID:26893264
	510	BrAS	Serous	BMP6	ACVR1_BMPR2	0.00593238	0	BMP6_ACVR1_BMPR2	BMP6 - (ACVR1+BMPR2)	BMP	Secreted Signaling	KEGG: hsa04350; PMID:26893264
	511	CAP1	Serous	BMP6	ACVR1_BMPR2	0.00801866	0	BMP6_ACVR1_BMPR2	BMP6 - (ACVR1+BMPR2)	BMP	Secreted Signaling	KEGG: hsa04350; PMID:26893264
	512	SVEC	Serous	BMP6	ACVR1_BMPR2	0.0057484	0	BMP6_ACVR1_BMPR2	BMP6 - (ACVR1+BMPR2)	BMP	Secreted Signaling	KEGG: hsa04350; PMID:26893264
	513	Plasma	Serous	BMP6	ACVR1_BMPR2	0.0109258	0	BMP6_ACVR1_BMPR2	BMP6 - (ACVR1+BMPR2)	BMP	Secreted Signaling	KEGG: hsa04350; PMID:26893264
	514	BrAS	Multiciliated	BMP6	ACVR1_BMPR2	0.00455991	0	BMP6_ACVR1_BMPR2	BMP6 - (ACVR1+BMPR2)	BMP	Secreted Signaling	KEGG: hsa04350; PMID:26893264
	515	CAP1	Multiciliated	BMP6	ACVR1_BMPR2	0.00616652	0	BMP6_ACVR1_BMPR2	BMP6 - (ACVR1+BMPR2)	BMP	Secreted Signaling	KEGG: hsa04350; PMID:26893264
	516	SVEC	Multiciliated	BMP6	ACVR1_BMPR2	0.00441831	0	BMP6_ACVR1_BMPR2	BMP6 - (ACVR1+BMPR2)	BMP	Secreted Signaling	KEGG: hsa04350; PMID:26893264
	517	Plasma	Multiciliated	BMP6	ACVR1_BMPR2	0.0084079	0	BMP6_ACVR1_BMPR2	BMP6 - (ACVR1+BMPR2)	BMP	Secreted Signaling	KEGG: hsa04350; PMID:26893264
	518	BrAS	Aw.Secretory	BMP6	ACVR1_BMPR2	0.0103515	0	BMP6_ACVR1_BMPR2	BMP6 - (ACVR1+BMPR2)	BMP	Secreted Signaling	KEGG: hsa04350; PMID:26893264
	519	CAP1	Aw.Secretory	BMP6	ACVR1_BMPR2	0.0139701	0	BMP6_ACVR1_BMPR2	BMP6 - (ACVR1+BMPR2)	BMP	Secreted Signaling	KEGG: hsa04350; PMID:26893264
	520	SVEC	Aw.Secretory	BMP6	ACVR1_BMPR2	0.0100319	0	BMP6_ACVR1_BMPR2	BMP6 - (ACVR1+BMPR2)	BMP	Secreted Signaling	KEGG: hsa04350; PMID:26893264
	521	Plasma	Aw.Secretory	BMP6	ACVR1_BMPR2	0.0189937	0	BMP6_ACVR1_BMPR2	BMP6 - (ACVR1+BMPR2)	BMP	Secreted Signaling	KEGG: hsa04350; PMID:26893264
	522	BrAS	BrAS	BMP6	ACVR1_BMPR2	0.00750352	0	BMP6_ACVR1_BMPR2	BMP6 - (ACVR1+BMPR2)	BMP	Secreted Signaling	KEGG: hsa04350; PMID:26893264
	523	CAP1	BrAS	BMP6	ACVR1_BMPR2	0.0101367	0	BMP6_ACVR1_BMPR2	BMP6 - (ACVR1+BMPR2)	BMP	Secreted Signaling	KEGG: hsa04350; PMID:26893264
	524	SVEC	BrAS	BMP6	ACVR1_BMPR2	0.00727118	0	BMP6_ACVR1_BMPR2	BMP6 - (ACVR1+BMPR2)	BMP	Secreted Signaling	KEGG: hsa04350; PMID:26893264
	525	Plasma	BrAS	BMP6	ACVR1_BMPR2	0.0138011	0	BMP6_ACVR1_BMPR2	BMP6 - (ACVR1+BMPR2)	BMP	Secreted Signaling	KEGG: hsa04350; PMID:26893264
	526	BrAS	BrAS.AT2	BMP6	ACVR1_BMPR2	0.00685328	0	BMP6_ACVR1_BMPR2	BMP6 - (ACVR1+BMPR2)	BMP	Secreted Signaling	KEGG: hsa04350; PMID:26893264
	527	CAP1	BrAS.AT2	BMP6	ACVR1_BMPR2	0.00926042	0	BMP6_ACVR1_BMPR2	BMP6 - (ACVR1+BMPR2)	BMP	Secreted Signaling	KEGG: hsa04350; PMID:26893264
	528	SVEC	BrAS.AT2	BMP6	ACVR1_BMPR2	0.00664094	0	BMP6_ACVR1_BMPR2	BMP6 - (ACVR1+BMPR2)	BMP	Secreted Signaling	KEGG: hsa04350; PMID:26893264
	529	Plasma	BrAS.AT2	BMP6	ACVR1_BMPR2	0.0126121	0	BMP6_ACVR1_BMPR2	BMP6 - (ACVR1+BMPR2)	BMP	Secreted Signaling	KEGG: hsa04350; PMID:26893264
	530	BrAS	AT2	BMP6	ACVR1_BMPR2	0.00555917	0	BMP6_ACVR1_BMPR2	BMP6 - (ACVR1+BMPR2)	BMP	Secreted Signaling	KEGG: hsa04350; PMID:26893264
	531	CAP1	AT2	BMP6	ACVR1_BMPR2	0.0075152	0	BMP6_ACVR1_BMPR2	BMP6 - (ACVR1+BMPR2)	BMP	Secreted Signaling	KEGG: hsa04350; PMID:26893264
	532	SVEC	AT2	BMP6	ACVR1_BMPR2	0.00538671	0	BMP6_ACVR1_BMPR2	BMP6 - (ACVR1+BMPR2)	BMP	Secreted Signaling	KEGG: hsa04350; PMID:26893264
	533	Plasma	AT2	BMP6	ACVR1_BMPR2	0.0102417	0	BMP6_ACVR1_BMPR2	BMP6 - (ACVR1+BMPR2)	BMP	Secreted Signaling	KEGG: hsa04350; PMID:26893264
	534	BrAS	AT2.p	BMP6	ACVR1_BMPR2	0.00551287	0	BMP6_ACVR1_BMPR2	BMP6 - (ACVR1+BMPR2)	BMP	Secreted Signaling	KEGG: hsa04350; PMID:26893264
	535	CAP1	AT2.p	BMP6	ACVR1_BMPR2	0.00745273	0	BMP6_ACVR1_BMPR2	BMP6 - (ACVR1+BMPR2)	BMP	Secreted Signaling	KEGG: hsa04350; PMID:26893264
	536	SVEC	AT2.p	BMP6	ACVR1_BMPR2	0.00534184	0	BMP6_ACVR1_BMPR2	BMP6 - (ACVR1+BMPR2)	BMP	Secreted Signaling	KEGG: hsa04350; PMID:26893264
	537	Plasma	AT2.p	BMP6	ACVR1_BMPR2	0.0101568	0	BMP6_ACVR1_BMPR2	BMP6 - (ACVR1+BMPR2)	BMP	Secreted Signaling	KEGG: hsa04350; PMID:26893264
	538	BrAS	AT2.AT1	BMP6	ACVR1_BMPR2	0.00744999	0	BMP6_ACVR1_BMPR2	BMP6 - (ACVR1+BMPR2)	BMP	Secreted Signaling	KEGG: hsa04350; PMID:26893264
	539	CAP1	AT2.AT1	BMP6	ACVR1_BMPR2	0.0100646	0	BMP6_ACVR1_BMPR2	BMP6 - (ACVR1+BMPR2)	BMP	Secreted Signaling	KEGG: hsa04350; PMID:26893264
	540	SVEC	AT2.AT1	BMP6	ACVR1_BMPR2	0.0072193	0	BMP6_ACVR1_BMPR2	BMP6 - (ACVR1+BMPR2)	BMP	Secreted Signaling	KEGG: hsa04350; PMID:26893264
	541	Plasma	AT2.AT1	BMP6	ACVR1_BMPR2	0.0137033	0	BMP6_ACVR1_BMPR2	BMP6 - (ACVR1+BMPR2)	BMP	Secreted Signaling	KEGG: hsa04350; PMID:26893264
	542	BrAS	AM	BMP6	ACVR1_BMPR2	0.0073792	0	BMP6_ACVR1_BMPR2	BMP6 - (ACVR1+BMPR2)	BMP	Secreted Signaling	KEGG: hsa04350; PMID:26893264
	543	CAP1	AM	BMP6	ACVR1_BMPR2	0.0099692	0	BMP6_ACVR1_BMPR2	BMP6 - (ACVR1+BMPR2)	BMP	Secreted Signaling	KEGG: hsa04350; PMID:26893264
	544	SVEC	AM	BMP6	ACVR1_BMPR2	0.00715069	0	BMP6_ACVR1_BMPR2	BMP6 - (ACVR1+BMPR2)	BMP	Secreted Signaling	KEGG: hsa04350; PMID:26893264
	545	Plasma	AM	BMP6	ACVR1_BMPR2	0.0135739	0	BMP6_ACVR1_BMPR2	BMP6 - (ACVR1+BMPR2)	BMP	Secreted Signaling	KEGG: hsa04350; PMID:26893264
	546	BrAS	IVM	BMP6	ACVR1_BMPR2	0.00625053	0	BMP6_ACVR1_BMPR2	BMP6 - (ACVR1+BMPR2)	BMP	Secreted Signaling	KEGG: hsa04350; PMID:26893264
	547	CAP1	IVM	BMP6	ACVR1_BMPR2	0.00844776	0	BMP6_ACVR1_BMPR2	BMP6 - (ACVR1+BMPR2)	BMP	Secreted Signaling	KEGG: hsa04350; PMID:26893264
	548	SVEC	IVM	BMP6	ACVR1_BMPR2	0.00605675	0	BMP6_ACVR1_BMPR2	BMP6 - (ACVR1+BMPR2)	BMP	Secreted Signaling	KEGG: hsa04350; PMID:26893264
	549	Plasma	IVM	BMP6	ACVR1_BMPR2	0.0115087	0	BMP6_ACVR1_BMPR2	BMP6 - (ACVR1+BMPR2)	BMP	Secreted Signaling	KEGG: hsa04350; PMID:26893264
	550	BrAS	IM.p	BMP6	ACVR1_BMPR2	0.00616128	0	BMP6_ACVR1_BMPR2	BMP6 - (ACVR1+BMPR2)	BMP	Secreted Signaling	KEGG: hsa04350; PMID:26893264
	551	CAP1	IM.p	BMP6	ACVR1_BMPR2	0.00832739	0	BMP6_ACVR1_BMPR2	BMP6 - (ACVR1+BMPR2)	BMP	Secreted Signaling	KEGG: hsa04350; PMID:26893264
	552	SVEC	IM.p	BMP6	ACVR1_BMPR2	0.00597025	0	BMP6_ACVR1_BMPR2	BMP6 - (ACVR1+BMPR2)	BMP	Secreted Signaling	KEGG: hsa04350; PMID:26893264
	553	Plasma	IM.p	BMP6	ACVR1_BMPR2	0.0113452	0	BMP6_ACVR1_BMPR2	BMP6 - (ACVR1+BMPR2)	BMP	Secreted Signaling	KEGG: hsa04350; PMID:26893264
	554	BrAS	Basal	BMP6	BMPR1A_ACVR2A	0.00459543	0	BMP6_BMPR1A_ACVR2A	BMP6 - (BMPR1A+ACVR2A)	BMP	Secreted Signaling	KEGG: hsa04350; PMID:26893264
	555	CAP1	Basal	BMP6	BMPR1A_ACVR2A	0.00621448	0	BMP6_BMPR1A_ACVR2A	BMP6 - (BMPR1A+ACVR2A)	BMP	Secreted Signaling	KEGG: hsa04350; PMID:26893264
	556	SVEC	Basal	BMP6	BMPR1A_ACVR2A	0.00445273	0	BMP6_BMPR1A_ACVR2A	BMP6 - (BMPR1A+ACVR2A)	BMP	Secreted Signaling	KEGG: hsa04350; PMID:26893264
	557	Plasma	Basal	BMP6	BMPR1A_ACVR2A	0.00847314	0	BMP6_BMPR1A_ACVR2A	BMP6 - (BMPR1A+ACVR2A)	BMP	Secreted Signaling	KEGG: hsa04350; PMID:26893264
	558	BrAS	Serous	BMP6	BMPR1A_ACVR2A	0.00602959	0	BMP6_BMPR1A_ACVR2A	BMP6 - (BMPR1A+ACVR2A)	BMP	Secreted Signaling	KEGG: hsa04350; PMID:26893264
	559	CAP1	Serous	BMP6	BMPR1A_ACVR2A	0.00814978	0	BMP6_BMPR1A_ACVR2A	BMP6 - (BMPR1A+ACVR2A)	BMP	Secreted Signaling	KEGG: hsa04350; PMID:26893264
	560	SVEC	Serous	BMP6	BMPR1A_ACVR2A	0.00584262	0	BMP6_BMPR1A_ACVR2A	BMP6 - (BMPR1A+ACVR2A)	BMP	Secreted Signaling	KEGG: hsa04350; PMID:26893264
	561	Plasma	Serous	BMP6	BMPR1A_ACVR2A	0.011104	0	BMP6_BMPR1A_ACVR2A	BMP6 - (BMPR1A+ACVR2A)	BMP	Secreted Signaling	KEGG: hsa04350; PMID:26893264
	562	BrAS	Aw.Secretory	BMP6	BMPR1A_ACVR2A	0.00570467	0	BMP6_BMPR1A_ACVR2A	BMP6 - (BMPR1A+ACVR2A)	BMP	Secreted Signaling	KEGG: hsa04350; PMID:26893264
	563	CAP1	Aw.Secretory	BMP6	BMPR1A_ACVR2A	0.00771149	0	BMP6_BMPR1A_ACVR2A	BMP6 - (BMPR1A+ACVR2A)	BMP	Secreted Signaling	KEGG: hsa04350; PMID:26893264
	564	SVEC	Aw.Secretory	BMP6	BMPR1A_ACVR2A	0.00552772	0	BMP6_BMPR1A_ACVR2A	BMP6 - (BMPR1A+ACVR2A)	BMP	Secreted Signaling	KEGG: hsa04350; PMID:26893264
	565	Plasma	Aw.Secretory	BMP6	BMPR1A_ACVR2A	0.0105085	0	BMP6_BMPR1A_ACVR2A	BMP6 - (BMPR1A+ACVR2A)	BMP	Secreted Signaling	KEGG: hsa04350; PMID:26893264
	566	BrAS	BrAS.AT2	BMP6	BMPR1A_ACVR2A	0.0052721	0	BMP6_BMPR1A_ACVR2A	BMP6 - (BMPR1A+ACVR2A)	BMP	Secreted Signaling	KEGG: hsa04350; PMID:26893264
	567	CAP1	BrAS.AT2	BMP6	BMPR1A_ACVR2A	0.00712785	0	BMP6_BMPR1A_ACVR2A	BMP6 - (BMPR1A+ACVR2A)	BMP	Secreted Signaling	KEGG: hsa04350; PMID:26893264
	568	SVEC	BrAS.AT2	BMP6	BMPR1A_ACVR2A	0.0051085	0	BMP6_BMPR1A_ACVR2A	BMP6 - (BMPR1A+ACVR2A)	BMP	Secreted Signaling	KEGG: hsa04350; PMID:26893264
	569	Plasma	BrAS.AT2	BMP6	BMPR1A_ACVR2A	0.00971523	0	BMP6_BMPR1A_ACVR2A	BMP6 - (BMPR1A+ACVR2A)	BMP	Secreted Signaling	KEGG: hsa04350; PMID:26893264
	570	BrAS	AT2	BMP6	BMPR1A_ACVR2A	0.00401909	0	BMP6_BMPR1A_ACVR2A	BMP6 - (BMPR1A+ACVR2A)	BMP	Secreted Signaling	KEGG: hsa04350; PMID:26893264
	571	CAP1	AT2	BMP6	BMPR1A_ACVR2A	0.00543619	0	BMP6_BMPR1A_ACVR2A	BMP6 - (BMPR1A+ACVR2A)	BMP	Secreted Signaling	KEGG: hsa04350; PMID:26893264
	572	SVEC	AT2	BMP6	BMPR1A_ACVR2A	0.00389421	0	BMP6_BMPR1A_ACVR2A	BMP6 - (BMPR1A+ACVR2A)	BMP	Secreted Signaling	KEGG: hsa04350; PMID:26893264
	573	Plasma	AT2	BMP6	BMPR1A_ACVR2A	0.00741409	0	BMP6_BMPR1A_ACVR2A	BMP6 - (BMPR1A+ACVR2A)	BMP	Secreted Signaling	KEGG: hsa04350; PMID:26893264
	574	BrAS	AT2.p	BMP6	BMPR1A_ACVR2A	0.00509356	0	BMP6_BMPR1A_ACVR2A	BMP6 - (BMPR1A+ACVR2A)	BMP	Secreted Signaling	KEGG: hsa04350; PMID:26893264
	575	CAP1	AT2.p	BMP6	BMPR1A_ACVR2A	0.0068869	0	BMP6_BMPR1A_ACVR2A	BMP6 - (BMPR1A+ACVR2A)	BMP	Secreted Signaling	KEGG: hsa04350; PMID:26893264
	576	SVEC	AT2.p	BMP6	BMPR1A_ACVR2A	0.00493547	0	BMP6_BMPR1A_ACVR2A	BMP6 - (BMPR1A+ACVR2A)	BMP	Secreted Signaling	KEGG: hsa04350; PMID:26893264
	577	Plasma	AT2.p	BMP6	BMPR1A_ACVR2A	0.00938764	0	BMP6_BMPR1A_ACVR2A	BMP6 - (BMPR1A+ACVR2A)	BMP	Secreted Signaling	KEGG: hsa04350; PMID:26893264
	578	BrAS	AT2.AT1	BMP6	BMPR1A_ACVR2A	0.00593004	0	BMP6_BMPR1A_ACVR2A	BMP6 - (BMPR1A+ACVR2A)	BMP	Secreted Signaling	KEGG: hsa04350; PMID:26893264
	579	CAP1	AT2.AT1	BMP6	BMPR1A_ACVR2A	0.0080155	0	BMP6_BMPR1A_ACVR2A	BMP6 - (BMPR1A+ACVR2A)	BMP	Secreted Signaling	KEGG: hsa04350; PMID:26893264
	580	SVEC	AT2.AT1	BMP6	BMPR1A_ACVR2A	0.00574614	0	BMP6_BMPR1A_ACVR2A	BMP6 - (BMPR1A+ACVR2A)	BMP	Secreted Signaling	KEGG: hsa04350; PMID:26893264
	581	Plasma	AT2.AT1	BMP6	BMPR1A_ACVR2A	0.0109216	0	BMP6_BMPR1A_ACVR2A	BMP6 - (BMPR1A+ACVR2A)	BMP	Secreted Signaling	KEGG: hsa04350; PMID:26893264
	582	BrAS	AdvFB	BMP6	BMPR1A_ACVR2A	0.00449966	0	BMP6_BMPR1A_ACVR2A	BMP6 - (BMPR1A+ACVR2A)	BMP	Secreted Signaling	KEGG: hsa04350; PMID:26893264
	583	CAP1	AdvFB	BMP6	BMPR1A_ACVR2A	0.00608518	0	BMP6_BMPR1A_ACVR2A	BMP6 - (BMPR1A+ACVR2A)	BMP	Secreted Signaling	KEGG: hsa04350; PMID:26893264
	584	SVEC	AdvFB	BMP6	BMPR1A_ACVR2A	0.00435992	0	BMP6_BMPR1A_ACVR2A	BMP6 - (BMPR1A+ACVR2A)	BMP	Secreted Signaling	KEGG: hsa04350; PMID:26893264
	585	Plasma	AdvFB	BMP6	BMPR1A_ACVR2A	0.00829723	0	BMP6_BMPR1A_ACVR2A	BMP6 - (BMPR1A+ACVR2A)	BMP	Secreted Signaling	KEGG: hsa04350; PMID:26893264
	586	BrAS	AdvFB.subpl	BMP6	BMPR1A_ACVR2A	0.00305803	0	BMP6_BMPR1A_ACVR2A	BMP6 - (BMPR1A+ACVR2A)	BMP	Secreted Signaling	KEGG: hsa04350; PMID:26893264
	587	CAP1	AdvFB.subpl	BMP6	BMPR1A_ACVR2A	0.00413769	0	BMP6_BMPR1A_ACVR2A	BMP6 - (BMPR1A+ACVR2A)	BMP	Secreted Signaling	KEGG: hsa04350; PMID:26893264
	588	SVEC	AdvFB.subpl	BMP6	BMPR1A_ACVR2A	0.00296293	0	BMP6_BMPR1A_ACVR2A	BMP6 - (BMPR1A+ACVR2A)	BMP	Secreted Signaling	KEGG: hsa04350; PMID:26893264
	589	Plasma	AdvFB.subpl	BMP6	BMPR1A_ACVR2A	0.00564582	0	BMP6_BMPR1A_ACVR2A	BMP6 - (BMPR1A+ACVR2A)	BMP	Secreted Signaling	KEGG: hsa04350; PMID:26893264
	590	BrAS	Basal	BMP6	BMPR1A_BMPR2	0.0089248	0	BMP6_BMPR1A_BMPR2	BMP6 - (BMPR1A+BMPR2)	BMP	Secreted Signaling	KEGG: hsa04350; PMID:26893264
	591	CAP1	Basal	BMP6	BMPR1A_BMPR2	0.0120507	0	BMP6_BMPR1A_BMPR2	BMP6 - (BMPR1A+BMPR2)	BMP	Secreted Signaling	KEGG: hsa04350; PMID:26893264
	592	SVEC	Basal	BMP6	BMPR1A_BMPR2	0.00864883	0	BMP6_BMPR1A_BMPR2	BMP6 - (BMPR1A+BMPR2)	BMP	Secreted Signaling	KEGG: hsa04350; PMID:26893264
	593	Plasma	Basal	BMP6	BMPR1A_BMPR2	0.0163955	0	BMP6_BMPR1A_BMPR2	BMP6 - (BMPR1A+BMPR2)	BMP	Secreted Signaling	KEGG: hsa04350; PMID:26893264
	594	BrAS	Serous	BMP6	BMPR1A_BMPR2	0.0122547	0	BMP6_BMPR1A_BMPR2	BMP6 - (BMPR1A+BMPR2)	BMP	Secreted Signaling	KEGG: hsa04350; PMID:26893264
	595	CAP1	Serous	BMP6	BMPR1A_BMPR2	0.0165274	0	BMP6_BMPR1A_BMPR2	BMP6 - (BMPR1A+BMPR2)	BMP	Secreted Signaling	KEGG: hsa04350; PMID:26893264
	596	SVEC	Serous	BMP6	BMPR1A_BMPR2	0.011877	0	BMP6_BMPR1A_BMPR2	BMP6 - (BMPR1A+BMPR2)	BMP	Secreted Signaling	KEGG: hsa04350; PMID:26893264
	597	Plasma	Serous	BMP6	BMPR1A_BMPR2	0.0224497	0	BMP6_BMPR1A_BMPR2	BMP6 - (BMPR1A+BMPR2)	BMP	Secreted Signaling	KEGG: hsa04350; PMID:26893264
	598	BrAS	PNEC	BMP6	BMPR1A_BMPR2	0.00753736	0	BMP6_BMPR1A_BMPR2	BMP6 - (BMPR1A+BMPR2)	BMP	Secreted Signaling	KEGG: hsa04350; PMID:26893264
	599	CAP1	PNEC	BMP6	BMPR1A_BMPR2	0.0101823	0	BMP6_BMPR1A_BMPR2	BMP6 - (BMPR1A+BMPR2)	BMP	Secreted Signaling	KEGG: hsa04350; PMID:26893264
	600	SVEC	PNEC	BMP6	BMPR1A_BMPR2	0.00730398	0	BMP6_BMPR1A_BMPR2	BMP6 - (BMPR1A+BMPR2)	BMP	Secreted Signaling	KEGG: hsa04350; PMID:26893264
	601	Plasma	PNEC	BMP6	BMPR1A_BMPR2	0.013863	0	BMP6_BMPR1A_BMPR2	BMP6 - (BMPR1A+BMPR2)	BMP	Secreted Signaling	KEGG: hsa04350; PMID:26893264
	602	BrAS	Multiciliated	BMP6	BMPR1A_BMPR2	0.00851885	0	BMP6_BMPR1A_BMPR2	BMP6 - (BMPR1A+BMPR2)	BMP	Secreted Signaling	KEGG: hsa04350; PMID:26893264
	603	CAP1	Multiciliated	BMP6	BMPR1A_BMPR2	0.0115042	0	BMP6_BMPR1A_BMPR2	BMP6 - (BMPR1A+BMPR2)	BMP	Secreted Signaling	KEGG: hsa04350; PMID:26893264
	604	SVEC	Multiciliated	BMP6	BMPR1A_BMPR2	0.00825533	0	BMP6_BMPR1A_BMPR2	BMP6 - (BMPR1A+BMPR2)	BMP	Secreted Signaling	KEGG: hsa04350; PMID:26893264
	605	Plasma	Multiciliated	BMP6	BMPR1A_BMPR2	0.0156552	0	BMP6_BMPR1A_BMPR2	BMP6 - (BMPR1A+BMPR2)	BMP	Secreted Signaling	KEGG: hsa04350; PMID:26893264
	606	BrAS	Aw.Secretory	BMP6	BMPR1A_BMPR2	0.0125044	0	BMP6_BMPR1A_BMPR2	BMP6 - (BMPR1A+BMPR2)	BMP	Secreted Signaling	KEGG: hsa04350; PMID:26893264
	607	CAP1	Aw.Secretory	BMP6	BMPR1A_BMPR2	0.0168628	0	BMP6_BMPR1A_BMPR2	BMP6 - (BMPR1A+BMPR2)	BMP	Secreted Signaling	KEGG: hsa04350; PMID:26893264
	608	SVEC	Aw.Secretory	BMP6	BMPR1A_BMPR2	0.0121191	0	BMP6_BMPR1A_BMPR2	BMP6 - (BMPR1A+BMPR2)	BMP	Secreted Signaling	KEGG: hsa04350; PMID:26893264
	609	Plasma	Aw.Secretory	BMP6	BMPR1A_BMPR2	0.0229024	0	BMP6_BMPR1A_BMPR2	BMP6 - (BMPR1A+BMPR2)	BMP	Secreted Signaling	KEGG: hsa04350; PMID:26893264
	610	BrAS	BrAS	BMP6	BMPR1A_BMPR2	0.0121328	0	BMP6_BMPR1A_BMPR2	BMP6 - (BMPR1A+BMPR2)	BMP	Secreted Signaling	KEGG: hsa04350; PMID:26893264
	611	CAP1	BrAS	BMP6	BMPR1A_BMPR2	0.0163638	0	BMP6_BMPR1A_BMPR2	BMP6 - (BMPR1A+BMPR2)	BMP	Secreted Signaling	KEGG: hsa04350; PMID:26893264
	612	SVEC	BrAS	BMP6	BMPR1A_BMPR2	0.0117588	0	BMP6_BMPR1A_BMPR2	BMP6 - (BMPR1A+BMPR2)	BMP	Secreted Signaling	KEGG: hsa04350; PMID:26893264
	613	Plasma	BrAS	BMP6	BMPR1A_BMPR2	0.0222287	0	BMP6_BMPR1A_BMPR2	BMP6 - (BMPR1A+BMPR2)	BMP	Secreted Signaling	KEGG: hsa04350; PMID:26893264
	614	BrAS	BrAS.AT2	BMP6	BMPR1A_BMPR2	0.0123604	0	BMP6_BMPR1A_BMPR2	BMP6 - (BMPR1A+BMPR2)	BMP	Secreted Signaling	KEGG: hsa04350; PMID:26893264
	615	CAP1	BrAS.AT2	BMP6	BMPR1A_BMPR2	0.0166694	0	BMP6_BMPR1A_BMPR2	BMP6 - (BMPR1A+BMPR2)	BMP	Secreted Signaling	KEGG: hsa04350; PMID:26893264
	616	SVEC	BrAS.AT2	BMP6	BMPR1A_BMPR2	0.0119795	0	BMP6_BMPR1A_BMPR2	BMP6 - (BMPR1A+BMPR2)	BMP	Secreted Signaling	KEGG: hsa04350; PMID:26893264
	617	Plasma	BrAS.AT2	BMP6	BMPR1A_BMPR2	0.0226413	0	BMP6_BMPR1A_BMPR2	BMP6 - (BMPR1A+BMPR2)	BMP	Secreted Signaling	KEGG: hsa04350; PMID:26893264
	618	BrAS	AT2	BMP6	BMPR1A_BMPR2	0.0107647	0	BMP6_BMPR1A_BMPR2	BMP6 - (BMPR1A+BMPR2)	BMP	Secreted Signaling	KEGG: hsa04350; PMID:26893264
	619	CAP1	AT2	BMP6	BMPR1A_BMPR2	0.0145255	0	BMP6_BMPR1A_BMPR2	BMP6 - (BMPR1A+BMPR2)	BMP	Secreted Signaling	KEGG: hsa04350; PMID:26893264
	620	SVEC	AT2	BMP6	BMPR1A_BMPR2	0.0104324	0	BMP6_BMPR1A_BMPR2	BMP6 - (BMPR1A+BMPR2)	BMP	Secreted Signaling	KEGG: hsa04350; PMID:26893264
	621	Plasma	AT2	BMP6	BMPR1A_BMPR2	0.0197448	0	BMP6_BMPR1A_BMPR2	BMP6 - (BMPR1A+BMPR2)	BMP	Secreted Signaling	KEGG: hsa04350; PMID:26893264
	622	BrAS	AT2.p	BMP6	BMPR1A_BMPR2	0.0128511	0	BMP6_BMPR1A_BMPR2	BMP6 - (BMPR1A+BMPR2)	BMP	Secreted Signaling	KEGG: hsa04350; PMID:26893264
	623	CAP1	AT2.p	BMP6	BMPR1A_BMPR2	0.0173281	0	BMP6_BMPR1A_BMPR2	BMP6 - (BMPR1A+BMPR2)	BMP	Secreted Signaling	KEGG: hsa04350; PMID:26893264
	624	SVEC	AT2.p	BMP6	BMPR1A_BMPR2	0.0124553	0	BMP6_BMPR1A_BMPR2	BMP6 - (BMPR1A+BMPR2)	BMP	Secreted Signaling	KEGG: hsa04350; PMID:26893264
	625	Plasma	AT2.p	BMP6	BMPR1A_BMPR2	0.0235304	0	BMP6_BMPR1A_BMPR2	BMP6 - (BMPR1A+BMPR2)	BMP	Secreted Signaling	KEGG: hsa04350; PMID:26893264
	626	BrAS	AT2.AT1	BMP6	BMPR1A_BMPR2	0.0155681	0	BMP6_BMPR1A_BMPR2	BMP6 - (BMPR1A+BMPR2)	BMP	Secreted Signaling	KEGG: hsa04350; PMID:26893264
	627	CAP1	AT2.AT1	BMP6	BMPR1A_BMPR2	0.0209715	0	BMP6_BMPR1A_BMPR2	BMP6 - (BMPR1A+BMPR2)	BMP	Secreted Signaling	KEGG: hsa04350; PMID:26893264
	628	SVEC	AT2.AT1	BMP6	BMPR1A_BMPR2	0.0150898	0	BMP6_BMPR1A_BMPR2	BMP6 - (BMPR1A+BMPR2)	BMP	Secreted Signaling	KEGG: hsa04350; PMID:26893264
	629	Plasma	AT2.AT1	BMP6	BMPR1A_BMPR2	0.0284401	0	BMP6_BMPR1A_BMPR2	BMP6 - (BMPR1A+BMPR2)	BMP	Secreted Signaling	KEGG: hsa04350; PMID:26893264
	630	BrAS	AT1	BMP6	BMPR1A_BMPR2	0.0196356	0	BMP6_BMPR1A_BMPR2	BMP6 - (BMPR1A+BMPR2)	BMP	Secreted Signaling	KEGG: hsa04350; PMID:26893264
	631	CAP1	AT1	BMP6	BMPR1A_BMPR2	0.026413	0	BMP6_BMPR1A_BMPR2	BMP6 - (BMPR1A+BMPR2)	BMP	Secreted Signaling	KEGG: hsa04350; PMID:26893264
	632	SVEC	AT1	BMP6	BMPR1A_BMPR2	0.0190348	0	BMP6_BMPR1A_BMPR2	BMP6 - (BMPR1A+BMPR2)	BMP	Secreted Signaling	KEGG: hsa04350; PMID:26893264
	633	Plasma	AT1	BMP6	BMPR1A_BMPR2	0.0357487	0	BMP6_BMPR1A_BMPR2	BMP6 - (BMPR1A+BMPR2)	BMP	Secreted Signaling	KEGG: hsa04350; PMID:26893264
	634	BrAS	Neural	BMP6	BMPR1A_BMPR2	0.00518735	0	BMP6_BMPR1A_BMPR2	BMP6 - (BMPR1A+BMPR2)	BMP	Secreted Signaling	KEGG: hsa04350; PMID:26893264
	635	CAP1	Neural	BMP6	BMPR1A_BMPR2	0.00701348	0	BMP6_BMPR1A_BMPR2	BMP6 - (BMPR1A+BMPR2)	BMP	Secreted Signaling	KEGG: hsa04350; PMID:26893264
	636	SVEC	Neural	BMP6	BMPR1A_BMPR2	0.00502637	0	BMP6_BMPR1A_BMPR2	BMP6 - (BMPR1A+BMPR2)	BMP	Secreted Signaling	KEGG: hsa04350; PMID:26893264
	637	Plasma	Neural	BMP6	BMPR1A_BMPR2	0.00955974	0	BMP6_BMPR1A_BMPR2	BMP6 - (BMPR1A+BMPR2)	BMP	Secreted Signaling	KEGG: hsa04350; PMID:26893264
	638	BrAS	AlvFB	BMP6	BMPR1A_BMPR2	0.00934057	0	BMP6_BMPR1A_BMPR2	BMP6 - (BMPR1A+BMPR2)	BMP	Secreted Signaling	KEGG: hsa04350; PMID:26893264
	639	CAP1	AlvFB	BMP6	BMPR1A_BMPR2	0.0126102	0	BMP6_BMPR1A_BMPR2	BMP6 - (BMPR1A+BMPR2)	BMP	Secreted Signaling	KEGG: hsa04350; PMID:26893264
	640	SVEC	AlvFB	BMP6	BMPR1A_BMPR2	0.00905186	0	BMP6_BMPR1A_BMPR2	BMP6 - (BMPR1A+BMPR2)	BMP	Secreted Signaling	KEGG: hsa04350; PMID:26893264
	641	Plasma	AlvFB	BMP6	BMPR1A_BMPR2	0.0171533	0	BMP6_BMPR1A_BMPR2	BMP6 - (BMPR1A+BMPR2)	BMP	Secreted Signaling	KEGG: hsa04350; PMID:26893264
	642	BrAS	AdvFB	BMP6	BMPR1A_BMPR2	0.00964805	0	BMP6_BMPR1A_BMPR2	BMP6 - (BMPR1A+BMPR2)	BMP	Secreted Signaling	KEGG: hsa04350; PMID:26893264
	643	CAP1	AdvFB	BMP6	BMPR1A_BMPR2	0.0130239	0	BMP6_BMPR1A_BMPR2	BMP6 - (BMPR1A+BMPR2)	BMP	Secreted Signaling	KEGG: hsa04350; PMID:26893264
	644	SVEC	AdvFB	BMP6	BMPR1A_BMPR2	0.00934993	0	BMP6_BMPR1A_BMPR2	BMP6 - (BMPR1A+BMPR2)	BMP	Secreted Signaling	KEGG: hsa04350; PMID:26893264
	645	Plasma	AdvFB	BMP6	BMPR1A_BMPR2	0.0177134	0	BMP6_BMPR1A_BMPR2	BMP6 - (BMPR1A+BMPR2)	BMP	Secreted Signaling	KEGG: hsa04350; PMID:26893264
	646	BrAS	AdvFB.subpl	BMP6	BMPR1A_BMPR2	0.00850582	0	BMP6_BMPR1A_BMPR2	BMP6 - (BMPR1A+BMPR2)	BMP	Secreted Signaling	KEGG: hsa04350; PMID:26893264
	647	CAP1	AdvFB.subpl	BMP6	BMPR1A_BMPR2	0.0114867	0	BMP6_BMPR1A_BMPR2	BMP6 - (BMPR1A+BMPR2)	BMP	Secreted Signaling	KEGG: hsa04350; PMID:26893264
	648	SVEC	AdvFB.subpl	BMP6	BMPR1A_BMPR2	0.0082427	0	BMP6_BMPR1A_BMPR2	BMP6 - (BMPR1A+BMPR2)	BMP	Secreted Signaling	KEGG: hsa04350; PMID:26893264
	649	Plasma	AdvFB.subpl	BMP6	BMPR1A_BMPR2	0.0156314	0	BMP6_BMPR1A_BMPR2	BMP6 - (BMPR1A+BMPR2)	BMP	Secreted Signaling	KEGG: hsa04350; PMID:26893264
	650	BrAS	SCMF	BMP6	BMPR1A_BMPR2	0.0102187	0	BMP6_BMPR1A_BMPR2	BMP6 - (BMPR1A+BMPR2)	BMP	Secreted Signaling	KEGG: hsa04350; PMID:26893264
	651	CAP1	SCMF	BMP6	BMPR1A_BMPR2	0.0137915	0	BMP6_BMPR1A_BMPR2	BMP6 - (BMPR1A+BMPR2)	BMP	Secreted Signaling	KEGG: hsa04350; PMID:26893264
	652	SVEC	SCMF	BMP6	BMPR1A_BMPR2	0.00990315	0	BMP6_BMPR1A_BMPR2	BMP6 - (BMPR1A+BMPR2)	BMP	Secreted Signaling	KEGG: hsa04350; PMID:26893264
	653	Plasma	SCMF	BMP6	BMPR1A_BMPR2	0.0187521	0	BMP6_BMPR1A_BMPR2	BMP6 - (BMPR1A+BMPR2)	BMP	Secreted Signaling	KEGG: hsa04350; PMID:26893264
	654	BrAS	ASMC	BMP6	BMPR1A_BMPR2	0.0105788	0	BMP6_BMPR1A_BMPR2	BMP6 - (BMPR1A+BMPR2)	BMP	Secreted Signaling	KEGG: hsa04350; PMID:26893264
	655	CAP1	ASMC	BMP6	BMPR1A_BMPR2	0.0142757	0	BMP6_BMPR1A_BMPR2	BMP6 - (BMPR1A+BMPR2)	BMP	Secreted Signaling	KEGG: hsa04350; PMID:26893264
	656	SVEC	ASMC	BMP6	BMPR1A_BMPR2	0.0102522	0	BMP6_BMPR1A_BMPR2	BMP6 - (BMPR1A+BMPR2)	BMP	Secreted Signaling	KEGG: hsa04350; PMID:26893264
	657	Plasma	ASMC	BMP6	BMPR1A_BMPR2	0.019407	0	BMP6_BMPR1A_BMPR2	BMP6 - (BMPR1A+BMPR2)	BMP	Secreted Signaling	KEGG: hsa04350; PMID:26893264
	658	BrAS	VSMC	BMP6	BMPR1A_BMPR2	0.0114415	0	BMP6_BMPR1A_BMPR2	BMP6 - (BMPR1A+BMPR2)	BMP	Secreted Signaling	KEGG: hsa04350; PMID:26893264
	659	CAP1	VSMC	BMP6	BMPR1A_BMPR2	0.0154351	0	BMP6_BMPR1A_BMPR2	BMP6 - (BMPR1A+BMPR2)	BMP	Secreted Signaling	KEGG: hsa04350; PMID:26893264
	660	SVEC	VSMC	BMP6	BMPR1A_BMPR2	0.0110886	0	BMP6_BMPR1A_BMPR2	BMP6 - (BMPR1A+BMPR2)	BMP	Secreted Signaling	KEGG: hsa04350; PMID:26893264
	661	Plasma	VSMC	BMP6	BMPR1A_BMPR2	0.0209743	0	BMP6_BMPR1A_BMPR2	BMP6 - (BMPR1A+BMPR2)	BMP	Secreted Signaling	KEGG: hsa04350; PMID:26893264
	662	BrAS	Pericyte	BMP6	BMPR1A_BMPR2	0.00947794	0	BMP6_BMPR1A_BMPR2	BMP6 - (BMPR1A+BMPR2)	BMP	Secreted Signaling	KEGG: hsa04350; PMID:26893264
	663	CAP1	Pericyte	BMP6	BMPR1A_BMPR2	0.0127951	0	BMP6_BMPR1A_BMPR2	BMP6 - (BMPR1A+BMPR2)	BMP	Secreted Signaling	KEGG: hsa04350; PMID:26893264
	664	SVEC	Pericyte	BMP6	BMPR1A_BMPR2	0.00918503	0	BMP6_BMPR1A_BMPR2	BMP6 - (BMPR1A+BMPR2)	BMP	Secreted Signaling	KEGG: hsa04350; PMID:26893264
	665	Plasma	Pericyte	BMP6	BMPR1A_BMPR2	0.0174036	0	BMP6_BMPR1A_BMPR2	BMP6 - (BMPR1A+BMPR2)	BMP	Secreted Signaling	KEGG: hsa04350; PMID:26893264
	666	BrAS	IVM	BMP6	BMPR1A_BMPR2	0.00600001	0	BMP6_BMPR1A_BMPR2	BMP6 - (BMPR1A+BMPR2)	BMP	Secreted Signaling	KEGG: hsa04350; PMID:26893264
	667	CAP1	IVM	BMP6	BMPR1A_BMPR2	0.00810989	0	BMP6_BMPR1A_BMPR2	BMP6 - (BMPR1A+BMPR2)	BMP	Secreted Signaling	KEGG: hsa04350; PMID:26893264
	668	SVEC	IVM	BMP6	BMPR1A_BMPR2	0.00581396	0	BMP6_BMPR1A_BMPR2	BMP6 - (BMPR1A+BMPR2)	BMP	Secreted Signaling	KEGG: hsa04350; PMID:26893264
	669	Plasma	IVM	BMP6	BMPR1A_BMPR2	0.0110498	0	BMP6_BMPR1A_BMPR2	BMP6 - (BMPR1A+BMPR2)	BMP	Secreted Signaling	KEGG: hsa04350; PMID:26893264
	670	BrAS	IM.p	BMP6	BMPR1A_BMPR2	0.00527664	0	BMP6_BMPR1A_BMPR2	BMP6 - (BMPR1A+BMPR2)	BMP	Secreted Signaling	KEGG: hsa04350; PMID:26893264
	671	CAP1	IM.p	BMP6	BMPR1A_BMPR2	0.00713398	0	BMP6_BMPR1A_BMPR2	BMP6 - (BMPR1A+BMPR2)	BMP	Secreted Signaling	KEGG: hsa04350; PMID:26893264
	672	SVEC	IM.p	BMP6	BMPR1A_BMPR2	0.0051129	0	BMP6_BMPR1A_BMPR2	BMP6 - (BMPR1A+BMPR2)	BMP	Secreted Signaling	KEGG: hsa04350; PMID:26893264
	673	Plasma	IM.p	BMP6	BMPR1A_BMPR2	0.00972356	0	BMP6_BMPR1A_BMPR2	BMP6 - (BMPR1A+BMPR2)	BMP	Secreted Signaling	KEGG: hsa04350; PMID:26893264
	674	BrAS	Mast	BMP6	BMPR1A_BMPR2	0.00638364	0	BMP6_BMPR1A_BMPR2	BMP6 - (BMPR1A+BMPR2)	BMP	Secreted Signaling	KEGG: hsa04350; PMID:26893264
	675	CAP1	Mast	BMP6	BMPR1A_BMPR2	0.00862724	0	BMP6_BMPR1A_BMPR2	BMP6 - (BMPR1A+BMPR2)	BMP	Secreted Signaling	KEGG: hsa04350; PMID:26893264
	676	SVEC	Mast	BMP6	BMPR1A_BMPR2	0.00618576	0	BMP6_BMPR1A_BMPR2	BMP6 - (BMPR1A+BMPR2)	BMP	Secreted Signaling	KEGG: hsa04350; PMID:26893264
	677	Plasma	Mast	BMP6	BMPR1A_BMPR2	0.0117525	0	BMP6_BMPR1A_BMPR2	BMP6 - (BMPR1A+BMPR2)	BMP	Secreted Signaling	KEGG: hsa04350; PMID:26893264
	678	BrAS	Basal	BMP6	BMPR1B_ACVR2A	0.00938545	0	BMP6_BMPR1B_ACVR2A	BMP6 - (BMPR1B+ACVR2A)	BMP	Secreted Signaling	KEGG: hsa04350; PMID:26893264
	679	CAP1	Basal	BMP6	BMPR1B_ACVR2A	0.0126706	0	BMP6_BMPR1B_ACVR2A	BMP6 - (BMPR1B+ACVR2A)	BMP	Secreted Signaling	KEGG: hsa04350; PMID:26893264
	680	SVEC	Basal	BMP6	BMPR1B_ACVR2A	0.00909537	0	BMP6_BMPR1B_ACVR2A	BMP6 - (BMPR1B+ACVR2A)	BMP	Secreted Signaling	KEGG: hsa04350; PMID:26893264
	681	Plasma	Basal	BMP6	BMPR1B_ACVR2A	0.0172351	0	BMP6_BMPR1B_ACVR2A	BMP6 - (BMPR1B+ACVR2A)	BMP	Secreted Signaling	KEGG: hsa04350; PMID:26893264
	682	BrAS	Aw.Secretory	BMP6	BMPR1B_ACVR2A	0.0110006	0	BMP6_BMPR1B_ACVR2A	BMP6 - (BMPR1B+ACVR2A)	BMP	Secreted Signaling	KEGG: hsa04350; PMID:26893264
	683	CAP1	Aw.Secretory	BMP6	BMPR1B_ACVR2A	0.0148426	0	BMP6_BMPR1B_ACVR2A	BMP6 - (BMPR1B+ACVR2A)	BMP	Secreted Signaling	KEGG: hsa04350; PMID:26893264
	684	SVEC	Aw.Secretory	BMP6	BMPR1B_ACVR2A	0.0106611	0	BMP6_BMPR1B_ACVR2A	BMP6 - (BMPR1B+ACVR2A)	BMP	Secreted Signaling	KEGG: hsa04350; PMID:26893264
	685	Plasma	Aw.Secretory	BMP6	BMPR1B_ACVR2A	0.0201735	0	BMP6_BMPR1B_ACVR2A	BMP6 - (BMPR1B+ACVR2A)	BMP	Secreted Signaling	KEGG: hsa04350; PMID:26893264
	686	BrAS	Basal	BMP6	BMPR1B_BMPR2	0.0181452	0	BMP6_BMPR1B_BMPR2	BMP6 - (BMPR1B+BMPR2)	BMP	Secreted Signaling	KEGG: hsa04350; PMID:26893264
	687	CAP1	Basal	BMP6	BMPR1B_BMPR2	0.024421	0	BMP6_BMPR1B_BMPR2	BMP6 - (BMPR1B+BMPR2)	BMP	Secreted Signaling	KEGG: hsa04350; PMID:26893264
	688	SVEC	Basal	BMP6	BMPR1B_BMPR2	0.0175892	0	BMP6_BMPR1B_BMPR2	BMP6 - (BMPR1B+BMPR2)	BMP	Secreted Signaling	KEGG: hsa04350; PMID:26893264
	689	Plasma	Basal	BMP6	BMPR1B_BMPR2	0.0330766	0	BMP6_BMPR1B_BMPR2	BMP6 - (BMPR1B+BMPR2)	BMP	Secreted Signaling	KEGG: hsa04350; PMID:26893264
	690	BrAS	Multiciliated	BMP6	BMPR1B_BMPR2	0.011137	0	BMP6_BMPR1B_BMPR2	BMP6 - (BMPR1B+BMPR2)	BMP	Secreted Signaling	KEGG: hsa04350; PMID:26893264
	691	CAP1	Multiciliated	BMP6	BMPR1B_BMPR2	0.0150259	0	BMP6_BMPR1B_BMPR2	BMP6 - (BMPR1B+BMPR2)	BMP	Secreted Signaling	KEGG: hsa04350; PMID:26893264
	692	SVEC	Multiciliated	BMP6	BMPR1B_BMPR2	0.0107933	0	BMP6_BMPR1B_BMPR2	BMP6 - (BMPR1B+BMPR2)	BMP	Secreted Signaling	KEGG: hsa04350; PMID:26893264
	693	Plasma	Multiciliated	BMP6	BMPR1B_BMPR2	0.0204213	0	BMP6_BMPR1B_BMPR2	BMP6 - (BMPR1B+BMPR2)	BMP	Secreted Signaling	KEGG: hsa04350; PMID:26893264
	694	BrAS	Aw.Secretory	BMP6	BMPR1B_BMPR2	0.0239607	0	BMP6_BMPR1B_BMPR2	BMP6 - (BMPR1B+BMPR2)	BMP	Secreted Signaling	KEGG: hsa04350; PMID:26893264
	695	CAP1	Aw.Secretory	BMP6	BMPR1B_BMPR2	0.0321819	0	BMP6_BMPR1B_BMPR2	BMP6 - (BMPR1B+BMPR2)	BMP	Secreted Signaling	KEGG: hsa04350; PMID:26893264
	696	SVEC	Aw.Secretory	BMP6	BMPR1B_BMPR2	0.0232307	0	BMP6_BMPR1B_BMPR2	BMP6 - (BMPR1B+BMPR2)	BMP	Secreted Signaling	KEGG: hsa04350; PMID:26893264
	697	Plasma	Aw.Secretory	BMP6	BMPR1B_BMPR2	0.0434657	0	BMP6_BMPR1B_BMPR2	BMP6 - (BMPR1B+BMPR2)	BMP	Secreted Signaling	KEGG: hsa04350; PMID:26893264
	698	BrAS	BrAS	BMP6	BMPR1B_BMPR2	0.0168786	0	BMP6_BMPR1B_BMPR2	BMP6 - (BMPR1B+BMPR2)	BMP	Secreted Signaling	KEGG: hsa04350; PMID:26893264
	699	CAP1	BrAS	BMP6	BMPR1B_BMPR2	0.0227264	0	BMP6_BMPR1B_BMPR2	BMP6 - (BMPR1B+BMPR2)	BMP	Secreted Signaling	KEGG: hsa04350; PMID:26893264
	700	SVEC	BrAS	BMP6	BMPR1B_BMPR2	0.0163608	0	BMP6_BMPR1B_BMPR2	BMP6 - (BMPR1B+BMPR2)	BMP	Secreted Signaling	KEGG: hsa04350; PMID:26893264
	701	Plasma	BrAS	BMP6	BMPR1B_BMPR2	0.0308004	0	BMP6_BMPR1B_BMPR2	BMP6 - (BMPR1B+BMPR2)	BMP	Secreted Signaling	KEGG: hsa04350; PMID:26893264
	702	BrAS	AT1	BMP6	BMPR1B_BMPR2	0.011681	0	BMP6_BMPR1B_BMPR2	BMP6 - (BMPR1B+BMPR2)	BMP	Secreted Signaling	KEGG: hsa04350; PMID:26893264
	703	CAP1	AT1	BMP6	BMPR1B_BMPR2	0.0157569	0	BMP6_BMPR1B_BMPR2	BMP6 - (BMPR1B+BMPR2)	BMP	Secreted Signaling	KEGG: hsa04350; PMID:26893264
	704	SVEC	AT1	BMP6	BMPR1B_BMPR2	0.0113208	0	BMP6_BMPR1B_BMPR2	BMP6 - (BMPR1B+BMPR2)	BMP	Secreted Signaling	KEGG: hsa04350; PMID:26893264
	705	Plasma	AT1	BMP6	BMPR1B_BMPR2	0.0214091	0	BMP6_BMPR1B_BMPR2	BMP6 - (BMPR1B+BMPR2)	BMP	Secreted Signaling	KEGG: hsa04350; PMID:26893264
	706	BrAS	Basal	GDF15	TGFBR2	0.0164154	0	GDF15_TGFBR2	GDF15 - TGFBR2	GDF	Secreted Signaling	KEGG: hsa04350
	707	BrAS	Serous	GDF15	TGFBR2	0.0107865	0	GDF15_TGFBR2	GDF15 - TGFBR2	GDF	Secreted Signaling	KEGG: hsa04350
	708	BrAS	PNEC	GDF15	TGFBR2	0.00271987	0	GDF15_TGFBR2	GDF15 - TGFBR2	GDF	Secreted Signaling	KEGG: hsa04350
	709	BrAS	Multiciliated	GDF15	TGFBR2	0.00425712	0	GDF15_TGFBR2	GDF15 - TGFBR2	GDF	Secreted Signaling	KEGG: hsa04350
	710	BrAS	Aw.Secretory	GDF15	TGFBR2	0.0107213	0	GDF15_TGFBR2	GDF15 - TGFBR2	GDF	Secreted Signaling	KEGG: hsa04350
	711	BrAS	BrAS	GDF15	TGFBR2	0.0133252	0	GDF15_TGFBR2	GDF15 - TGFBR2	GDF	Secreted Signaling	KEGG: hsa04350
	712	BrAS	BrAS.AT2	GDF15	TGFBR2	0.0173807	0	GDF15_TGFBR2	GDF15 - TGFBR2	GDF	Secreted Signaling	KEGG: hsa04350
	713	BrAS	AT2	GDF15	TGFBR2	0.0207512	0	GDF15_TGFBR2	GDF15 - TGFBR2	GDF	Secreted Signaling	KEGG: hsa04350
	714	BrAS	AT2.p	GDF15	TGFBR2	0.0174185	0	GDF15_TGFBR2	GDF15 - TGFBR2	GDF	Secreted Signaling	KEGG: hsa04350
	715	BrAS	AT2.AT1	GDF15	TGFBR2	0.0203958	0	GDF15_TGFBR2	GDF15 - TGFBR2	GDF	Secreted Signaling	KEGG: hsa04350
	716	BrAS	AT1	GDF15	TGFBR2	0.0191279	0	GDF15_TGFBR2	GDF15 - TGFBR2	GDF	Secreted Signaling	KEGG: hsa04350
	717	BrAS	Neural	GDF15	TGFBR2	0.00772093	0	GDF15_TGFBR2	GDF15 - TGFBR2	GDF	Secreted Signaling	KEGG: hsa04350
	718	BrAS	AlvFB	GDF15	TGFBR2	0.00553507	0	GDF15_TGFBR2	GDF15 - TGFBR2	GDF	Secreted Signaling	KEGG: hsa04350
	719	BrAS	AdvFB	GDF15	TGFBR2	0.0155061	0	GDF15_TGFBR2	GDF15 - TGFBR2	GDF	Secreted Signaling	KEGG: hsa04350
	720	BrAS	AdvFB.subpl	GDF15	TGFBR2	0.0137805	0	GDF15_TGFBR2	GDF15 - TGFBR2	GDF	Secreted Signaling	KEGG: hsa04350
	721	BrAS	SCMF	GDF15	TGFBR2	0.00602579	0	GDF15_TGFBR2	GDF15 - TGFBR2	GDF	Secreted Signaling	KEGG: hsa04350
	722	BrAS	ASMC	GDF15	TGFBR2	0.00538512	0	GDF15_TGFBR2	GDF15 - TGFBR2	GDF	Secreted Signaling	KEGG: hsa04350
	723	BrAS	VSMC	GDF15	TGFBR2	0.00449171	0	GDF15_TGFBR2	GDF15 - TGFBR2	GDF	Secreted Signaling	KEGG: hsa04350
	724	BrAS	AEC	GDF15	TGFBR2	0.0182589	0	GDF15_TGFBR2	GDF15 - TGFBR2	GDF	Secreted Signaling	KEGG: hsa04350
	725	BrAS	CAP1	GDF15	TGFBR2	0.0176234	0	GDF15_TGFBR2	GDF15 - TGFBR2	GDF	Secreted Signaling	KEGG: hsa04350
	726	BrAS	CAP2	GDF15	TGFBR2	0.0139233	0	GDF15_TGFBR2	GDF15 - TGFBR2	GDF	Secreted Signaling	KEGG: hsa04350
	727	BrAS	PVEC	GDF15	TGFBR2	0.0268048	0	GDF15_TGFBR2	GDF15 - TGFBR2	GDF	Secreted Signaling	KEGG: hsa04350
	728	BrAS	SVEC	GDF15	TGFBR2	0.0271229	0	GDF15_TGFBR2	GDF15 - TGFBR2	GDF	Secreted Signaling	KEGG: hsa04350
	729	BrAS	LEC	GDF15	TGFBR2	0.0332182	0	GDF15_TGFBR2	GDF15 - TGFBR2	GDF	Secreted Signaling	KEGG: hsa04350
	730	BrAS	AM	GDF15	TGFBR2	0.0110972	0	GDF15_TGFBR2	GDF15 - TGFBR2	GDF	Secreted Signaling	KEGG: hsa04350
	731	BrAS	IVM	GDF15	TGFBR2	0.0108812	0	GDF15_TGFBR2	GDF15 - TGFBR2	GDF	Secreted Signaling	KEGG: hsa04350
	732	BrAS	IM	GDF15	TGFBR2	0.0118007	0	GDF15_TGFBR2	GDF15 - TGFBR2	GDF	Secreted Signaling	KEGG: hsa04350
	733	BrAS	IM.p	GDF15	TGFBR2	0.0127005	0	GDF15_TGFBR2	GDF15 - TGFBR2	GDF	Secreted Signaling	KEGG: hsa04350
	734	BrAS	cDC1	GDF15	TGFBR2	0.0120477	0	GDF15_TGFBR2	GDF15 - TGFBR2	GDF	Secreted Signaling	KEGG: hsa04350
	735	BrAS	cDC2	GDF15	TGFBR2	0.0179221	0	GDF15_TGFBR2	GDF15 - TGFBR2	GDF	Secreted Signaling	KEGG: hsa04350
	736	BrAS	pMON	GDF15	TGFBR2	0.0138899	0	GDF15_TGFBR2	GDF15 - TGFBR2	GDF	Secreted Signaling	KEGG: hsa04350
	737	BrAS	iMON	GDF15	TGFBR2	0.00688137	0	GDF15_TGFBR2	GDF15 - TGFBR2	GDF	Secreted Signaling	KEGG: hsa04350
	738	BrAS	Neutrophil	GDF15	TGFBR2	0.00765754	0	GDF15_TGFBR2	GDF15 - TGFBR2	GDF	Secreted Signaling	KEGG: hsa04350
	739	BrAS	Mast	GDF15	TGFBR2	0.00701032	0	GDF15_TGFBR2	GDF15 - TGFBR2	GDF	Secreted Signaling	KEGG: hsa04350
	740	BrAS	CD4.T	GDF15	TGFBR2	0.0195282	0	GDF15_TGFBR2	GDF15 - TGFBR2	GDF	Secreted Signaling	KEGG: hsa04350
	741	BrAS	CD8.T	GDF15	TGFBR2	0.0181126	0	GDF15_TGFBR2	GDF15 - TGFBR2	GDF	Secreted Signaling	KEGG: hsa04350
	742	BrAS	NKT	GDF15	TGFBR2	0.0155418	0	GDF15_TGFBR2	GDF15 - TGFBR2	GDF	Secreted Signaling	KEGG: hsa04350
	743	BrAS	NK	GDF15	TGFBR2	0.00723862	0	GDF15_TGFBR2	GDF15 - TGFBR2	GDF	Secreted Signaling	KEGG: hsa04350
	744	BrAS	B	GDF15	TGFBR2	0.0174455	0	GDF15_TGFBR2	GDF15 - TGFBR2	GDF	Secreted Signaling	KEGG: hsa04350
	745	BrAS	Plasma	GDF15	TGFBR2	0.00399917	0	GDF15_TGFBR2	GDF15 - TGFBR2	GDF	Secreted Signaling	KEGG: hsa04350
	746	AM	Serous	INHBA	ACVR1B_ACVR2A	0.00501788	0	INHBA_ACVR1B_ACVR2A	INHBA - (ACVR1B+ACVR2A)	ACTIVIN	Secreted Signaling	KEGG: hsa04350
	747	IVM	Serous	INHBA	ACVR1B_ACVR2A	0.0144955	0	INHBA_ACVR1B_ACVR2A	INHBA - (ACVR1B+ACVR2A)	ACTIVIN	Secreted Signaling	KEGG: hsa04350
	748	AM	Aw.Secretory	INHBA	ACVR1B_ACVR2A	0.00449354	0	INHBA_ACVR1B_ACVR2A	INHBA - (ACVR1B+ACVR2A)	ACTIVIN	Secreted Signaling	KEGG: hsa04350
	749	IVM	Aw.Secretory	INHBA	ACVR1B_ACVR2A	0.0129938	0	INHBA_ACVR1B_ACVR2A	INHBA - (ACVR1B+ACVR2A)	ACTIVIN	Secreted Signaling	KEGG: hsa04350
	750	AM	BrAS.AT2	INHBA	ACVR1B_ACVR2A	0.00475561	0	INHBA_ACVR1B_ACVR2A	INHBA - (ACVR1B+ACVR2A)	ACTIVIN	Secreted Signaling	KEGG: hsa04350
	751	IVM	BrAS.AT2	INHBA	ACVR1B_ACVR2A	0.0137447	0	INHBA_ACVR1B_ACVR2A	INHBA - (ACVR1B+ACVR2A)	ACTIVIN	Secreted Signaling	KEGG: hsa04350
	752	AM	AT2	INHBA	ACVR1B_ACVR2A	0.00399577	0	INHBA_ACVR1B_ACVR2A	INHBA - (ACVR1B+ACVR2A)	ACTIVIN	Secreted Signaling	KEGG: hsa04350
	753	IVM	AT2	INHBA	ACVR1B_ACVR2A	0.0115653	0	INHBA_ACVR1B_ACVR2A	INHBA - (ACVR1B+ACVR2A)	ACTIVIN	Secreted Signaling	KEGG: hsa04350
	754	AM	AT2.p	INHBA	ACVR1B_ACVR2A	0.0037453	0	INHBA_ACVR1B_ACVR2A	INHBA - (ACVR1B+ACVR2A)	ACTIVIN	Secreted Signaling	KEGG: hsa04350
	755	IVM	AT2.p	INHBA	ACVR1B_ACVR2A	0.0108455	0	INHBA_ACVR1B_ACVR2A	INHBA - (ACVR1B+ACVR2A)	ACTIVIN	Secreted Signaling	KEGG: hsa04350
	756	AM	AT2.AT1	INHBA	ACVR1B_ACVR2A	0.00389448	0	INHBA_ACVR1B_ACVR2A	INHBA - (ACVR1B+ACVR2A)	ACTIVIN	Secreted Signaling	KEGG: hsa04350
	757	IVM	AT2.AT1	INHBA	ACVR1B_ACVR2A	0.0112743	0	INHBA_ACVR1B_ACVR2A	INHBA - (ACVR1B+ACVR2A)	ACTIVIN	Secreted Signaling	KEGG: hsa04350
	758	AEC	SVEC	WNT2B	FZD4_LRP5	0.00635331	0	WNT2B_FZD4_LRP5	WNT2B - (FZD4+LRP5)	WNT	Secreted Signaling	KEGG: hsa04310; PMID: 23209147
	759	CAP1	SVEC	WNT2B	FZD4_LRP5	0.0035964	0	WNT2B_FZD4_LRP5	WNT2B - (FZD4+LRP5)	WNT	Secreted Signaling	KEGG: hsa04310; PMID: 23209147
	760	CAP2	SVEC	WNT2B	FZD4_LRP5	0.00290012	0	WNT2B_FZD4_LRP5	WNT2B - (FZD4+LRP5)	WNT	Secreted Signaling	KEGG: hsa04310; PMID: 23209147
	761	PVEC	SVEC	WNT2B	FZD4_LRP5	0.00352064	0	WNT2B_FZD4_LRP5	WNT2B - (FZD4+LRP5)	WNT	Secreted Signaling	KEGG: hsa04310; PMID: 23209147
	762	SVEC	SVEC	WNT2B	FZD4_LRP5	0.00241102	0	WNT2B_FZD4_LRP5	WNT2B - (FZD4+LRP5)	WNT	Secreted Signaling	KEGG: hsa04310; PMID: 23209147
	763	cDC2	SVEC	WNT2B	FZD4_LRP5	0.00216121	0	WNT2B_FZD4_LRP5	WNT2B - (FZD4+LRP5)	WNT	Secreted Signaling	KEGG: hsa04310; PMID: 23209147
	764	AEC	Basal	WNT2B	FZD6_LRP5	0.00716653	0	WNT2B_FZD6_LRP5	WNT2B - (FZD6+LRP5)	WNT	Secreted Signaling	KEGG: hsa04310; PMID: 23209147
	765	CAP1	Basal	WNT2B	FZD6_LRP5	0.00405404	0	WNT2B_FZD6_LRP5	WNT2B - (FZD6+LRP5)	WNT	Secreted Signaling	KEGG: hsa04310; PMID: 23209147
	766	CAP2	Basal	WNT2B	FZD6_LRP5	0.00326893	0	WNT2B_FZD6_LRP5	WNT2B - (FZD6+LRP5)	WNT	Secreted Signaling	KEGG: hsa04310; PMID: 23209147
	767	PVEC	Basal	WNT2B	FZD6_LRP5	0.00396859	0	WNT2B_FZD6_LRP5	WNT2B - (FZD6+LRP5)	WNT	Secreted Signaling	KEGG: hsa04310; PMID: 23209147
	768	SVEC	Basal	WNT2B	FZD6_LRP5	0.0027176	0	WNT2B_FZD6_LRP5	WNT2B - (FZD6+LRP5)	WNT	Secreted Signaling	KEGG: hsa04310; PMID: 23209147
	769	cDC2	Basal	WNT2B	FZD6_LRP5	0.00243581	0	WNT2B_FZD6_LRP5	WNT2B - (FZD6+LRP5)	WNT	Secreted Signaling	KEGG: hsa04310; PMID: 23209147
	770	AEC	Serous	WNT2B	FZD6_LRP5	0.0110818	0	WNT2B_FZD6_LRP5	WNT2B - (FZD6+LRP5)	WNT	Secreted Signaling	KEGG: hsa04310; PMID: 23209147
	771	CAP1	Serous	WNT2B	FZD6_LRP5	0.00629423	0	WNT2B_FZD6_LRP5	WNT2B - (FZD6+LRP5)	WNT	Secreted Signaling	KEGG: hsa04310; PMID: 23209147
	772	CAP2	Serous	WNT2B	FZD6_LRP5	0.0050775	0	WNT2B_FZD6_LRP5	WNT2B - (FZD6+LRP5)	WNT	Secreted Signaling	KEGG: hsa04310; PMID: 23209147
	773	PVEC	Serous	WNT2B	FZD6_LRP5	0.00616218	0	WNT2B_FZD6_LRP5	WNT2B - (FZD6+LRP5)	WNT	Secreted Signaling	KEGG: hsa04310; PMID: 23209147
	774	SVEC	Serous	WNT2B	FZD6_LRP5	0.00422144	0	WNT2B_FZD6_LRP5	WNT2B - (FZD6+LRP5)	WNT	Secreted Signaling	KEGG: hsa04310; PMID: 23209147
	775	cDC2	Serous	WNT2B	FZD6_LRP5	0.0037857	0	WNT2B_FZD6_LRP5	WNT2B - (FZD6+LRP5)	WNT	Secreted Signaling	KEGG: hsa04310; PMID: 23209147
	776	AEC	AT2.p	WNT2B	FZD6_LRP5	0.00391385	0	WNT2B_FZD6_LRP5	WNT2B - (FZD6+LRP5)	WNT	Secreted Signaling	KEGG: hsa04310; PMID: 23209147
	777	CAP1	AT2.p	WNT2B	FZD6_LRP5	0.00220854	0	WNT2B_FZD6_LRP5	WNT2B - (FZD6+LRP5)	WNT	Secreted Signaling	KEGG: hsa04310; PMID: 23209147
	778	CAP2	AT2.p	WNT2B	FZD6_LRP5	0.00178034	0	WNT2B_FZD6_LRP5	WNT2B - (FZD6+LRP5)	WNT	Secreted Signaling	KEGG: hsa04310; PMID: 23209147
	779	PVEC	AT2.p	WNT2B	FZD6_LRP5	0.00216184	0	WNT2B_FZD6_LRP5	WNT2B - (FZD6+LRP5)	WNT	Secreted Signaling	KEGG: hsa04310; PMID: 23209147
	780	SVEC	AT2.p	WNT2B	FZD6_LRP5	0.00148002	0	WNT2B_FZD6_LRP5	WNT2B - (FZD6+LRP5)	WNT	Secreted Signaling	KEGG: hsa04310; PMID: 23209147
	781	cDC2	AT2.p	WNT2B	FZD6_LRP5	0.00132612	0	WNT2B_FZD6_LRP5	WNT2B - (FZD6+LRP5)	WNT	Secreted Signaling	KEGG: hsa04310; PMID: 23209147
	782	AEC	AT2.AT1	WNT2B	FZD6_LRP5	0.00622571	0	WNT2B_FZD6_LRP5	WNT2B - (FZD6+LRP5)	WNT	Secreted Signaling	KEGG: hsa04310; PMID: 23209147
	783	CAP1	AT2.AT1	WNT2B	FZD6_LRP5	0.00352104	0	WNT2B_FZD6_LRP5	WNT2B - (FZD6+LRP5)	WNT	Secreted Signaling	KEGG: hsa04310; PMID: 23209147
	784	CAP2	AT2.AT1	WNT2B	FZD6_LRP5	0.00283908	0	WNT2B_FZD6_LRP5	WNT2B - (FZD6+LRP5)	WNT	Secreted Signaling	KEGG: hsa04310; PMID: 23209147
	785	PVEC	AT2.AT1	WNT2B	FZD6_LRP5	0.0034468	0	WNT2B_FZD6_LRP5	WNT2B - (FZD6+LRP5)	WNT	Secreted Signaling	KEGG: hsa04310; PMID: 23209147
	786	SVEC	AT2.AT1	WNT2B	FZD6_LRP5	0.00236024	0	WNT2B_FZD6_LRP5	WNT2B - (FZD6+LRP5)	WNT	Secreted Signaling	KEGG: hsa04310; PMID: 23209147
	787	cDC2	AT2.AT1	WNT2B	FZD6_LRP5	0.00211545	0	WNT2B_FZD6_LRP5	WNT2B - (FZD6+LRP5)	WNT	Secreted Signaling	KEGG: hsa04310; PMID: 23209147
	788	AEC	AT1	WNT2B	FZD6_LRP5	0.0110598	0	WNT2B_FZD6_LRP5	WNT2B - (FZD6+LRP5)	WNT	Secreted Signaling	KEGG: hsa04310; PMID: 23209147
	789	CAP1	AT1	WNT2B	FZD6_LRP5	0.00628155	0	WNT2B_FZD6_LRP5	WNT2B - (FZD6+LRP5)	WNT	Secreted Signaling	KEGG: hsa04310; PMID: 23209147
	790	CAP2	AT1	WNT2B	FZD6_LRP5	0.00506725	0	WNT2B_FZD6_LRP5	WNT2B - (FZD6+LRP5)	WNT	Secreted Signaling	KEGG: hsa04310; PMID: 23209147
	791	PVEC	AT1	WNT2B	FZD6_LRP5	0.00614977	0	WNT2B_FZD6_LRP5	WNT2B - (FZD6+LRP5)	WNT	Secreted Signaling	KEGG: hsa04310; PMID: 23209147
	792	SVEC	AT1	WNT2B	FZD6_LRP5	0.00421292	0	WNT2B_FZD6_LRP5	WNT2B - (FZD6+LRP5)	WNT	Secreted Signaling	KEGG: hsa04310; PMID: 23209147
	793	cDC2	AT1	WNT2B	FZD6_LRP5	0.00377805	0	WNT2B_FZD6_LRP5	WNT2B - (FZD6+LRP5)	WNT	Secreted Signaling	KEGG: hsa04310; PMID: 23209147
	794	AEC	SVEC	WNT2B	FZD6_LRP5	0.00531846	0	WNT2B_FZD6_LRP5	WNT2B - (FZD6+LRP5)	WNT	Secreted Signaling	KEGG: hsa04310; PMID: 23209147
	795	CAP1	SVEC	WNT2B	FZD6_LRP5	0.0030059	0	WNT2B_FZD6_LRP5	WNT2B - (FZD6+LRP5)	WNT	Secreted Signaling	KEGG: hsa04310; PMID: 23209147
	796	CAP2	SVEC	WNT2B	FZD6_LRP5	0.00242353	0	WNT2B_FZD6_LRP5	WNT2B - (FZD6+LRP5)	WNT	Secreted Signaling	KEGG: hsa04310; PMID: 23209147
	797	PVEC	SVEC	WNT2B	FZD6_LRP5	0.00294247	0	WNT2B_FZD6_LRP5	WNT2B - (FZD6+LRP5)	WNT	Secreted Signaling	KEGG: hsa04310; PMID: 23209147
	798	SVEC	SVEC	WNT2B	FZD6_LRP5	0.00201476	0	WNT2B_FZD6_LRP5	WNT2B - (FZD6+LRP5)	WNT	Secreted Signaling	KEGG: hsa04310; PMID: 23209147
	799	cDC2	SVEC	WNT2B	FZD6_LRP5	0.00180563	0	WNT2B_FZD6_LRP5	WNT2B - (FZD6+LRP5)	WNT	Secreted Signaling	KEGG: hsa04310; PMID: 23209147
	800	Multiciliated	SVEC	WNT9A	FZD4_LRP5	0.00104434	0	WNT9A_FZD4_LRP5	WNT9A - (FZD4+LRP5)	WNT	Secreted Signaling	KEGG: hsa04310; PMID: 23209147
	801	AT1	SVEC	WNT9A	FZD4_LRP5	0.00196284	0	WNT9A_FZD4_LRP5	WNT9A - (FZD4+LRP5)	WNT	Secreted Signaling	KEGG: hsa04310; PMID: 23209147
	802	Multiciliated	Basal	WNT9A	FZD6_LRP5	0.00117693	0	WNT9A_FZD6_LRP5	WNT9A - (FZD6+LRP5)	WNT	Secreted Signaling	KEGG: hsa04310; PMID: 23209147
	803	AT1	Basal	WNT9A	FZD6_LRP5	0.00221221	0	WNT9A_FZD6_LRP5	WNT9A - (FZD6+LRP5)	WNT	Secreted Signaling	KEGG: hsa04310; PMID: 23209147
	804	Multiciliated	Serous	WNT9A	FZD6_LRP5	0.00183023	0	WNT9A_FZD6_LRP5	WNT9A - (FZD6+LRP5)	WNT	Secreted Signaling	KEGG: hsa04310; PMID: 23209147
	805	AT1	Serous	WNT9A	FZD6_LRP5	0.00343856	0	WNT9A_FZD6_LRP5	WNT9A - (FZD6+LRP5)	WNT	Secreted Signaling	KEGG: hsa04310; PMID: 23209147
	806	Multiciliated	AT2.p	WNT9A	FZD6_LRP5	0.000640523	0	WNT9A_FZD6_LRP5	WNT9A - (FZD6+LRP5)	WNT	Secreted Signaling	KEGG: hsa04310; PMID: 23209147
	807	AT1	AT2.p	WNT9A	FZD6_LRP5	0.00120431	0	WNT9A_FZD6_LRP5	WNT9A - (FZD6+LRP5)	WNT	Secreted Signaling	KEGG: hsa04310; PMID: 23209147
	808	Multiciliated	AT2.AT1	WNT9A	FZD6_LRP5	0.0010221	0	WNT9A_FZD6_LRP5	WNT9A - (FZD6+LRP5)	WNT	Secreted Signaling	KEGG: hsa04310; PMID: 23209147
	809	AT1	AT2.AT1	WNT9A	FZD6_LRP5	0.00192124	0	WNT9A_FZD6_LRP5	WNT9A - (FZD6+LRP5)	WNT	Secreted Signaling	KEGG: hsa04310; PMID: 23209147
	810	Multiciliated	AT1	WNT9A	FZD6_LRP5	0.00182653	0	WNT9A_FZD6_LRP5	WNT9A - (FZD6+LRP5)	WNT	Secreted Signaling	KEGG: hsa04310; PMID: 23209147
	811	AT1	AT1	WNT9A	FZD6_LRP5	0.0034316	0	WNT9A_FZD6_LRP5	WNT9A - (FZD6+LRP5)	WNT	Secreted Signaling	KEGG: hsa04310; PMID: 23209147
	812	Multiciliated	SVEC	WNT9A	FZD6_LRP5	0.000872326	0	WNT9A_FZD6_LRP5	WNT9A - (FZD6+LRP5)	WNT	Secreted Signaling	KEGG: hsa04310; PMID: 23209147
	813	AT1	SVEC	WNT9A	FZD6_LRP5	0.00163984	0	WNT9A_FZD6_LRP5	WNT9A - (FZD6+LRP5)	WNT	Secreted Signaling	KEGG: hsa04310; PMID: 23209147
	814	AEC	AEC	WNT2B	FZD4_LRP6	0.00428839	0	WNT2B_FZD4_LRP6	WNT2B - (FZD4+LRP6)	WNT	Secreted Signaling	KEGG: hsa04310; PMID: 23209147
	815	CAP1	AEC	WNT2B	FZD4_LRP6	0.00242599	0	WNT2B_FZD4_LRP6	WNT2B - (FZD4+LRP6)	WNT	Secreted Signaling	KEGG: hsa04310; PMID: 23209147
	816	CAP2	AEC	WNT2B	FZD4_LRP6	0.00195617	0	WNT2B_FZD4_LRP6	WNT2B - (FZD4+LRP6)	WNT	Secreted Signaling	KEGG: hsa04310; PMID: 23209147
	817	PVEC	AEC	WNT2B	FZD4_LRP6	0.00237485	0	WNT2B_FZD4_LRP6	WNT2B - (FZD4+LRP6)	WNT	Secreted Signaling	KEGG: hsa04310; PMID: 23209147
	818	SVEC	AEC	WNT2B	FZD4_LRP6	0.00162625	0	WNT2B_FZD4_LRP6	WNT2B - (FZD4+LRP6)	WNT	Secreted Signaling	KEGG: hsa04310; PMID: 23209147
	819	cDC2	AEC	WNT2B	FZD4_LRP6	0.00145763	0	WNT2B_FZD4_LRP6	WNT2B - (FZD4+LRP6)	WNT	Secreted Signaling	KEGG: hsa04310; PMID: 23209147
	820	AEC	CAP1	WNT2B	FZD4_LRP6	0.00949641	0	WNT2B_FZD4_LRP6	WNT2B - (FZD4+LRP6)	WNT	Secreted Signaling	KEGG: hsa04310; PMID: 23209147
	821	CAP1	CAP1	WNT2B	FZD4_LRP6	0.00539107	0	WNT2B_FZD4_LRP6	WNT2B - (FZD4+LRP6)	WNT	Secreted Signaling	KEGG: hsa04310; PMID: 23209147
	822	CAP2	CAP1	WNT2B	FZD4_LRP6	0.00434869	0	WNT2B_FZD4_LRP6	WNT2B - (FZD4+LRP6)	WNT	Secreted Signaling	KEGG: hsa04310; PMID: 23209147
	823	PVEC	CAP1	WNT2B	FZD4_LRP6	0.0052779	0	WNT2B_FZD4_LRP6	WNT2B - (FZD4+LRP6)	WNT	Secreted Signaling	KEGG: hsa04310; PMID: 23209147
	824	SVEC	CAP1	WNT2B	FZD4_LRP6	0.00361548	0	WNT2B_FZD4_LRP6	WNT2B - (FZD4+LRP6)	WNT	Secreted Signaling	KEGG: hsa04310; PMID: 23209147
	825	cDC2	CAP1	WNT2B	FZD4_LRP6	0.00324208	0	WNT2B_FZD4_LRP6	WNT2B - (FZD4+LRP6)	WNT	Secreted Signaling	KEGG: hsa04310; PMID: 23209147
	826	AEC	SVEC	WNT2B	FZD4_LRP6	0.00703052	0	WNT2B_FZD4_LRP6	WNT2B - (FZD4+LRP6)	WNT	Secreted Signaling	KEGG: hsa04310; PMID: 23209147
	827	CAP1	SVEC	WNT2B	FZD4_LRP6	0.00398382	0	WNT2B_FZD4_LRP6	WNT2B - (FZD4+LRP6)	WNT	Secreted Signaling	KEGG: hsa04310; PMID: 23209147
	828	CAP2	SVEC	WNT2B	FZD4_LRP6	0.00321289	0	WNT2B_FZD4_LRP6	WNT2B - (FZD4+LRP6)	WNT	Secreted Signaling	KEGG: hsa04310; PMID: 23209147
	829	PVEC	SVEC	WNT2B	FZD4_LRP6	0.00390001	0	WNT2B_FZD4_LRP6	WNT2B - (FZD4+LRP6)	WNT	Secreted Signaling	KEGG: hsa04310; PMID: 23209147
	830	SVEC	SVEC	WNT2B	FZD4_LRP6	0.00267109	0	WNT2B_FZD4_LRP6	WNT2B - (FZD4+LRP6)	WNT	Secreted Signaling	KEGG: hsa04310; PMID: 23209147
	831	cDC2	SVEC	WNT2B	FZD4_LRP6	0.00239465	0	WNT2B_FZD4_LRP6	WNT2B - (FZD4+LRP6)	WNT	Secreted Signaling	KEGG: hsa04310; PMID: 23209147
	832	AEC	Basal	WNT2B	FZD6_LRP6	0.00669385	0	WNT2B_FZD6_LRP6	WNT2B - (FZD6+LRP6)	WNT	Secreted Signaling	KEGG: hsa04310; PMID: 23209147
	833	CAP1	Basal	WNT2B	FZD6_LRP6	0.00378442	0	WNT2B_FZD6_LRP6	WNT2B - (FZD6+LRP6)	WNT	Secreted Signaling	KEGG: hsa04310; PMID: 23209147
	834	CAP2	Basal	WNT2B	FZD6_LRP6	0.00305132	0	WNT2B_FZD6_LRP6	WNT2B - (FZD6+LRP6)	WNT	Secreted Signaling	KEGG: hsa04310; PMID: 23209147
	835	PVEC	Basal	WNT2B	FZD6_LRP6	0.00370459	0	WNT2B_FZD6_LRP6	WNT2B - (FZD6+LRP6)	WNT	Secreted Signaling	KEGG: hsa04310; PMID: 23209147
	836	SVEC	Basal	WNT2B	FZD6_LRP6	0.00253667	0	WNT2B_FZD6_LRP6	WNT2B - (FZD6+LRP6)	WNT	Secreted Signaling	KEGG: hsa04310; PMID: 23209147
	837	cDC2	Basal	WNT2B	FZD6_LRP6	0.00227347	0	WNT2B_FZD6_LRP6	WNT2B - (FZD6+LRP6)	WNT	Secreted Signaling	KEGG: hsa04310; PMID: 23209147
	838	AEC	Serous	WNT2B	FZD6_LRP6	0.0122157	0	WNT2B_FZD6_LRP6	WNT2B - (FZD6+LRP6)	WNT	Secreted Signaling	KEGG: hsa04310; PMID: 23209147
	839	CAP1	Serous	WNT2B	FZD6_LRP6	0.00694747	0	WNT2B_FZD6_LRP6	WNT2B - (FZD6+LRP6)	WNT	Secreted Signaling	KEGG: hsa04310; PMID: 23209147
	840	CAP2	Serous	WNT2B	FZD6_LRP6	0.00560528	0	WNT2B_FZD6_LRP6	WNT2B - (FZD6+LRP6)	WNT	Secreted Signaling	KEGG: hsa04310; PMID: 23209147
	841	PVEC	Serous	WNT2B	FZD6_LRP6	0.00680195	0	WNT2B_FZD6_LRP6	WNT2B - (FZD6+LRP6)	WNT	Secreted Signaling	KEGG: hsa04310; PMID: 23209147
	842	SVEC	Serous	WNT2B	FZD6_LRP6	0.00466034	0	WNT2B_FZD6_LRP6	WNT2B - (FZD6+LRP6)	WNT	Secreted Signaling	KEGG: hsa04310; PMID: 23209147
	843	cDC2	Serous	WNT2B	FZD6_LRP6	0.00418003	0	WNT2B_FZD6_LRP6	WNT2B - (FZD6+LRP6)	WNT	Secreted Signaling	KEGG: hsa04310; PMID: 23209147
	844	AEC	Multiciliated	WNT2B	FZD6_LRP6	0.00480354	0	WNT2B_FZD6_LRP6	WNT2B - (FZD6+LRP6)	WNT	Secreted Signaling	KEGG: hsa04310; PMID: 23209147
	845	CAP1	Multiciliated	WNT2B	FZD6_LRP6	0.00270918	0	WNT2B_FZD6_LRP6	WNT2B - (FZD6+LRP6)	WNT	Secreted Signaling	KEGG: hsa04310; PMID: 23209147
	846	CAP2	Multiciliated	WNT2B	FZD6_LRP6	0.0021838	0	WNT2B_FZD6_LRP6	WNT2B - (FZD6+LRP6)	WNT	Secreted Signaling	KEGG: hsa04310; PMID: 23209147
	847	PVEC	Multiciliated	WNT2B	FZD6_LRP6	0.00265186	0	WNT2B_FZD6_LRP6	WNT2B - (FZD6+LRP6)	WNT	Secreted Signaling	KEGG: hsa04310; PMID: 23209147
	848	SVEC	Multiciliated	WNT2B	FZD6_LRP6	0.00181539	0	WNT2B_FZD6_LRP6	WNT2B - (FZD6+LRP6)	WNT	Secreted Signaling	KEGG: hsa04310; PMID: 23209147
	849	cDC2	Multiciliated	WNT2B	FZD6_LRP6	0.00162652	0	WNT2B_FZD6_LRP6	WNT2B - (FZD6+LRP6)	WNT	Secreted Signaling	KEGG: hsa04310; PMID: 23209147
	850	AEC	AT2.p	WNT2B	FZD6_LRP6	0.00737342	0	WNT2B_FZD6_LRP6	WNT2B - (FZD6+LRP6)	WNT	Secreted Signaling	KEGG: hsa04310; PMID: 23209147
	851	CAP1	AT2.p	WNT2B	FZD6_LRP6	0.00418452	0	WNT2B_FZD6_LRP6	WNT2B - (FZD6+LRP6)	WNT	Secreted Signaling	KEGG: hsa04310; PMID: 23209147
	852	CAP2	AT2.p	WNT2B	FZD6_LRP6	0.00337532	0	WNT2B_FZD6_LRP6	WNT2B - (FZD6+LRP6)	WNT	Secreted Signaling	KEGG: hsa04310; PMID: 23209147
	853	PVEC	AT2.p	WNT2B	FZD6_LRP6	0.00409665	0	WNT2B_FZD6_LRP6	WNT2B - (FZD6+LRP6)	WNT	Secreted Signaling	KEGG: hsa04310; PMID: 23209147
	854	SVEC	AT2.p	WNT2B	FZD6_LRP6	0.0028062	0	WNT2B_FZD6_LRP6	WNT2B - (FZD6+LRP6)	WNT	Secreted Signaling	KEGG: hsa04310; PMID: 23209147
	855	cDC2	AT2.p	WNT2B	FZD6_LRP6	0.00251628	0	WNT2B_FZD6_LRP6	WNT2B - (FZD6+LRP6)	WNT	Secreted Signaling	KEGG: hsa04310; PMID: 23209147
	856	AEC	AT2.AT1	WNT2B	FZD6_LRP6	0.0127173	0	WNT2B_FZD6_LRP6	WNT2B - (FZD6+LRP6)	WNT	Secreted Signaling	KEGG: hsa04310; PMID: 23209147
	857	CAP1	AT2.AT1	WNT2B	FZD6_LRP6	0.00725844	0	WNT2B_FZD6_LRP6	WNT2B - (FZD6+LRP6)	WNT	Secreted Signaling	KEGG: hsa04310; PMID: 23209147
	858	CAP2	AT2.AT1	WNT2B	FZD6_LRP6	0.00585844	0	WNT2B_FZD6_LRP6	WNT2B - (FZD6+LRP6)	WNT	Secreted Signaling	KEGG: hsa04310; PMID: 23209147
	859	PVEC	AT2.AT1	WNT2B	FZD6_LRP6	0.00710706	0	WNT2B_FZD6_LRP6	WNT2B - (FZD6+LRP6)	WNT	Secreted Signaling	KEGG: hsa04310; PMID: 23209147
	860	SVEC	AT2.AT1	WNT2B	FZD6_LRP6	0.00487113	0	WNT2B_FZD6_LRP6	WNT2B - (FZD6+LRP6)	WNT	Secreted Signaling	KEGG: hsa04310; PMID: 23209147
	861	cDC2	AT2.AT1	WNT2B	FZD6_LRP6	0.00437112	0	WNT2B_FZD6_LRP6	WNT2B - (FZD6+LRP6)	WNT	Secreted Signaling	KEGG: hsa04310; PMID: 23209147
	862	AEC	AT1	WNT2B	FZD6_LRP6	0.0123175	0	WNT2B_FZD6_LRP6	WNT2B - (FZD6+LRP6)	WNT	Secreted Signaling	KEGG: hsa04310; PMID: 23209147
	863	CAP1	AT1	WNT2B	FZD6_LRP6	0.00700625	0	WNT2B_FZD6_LRP6	WNT2B - (FZD6+LRP6)	WNT	Secreted Signaling	KEGG: hsa04310; PMID: 23209147
	864	CAP2	AT1	WNT2B	FZD6_LRP6	0.00565277	0	WNT2B_FZD6_LRP6	WNT2B - (FZD6+LRP6)	WNT	Secreted Signaling	KEGG: hsa04310; PMID: 23209147
	865	PVEC	AT1	WNT2B	FZD6_LRP6	0.00685952	0	WNT2B_FZD6_LRP6	WNT2B - (FZD6+LRP6)	WNT	Secreted Signaling	KEGG: hsa04310; PMID: 23209147
	866	SVEC	AT1	WNT2B	FZD6_LRP6	0.00469984	0	WNT2B_FZD6_LRP6	WNT2B - (FZD6+LRP6)	WNT	Secreted Signaling	KEGG: hsa04310; PMID: 23209147
	867	cDC2	AT1	WNT2B	FZD6_LRP6	0.00421553	0	WNT2B_FZD6_LRP6	WNT2B - (FZD6+LRP6)	WNT	Secreted Signaling	KEGG: hsa04310; PMID: 23209147
	868	AEC	SVEC	WNT2B	FZD6_LRP6	0.00588688	0	WNT2B_FZD6_LRP6	WNT2B - (FZD6+LRP6)	WNT	Secreted Signaling	KEGG: hsa04310; PMID: 23209147
	869	CAP1	SVEC	WNT2B	FZD6_LRP6	0.00333002	0	WNT2B_FZD6_LRP6	WNT2B - (FZD6+LRP6)	WNT	Secreted Signaling	KEGG: hsa04310; PMID: 23209147
	870	CAP2	SVEC	WNT2B	FZD6_LRP6	0.0026851	0	WNT2B_FZD6_LRP6	WNT2B - (FZD6+LRP6)	WNT	Secreted Signaling	KEGG: hsa04310; PMID: 23209147
	871	PVEC	SVEC	WNT2B	FZD6_LRP6	0.00325982	0	WNT2B_FZD6_LRP6	WNT2B - (FZD6+LRP6)	WNT	Secreted Signaling	KEGG: hsa04310; PMID: 23209147
	872	SVEC	SVEC	WNT2B	FZD6_LRP6	0.00223224	0	WNT2B_FZD6_LRP6	WNT2B - (FZD6+LRP6)	WNT	Secreted Signaling	KEGG: hsa04310; PMID: 23209147
	873	cDC2	SVEC	WNT2B	FZD6_LRP6	0.00200077	0	WNT2B_FZD6_LRP6	WNT2B - (FZD6+LRP6)	WNT	Secreted Signaling	KEGG: hsa04310; PMID: 23209147
	874	Multiciliated	AEC	WNT9A	FZD4_LRP6	0.000704297	0	WNT9A_FZD4_LRP6	WNT9A - (FZD4+LRP6)	WNT	Secreted Signaling	KEGG: hsa04310; PMID: 23209147
	875	AT1	AEC	WNT9A	FZD4_LRP6	0.00132382	0	WNT9A_FZD4_LRP6	WNT9A - (FZD4+LRP6)	WNT	Secreted Signaling	KEGG: hsa04310; PMID: 23209147
	876	Multiciliated	CAP1	WNT9A	FZD4_LRP6	0.0015673	0	WNT9A_FZD4_LRP6	WNT9A - (FZD4+LRP6)	WNT	Secreted Signaling	KEGG: hsa04310; PMID: 23209147
	877	AT1	CAP1	WNT9A	FZD4_LRP6	0.00294474	0	WNT9A_FZD4_LRP6	WNT9A - (FZD4+LRP6)	WNT	Secreted Signaling	KEGG: hsa04310; PMID: 23209147
	878	Multiciliated	SVEC	WNT9A	FZD4_LRP6	0.00115732	0	WNT9A_FZD4_LRP6	WNT9A - (FZD4+LRP6)	WNT	Secreted Signaling	KEGG: hsa04310; PMID: 23209147
	879	AT1	SVEC	WNT9A	FZD4_LRP6	0.00217492	0	WNT9A_FZD4_LRP6	WNT9A - (FZD4+LRP6)	WNT	Secreted Signaling	KEGG: hsa04310; PMID: 23209147
	880	Multiciliated	Basal	WNT9A	FZD6_LRP6	0.00109839	0	WNT9A_FZD6_LRP6	WNT9A - (FZD6+LRP6)	WNT	Secreted Signaling	KEGG: hsa04310; PMID: 23209147
	881	AT1	Basal	WNT9A	FZD6_LRP6	0.00206473	0	WNT9A_FZD6_LRP6	WNT9A - (FZD6+LRP6)	WNT	Secreted Signaling	KEGG: hsa04310; PMID: 23209147
	882	Multiciliated	Serous	WNT9A	FZD6_LRP6	0.00202127	0	WNT9A_FZD6_LRP6	WNT9A - (FZD6+LRP6)	WNT	Secreted Signaling	KEGG: hsa04310; PMID: 23209147
	883	AT1	Serous	WNT9A	FZD6_LRP6	0.00379686	0	WNT9A_FZD6_LRP6	WNT9A - (FZD6+LRP6)	WNT	Secreted Signaling	KEGG: hsa04310; PMID: 23209147
	884	Multiciliated	Multiciliated	WNT9A	FZD6_LRP6	0.000785558	0	WNT9A_FZD6_LRP6	WNT9A - (FZD6+LRP6)	WNT	Secreted Signaling	KEGG: hsa04310; PMID: 23209147
	885	AT1	Multiciliated	WNT9A	FZD6_LRP6	0.00147709	0	WNT9A_FZD6_LRP6	WNT9A - (FZD6+LRP6)	WNT	Secreted Signaling	KEGG: hsa04310; PMID: 23209147
	886	Multiciliated	AT2.p	WNT9A	FZD6_LRP6	0.00121637	0	WNT9A_FZD6_LRP6	WNT9A - (FZD6+LRP6)	WNT	Secreted Signaling	KEGG: hsa04310; PMID: 23209147
	887	AT1	AT2.p	WNT9A	FZD6_LRP6	0.00228549	0	WNT9A_FZD6_LRP6	WNT9A - (FZD6+LRP6)	WNT	Secreted Signaling	KEGG: hsa04310; PMID: 23209147
	888	Multiciliated	AT2.AT1	WNT9A	FZD6_LRP6	0.00211476	0	WNT9A_FZD6_LRP6	WNT9A - (FZD6+LRP6)	WNT	Secreted Signaling	KEGG: hsa04310; PMID: 23209147
	889	AT1	AT2.AT1	WNT9A	FZD6_LRP6	0.00397082	0	WNT9A_FZD6_LRP6	WNT9A - (FZD6+LRP6)	WNT	Secreted Signaling	KEGG: hsa04310; PMID: 23209147
	890	Multiciliated	AT1	WNT9A	FZD6_LRP6	0.00203846	0	WNT9A_FZD6_LRP6	WNT9A - (FZD6+LRP6)	WNT	Secreted Signaling	KEGG: hsa04310; PMID: 23209147
	891	AT1	AT1	WNT9A	FZD6_LRP6	0.00382912	0	WNT9A_FZD6_LRP6	WNT9A - (FZD6+LRP6)	WNT	Secreted Signaling	KEGG: hsa04310; PMID: 23209147
	892	Multiciliated	SVEC	WNT9A	FZD6_LRP6	0.000966719	0	WNT9A_FZD6_LRP6	WNT9A - (FZD6+LRP6)	WNT	Secreted Signaling	KEGG: hsa04310; PMID: 23209147
	893	AT1	SVEC	WNT9A	FZD6_LRP6	0.0018171	0	WNT9A_FZD6_LRP6	WNT9A - (FZD6+LRP6)	WNT	Secreted Signaling	KEGG: hsa04310; PMID: 23209147
	894	Aw.Secretory	AEC	WNT5A	FZD4	0.00218444	0	WNT5A_FZD4	WNT5A - FZD4	ncWNT	Secreted Signaling	KEGG: hsa04310
	895	Aw.Secretory	CAP1	WNT5A	FZD4	0.00238816	0	WNT5A_FZD4	WNT5A - FZD4	ncWNT	Secreted Signaling	KEGG: hsa04310
	896	Aw.Secretory	CAP2	WNT5A	FZD4	0.00849504	0	WNT5A_FZD4	WNT5A - FZD4	ncWNT	Secreted Signaling	KEGG: hsa04310
	897	Aw.Secretory	PVEC	WNT5A	FZD4	0.00213664	0	WNT5A_FZD4	WNT5A - FZD4	ncWNT	Secreted Signaling	KEGG: hsa04310
	898	Aw.Secretory	SVEC	WNT5A	FZD4	0.00245146	0	WNT5A_FZD4	WNT5A - FZD4	ncWNT	Secreted Signaling	KEGG: hsa04310
	899	Aw.Secretory	Basal	WNT5A	FZD6	0.0016834	0	WNT5A_FZD6	WNT5A - FZD6	ncWNT	Secreted Signaling	KEGG: hsa04310
	900	Aw.Secretory	Serous	WNT5A	FZD6	0.00142505	0	WNT5A_FZD6	WNT5A - FZD6	ncWNT	Secreted Signaling	KEGG: hsa04310
	901	Aw.Secretory	Multiciliated	WNT5A	FZD6	0.00114289	0	WNT5A_FZD6	WNT5A - FZD6	ncWNT	Secreted Signaling	KEGG: hsa04310
	902	Aw.Secretory	AT2.p	WNT5A	FZD6	0.00170569	0	WNT5A_FZD6	WNT5A - FZD6	ncWNT	Secreted Signaling	KEGG: hsa04310
	903	Aw.Secretory	AT2.AT1	WNT5A	FZD6	0.0026216	0	WNT5A_FZD6	WNT5A - FZD6	ncWNT	Secreted Signaling	KEGG: hsa04310
	904	Aw.Secretory	AT1	WNT5A	FZD6	0.00451396	0	WNT5A_FZD6	WNT5A - FZD6	ncWNT	Secreted Signaling	KEGG: hsa04310
	905	Aw.Secretory	SVEC	WNT5A	FZD6	0.00171085	0	WNT5A_FZD6	WNT5A - FZD6	ncWNT	Secreted Signaling	KEGG: hsa04310
	906	Aw.Secretory	VSMC	WNT5A	MCAM	0.00713121	0	WNT5A_MCAM	WNT5A - MCAM	ncWNT	Secreted Signaling	PMID: 24335906
	907	Aw.Secretory	Pericyte	WNT5A	MCAM	0.00309777	0	WNT5A_MCAM	WNT5A - MCAM	ncWNT	Secreted Signaling	PMID: 24335906
	908	Aw.Secretory	PVEC	WNT5A	MCAM	0.00176814	0	WNT5A_MCAM	WNT5A - MCAM	ncWNT	Secreted Signaling	PMID: 24335906
	909	Aw.Secretory	SVEC	WNT5A	MCAM	0.00148509	0	WNT5A_MCAM	WNT5A - MCAM	ncWNT	Secreted Signaling	PMID: 24335906
	910	Serous	AEC	WNT5B	FZD4	0.0033948	0	WNT5B_FZD4	WNT5B - FZD4	ncWNT	Secreted Signaling	KEGG: hsa04310
	911	Multiciliated	AEC	WNT5B	FZD4	0.00349936	0	WNT5B_FZD4	WNT5B - FZD4	ncWNT	Secreted Signaling	KEGG: hsa04310
	912	Aw.Secretory	AEC	WNT5B	FZD4	0.00429291	0	WNT5B_FZD4	WNT5B - FZD4	ncWNT	Secreted Signaling	KEGG: hsa04310
	913	Plasma	AEC	WNT5B	FZD4	0.00617482	0	WNT5B_FZD4	WNT5B - FZD4	ncWNT	Secreted Signaling	KEGG: hsa04310
	914	Serous	CAP1	WNT5B	FZD4	0.00371099	0	WNT5B_FZD4	WNT5B - FZD4	ncWNT	Secreted Signaling	KEGG: hsa04310
	915	Multiciliated	CAP1	WNT5B	FZD4	0.00382525	0	WNT5B_FZD4	WNT5B - FZD4	ncWNT	Secreted Signaling	KEGG: hsa04310
	916	Aw.Secretory	CAP1	WNT5B	FZD4	0.00469235	0	WNT5B_FZD4	WNT5B - FZD4	ncWNT	Secreted Signaling	KEGG: hsa04310
	917	Plasma	CAP1	WNT5B	FZD4	0.00674818	0	WNT5B_FZD4	WNT5B - FZD4	ncWNT	Secreted Signaling	KEGG: hsa04310
	918	Serous	CAP2	WNT5B	FZD4	0.0131559	0	WNT5B_FZD4	WNT5B - FZD4	ncWNT	Secreted Signaling	KEGG: hsa04310
	919	Multiciliated	CAP2	WNT5B	FZD4	0.013557	0	WNT5B_FZD4	WNT5B - FZD4	ncWNT	Secreted Signaling	KEGG: hsa04310
	920	Aw.Secretory	CAP2	WNT5B	FZD4	0.0165934	0	WNT5B_FZD4	WNT5B - FZD4	ncWNT	Secreted Signaling	KEGG: hsa04310
	921	Plasma	CAP2	WNT5B	FZD4	0.0237389	0	WNT5B_FZD4	WNT5B - FZD4	ncWNT	Secreted Signaling	KEGG: hsa04310
	922	Serous	PVEC	WNT5B	FZD4	0.00332061	0	WNT5B_FZD4	WNT5B - FZD4	ncWNT	Secreted Signaling	KEGG: hsa04310
	923	Multiciliated	PVEC	WNT5B	FZD4	0.00342289	0	WNT5B_FZD4	WNT5B - FZD4	ncWNT	Secreted Signaling	KEGG: hsa04310
	924	Aw.Secretory	PVEC	WNT5B	FZD4	0.00419918	0	WNT5B_FZD4	WNT5B - FZD4	ncWNT	Secreted Signaling	KEGG: hsa04310
	925	Plasma	PVEC	WNT5B	FZD4	0.00604024	0	WNT5B_FZD4	WNT5B - FZD4	ncWNT	Secreted Signaling	KEGG: hsa04310
	926	Serous	SVEC	WNT5B	FZD4	0.00380921	0	WNT5B_FZD4	WNT5B - FZD4	ncWNT	Secreted Signaling	KEGG: hsa04310
	927	Multiciliated	SVEC	WNT5B	FZD4	0.00392648	0	WNT5B_FZD4	WNT5B - FZD4	ncWNT	Secreted Signaling	KEGG: hsa04310
	928	Aw.Secretory	SVEC	WNT5B	FZD4	0.00481642	0	WNT5B_FZD4	WNT5B - FZD4	ncWNT	Secreted Signaling	KEGG: hsa04310
	929	Plasma	SVEC	WNT5B	FZD4	0.00692622	0	WNT5B_FZD4	WNT5B - FZD4	ncWNT	Secreted Signaling	KEGG: hsa04310
	930	Serous	Basal	WNT5B	FZD6	0.00261688	0	WNT5B_FZD6	WNT5B - FZD6	ncWNT	Secreted Signaling	KEGG: hsa04310
	931	Multiciliated	Basal	WNT5B	FZD6	0.00269754	0	WNT5B_FZD6	WNT5B - FZD6	ncWNT	Secreted Signaling	KEGG: hsa04310
	932	Aw.Secretory	Basal	WNT5B	FZD6	0.00330987	0	WNT5B_FZD6	WNT5B - FZD6	ncWNT	Secreted Signaling	KEGG: hsa04310
	933	Plasma	Basal	WNT5B	FZD6	0.00476289	0	WNT5B_FZD6	WNT5B - FZD6	ncWNT	Secreted Signaling	KEGG: hsa04310
	934	Serous	Serous	WNT5B	FZD6	0.00221559	0	WNT5B_FZD6	WNT5B - FZD6	ncWNT	Secreted Signaling	KEGG: hsa04310
	935	Multiciliated	Serous	WNT5B	FZD6	0.00228391	0	WNT5B_FZD6	WNT5B - FZD6	ncWNT	Secreted Signaling	KEGG: hsa04310
	936	Aw.Secretory	Serous	WNT5B	FZD6	0.00280261	0	WNT5B_FZD6	WNT5B - FZD6	ncWNT	Secreted Signaling	KEGG: hsa04310
	937	Plasma	Serous	WNT5B	FZD6	0.00403385	0	WNT5B_FZD6	WNT5B - FZD6	ncWNT	Secreted Signaling	KEGG: hsa04310
	938	Serous	Multiciliated	WNT5B	FZD6	0.00177717	0	WNT5B_FZD6	WNT5B - FZD6	ncWNT	Secreted Signaling	KEGG: hsa04310
	939	Multiciliated	Multiciliated	WNT5B	FZD6	0.001832	0	WNT5B_FZD6	WNT5B - FZD6	ncWNT	Secreted Signaling	KEGG: hsa04310
	940	Aw.Secretory	Multiciliated	WNT5B	FZD6	0.00224829	0	WNT5B_FZD6	WNT5B - FZD6	ncWNT	Secreted Signaling	KEGG: hsa04310
	941	Plasma	Multiciliated	WNT5B	FZD6	0.0032368	0	WNT5B_FZD6	WNT5B - FZD6	ncWNT	Secreted Signaling	KEGG: hsa04310
	942	Serous	AT2.p	WNT5B	FZD6	0.00265149	0	WNT5B_FZD6	WNT5B - FZD6	ncWNT	Secreted Signaling	KEGG: hsa04310
	943	Multiciliated	AT2.p	WNT5B	FZD6	0.00273322	0	WNT5B_FZD6	WNT5B - FZD6	ncWNT	Secreted Signaling	KEGG: hsa04310
	944	Aw.Secretory	AT2.p	WNT5B	FZD6	0.00335361	0	WNT5B_FZD6	WNT5B - FZD6	ncWNT	Secreted Signaling	KEGG: hsa04310
	945	Plasma	AT2.p	WNT5B	FZD6	0.00482575	0	WNT5B_FZD6	WNT5B - FZD6	ncWNT	Secreted Signaling	KEGG: hsa04310
	946	Serous	AT2.AT1	WNT5B	FZD6	0.00407321	0	WNT5B_FZD6	WNT5B - FZD6	ncWNT	Secreted Signaling	KEGG: hsa04310
	947	Multiciliated	AT2.AT1	WNT5B	FZD6	0.00419857	0	WNT5B_FZD6	WNT5B - FZD6	ncWNT	Secreted Signaling	KEGG: hsa04310
	948	Aw.Secretory	AT2.AT1	WNT5B	FZD6	0.00514986	0	WNT5B_FZD6	WNT5B - FZD6	ncWNT	Secreted Signaling	KEGG: hsa04310
	949	Plasma	AT2.AT1	WNT5B	FZD6	0.00740464	0	WNT5B_FZD6	WNT5B - FZD6	ncWNT	Secreted Signaling	KEGG: hsa04310
	950	Serous	AT1	WNT5B	FZD6	0.00700602	0	WNT5B_FZD6	WNT5B - FZD6	ncWNT	Secreted Signaling	KEGG: hsa04310
	951	Multiciliated	AT1	WNT5B	FZD6	0.00722099	0	WNT5B_FZD6	WNT5B - FZD6	ncWNT	Secreted Signaling	KEGG: hsa04310
	952	Aw.Secretory	AT1	WNT5B	FZD6	0.00885101	0	WNT5B_FZD6	WNT5B - FZD6	ncWNT	Secreted Signaling	KEGG: hsa04310
	953	Plasma	AT1	WNT5B	FZD6	0.0127056	0	WNT5B_FZD6	WNT5B - FZD6	ncWNT	Secreted Signaling	KEGG: hsa04310
	954	Serous	SVEC	WNT5B	FZD6	0.00265951	0	WNT5B_FZD6	WNT5B - FZD6	ncWNT	Secreted Signaling	KEGG: hsa04310
	955	Multiciliated	SVEC	WNT5B	FZD6	0.00274148	0	WNT5B_FZD6	WNT5B - FZD6	ncWNT	Secreted Signaling	KEGG: hsa04310
	956	Aw.Secretory	SVEC	WNT5B	FZD6	0.00336375	0	WNT5B_FZD6	WNT5B - FZD6	ncWNT	Secreted Signaling	KEGG: hsa04310
	957	Plasma	SVEC	WNT5B	FZD6	0.00484032	0	WNT5B_FZD6	WNT5B - FZD6	ncWNT	Secreted Signaling	KEGG: hsa04310
	958	Serous	Basal	EGF	EGFR	0.112784	0	EGF_EGFR	EGF - EGFR	EGF	Secreted Signaling	KEGG: hsa04012
	959	Serous	Serous	EGF	EGFR	0.0492072	0	EGF_EGFR	EGF - EGFR	EGF	Secreted Signaling	KEGG: hsa04012
	960	Serous	PNEC	EGF	EGFR	0.0518158	0	EGF_EGFR	EGF - EGFR	EGF	Secreted Signaling	KEGG: hsa04012
	961	Serous	Multiciliated	EGF	EGFR	0.0155333	0	EGF_EGFR	EGF - EGFR	EGF	Secreted Signaling	KEGG: hsa04012
	962	Serous	Aw.Secretory	EGF	EGFR	0.057683	0	EGF_EGFR	EGF - EGFR	EGF	Secreted Signaling	KEGG: hsa04012
	963	Serous	BrAS	EGF	EGFR	0.048164	0	EGF_EGFR	EGF - EGFR	EGF	Secreted Signaling	KEGG: hsa04012
	964	Serous	BrAS.AT2	EGF	EGFR	0.0659768	0	EGF_EGFR	EGF - EGFR	EGF	Secreted Signaling	KEGG: hsa04012
	965	Serous	AT2	EGF	EGFR	0.0564249	0	EGF_EGFR	EGF - EGFR	EGF	Secreted Signaling	KEGG: hsa04012
	966	Serous	AT2.p	EGF	EGFR	0.06612	0	EGF_EGFR	EGF - EGFR	EGF	Secreted Signaling	KEGG: hsa04012
	967	Serous	AT2.AT1	EGF	EGFR	0.0723054	0	EGF_EGFR	EGF - EGFR	EGF	Secreted Signaling	KEGG: hsa04012
	968	Serous	AT1	EGF	EGFR	0.0807021	0	EGF_EGFR	EGF - EGFR	EGF	Secreted Signaling	KEGG: hsa04012
	969	Serous	AlvFB	EGF	EGFR	0.0475899	0	EGF_EGFR	EGF - EGFR	EGF	Secreted Signaling	KEGG: hsa04012
	970	Serous	AdvFB	EGF	EGFR	0.0532031	0	EGF_EGFR	EGF - EGFR	EGF	Secreted Signaling	KEGG: hsa04012
	971	Serous	AdvFB.subpl	EGF	EGFR	0.0720409	0	EGF_EGFR	EGF - EGFR	EGF	Secreted Signaling	KEGG: hsa04012
	972	Serous	SCMF	EGF	EGFR	0.0241032	0	EGF_EGFR	EGF - EGFR	EGF	Secreted Signaling	KEGG: hsa04012
	973	Serous	ASMC	EGF	EGFR	0.0229807	0	EGF_EGFR	EGF - EGFR	EGF	Secreted Signaling	KEGG: hsa04012
	974	Serous	VSMC	EGF	EGFR	0.0211632	0	EGF_EGFR	EGF - EGFR	EGF	Secreted Signaling	KEGG: hsa04012
	975	Serous	Pericyte	EGF	EGFR	0.0222435	0	EGF_EGFR	EGF - EGFR	EGF	Secreted Signaling	KEGG: hsa04012
	976	Serous	AEC	EGF	EGFR	0.0513161	0	EGF_EGFR	EGF - EGFR	EGF	Secreted Signaling	KEGG: hsa04012
	977	Serous	CAP1	EGF	EGFR	0.0235077	0	EGF_EGFR	EGF - EGFR	EGF	Secreted Signaling	KEGG: hsa04012
	978	Serous	CAP2	EGF	EGFR	0.0239223	0	EGF_EGFR	EGF - EGFR	EGF	Secreted Signaling	KEGG: hsa04012
	979	Serous	PVEC	EGF	EGFR	0.0198044	0	EGF_EGFR	EGF - EGFR	EGF	Secreted Signaling	KEGG: hsa04012
	980	Serous	SVEC	EGF	EGFR	0.00850201	0	EGF_EGFR	EGF - EGFR	EGF	Secreted Signaling	KEGG: hsa04012
	981	Serous	Aw.Secretory	EGF	EGFR_ERBB2	0.0236487	0	EGF_EGFR_ERBB2	EGF - (EGFR+ERBB2)	EGF	Secreted Signaling	KEGG: hsa04012
	982	Serous	BrAS	EGF	EGFR_ERBB2	0.0257792	0	EGF_EGFR_ERBB2	EGF - (EGFR+ERBB2)	EGF	Secreted Signaling	KEGG: hsa04012
	983	Serous	BrAS.AT2	EGF	EGFR_ERBB2	0.0228577	0	EGF_EGFR_ERBB2	EGF - (EGFR+ERBB2)	EGF	Secreted Signaling	KEGG: hsa04012
	984	Serous	AT2.p	EGF	EGFR_ERBB2	0.0165697	0	EGF_EGFR_ERBB2	EGF - (EGFR+ERBB2)	EGF	Secreted Signaling	KEGG: hsa04012
	985	Serous	AT2.AT1	EGF	EGFR_ERBB2	0.0231548	0	EGF_EGFR_ERBB2	EGF - (EGFR+ERBB2)	EGF	Secreted Signaling	KEGG: hsa04012
	986	Serous	AT1	EGF	EGFR_ERBB2	0.0268295	0	EGF_EGFR_ERBB2	EGF - (EGFR+ERBB2)	EGF	Secreted Signaling	KEGG: hsa04012
	987	Serous	Basal	TGFA	EGFR	0.0156953	0	TGFA_EGFR	TGFA - EGFR	EGF	Secreted Signaling	KEGG: hsa04012
	988	Serous	Serous	TGFA	EGFR	0.00644989	0	TGFA_EGFR	TGFA - EGFR	EGF	Secreted Signaling	KEGG: hsa04012
	989	Serous	PNEC	TGFA	EGFR	0.00680805	0	TGFA_EGFR	TGFA - EGFR	EGF	Secreted Signaling	KEGG: hsa04012
	990	Serous	Multiciliated	TGFA	EGFR	0.00197525	0	TGFA_EGFR	TGFA - EGFR	EGF	Secreted Signaling	KEGG: hsa04012
	991	Serous	Aw.Secretory	TGFA	EGFR	0.00761989	0	TGFA_EGFR	TGFA - EGFR	EGF	Secreted Signaling	KEGG: hsa04012
	992	Serous	BrAS	TGFA	EGFR	0.00630714	0	TGFA_EGFR	TGFA - EGFR	EGF	Secreted Signaling	KEGG: hsa04012
	993	Serous	BrAS.AT2	TGFA	EGFR	0.00878258	0	TGFA_EGFR	TGFA - EGFR	EGF	Secreted Signaling	KEGG: hsa04012
	994	Serous	AT2	TGFA	EGFR	0.00744506	0	TGFA_EGFR	TGFA - EGFR	EGF	Secreted Signaling	KEGG: hsa04012
	995	Serous	AT2.p	TGFA	EGFR	0.00880281	0	TGFA_EGFR	TGFA - EGFR	EGF	Secreted Signaling	KEGG: hsa04012
	996	Serous	AT2.AT1	TGFA	EGFR	0.00968189	0	TGFA_EGFR	TGFA - EGFR	EGF	Secreted Signaling	KEGG: hsa04012
	997	Serous	AT1	TGFA	EGFR	0.0108916	0	TGFA_EGFR	TGFA - EGFR	EGF	Secreted Signaling	KEGG: hsa04012
	998	Serous	AlvFB	TGFA	EGFR	0.00622869	0	TGFA_EGFR	TGFA - EGFR	EGF	Secreted Signaling	KEGG: hsa04012
	999	Serous	AdvFB	TGFA	EGFR	0.00699922	0	TGFA_EGFR	TGFA - EGFR	EGF	Secreted Signaling	KEGG: hsa04012
	1000	Serous	AdvFB.subpl	TGFA	EGFR	0.00964409	0	TGFA_EGFR	TGFA - EGFR	EGF	Secreted Signaling	KEGG: hsa04012
	1001	Serous	SCMF	TGFA	EGFR	0.0030885	0	TGFA_EGFR	TGFA - EGFR	EGF	Secreted Signaling	KEGG: hsa04012
	1002	Serous	ASMC	TGFA	EGFR	0.00294172	0	TGFA_EGFR	TGFA - EGFR	EGF	Secreted Signaling	KEGG: hsa04012
	1003	Serous	VSMC	TGFA	EGFR	0.00270467	0	TGFA_EGFR	TGFA - EGFR	EGF	Secreted Signaling	KEGG: hsa04012
	1004	Serous	Pericyte	TGFA	EGFR	0.00284547	0	TGFA_EGFR	TGFA - EGFR	EGF	Secreted Signaling	KEGG: hsa04012
	1005	Serous	AEC	TGFA	EGFR	0.0067393	0	TGFA_EGFR	TGFA - EGFR	EGF	Secreted Signaling	KEGG: hsa04012
	1006	Serous	CAP1	TGFA	EGFR	0.00301059	0	TGFA_EGFR	TGFA - EGFR	EGF	Secreted Signaling	KEGG: hsa04012
	1007	Serous	CAP2	TGFA	EGFR	0.00306483	0	TGFA_EGFR	TGFA - EGFR	EGF	Secreted Signaling	KEGG: hsa04012
	1008	Serous	PVEC	TGFA	EGFR	0.00252795	0	TGFA_EGFR	TGFA - EGFR	EGF	Secreted Signaling	KEGG: hsa04012
	1009	Serous	SVEC	TGFA	EGFR	0.00107444	0	TGFA_EGFR	TGFA - EGFR	EGF	Secreted Signaling	KEGG: hsa04012
	1010	Serous	Aw.Secretory	TGFA	EGFR_ERBB2	0.00302903	0	TGFA_EGFR_ERBB2	TGFA - (EGFR+ERBB2)	EGF	Secreted Signaling	KEGG: hsa04012
	1011	Serous	BrAS	TGFA	EGFR_ERBB2	0.00330821	0	TGFA_EGFR_ERBB2	TGFA - (EGFR+ERBB2)	EGF	Secreted Signaling	KEGG: hsa04012
	1012	Serous	BrAS.AT2	TGFA	EGFR_ERBB2	0.00292565	0	TGFA_EGFR_ERBB2	TGFA - (EGFR+ERBB2)	EGF	Secreted Signaling	KEGG: hsa04012
	1013	Serous	AT2.p	TGFA	EGFR_ERBB2	0.00210899	0	TGFA_EGFR_ERBB2	TGFA - (EGFR+ERBB2)	EGF	Secreted Signaling	KEGG: hsa04012
	1014	Serous	AT2.AT1	TGFA	EGFR_ERBB2	0.00296446	0	TGFA_EGFR_ERBB2	TGFA - (EGFR+ERBB2)	EGF	Secreted Signaling	KEGG: hsa04012
	1015	Serous	AT1	TGFA	EGFR_ERBB2	0.00344623	0	TGFA_EGFR_ERBB2	TGFA - (EGFR+ERBB2)	EGF	Secreted Signaling	KEGG: hsa04012
	1016	Basal	Serous	NRG1	ERBB3	0.0102445	0	NRG1_ERBB3	NRG1 - ERBB3	NRG	Secreted Signaling	KEGG: hsa04012
	1017	PNEC	Serous	NRG1	ERBB3	0.0162688	0	NRG1_ERBB3	NRG1 - ERBB3	NRG	Secreted Signaling	KEGG: hsa04012
	1018	Multiciliated	Serous	NRG1	ERBB3	0.0023301	0	NRG1_ERBB3	NRG1 - ERBB3	NRG	Secreted Signaling	KEGG: hsa04012
	1019	AT2.AT1	Serous	NRG1	ERBB3	0.00219813	0	NRG1_ERBB3	NRG1 - ERBB3	NRG	Secreted Signaling	KEGG: hsa04012
	1020	AT1	Serous	NRG1	ERBB3	0.0108545	0	NRG1_ERBB3	NRG1 - ERBB3	NRG	Secreted Signaling	KEGG: hsa04012
	1021	iMON	Serous	NRG1	ERBB3	0.00345313	0	NRG1_ERBB3	NRG1 - ERBB3	NRG	Secreted Signaling	KEGG: hsa04012
	1022	Basal	Aw.Secretory	NRG1	ERBB3	0.00516928	0	NRG1_ERBB3	NRG1 - ERBB3	NRG	Secreted Signaling	KEGG: hsa04012
	1023	PNEC	Aw.Secretory	NRG1	ERBB3	0.00823389	0	NRG1_ERBB3	NRG1 - ERBB3	NRG	Secreted Signaling	KEGG: hsa04012
	1024	Multiciliated	Aw.Secretory	NRG1	ERBB3	0.00117111	0	NRG1_ERBB3	NRG1 - ERBB3	NRG	Secreted Signaling	KEGG: hsa04012
	1025	AT2.AT1	Aw.Secretory	NRG1	ERBB3	0.00110471	0	NRG1_ERBB3	NRG1 - ERBB3	NRG	Secreted Signaling	KEGG: hsa04012
	1026	AT1	Aw.Secretory	NRG1	ERBB3	0.00547874	0	NRG1_ERBB3	NRG1 - ERBB3	NRG	Secreted Signaling	KEGG: hsa04012
	1027	iMON	Aw.Secretory	NRG1	ERBB3	0.00173651	0	NRG1_ERBB3	NRG1 - ERBB3	NRG	Secreted Signaling	KEGG: hsa04012
	1028	Basal	BrAS	NRG1	ERBB3	0.0101206	0	NRG1_ERBB3	NRG1 - ERBB3	NRG	Secreted Signaling	KEGG: hsa04012
	1029	PNEC	BrAS	NRG1	ERBB3	0.0160732	0	NRG1_ERBB3	NRG1 - ERBB3	NRG	Secreted Signaling	KEGG: hsa04012
	1030	Multiciliated	BrAS	NRG1	ERBB3	0.0023017	0	NRG1_ERBB3	NRG1 - ERBB3	NRG	Secreted Signaling	KEGG: hsa04012
	1031	AT2.AT1	BrAS	NRG1	ERBB3	0.00217133	0	NRG1_ERBB3	NRG1 - ERBB3	NRG	Secreted Signaling	KEGG: hsa04012
	1032	AT1	BrAS	NRG1	ERBB3	0.0107233	0	NRG1_ERBB3	NRG1 - ERBB3	NRG	Secreted Signaling	KEGG: hsa04012
	1033	iMON	BrAS	NRG1	ERBB3	0.00341109	0	NRG1_ERBB3	NRG1 - ERBB3	NRG	Secreted Signaling	KEGG: hsa04012
	1034	Basal	BrAS.AT2	NRG1	ERBB3	0.0102555	0	NRG1_ERBB3	NRG1 - ERBB3	NRG	Secreted Signaling	KEGG: hsa04012
	1035	PNEC	BrAS.AT2	NRG1	ERBB3	0.0162861	0	NRG1_ERBB3	NRG1 - ERBB3	NRG	Secreted Signaling	KEGG: hsa04012
	1036	Multiciliated	BrAS.AT2	NRG1	ERBB3	0.00233262	0	NRG1_ERBB3	NRG1 - ERBB3	NRG	Secreted Signaling	KEGG: hsa04012
	1037	AT2.AT1	BrAS.AT2	NRG1	ERBB3	0.00220051	0	NRG1_ERBB3	NRG1 - ERBB3	NRG	Secreted Signaling	KEGG: hsa04012
	1038	AT1	BrAS.AT2	NRG1	ERBB3	0.0108661	0	NRG1_ERBB3	NRG1 - ERBB3	NRG	Secreted Signaling	KEGG: hsa04012
	1039	iMON	BrAS.AT2	NRG1	ERBB3	0.00345687	0	NRG1_ERBB3	NRG1 - ERBB3	NRG	Secreted Signaling	KEGG: hsa04012
	1040	Basal	AT2.AT1	NRG1	ERBB3	0.00845276	0	NRG1_ERBB3	NRG1 - ERBB3	NRG	Secreted Signaling	KEGG: hsa04012
	1041	PNEC	AT2.AT1	NRG1	ERBB3	0.0134377	0	NRG1_ERBB3	NRG1 - ERBB3	NRG	Secreted Signaling	KEGG: hsa04012
	1042	Multiciliated	AT2.AT1	NRG1	ERBB3	0.00191989	0	NRG1_ERBB3	NRG1 - ERBB3	NRG	Secreted Signaling	KEGG: hsa04012
	1043	AT2.AT1	AT2.AT1	NRG1	ERBB3	0.00181111	0	NRG1_ERBB3	NRG1 - ERBB3	NRG	Secreted Signaling	KEGG: hsa04012
	1044	AT1	AT2.AT1	NRG1	ERBB3	0.00895702	0	NRG1_ERBB3	NRG1 - ERBB3	NRG	Secreted Signaling	KEGG: hsa04012
	1045	iMON	AT2.AT1	NRG1	ERBB3	0.00284577	0	NRG1_ERBB3	NRG1 - ERBB3	NRG	Secreted Signaling	KEGG: hsa04012
	1046	Basal	Aw.Secretory	NRG1	ERBB2_ERBB3	0.00764847	0	NRG1_ERBB2_ERBB3	NRG1 - (ERBB2+ERBB3)	NRG	Secreted Signaling	KEGG: hsa04012
	1047	PNEC	Aw.Secretory	NRG1	ERBB2_ERBB3	0.0121649	0	NRG1_ERBB2_ERBB3	NRG1 - (ERBB2+ERBB3)	NRG	Secreted Signaling	KEGG: hsa04012
	1048	Multiciliated	Aw.Secretory	NRG1	ERBB2_ERBB3	0.00173612	0	NRG1_ERBB2_ERBB3	NRG1 - (ERBB2+ERBB3)	NRG	Secreted Signaling	KEGG: hsa04012
	1049	AT2.AT1	Aw.Secretory	NRG1	ERBB2_ERBB3	0.00163773	0	NRG1_ERBB2_ERBB3	NRG1 - (ERBB2+ERBB3)	NRG	Secreted Signaling	KEGG: hsa04012
	1050	AT1	Aw.Secretory	NRG1	ERBB2_ERBB3	0.00810514	0	NRG1_ERBB2_ERBB3	NRG1 - (ERBB2+ERBB3)	NRG	Secreted Signaling	KEGG: hsa04012
	1051	iMON	Aw.Secretory	NRG1	ERBB2_ERBB3	0.00257361	0	NRG1_ERBB2_ERBB3	NRG1 - (ERBB2+ERBB3)	NRG	Secreted Signaling	KEGG: hsa04012
	1052	Basal	BrAS	NRG1	ERBB2_ERBB3	0.0128242	0	NRG1_ERBB2_ERBB3	NRG1 - (ERBB2+ERBB3)	NRG	Secreted Signaling	KEGG: hsa04012
	1053	PNEC	BrAS	NRG1	ERBB2_ERBB3	0.0203343	0	NRG1_ERBB2_ERBB3	NRG1 - (ERBB2+ERBB3)	NRG	Secreted Signaling	KEGG: hsa04012
	1054	Multiciliated	BrAS	NRG1	ERBB2_ERBB3	0.00292274	0	NRG1_ERBB2_ERBB3	NRG1 - (ERBB2+ERBB3)	NRG	Secreted Signaling	KEGG: hsa04012
	1055	AT2.AT1	BrAS	NRG1	ERBB2_ERBB3	0.0027573	0	NRG1_ERBB2_ERBB3	NRG1 - (ERBB2+ERBB3)	NRG	Secreted Signaling	KEGG: hsa04012
	1056	AT1	BrAS	NRG1	ERBB2_ERBB3	0.0135857	0	NRG1_ERBB2_ERBB3	NRG1 - (ERBB2+ERBB3)	NRG	Secreted Signaling	KEGG: hsa04012
	1057	iMON	BrAS	NRG1	ERBB2_ERBB3	0.00433016	0	NRG1_ERBB2_ERBB3	NRG1 - (ERBB2+ERBB3)	NRG	Secreted Signaling	KEGG: hsa04012
	1058	Basal	BrAS.AT2	NRG1	ERBB2_ERBB3	0.00969033	0	NRG1_ERBB2_ERBB3	NRG1 - (ERBB2+ERBB3)	NRG	Secreted Signaling	KEGG: hsa04012
	1059	PNEC	BrAS.AT2	NRG1	ERBB2_ERBB3	0.0153938	0	NRG1_ERBB2_ERBB3	NRG1 - (ERBB2+ERBB3)	NRG	Secreted Signaling	KEGG: hsa04012
	1060	Multiciliated	BrAS.AT2	NRG1	ERBB2_ERBB3	0.0022031	0	NRG1_ERBB2_ERBB3	NRG1 - (ERBB2+ERBB3)	NRG	Secreted Signaling	KEGG: hsa04012
	1061	AT2.AT1	BrAS.AT2	NRG1	ERBB2_ERBB3	0.00207831	0	NRG1_ERBB2_ERBB3	NRG1 - (ERBB2+ERBB3)	NRG	Secreted Signaling	KEGG: hsa04012
	1062	AT1	BrAS.AT2	NRG1	ERBB2_ERBB3	0.0102677	0	NRG1_ERBB2_ERBB3	NRG1 - (ERBB2+ERBB3)	NRG	Secreted Signaling	KEGG: hsa04012
	1063	iMON	BrAS.AT2	NRG1	ERBB2_ERBB3	0.00326512	0	NRG1_ERBB2_ERBB3	NRG1 - (ERBB2+ERBB3)	NRG	Secreted Signaling	KEGG: hsa04012
	1064	Basal	AT2.AT1	NRG1	ERBB2_ERBB3	0.00848916	0	NRG1_ERBB2_ERBB3	NRG1 - (ERBB2+ERBB3)	NRG	Secreted Signaling	KEGG: hsa04012
	1065	PNEC	AT2.AT1	NRG1	ERBB2_ERBB3	0.0134953	0	NRG1_ERBB2_ERBB3	NRG1 - (ERBB2+ERBB3)	NRG	Secreted Signaling	KEGG: hsa04012
	1066	Multiciliated	AT2.AT1	NRG1	ERBB2_ERBB3	0.00192821	0	NRG1_ERBB2_ERBB3	NRG1 - (ERBB2+ERBB3)	NRG	Secreted Signaling	KEGG: hsa04012
	1067	AT2.AT1	AT2.AT1	NRG1	ERBB2_ERBB3	0.00181896	0	NRG1_ERBB2_ERBB3	NRG1 - (ERBB2+ERBB3)	NRG	Secreted Signaling	KEGG: hsa04012
	1068	AT1	AT2.AT1	NRG1	ERBB2_ERBB3	0.00899556	0	NRG1_ERBB2_ERBB3	NRG1 - (ERBB2+ERBB3)	NRG	Secreted Signaling	KEGG: hsa04012
	1069	iMON	AT2.AT1	NRG1	ERBB2_ERBB3	0.00285809	0	NRG1_ERBB2_ERBB3	NRG1 - (ERBB2+ERBB3)	NRG	Secreted Signaling	KEGG: hsa04012
	1070	Basal	Basal	NRG1	ERBB4	0.0804966	0	NRG1_ERBB4	NRG1 - ERBB4	NRG	Secreted Signaling	KEGG: hsa04012
	1071	PNEC	Basal	NRG1	ERBB4	0.122711	0	NRG1_ERBB4	NRG1 - ERBB4	NRG	Secreted Signaling	KEGG: hsa04012
	1072	Multiciliated	Basal	NRG1	ERBB4	0.0193711	0	NRG1_ERBB4	NRG1 - ERBB4	NRG	Secreted Signaling	KEGG: hsa04012
	1073	AT2.AT1	Basal	NRG1	ERBB4	0.0182916	0	NRG1_ERBB4	NRG1 - ERBB4	NRG	Secreted Signaling	KEGG: hsa04012
	1074	AT1	Basal	NRG1	ERBB4	0.0849305	0	NRG1_ERBB4	NRG1 - ERBB4	NRG	Secreted Signaling	KEGG: hsa04012
	1075	iMON	Basal	NRG1	ERBB4	0.0284729	0	NRG1_ERBB4	NRG1 - ERBB4	NRG	Secreted Signaling	KEGG: hsa04012
	1076	Basal	Serous	NRG1	ERBB4	0.139259	0	NRG1_ERBB4	NRG1 - ERBB4	NRG	Secreted Signaling	KEGG: hsa04012
	1077	PNEC	Serous	NRG1	ERBB4	0.205406	0	NRG1_ERBB4	NRG1 - ERBB4	NRG	Secreted Signaling	KEGG: hsa04012
	1078	Multiciliated	Serous	NRG1	ERBB4	0.0352213	0	NRG1_ERBB4	NRG1 - ERBB4	NRG	Secreted Signaling	KEGG: hsa04012
	1079	AT2.AT1	Serous	NRG1	ERBB4	0.0332886	0	NRG1_ERBB4	NRG1 - ERBB4	NRG	Secreted Signaling	KEGG: hsa04012
	1080	AT1	Serous	NRG1	ERBB4	0.146415	0	NRG1_ERBB4	NRG1 - ERBB4	NRG	Secreted Signaling	KEGG: hsa04012
	1081	iMON	Serous	NRG1	ERBB4	0.0513803	0	NRG1_ERBB4	NRG1 - ERBB4	NRG	Secreted Signaling	KEGG: hsa04012
	1082	Basal	PNEC	NRG1	ERBB4	0.0331804	0	NRG1_ERBB4	NRG1 - ERBB4	NRG	Secreted Signaling	KEGG: hsa04012
	1083	PNEC	PNEC	NRG1	ERBB4	0.0519836	0	NRG1_ERBB4	NRG1 - ERBB4	NRG	Secreted Signaling	KEGG: hsa04012
	1084	Multiciliated	PNEC	NRG1	ERBB4	0.0076844	0	NRG1_ERBB4	NRG1 - ERBB4	NRG	Secreted Signaling	KEGG: hsa04012
	1085	AT2.AT1	PNEC	NRG1	ERBB4	0.00725138	0	NRG1_ERBB4	NRG1 - ERBB4	NRG	Secreted Signaling	KEGG: hsa04012
	1086	AT1	PNEC	NRG1	ERBB4	0.0351075	0	NRG1_ERBB4	NRG1 - ERBB4	NRG	Secreted Signaling	KEGG: hsa04012
	1087	iMON	PNEC	NRG1	ERBB4	0.0113586	0	NRG1_ERBB4	NRG1 - ERBB4	NRG	Secreted Signaling	KEGG: hsa04012
	1088	Basal	Multiciliated	NRG1	ERBB4	0.0543606	0	NRG1_ERBB4	NRG1 - ERBB4	NRG	Secreted Signaling	KEGG: hsa04012
	1089	PNEC	Multiciliated	NRG1	ERBB4	0.0841224	0	NRG1_ERBB4	NRG1 - ERBB4	NRG	Secreted Signaling	KEGG: hsa04012
	1090	Multiciliated	Multiciliated	NRG1	ERBB4	0.0128052	0	NRG1_ERBB4	NRG1 - ERBB4	NRG	Secreted Signaling	KEGG: hsa04012
	1091	AT2.AT1	Multiciliated	NRG1	ERBB4	0.0120871	0	NRG1_ERBB4	NRG1 - ERBB4	NRG	Secreted Signaling	KEGG: hsa04012
	1092	AT1	Multiciliated	NRG1	ERBB4	0.0574449	0	NRG1_ERBB4	NRG1 - ERBB4	NRG	Secreted Signaling	KEGG: hsa04012
	1093	iMON	Multiciliated	NRG1	ERBB4	0.0188813	0	NRG1_ERBB4	NRG1 - ERBB4	NRG	Secreted Signaling	KEGG: hsa04012
	1094	Basal	Aw.Secretory	NRG1	ERBB4	0.0935006	0	NRG1_ERBB4	NRG1 - ERBB4	NRG	Secreted Signaling	KEGG: hsa04012
	1095	PNEC	Aw.Secretory	NRG1	ERBB4	0.141485	0	NRG1_ERBB4	NRG1 - ERBB4	NRG	Secreted Signaling	KEGG: hsa04012
	1096	Multiciliated	Aw.Secretory	NRG1	ERBB4	0.0227447	0	NRG1_ERBB4	NRG1 - ERBB4	NRG	Secreted Signaling	KEGG: hsa04012
	1097	AT2.AT1	Aw.Secretory	NRG1	ERBB4	0.0214814	0	NRG1_ERBB4	NRG1 - ERBB4	NRG	Secreted Signaling	KEGG: hsa04012
	1098	AT1	Aw.Secretory	NRG1	ERBB4	0.0985741	0	NRG1_ERBB4	NRG1 - ERBB4	NRG	Secreted Signaling	KEGG: hsa04012
	1099	iMON	Aw.Secretory	NRG1	ERBB4	0.0333777	0	NRG1_ERBB4	NRG1 - ERBB4	NRG	Secreted Signaling	KEGG: hsa04012
	1100	Basal	BrAS	NRG1	ERBB4	0.127422	0	NRG1_ERBB4	NRG1 - ERBB4	NRG	Secreted Signaling	KEGG: hsa04012
	1101	PNEC	BrAS	NRG1	ERBB4	0.189182	0	NRG1_ERBB4	NRG1 - ERBB4	NRG	Secreted Signaling	KEGG: hsa04012
	1102	Multiciliated	BrAS	NRG1	ERBB4	0.0318997	0	NRG1_ERBB4	NRG1 - ERBB4	NRG	Secreted Signaling	KEGG: hsa04012
	1103	AT2.AT1	BrAS	NRG1	ERBB4	0.0301436	0	NRG1_ERBB4	NRG1 - ERBB4	NRG	Secreted Signaling	KEGG: hsa04012
	1104	AT1	BrAS	NRG1	ERBB4	0.134064	0	NRG1_ERBB4	NRG1 - ERBB4	NRG	Secreted Signaling	KEGG: hsa04012
	1105	iMON	BrAS	NRG1	ERBB4	0.0466084	0	NRG1_ERBB4	NRG1 - ERBB4	NRG	Secreted Signaling	KEGG: hsa04012
	1106	Basal	BrAS.AT2	NRG1	ERBB4	0.138937	0	NRG1_ERBB4	NRG1 - ERBB4	NRG	Secreted Signaling	KEGG: hsa04012
	1107	PNEC	BrAS.AT2	NRG1	ERBB4	0.204967	0	NRG1_ERBB4	NRG1 - ERBB4	NRG	Secreted Signaling	KEGG: hsa04012
	1108	Multiciliated	BrAS.AT2	NRG1	ERBB4	0.0351299	0	NRG1_ERBB4	NRG1 - ERBB4	NRG	Secreted Signaling	KEGG: hsa04012
	1109	AT2.AT1	BrAS.AT2	NRG1	ERBB4	0.033202	0	NRG1_ERBB4	NRG1 - ERBB4	NRG	Secreted Signaling	KEGG: hsa04012
	1110	AT1	BrAS.AT2	NRG1	ERBB4	0.146079	0	NRG1_ERBB4	NRG1 - ERBB4	NRG	Secreted Signaling	KEGG: hsa04012
	1111	iMON	BrAS.AT2	NRG1	ERBB4	0.0512493	0	NRG1_ERBB4	NRG1 - ERBB4	NRG	Secreted Signaling	KEGG: hsa04012
	1112	Basal	AT2	NRG1	ERBB4	0.139688	0	NRG1_ERBB4	NRG1 - ERBB4	NRG	Secreted Signaling	KEGG: hsa04012
	1113	PNEC	AT2	NRG1	ERBB4	0.20599	0	NRG1_ERBB4	NRG1 - ERBB4	NRG	Secreted Signaling	KEGG: hsa04012
	1114	Multiciliated	AT2	NRG1	ERBB4	0.0353429	0	NRG1_ERBB4	NRG1 - ERBB4	NRG	Secreted Signaling	KEGG: hsa04012
	1115	AT2.AT1	AT2	NRG1	ERBB4	0.0334037	0	NRG1_ERBB4	NRG1 - ERBB4	NRG	Secreted Signaling	KEGG: hsa04012
	1116	AT1	AT2	NRG1	ERBB4	0.146862	0	NRG1_ERBB4	NRG1 - ERBB4	NRG	Secreted Signaling	KEGG: hsa04012
	1117	iMON	AT2	NRG1	ERBB4	0.0515547	0	NRG1_ERBB4	NRG1 - ERBB4	NRG	Secreted Signaling	KEGG: hsa04012
	1118	Basal	AT2.p	NRG1	ERBB4	0.118114	0	NRG1_ERBB4	NRG1 - ERBB4	NRG	Secreted Signaling	KEGG: hsa04012
	1119	PNEC	AT2.p	NRG1	ERBB4	0.176273	0	NRG1_ERBB4	NRG1 - ERBB4	NRG	Secreted Signaling	KEGG: hsa04012
	1120	Multiciliated	AT2.p	NRG1	ERBB4	0.0293348	0	NRG1_ERBB4	NRG1 - ERBB4	NRG	Secreted Signaling	KEGG: hsa04012
	1121	AT2.AT1	AT2.p	NRG1	ERBB4	0.0277158	0	NRG1_ERBB4	NRG1 - ERBB4	NRG	Secreted Signaling	KEGG: hsa04012
	1122	AT1	AT2.p	NRG1	ERBB4	0.12434	0	NRG1_ERBB4	NRG1 - ERBB4	NRG	Secreted Signaling	KEGG: hsa04012
	1123	iMON	AT2.p	NRG1	ERBB4	0.0429133	0	NRG1_ERBB4	NRG1 - ERBB4	NRG	Secreted Signaling	KEGG: hsa04012
	1124	Basal	AT2.AT1	NRG1	ERBB4	0.118367	0	NRG1_ERBB4	NRG1 - ERBB4	NRG	Secreted Signaling	KEGG: hsa04012
	1125	PNEC	AT2.AT1	NRG1	ERBB4	0.176626	0	NRG1_ERBB4	NRG1 - ERBB4	NRG	Secreted Signaling	KEGG: hsa04012
	1126	Multiciliated	AT2.AT1	NRG1	ERBB4	0.029404	0	NRG1_ERBB4	NRG1 - ERBB4	NRG	Secreted Signaling	KEGG: hsa04012
	1127	AT2.AT1	AT2.AT1	NRG1	ERBB4	0.0277814	0	NRG1_ERBB4	NRG1 - ERBB4	NRG	Secreted Signaling	KEGG: hsa04012
	1128	AT1	AT2.AT1	NRG1	ERBB4	0.124605	0	NRG1_ERBB4	NRG1 - ERBB4	NRG	Secreted Signaling	KEGG: hsa04012
	1129	iMON	AT2.AT1	NRG1	ERBB4	0.0430132	0	NRG1_ERBB4	NRG1 - ERBB4	NRG	Secreted Signaling	KEGG: hsa04012
	1130	Basal	AT1	NRG1	ERBB4	0.0112466	0	NRG1_ERBB4	NRG1 - ERBB4	NRG	Secreted Signaling	KEGG: hsa04012
	1131	PNEC	AT1	NRG1	ERBB4	0.0178494	0	NRG1_ERBB4	NRG1 - ERBB4	NRG	Secreted Signaling	KEGG: hsa04012
	1132	Multiciliated	AT1	NRG1	ERBB4	0.00256002	0	NRG1_ERBB4	NRG1 - ERBB4	NRG	Secreted Signaling	KEGG: hsa04012
	1133	AT2.AT1	AT1	NRG1	ERBB4	0.00241506	0	NRG1_ERBB4	NRG1 - ERBB4	NRG	Secreted Signaling	KEGG: hsa04012
	1134	AT1	AT1	NRG1	ERBB4	0.0119155	0	NRG1_ERBB4	NRG1 - ERBB4	NRG	Secreted Signaling	KEGG: hsa04012
	1135	iMON	AT1	NRG1	ERBB4	0.00379344	0	NRG1_ERBB4	NRG1 - ERBB4	NRG	Secreted Signaling	KEGG: hsa04012
	1136	Basal	AdvFB	NRG1	ERBB4	0.0137035	0	NRG1_ERBB4	NRG1 - ERBB4	NRG	Secreted Signaling	KEGG: hsa04012
	1137	PNEC	AdvFB	NRG1	ERBB4	0.0217171	0	NRG1_ERBB4	NRG1 - ERBB4	NRG	Secreted Signaling	KEGG: hsa04012
	1138	Multiciliated	AdvFB	NRG1	ERBB4	0.00312528	0	NRG1_ERBB4	NRG1 - ERBB4	NRG	Secreted Signaling	KEGG: hsa04012
	1139	AT2.AT1	AdvFB	NRG1	ERBB4	0.0029484	0	NRG1_ERBB4	NRG1 - ERBB4	NRG	Secreted Signaling	KEGG: hsa04012
	1140	AT1	AdvFB	NRG1	ERBB4	0.0145164	0	NRG1_ERBB4	NRG1 - ERBB4	NRG	Secreted Signaling	KEGG: hsa04012
	1141	iMON	AdvFB	NRG1	ERBB4	0.00462978	0	NRG1_ERBB4	NRG1 - ERBB4	NRG	Secreted Signaling	KEGG: hsa04012
	1142	Basal	AdvFB.subpl	NRG1	ERBB4	0.024132	0	NRG1_ERBB4	NRG1 - ERBB4	NRG	Secreted Signaling	KEGG: hsa04012
	1143	PNEC	AdvFB.subpl	NRG1	ERBB4	0.0380091	0	NRG1_ERBB4	NRG1 - ERBB4	NRG	Secreted Signaling	KEGG: hsa04012
	1144	Multiciliated	AdvFB.subpl	NRG1	ERBB4	0.00554894	0	NRG1_ERBB4	NRG1 - ERBB4	NRG	Secreted Signaling	KEGG: hsa04012
	1145	AT2.AT1	AdvFB.subpl	NRG1	ERBB4	0.00523562	0	NRG1_ERBB4	NRG1 - ERBB4	NRG	Secreted Signaling	KEGG: hsa04012
	1146	AT1	AdvFB.subpl	NRG1	ERBB4	0.0255475	0	NRG1_ERBB4	NRG1 - ERBB4	NRG	Secreted Signaling	KEGG: hsa04012
	1147	iMON	AdvFB.subpl	NRG1	ERBB4	0.00821058	0	NRG1_ERBB4	NRG1 - ERBB4	NRG	Secreted Signaling	KEGG: hsa04012
	1148	Basal	VSMC	NRG1	ERBB4	0.0243025	0	NRG1_ERBB4	NRG1 - ERBB4	NRG	Secreted Signaling	KEGG: hsa04012
	1149	PNEC	VSMC	NRG1	ERBB4	0.0382738	0	NRG1_ERBB4	NRG1 - ERBB4	NRG	Secreted Signaling	KEGG: hsa04012
	1150	Multiciliated	VSMC	NRG1	ERBB4	0.0055889	0	NRG1_ERBB4	NRG1 - ERBB4	NRG	Secreted Signaling	KEGG: hsa04012
	1151	AT2.AT1	VSMC	NRG1	ERBB4	0.00527333	0	NRG1_ERBB4	NRG1 - ERBB4	NRG	Secreted Signaling	KEGG: hsa04012
	1152	AT1	VSMC	NRG1	ERBB4	0.0257277	0	NRG1_ERBB4	NRG1 - ERBB4	NRG	Secreted Signaling	KEGG: hsa04012
	1153	iMON	VSMC	NRG1	ERBB4	0.00826954	0	NRG1_ERBB4	NRG1 - ERBB4	NRG	Secreted Signaling	KEGG: hsa04012
	1154	Basal	Aw.Secretory	NRG1	ERBB2_ERBB4	0.0331993	0	NRG1_ERBB2_ERBB4	NRG1 - (ERBB2+ERBB4)	NRG	Secreted Signaling	KEGG: hsa04012
	1155	PNEC	Aw.Secretory	NRG1	ERBB2_ERBB4	0.0520127	0	NRG1_ERBB2_ERBB4	NRG1 - (ERBB2+ERBB4)	NRG	Secreted Signaling	KEGG: hsa04012
	1156	Multiciliated	Aw.Secretory	NRG1	ERBB2_ERBB4	0.00768891	0	NRG1_ERBB2_ERBB4	NRG1 - (ERBB2+ERBB4)	NRG	Secreted Signaling	KEGG: hsa04012
	1157	AT2.AT1	Aw.Secretory	NRG1	ERBB2_ERBB4	0.00725564	0	NRG1_ERBB2_ERBB4	NRG1 - (ERBB2+ERBB4)	NRG	Secreted Signaling	KEGG: hsa04012
	1158	AT1	Aw.Secretory	NRG1	ERBB2_ERBB4	0.0351275	0	NRG1_ERBB2_ERBB4	NRG1 - (ERBB2+ERBB4)	NRG	Secreted Signaling	KEGG: hsa04012
	1159	iMON	Aw.Secretory	NRG1	ERBB2_ERBB4	0.0113653	0	NRG1_ERBB2_ERBB4	NRG1 - (ERBB2+ERBB4)	NRG	Secreted Signaling	KEGG: hsa04012
	1160	Basal	BrAS	NRG1	ERBB2_ERBB4	0.0467983	0	NRG1_ERBB2_ERBB4	NRG1 - (ERBB2+ERBB4)	NRG	Secreted Signaling	KEGG: hsa04012
	1161	PNEC	BrAS	NRG1	ERBB2_ERBB4	0.0727382	0	NRG1_ERBB2_ERBB4	NRG1 - (ERBB2+ERBB4)	NRG	Secreted Signaling	KEGG: hsa04012
	1162	Multiciliated	BrAS	NRG1	ERBB2_ERBB4	0.0109568	0	NRG1_ERBB2_ERBB4	NRG1 - (ERBB2+ERBB4)	NRG	Secreted Signaling	KEGG: hsa04012
	1163	AT2.AT1	BrAS	NRG1	ERBB2_ERBB4	0.0103413	0	NRG1_ERBB2_ERBB4	NRG1 - (ERBB2+ERBB4)	NRG	Secreted Signaling	KEGG: hsa04012
	1164	AT1	BrAS	NRG1	ERBB2_ERBB4	0.0494759	0	NRG1_ERBB2_ERBB4	NRG1 - (ERBB2+ERBB4)	NRG	Secreted Signaling	KEGG: hsa04012
	1165	iMON	BrAS	NRG1	ERBB2_ERBB4	0.0161703	0	NRG1_ERBB2_ERBB4	NRG1 - (ERBB2+ERBB4)	NRG	Secreted Signaling	KEGG: hsa04012
	1166	Basal	BrAS.AT2	NRG1	ERBB2_ERBB4	0.0371782	0	NRG1_ERBB2_ERBB4	NRG1 - (ERBB2+ERBB4)	NRG	Secreted Signaling	KEGG: hsa04012
	1167	PNEC	BrAS.AT2	NRG1	ERBB2_ERBB4	0.0581108	0	NRG1_ERBB2_ERBB4	NRG1 - (ERBB2+ERBB4)	NRG	Secreted Signaling	KEGG: hsa04012
	1168	Multiciliated	BrAS.AT2	NRG1	ERBB2_ERBB4	0.00863772	0	NRG1_ERBB2_ERBB4	NRG1 - (ERBB2+ERBB4)	NRG	Secreted Signaling	KEGG: hsa04012
	1169	AT2.AT1	BrAS.AT2	NRG1	ERBB2_ERBB4	0.00815142	0	NRG1_ERBB2_ERBB4	NRG1 - (ERBB2+ERBB4)	NRG	Secreted Signaling	KEGG: hsa04012
	1170	AT1	BrAS.AT2	NRG1	ERBB2_ERBB4	0.0393281	0	NRG1_ERBB2_ERBB4	NRG1 - (ERBB2+ERBB4)	NRG	Secreted Signaling	KEGG: hsa04012
	1171	iMON	BrAS.AT2	NRG1	ERBB2_ERBB4	0.0127619	0	NRG1_ERBB2_ERBB4	NRG1 - (ERBB2+ERBB4)	NRG	Secreted Signaling	KEGG: hsa04012
	1172	Basal	AT2.p	NRG1	ERBB2_ERBB4	0.0246849	0	NRG1_ERBB2_ERBB4	NRG1 - (ERBB2+ERBB4)	NRG	Secreted Signaling	KEGG: hsa04012
	1173	PNEC	AT2.p	NRG1	ERBB2_ERBB4	0.0388674	0	NRG1_ERBB2_ERBB4	NRG1 - (ERBB2+ERBB4)	NRG	Secreted Signaling	KEGG: hsa04012
	1174	Multiciliated	AT2.p	NRG1	ERBB2_ERBB4	0.00567856	0	NRG1_ERBB2_ERBB4	NRG1 - (ERBB2+ERBB4)	NRG	Secreted Signaling	KEGG: hsa04012
	1175	AT2.AT1	AT2.p	NRG1	ERBB2_ERBB4	0.00535796	0	NRG1_ERBB2_ERBB4	NRG1 - (ERBB2+ERBB4)	NRG	Secreted Signaling	KEGG: hsa04012
	1176	AT1	AT2.p	NRG1	ERBB2_ERBB4	0.026132	0	NRG1_ERBB2_ERBB4	NRG1 - (ERBB2+ERBB4)	NRG	Secreted Signaling	KEGG: hsa04012
	1177	iMON	AT2.p	NRG1	ERBB2_ERBB4	0.00840185	0	NRG1_ERBB2_ERBB4	NRG1 - (ERBB2+ERBB4)	NRG	Secreted Signaling	KEGG: hsa04012
	1178	Basal	AT2.AT1	NRG1	ERBB2_ERBB4	0.0328613	0	NRG1_ERBB2_ERBB4	NRG1 - (ERBB2+ERBB4)	NRG	Secreted Signaling	KEGG: hsa04012
	1179	PNEC	AT2.AT1	NRG1	ERBB2_ERBB4	0.0514934	0	NRG1_ERBB2_ERBB4	NRG1 - (ERBB2+ERBB4)	NRG	Secreted Signaling	KEGG: hsa04012
	1180	Multiciliated	AT2.AT1	NRG1	ERBB2_ERBB4	0.00760859	0	NRG1_ERBB2_ERBB4	NRG1 - (ERBB2+ERBB4)	NRG	Secreted Signaling	KEGG: hsa04012
	1181	AT2.AT1	AT2.AT1	NRG1	ERBB2_ERBB4	0.00717981	0	NRG1_ERBB2_ERBB4	NRG1 - (ERBB2+ERBB4)	NRG	Secreted Signaling	KEGG: hsa04012
	1182	AT1	AT2.AT1	NRG1	ERBB2_ERBB4	0.0347706	0	NRG1_ERBB2_ERBB4	NRG1 - (ERBB2+ERBB4)	NRG	Secreted Signaling	KEGG: hsa04012
	1183	iMON	AT2.AT1	NRG1	ERBB2_ERBB4	0.011247	0	NRG1_ERBB2_ERBB4	NRG1 - (ERBB2+ERBB4)	NRG	Secreted Signaling	KEGG: hsa04012
	1184	Basal	AT1	NRG1	ERBB2_ERBB4	0.0107222	0	NRG1_ERBB2_ERBB4	NRG1 - (ERBB2+ERBB4)	NRG	Secreted Signaling	KEGG: hsa04012
	1185	PNEC	AT1	NRG1	ERBB2_ERBB4	0.0170226	0	NRG1_ERBB2_ERBB4	NRG1 - (ERBB2+ERBB4)	NRG	Secreted Signaling	KEGG: hsa04012
	1186	Multiciliated	AT1	NRG1	ERBB2_ERBB4	0.00243967	0	NRG1_ERBB2_ERBB4	NRG1 - (ERBB2+ERBB4)	NRG	Secreted Signaling	KEGG: hsa04012
	1187	AT2.AT1	AT1	NRG1	ERBB2_ERBB4	0.00230151	0	NRG1_ERBB2_ERBB4	NRG1 - (ERBB2+ERBB4)	NRG	Secreted Signaling	KEGG: hsa04012
	1188	AT1	AT1	NRG1	ERBB2_ERBB4	0.0113603	0	NRG1_ERBB2_ERBB4	NRG1 - (ERBB2+ERBB4)	NRG	Secreted Signaling	KEGG: hsa04012
	1189	iMON	AT1	NRG1	ERBB2_ERBB4	0.00361532	0	NRG1_ERBB2_ERBB4	NRG1 - (ERBB2+ERBB4)	NRG	Secreted Signaling	KEGG: hsa04012
	1190	Serous	Basal	NRG3	ERBB4	0.194973	0	NRG3_ERBB4	NRG3 - ERBB4	NRG	Secreted Signaling	KEGG: hsa04012
	1191	Aw.Secretory	Basal	NRG3	ERBB4	0.0163495	0	NRG3_ERBB4	NRG3 - ERBB4	NRG	Secreted Signaling	KEGG: hsa04012
	1192	AT1	Basal	NRG3	ERBB4	0.096582	0	NRG3_ERBB4	NRG3 - ERBB4	NRG	Secreted Signaling	KEGG: hsa04012
	1193	AEC	Basal	NRG3	ERBB4	0.0294768	0	NRG3_ERBB4	NRG3 - ERBB4	NRG	Secreted Signaling	KEGG: hsa04012
	1194	CAP1	Basal	NRG3	ERBB4	0.0407998	0	NRG3_ERBB4	NRG3 - ERBB4	NRG	Secreted Signaling	KEGG: hsa04012
	1195	CAP2	Basal	NRG3	ERBB4	0.0929509	0	NRG3_ERBB4	NRG3 - ERBB4	NRG	Secreted Signaling	KEGG: hsa04012
	1196	PVEC	Basal	NRG3	ERBB4	0.11536	0	NRG3_ERBB4	NRG3 - ERBB4	NRG	Secreted Signaling	KEGG: hsa04012
	1197	LEC	Basal	NRG3	ERBB4	0.0297934	0	NRG3_ERBB4	NRG3 - ERBB4	NRG	Secreted Signaling	KEGG: hsa04012
	1198	Serous	Serous	NRG3	ERBB4	0.309203	0	NRG3_ERBB4	NRG3 - ERBB4	NRG	Secreted Signaling	KEGG: hsa04012
	1199	Aw.Secretory	Serous	NRG3	ERBB4	0.0298025	0	NRG3_ERBB4	NRG3 - ERBB4	NRG	Secreted Signaling	KEGG: hsa04012
	1200	AT1	Serous	NRG3	ERBB4	0.164981	0	NRG3_ERBB4	NRG3 - ERBB4	NRG	Secreted Signaling	KEGG: hsa04012
	1201	AEC	Serous	NRG3	ERBB4	0.0531478	0	NRG3_ERBB4	NRG3 - ERBB4	NRG	Secreted Signaling	KEGG: hsa04012
	1202	CAP1	Serous	NRG3	ERBB4	0.0728807	0	NRG3_ERBB4	NRG3 - ERBB4	NRG	Secreted Signaling	KEGG: hsa04012
	1203	CAP2	Serous	NRG3	ERBB4	0.159231	0	NRG3_ERBB4	NRG3 - ERBB4	NRG	Secreted Signaling	KEGG: hsa04012
	1204	PVEC	Serous	NRG3	ERBB4	0.194198	0	NRG3_ERBB4	NRG3 - ERBB4	NRG	Secreted Signaling	KEGG: hsa04012
	1205	LEC	Serous	NRG3	ERBB4	0.0537045	0	NRG3_ERBB4	NRG3 - ERBB4	NRG	Secreted Signaling	KEGG: hsa04012
	1206	Serous	PNEC	NRG3	ERBB4	0.0867129	0	NRG3_ERBB4	NRG3 - ERBB4	NRG	Secreted Signaling	KEGG: hsa04012
	1207	Aw.Secretory	PNEC	NRG3	ERBB4	0.00647373	0	NRG3_ERBB4	NRG3 - ERBB4	NRG	Secreted Signaling	KEGG: hsa04012
	1208	AT1	PNEC	NRG3	ERBB4	0.0402243	0	NRG3_ERBB4	NRG3 - ERBB4	NRG	Secreted Signaling	KEGG: hsa04012
	1209	AEC	PNEC	NRG3	ERBB4	0.0117665	0	NRG3_ERBB4	NRG3 - ERBB4	NRG	Secreted Signaling	KEGG: hsa04012
	1210	CAP1	PNEC	NRG3	ERBB4	0.0164013	0	NRG3_ERBB4	NRG3 - ERBB4	NRG	Secreted Signaling	KEGG: hsa04012
	1211	CAP2	PNEC	NRG3	ERBB4	0.0386215	0	NRG3_ERBB4	NRG3 - ERBB4	NRG	Secreted Signaling	KEGG: hsa04012
	1212	PVEC	PNEC	NRG3	ERBB4	0.0486346	0	NRG3_ERBB4	NRG3 - ERBB4	NRG	Secreted Signaling	KEGG: hsa04012
	1213	LEC	PNEC	NRG3	ERBB4	0.0118952	0	NRG3_ERBB4	NRG3 - ERBB4	NRG	Secreted Signaling	KEGG: hsa04012
	1214	Serous	Multiciliated	NRG3	ERBB4	0.137215	0	NRG3_ERBB4	NRG3 - ERBB4	NRG	Secreted Signaling	KEGG: hsa04012
	1215	Aw.Secretory	Multiciliated	NRG3	ERBB4	0.0107965	0	NRG3_ERBB4	NRG3 - ERBB4	NRG	Secreted Signaling	KEGG: hsa04012
	1216	AT1	Multiciliated	NRG3	ERBB4	0.065596	0	NRG3_ERBB4	NRG3 - ERBB4	NRG	Secreted Signaling	KEGG: hsa04012
	1217	AEC	Multiciliated	NRG3	ERBB4	0.0195539	0	NRG3_ERBB4	NRG3 - ERBB4	NRG	Secreted Signaling	KEGG: hsa04012
	1218	CAP1	Multiciliated	NRG3	ERBB4	0.0271719	0	NRG3_ERBB4	NRG3 - ERBB4	NRG	Secreted Signaling	KEGG: hsa04012
	1219	CAP2	Multiciliated	NRG3	ERBB4	0.0630486	0	NRG3_ERBB4	NRG3 - ERBB4	NRG	Secreted Signaling	KEGG: hsa04012
	1220	PVEC	Multiciliated	NRG3	ERBB4	0.0788752	0	NRG3_ERBB4	NRG3 - ERBB4	NRG	Secreted Signaling	KEGG: hsa04012
	1221	LEC	Multiciliated	NRG3	ERBB4	0.0197661	0	NRG3_ERBB4	NRG3 - ERBB4	NRG	Secreted Signaling	KEGG: hsa04012
	1222	Serous	Aw.Secretory	NRG3	ERBB4	0.222006	0	NRG3_ERBB4	NRG3 - ERBB4	NRG	Secreted Signaling	KEGG: hsa04012
	1223	Aw.Secretory	Aw.Secretory	NRG3	ERBB4	0.0192072	0	NRG3_ERBB4	NRG3 - ERBB4	NRG	Secreted Signaling	KEGG: hsa04012
	1224	AT1	Aw.Secretory	NRG3	ERBB4	0.111869	0	NRG3_ERBB4	NRG3 - ERBB4	NRG	Secreted Signaling	KEGG: hsa04012
	1225	AEC	Aw.Secretory	NRG3	ERBB4	0.0345484	0	NRG3_ERBB4	NRG3 - ERBB4	NRG	Secreted Signaling	KEGG: hsa04012
	1226	CAP1	Aw.Secretory	NRG3	ERBB4	0.0477238	0	NRG3_ERBB4	NRG3 - ERBB4	NRG	Secreted Signaling	KEGG: hsa04012
	1227	CAP2	Aw.Secretory	NRG3	ERBB4	0.107731	0	NRG3_ERBB4	NRG3 - ERBB4	NRG	Secreted Signaling	KEGG: hsa04012
	1228	PVEC	Aw.Secretory	NRG3	ERBB4	0.13318	0	NRG3_ERBB4	NRG3 - ERBB4	NRG	Secreted Signaling	KEGG: hsa04012
	1229	LEC	Aw.Secretory	NRG3	ERBB4	0.0349175	0	NRG3_ERBB4	NRG3 - ERBB4	NRG	Secreted Signaling	KEGG: hsa04012
	1230	Serous	BrAS	NRG3	ERBB4	0.287749	0	NRG3_ERBB4	NRG3 - ERBB4	NRG	Secreted Signaling	KEGG: hsa04012
	1231	Aw.Secretory	BrAS	NRG3	ERBB4	0.0269776	0	NRG3_ERBB4	NRG3 - ERBB4	NRG	Secreted Signaling	KEGG: hsa04012
	1232	AT1	BrAS	NRG3	ERBB4	0.151341	0	NRG3_ERBB4	NRG3 - ERBB4	NRG	Secreted Signaling	KEGG: hsa04012
	1233	AEC	BrAS	NRG3	ERBB4	0.0482201	0	NRG3_ERBB4	NRG3 - ERBB4	NRG	Secreted Signaling	KEGG: hsa04012
	1234	CAP1	BrAS	NRG3	ERBB4	0.0662515	0	NRG3_ERBB4	NRG3 - ERBB4	NRG	Secreted Signaling	KEGG: hsa04012
	1235	CAP2	BrAS	NRG3	ERBB4	0.145984	0	NRG3_ERBB4	NRG3 - ERBB4	NRG	Secreted Signaling	KEGG: hsa04012
	1236	PVEC	BrAS	NRG3	ERBB4	0.17866	0	NRG3_ERBB4	NRG3 - ERBB4	NRG	Secreted Signaling	KEGG: hsa04012
	1237	LEC	BrAS	NRG3	ERBB4	0.0487279	0	NRG3_ERBB4	NRG3 - ERBB4	NRG	Secreted Signaling	KEGG: hsa04012
	1238	Serous	BrAS.AT2	NRG3	ERBB4	0.308628	0	NRG3_ERBB4	NRG3 - ERBB4	NRG	Secreted Signaling	KEGG: hsa04012
	1239	Aw.Secretory	BrAS.AT2	NRG3	ERBB4	0.0297247	0	NRG3_ERBB4	NRG3 - ERBB4	NRG	Secreted Signaling	KEGG: hsa04012
	1240	AT1	BrAS.AT2	NRG3	ERBB4	0.16461	0	NRG3_ERBB4	NRG3 - ERBB4	NRG	Secreted Signaling	KEGG: hsa04012
	1241	AEC	BrAS.AT2	NRG3	ERBB4	0.0530125	0	NRG3_ERBB4	NRG3 - ERBB4	NRG	Secreted Signaling	KEGG: hsa04012
	1242	CAP1	BrAS.AT2	NRG3	ERBB4	0.072699	0	NRG3_ERBB4	NRG3 - ERBB4	NRG	Secreted Signaling	KEGG: hsa04012
	1243	CAP2	BrAS.AT2	NRG3	ERBB4	0.158871	0	NRG3_ERBB4	NRG3 - ERBB4	NRG	Secreted Signaling	KEGG: hsa04012
	1244	PVEC	BrAS.AT2	NRG3	ERBB4	0.193777	0	NRG3_ERBB4	NRG3 - ERBB4	NRG	Secreted Signaling	KEGG: hsa04012
	1245	LEC	BrAS.AT2	NRG3	ERBB4	0.0535679	0	NRG3_ERBB4	NRG3 - ERBB4	NRG	Secreted Signaling	KEGG: hsa04012
	1246	Serous	AT2	NRG3	ERBB4	0.309967	0	NRG3_ERBB4	NRG3 - ERBB4	NRG	Secreted Signaling	KEGG: hsa04012
	1247	Aw.Secretory	AT2	NRG3	ERBB4	0.0299059	0	NRG3_ERBB4	NRG3 - ERBB4	NRG	Secreted Signaling	KEGG: hsa04012
	1248	AT1	AT2	NRG3	ERBB4	0.165473	0	NRG3_ERBB4	NRG3 - ERBB4	NRG	Secreted Signaling	KEGG: hsa04012
	1249	AEC	AT2	NRG3	ERBB4	0.0533279	0	NRG3_ERBB4	NRG3 - ERBB4	NRG	Secreted Signaling	KEGG: hsa04012
	1250	CAP1	AT2	NRG3	ERBB4	0.0731225	0	NRG3_ERBB4	NRG3 - ERBB4	NRG	Secreted Signaling	KEGG: hsa04012
	1251	CAP2	AT2	NRG3	ERBB4	0.15971	0	NRG3_ERBB4	NRG3 - ERBB4	NRG	Secreted Signaling	KEGG: hsa04012
	1252	PVEC	AT2	NRG3	ERBB4	0.194757	0	NRG3_ERBB4	NRG3 - ERBB4	NRG	Secreted Signaling	KEGG: hsa04012
	1253	LEC	AT2	NRG3	ERBB4	0.0538864	0	NRG3_ERBB4	NRG3 - ERBB4	NRG	Secreted Signaling	KEGG: hsa04012
	1254	Serous	AT2.p	NRG3	ERBB4	0.270358	0	NRG3_ERBB4	NRG3 - ERBB4	NRG	Secreted Signaling	KEGG: hsa04012
	1255	Aw.Secretory	AT2.p	NRG3	ERBB4	0.0247983	0	NRG3_ERBB4	NRG3 - ERBB4	NRG	Secreted Signaling	KEGG: hsa04012
	1256	AT1	AT2.p	NRG3	ERBB4	0.140567	0	NRG3_ERBB4	NRG3 - ERBB4	NRG	Secreted Signaling	KEGG: hsa04012
	1257	AEC	AT2.p	NRG3	ERBB4	0.0444032	0	NRG3_ERBB4	NRG3 - ERBB4	NRG	Secreted Signaling	KEGG: hsa04012
	1258	CAP1	AT2.p	NRG3	ERBB4	0.0610988	0	NRG3_ERBB4	NRG3 - ERBB4	NRG	Secreted Signaling	KEGG: hsa04012
	1259	CAP2	AT2.p	NRG3	ERBB4	0.135531	0	NRG3_ERBB4	NRG3 - ERBB4	NRG	Secreted Signaling	KEGG: hsa04012
	1260	PVEC	AT2.p	NRG3	ERBB4	0.166322	0	NRG3_ERBB4	NRG3 - ERBB4	NRG	Secreted Signaling	KEGG: hsa04012
	1261	LEC	AT2.p	NRG3	ERBB4	0.0448726	0	NRG3_ERBB4	NRG3 - ERBB4	NRG	Secreted Signaling	KEGG: hsa04012
	1262	Serous	AT2.AT1	NRG3	ERBB4	0.270838	0	NRG3_ERBB4	NRG3 - ERBB4	NRG	Secreted Signaling	KEGG: hsa04012
	1263	Aw.Secretory	AT2.AT1	NRG3	ERBB4	0.0248572	0	NRG3_ERBB4	NRG3 - ERBB4	NRG	Secreted Signaling	KEGG: hsa04012
	1264	AT1	AT2.AT1	NRG3	ERBB4	0.140861	0	NRG3_ERBB4	NRG3 - ERBB4	NRG	Secreted Signaling	KEGG: hsa04012
	1265	AEC	AT2.AT1	NRG3	ERBB4	0.0445064	0	NRG3_ERBB4	NRG3 - ERBB4	NRG	Secreted Signaling	KEGG: hsa04012
	1266	CAP1	AT2.AT1	NRG3	ERBB4	0.0612384	0	NRG3_ERBB4	NRG3 - ERBB4	NRG	Secreted Signaling	KEGG: hsa04012
	1267	CAP2	AT2.AT1	NRG3	ERBB4	0.135815	0	NRG3_ERBB4	NRG3 - ERBB4	NRG	Secreted Signaling	KEGG: hsa04012
	1268	PVEC	AT2.AT1	NRG3	ERBB4	0.166659	0	NRG3_ERBB4	NRG3 - ERBB4	NRG	Secreted Signaling	KEGG: hsa04012
	1269	LEC	AT2.AT1	NRG3	ERBB4	0.0449769	0	NRG3_ERBB4	NRG3 - ERBB4	NRG	Secreted Signaling	KEGG: hsa04012
	1270	Serous	AT1	NRG3	ERBB4	0.0305082	0	NRG3_ERBB4	NRG3 - ERBB4	NRG	Secreted Signaling	KEGG: hsa04012
	1271	Aw.Secretory	AT1	NRG3	ERBB4	0.00215494	0	NRG3_ERBB4	NRG3 - ERBB4	NRG	Secreted Signaling	KEGG: hsa04012
	1272	AT1	AT1	NRG3	ERBB4	0.0137001	0	NRG3_ERBB4	NRG3 - ERBB4	NRG	Secreted Signaling	KEGG: hsa04012
	1273	AEC	AT1	NRG3	ERBB4	0.00393072	0	NRG3_ERBB4	NRG3 - ERBB4	NRG	Secreted Signaling	KEGG: hsa04012
	1274	CAP1	AT1	NRG3	ERBB4	0.0054962	0	NRG3_ERBB4	NRG3 - ERBB4	NRG	Secreted Signaling	KEGG: hsa04012
	1275	CAP2	AT1	NRG3	ERBB4	0.0131397	0	NRG3_ERBB4	NRG3 - ERBB4	NRG	Secreted Signaling	KEGG: hsa04012
	1276	PVEC	AT1	NRG3	ERBB4	0.0166609	0	NRG3_ERBB4	NRG3 - ERBB4	NRG	Secreted Signaling	KEGG: hsa04012
	1277	LEC	AT1	NRG3	ERBB4	0.00397406	0	NRG3_ERBB4	NRG3 - ERBB4	NRG	Secreted Signaling	KEGG: hsa04012
	1278	Serous	AdvFB	NRG3	ERBB4	0.0370155	0	NRG3_ERBB4	NRG3 - ERBB4	NRG	Secreted Signaling	KEGG: hsa04012
	1279	Aw.Secretory	AdvFB	NRG3	ERBB4	0.00263099	0	NRG3_ERBB4	NRG3 - ERBB4	NRG	Secreted Signaling	KEGG: hsa04012
	1280	AT1	AdvFB	NRG3	ERBB4	0.016684	0	NRG3_ERBB4	NRG3 - ERBB4	NRG	Secreted Signaling	KEGG: hsa04012
	1281	AEC	AdvFB	NRG3	ERBB4	0.00479718	0	NRG3_ERBB4	NRG3 - ERBB4	NRG	Secreted Signaling	KEGG: hsa04012
	1282	CAP1	AdvFB	NRG3	ERBB4	0.00670542	0	NRG3_ERBB4	NRG3 - ERBB4	NRG	Secreted Signaling	KEGG: hsa04012
	1283	CAP2	AdvFB	NRG3	ERBB4	0.0160035	0	NRG3_ERBB4	NRG3 - ERBB4	NRG	Secreted Signaling	KEGG: hsa04012
	1284	PVEC	AdvFB	NRG3	ERBB4	0.0202763	0	NRG3_ERBB4	NRG3 - ERBB4	NRG	Secreted Signaling	KEGG: hsa04012
	1285	LEC	AdvFB	NRG3	ERBB4	0.00485002	0	NRG3_ERBB4	NRG3 - ERBB4	NRG	Secreted Signaling	KEGG: hsa04012
	1286	Serous	AdvFB.subpl	NRG3	ERBB4	0.0640329	0	NRG3_ERBB4	NRG3 - ERBB4	NRG	Secreted Signaling	KEGG: hsa04012
	1287	Aw.Secretory	AdvFB.subpl	NRG3	ERBB4	0.00467313	0	NRG3_ERBB4	NRG3 - ERBB4	NRG	Secreted Signaling	KEGG: hsa04012
	1288	AT1	AdvFB.subpl	NRG3	ERBB4	0.0293133	0	NRG3_ERBB4	NRG3 - ERBB4	NRG	Secreted Signaling	KEGG: hsa04012
	1289	AEC	AdvFB.subpl	NRG3	ERBB4	0.00850634	0	NRG3_ERBB4	NRG3 - ERBB4	NRG	Secreted Signaling	KEGG: hsa04012
	1290	CAP1	AdvFB.subpl	NRG3	ERBB4	0.0118724	0	NRG3_ERBB4	NRG3 - ERBB4	NRG	Secreted Signaling	KEGG: hsa04012
	1291	CAP2	AdvFB.subpl	NRG3	ERBB4	0.0281325	0	NRG3_ERBB4	NRG3 - ERBB4	NRG	Secreted Signaling	KEGG: hsa04012
	1292	PVEC	AdvFB.subpl	NRG3	ERBB4	0.0355267	0	NRG3_ERBB4	NRG3 - ERBB4	NRG	Secreted Signaling	KEGG: hsa04012
	1293	LEC	AdvFB.subpl	NRG3	ERBB4	0.00859969	0	NRG3_ERBB4	NRG3 - ERBB4	NRG	Secreted Signaling	KEGG: hsa04012
	1294	Serous	VSMC	NRG3	ERBB4	0.0644667	0	NRG3_ERBB4	NRG3 - ERBB4	NRG	Secreted Signaling	KEGG: hsa04012
	1295	Aw.Secretory	VSMC	NRG3	ERBB4	0.0047068	0	NRG3_ERBB4	NRG3 - ERBB4	NRG	Secreted Signaling	KEGG: hsa04012
	1296	AT1	VSMC	NRG3	ERBB4	0.0295193	0	NRG3_ERBB4	NRG3 - ERBB4	NRG	Secreted Signaling	KEGG: hsa04012
	1297	AEC	VSMC	NRG3	ERBB4	0.00856741	0	NRG3_ERBB4	NRG3 - ERBB4	NRG	Secreted Signaling	KEGG: hsa04012
	1298	CAP1	VSMC	NRG3	ERBB4	0.0119574	0	NRG3_ERBB4	NRG3 - ERBB4	NRG	Secreted Signaling	KEGG: hsa04012
	1299	CAP2	VSMC	NRG3	ERBB4	0.0283304	0	NRG3_ERBB4	NRG3 - ERBB4	NRG	Secreted Signaling	KEGG: hsa04012
	1300	PVEC	VSMC	NRG3	ERBB4	0.0357747	0	NRG3_ERBB4	NRG3 - ERBB4	NRG	Secreted Signaling	KEGG: hsa04012
	1301	LEC	VSMC	NRG3	ERBB4	0.00866142	0	NRG3_ERBB4	NRG3 - ERBB4	NRG	Secreted Signaling	KEGG: hsa04012
	1302	Serous	Aw.Secretory	NRG3	ERBB2_ERBB4	0.0867597	0	NRG3_ERBB2_ERBB4	NRG3 - (ERBB2+ERBB4)	NRG	Secreted Signaling	KEGG: hsa04012
	1303	Aw.Secretory	Aw.Secretory	NRG3	ERBB2_ERBB4	0.00647753	0	NRG3_ERBB2_ERBB4	NRG3 - (ERBB2+ERBB4)	NRG	Secreted Signaling	KEGG: hsa04012
	1304	AT1	Aw.Secretory	NRG3	ERBB2_ERBB4	0.0402472	0	NRG3_ERBB2_ERBB4	NRG3 - (ERBB2+ERBB4)	NRG	Secreted Signaling	KEGG: hsa04012
	1305	AEC	Aw.Secretory	NRG3	ERBB2_ERBB4	0.0117733	0	NRG3_ERBB2_ERBB4	NRG3 - (ERBB2+ERBB4)	NRG	Secreted Signaling	KEGG: hsa04012
	1306	CAP1	Aw.Secretory	NRG3	ERBB2_ERBB4	0.0164108	0	NRG3_ERBB2_ERBB4	NRG3 - (ERBB2+ERBB4)	NRG	Secreted Signaling	KEGG: hsa04012
	1307	CAP2	Aw.Secretory	NRG3	ERBB2_ERBB4	0.0386434	0	NRG3_ERBB2_ERBB4	NRG3 - (ERBB2+ERBB4)	NRG	Secreted Signaling	KEGG: hsa04012
	1308	PVEC	Aw.Secretory	NRG3	ERBB2_ERBB4	0.048662	0	NRG3_ERBB2_ERBB4	NRG3 - (ERBB2+ERBB4)	NRG	Secreted Signaling	KEGG: hsa04012
	1309	LEC	Aw.Secretory	NRG3	ERBB2_ERBB4	0.0119021	0	NRG3_ERBB2_ERBB4	NRG3 - (ERBB2+ERBB4)	NRG	Secreted Signaling	KEGG: hsa04012
	1310	Serous	BrAS	NRG3	ERBB2_ERBB4	0.119584	0	NRG3_ERBB2_ERBB4	NRG3 - (ERBB2+ERBB4)	NRG	Secreted Signaling	KEGG: hsa04012
	1311	Aw.Secretory	BrAS	NRG3	ERBB2_ERBB4	0.00923539	0	NRG3_ERBB2_ERBB4	NRG3 - (ERBB2+ERBB4)	NRG	Secreted Signaling	KEGG: hsa04012
	1312	AT1	BrAS	NRG3	ERBB2_ERBB4	0.0565641	0	NRG3_ERBB2_ERBB4	NRG3 - (ERBB2+ERBB4)	NRG	Secreted Signaling	KEGG: hsa04012
	1313	AEC	BrAS	NRG3	ERBB2_ERBB4	0.0167479	0	NRG3_ERBB2_ERBB4	NRG3 - (ERBB2+ERBB4)	NRG	Secreted Signaling	KEGG: hsa04012
	1314	CAP1	BrAS	NRG3	ERBB2_ERBB4	0.0232987	0	NRG3_ERBB2_ERBB4	NRG3 - (ERBB2+ERBB4)	NRG	Secreted Signaling	KEGG: hsa04012
	1315	CAP2	BrAS	NRG3	ERBB2_ERBB4	0.0543471	0	NRG3_ERBB2_ERBB4	NRG3 - (ERBB2+ERBB4)	NRG	Secreted Signaling	KEGG: hsa04012
	1316	PVEC	BrAS	NRG3	ERBB2_ERBB4	0.0681483	0	NRG3_ERBB2_ERBB4	NRG3 - (ERBB2+ERBB4)	NRG	Secreted Signaling	KEGG: hsa04012
	1317	LEC	BrAS	NRG3	ERBB2_ERBB4	0.0169302	0	NRG3_ERBB2_ERBB4	NRG3 - (ERBB2+ERBB4)	NRG	Secreted Signaling	KEGG: hsa04012
	1318	Serous	BrAS.AT2	NRG3	ERBB2_ERBB4	0.0965168	0	NRG3_ERBB2_ERBB4	NRG3 - (ERBB2+ERBB4)	NRG	Secreted Signaling	KEGG: hsa04012
	1319	Aw.Secretory	BrAS.AT2	NRG3	ERBB2_ERBB4	0.00727795	0	NRG3_ERBB2_ERBB4	NRG3 - (ERBB2+ERBB4)	NRG	Secreted Signaling	KEGG: hsa04012
	1320	AT1	BrAS.AT2	NRG3	ERBB2_ERBB4	0.0450313	0	NRG3_ERBB2_ERBB4	NRG3 - (ERBB2+ERBB4)	NRG	Secreted Signaling	KEGG: hsa04012
	1321	AEC	BrAS.AT2	NRG3	ERBB2_ERBB4	0.0132195	0	NRG3_ERBB2_ERBB4	NRG3 - (ERBB2+ERBB4)	NRG	Secreted Signaling	KEGG: hsa04012
	1322	CAP1	BrAS.AT2	NRG3	ERBB2_ERBB4	0.0184159	0	NRG3_ERBB2_ERBB4	NRG3 - (ERBB2+ERBB4)	NRG	Secreted Signaling	KEGG: hsa04012
	1323	CAP2	BrAS.AT2	NRG3	ERBB2_ERBB4	0.0432456	0	NRG3_ERBB2_ERBB4	NRG3 - (ERBB2+ERBB4)	NRG	Secreted Signaling	KEGG: hsa04012
	1324	PVEC	BrAS.AT2	NRG3	ERBB2_ERBB4	0.0543897	0	NRG3_ERBB2_ERBB4	NRG3 - (ERBB2+ERBB4)	NRG	Secreted Signaling	KEGG: hsa04012
	1325	LEC	BrAS.AT2	NRG3	ERBB2_ERBB4	0.0133638	0	NRG3_ERBB2_ERBB4	NRG3 - (ERBB2+ERBB4)	NRG	Secreted Signaling	KEGG: hsa04012
	1326	Serous	AT2.p	NRG3	ERBB2_ERBB4	0.0654388	0	NRG3_ERBB2_ERBB4	NRG3 - (ERBB2+ERBB4)	NRG	Secreted Signaling	KEGG: hsa04012
	1327	Aw.Secretory	AT2.p	NRG3	ERBB2_ERBB4	0.00478239	0	NRG3_ERBB2_ERBB4	NRG3 - (ERBB2+ERBB4)	NRG	Secreted Signaling	KEGG: hsa04012
	1328	AT1	AT2.p	NRG3	ERBB2_ERBB4	0.0299813	0	NRG3_ERBB2_ERBB4	NRG3 - (ERBB2+ERBB4)	NRG	Secreted Signaling	KEGG: hsa04012
	1329	AEC	AT2.p	NRG3	ERBB2_ERBB4	0.00870444	0	NRG3_ERBB2_ERBB4	NRG3 - (ERBB2+ERBB4)	NRG	Secreted Signaling	KEGG: hsa04012
	1330	CAP1	AT2.p	NRG3	ERBB2_ERBB4	0.012148	0	NRG3_ERBB2_ERBB4	NRG3 - (ERBB2+ERBB4)	NRG	Secreted Signaling	KEGG: hsa04012
	1331	CAP2	AT2.p	NRG3	ERBB2_ERBB4	0.0287744	0	NRG3_ERBB2_ERBB4	NRG3 - (ERBB2+ERBB4)	NRG	Secreted Signaling	KEGG: hsa04012
	1332	PVEC	AT2.p	NRG3	ERBB2_ERBB4	0.036331	0	NRG3_ERBB2_ERBB4	NRG3 - (ERBB2+ERBB4)	NRG	Secreted Signaling	KEGG: hsa04012
	1333	LEC	AT2.p	NRG3	ERBB2_ERBB4	0.00879995	0	NRG3_ERBB2_ERBB4	NRG3 - (ERBB2+ERBB4)	NRG	Secreted Signaling	KEGG: hsa04012
	1334	Serous	AT2.AT1	NRG3	ERBB2_ERBB4	0.0859249	0	NRG3_ERBB2_ERBB4	NRG3 - (ERBB2+ERBB4)	NRG	Secreted Signaling	KEGG: hsa04012
	1335	Aw.Secretory	AT2.AT1	NRG3	ERBB2_ERBB4	0.00640978	0	NRG3_ERBB2_ERBB4	NRG3 - (ERBB2+ERBB4)	NRG	Secreted Signaling	KEGG: hsa04012
	1336	AT1	AT2.AT1	NRG3	ERBB2_ERBB4	0.0398404	0	NRG3_ERBB2_ERBB4	NRG3 - (ERBB2+ERBB4)	NRG	Secreted Signaling	KEGG: hsa04012
	1337	AEC	AT2.AT1	NRG3	ERBB2_ERBB4	0.0116509	0	NRG3_ERBB2_ERBB4	NRG3 - (ERBB2+ERBB4)	NRG	Secreted Signaling	KEGG: hsa04012
	1338	CAP1	AT2.AT1	NRG3	ERBB2_ERBB4	0.0162409	0	NRG3_ERBB2_ERBB4	NRG3 - (ERBB2+ERBB4)	NRG	Secreted Signaling	KEGG: hsa04012
	1339	CAP2	AT2.AT1	NRG3	ERBB2_ERBB4	0.0382522	0	NRG3_ERBB2_ERBB4	NRG3 - (ERBB2+ERBB4)	NRG	Secreted Signaling	KEGG: hsa04012
	1340	PVEC	AT2.AT1	NRG3	ERBB2_ERBB4	0.0481744	0	NRG3_ERBB2_ERBB4	NRG3 - (ERBB2+ERBB4)	NRG	Secreted Signaling	KEGG: hsa04012
	1341	LEC	AT2.AT1	NRG3	ERBB2_ERBB4	0.0117783	0	NRG3_ERBB2_ERBB4	NRG3 - (ERBB2+ERBB4)	NRG	Secreted Signaling	KEGG: hsa04012
	1342	Serous	AT1	NRG3	ERBB2_ERBB4	0.0291124	0	NRG3_ERBB2_ERBB4	NRG3 - (ERBB2+ERBB4)	NRG	Secreted Signaling	KEGG: hsa04012
	1343	Aw.Secretory	AT1	NRG3	ERBB2_ERBB4	0.00205359	0	NRG3_ERBB2_ERBB4	NRG3 - (ERBB2+ERBB4)	NRG	Secreted Signaling	KEGG: hsa04012
	1344	AT1	AT1	NRG3	ERBB2_ERBB4	0.0130629	0	NRG3_ERBB2_ERBB4	NRG3 - (ERBB2+ERBB4)	NRG	Secreted Signaling	KEGG: hsa04012
	1345	AEC	AT1	NRG3	ERBB2_ERBB4	0.00374618	0	NRG3_ERBB2_ERBB4	NRG3 - (ERBB2+ERBB4)	NRG	Secreted Signaling	KEGG: hsa04012
	1346	CAP1	AT1	NRG3	ERBB2_ERBB4	0.00523855	0	NRG3_ERBB2_ERBB4	NRG3 - (ERBB2+ERBB4)	NRG	Secreted Signaling	KEGG: hsa04012
	1347	CAP2	AT1	NRG3	ERBB2_ERBB4	0.0125283	0	NRG3_ERBB2_ERBB4	NRG3 - (ERBB2+ERBB4)	NRG	Secreted Signaling	KEGG: hsa04012
	1348	PVEC	AT1	NRG3	ERBB2_ERBB4	0.0158882	0	NRG3_ERBB2_ERBB4	NRG3 - (ERBB2+ERBB4)	NRG	Secreted Signaling	KEGG: hsa04012
	1349	LEC	AT1	NRG3	ERBB2_ERBB4	0.00378749	0	NRG3_ERBB2_ERBB4	NRG3 - (ERBB2+ERBB4)	NRG	Secreted Signaling	KEGG: hsa04012
	1350	Multiciliated	Basal	NRG4	ERBB4	0.0244947	0	NRG4_ERBB4	NRG4 - ERBB4	NRG	Secreted Signaling	KEGG: hsa04012
	1351	Multiciliated	Serous	NRG4	ERBB4	0.0443477	0	NRG4_ERBB4	NRG4 - ERBB4	NRG	Secreted Signaling	KEGG: hsa04012
	1352	Multiciliated	PNEC	NRG4	ERBB4	0.00974765	0	NRG4_ERBB4	NRG4 - ERBB4	NRG	Secreted Signaling	KEGG: hsa04012
	1353	Multiciliated	Multiciliated	NRG4	ERBB4	0.0162209	0	NRG4_ERBB4	NRG4 - ERBB4	NRG	Secreted Signaling	KEGG: hsa04012
	1354	Multiciliated	Aw.Secretory	NRG4	ERBB4	0.0287345	0	NRG4_ERBB4	NRG4 - ERBB4	NRG	Secreted Signaling	KEGG: hsa04012
	1355	Multiciliated	BrAS	NRG4	ERBB4	0.0402013	0	NRG4_ERBB4	NRG4 - ERBB4	NRG	Secreted Signaling	KEGG: hsa04012
	1356	Multiciliated	BrAS.AT2	NRG4	ERBB4	0.0442337	0	NRG4_ERBB4	NRG4 - ERBB4	NRG	Secreted Signaling	KEGG: hsa04012
	1357	Multiciliated	AT2	NRG4	ERBB4	0.0444993	0	NRG4_ERBB4	NRG4 - ERBB4	NRG	Secreted Signaling	KEGG: hsa04012
	1358	Multiciliated	AT2.p	NRG4	ERBB4	0.0369944	0	NRG4_ERBB4	NRG4 - ERBB4	NRG	Secreted Signaling	KEGG: hsa04012
	1359	Multiciliated	AT2.AT1	NRG4	ERBB4	0.0370811	0	NRG4_ERBB4	NRG4 - ERBB4	NRG	Secreted Signaling	KEGG: hsa04012
	1360	Multiciliated	AT1	NRG4	ERBB4	0.00325189	0	NRG4_ERBB4	NRG4 - ERBB4	NRG	Secreted Signaling	KEGG: hsa04012
	1361	Multiciliated	AdvFB	NRG4	ERBB4	0.00396931	0	NRG4_ERBB4	NRG4 - ERBB4	NRG	Secreted Signaling	KEGG: hsa04012
	1362	Multiciliated	AdvFB.subpl	NRG4	ERBB4	0.00704289	0	NRG4_ERBB4	NRG4 - ERBB4	NRG	Secreted Signaling	KEGG: hsa04012
	1363	Multiciliated	VSMC	NRG4	ERBB4	0.00709353	0	NRG4_ERBB4	NRG4 - ERBB4	NRG	Secreted Signaling	KEGG: hsa04012
	1364	Multiciliated	Aw.Secretory	NRG4	ERBB2_ERBB4	0.00975336	0	NRG4_ERBB2_ERBB4	NRG4 - (ERBB2+ERBB4)	NRG	Secreted Signaling	KEGG: hsa04012
	1365	Multiciliated	BrAS	NRG4	ERBB2_ERBB4	0.0138864	0	NRG4_ERBB2_ERBB4	NRG4 - (ERBB2+ERBB4)	NRG	Secreted Signaling	KEGG: hsa04012
	1366	Multiciliated	BrAS.AT2	NRG4	ERBB2_ERBB4	0.0109541	0	NRG4_ERBB2_ERBB4	NRG4 - (ERBB2+ERBB4)	NRG	Secreted Signaling	KEGG: hsa04012
	1367	Multiciliated	AT2.p	NRG4	ERBB2_ERBB4	0.00720716	0	NRG4_ERBB2_ERBB4	NRG4 - (ERBB2+ERBB4)	NRG	Secreted Signaling	KEGG: hsa04012
	1368	Multiciliated	AT2.AT1	NRG4	ERBB2_ERBB4	0.00965168	0	NRG4_ERBB2_ERBB4	NRG4 - (ERBB2+ERBB4)	NRG	Secreted Signaling	KEGG: hsa04012
	1369	Multiciliated	AT1	NRG4	ERBB2_ERBB4	0.00309912	0	NRG4_ERBB2_ERBB4	NRG4 - (ERBB2+ERBB4)	NRG	Secreted Signaling	KEGG: hsa04012
	1370	AlvFB	AT2	FGF2	FGFR1	0.00209293	0	FGF2_FGFR1	FGF2 - FGFR1	FGF	Secreted Signaling	PMC: 4393358
	1371	AlvFB	AT2.p	FGF2	FGFR1	0.00197394	0	FGF2_FGFR1	FGF2 - FGFR1	FGF	Secreted Signaling	PMC: 4393358
	1372	AlvFB	AlvFB	FGF2	FGFR1	0.00266044	0	FGF2_FGFR1	FGF2 - FGFR1	FGF	Secreted Signaling	PMC: 4393358
	1373	AlvFB	AdvFB	FGF2	FGFR1	0.00368328	0	FGF2_FGFR1	FGF2 - FGFR1	FGF	Secreted Signaling	PMC: 4393358
	1374	AlvFB	AdvFB.subpl	FGF2	FGFR1	0.0177775	0	FGF2_FGFR1	FGF2 - FGFR1	FGF	Secreted Signaling	PMC: 4393358
	1375	AlvFB	ASMC	FGF2	FGFR1	0.00296489	0	FGF2_FGFR1	FGF2 - FGFR1	FGF	Secreted Signaling	PMC: 4393358
	1376	AlvFB	VSMC	FGF2	FGFR1	0.00233436	0	FGF2_FGFR1	FGF2 - FGFR1	FGF	Secreted Signaling	PMC: 4393358
	1377	AlvFB	Basal	FGF2	FGFR2	0.0125034	0	FGF2_FGFR2	FGF2 - FGFR2	FGF	Secreted Signaling	PMC: 4393358
	1378	AlvFB	Serous	FGF2	FGFR2	0.0182935	0	FGF2_FGFR2	FGF2 - FGFR2	FGF	Secreted Signaling	PMC: 4393358
	1379	AlvFB	Multiciliated	FGF2	FGFR2	0.00151106	0	FGF2_FGFR2	FGF2 - FGFR2	FGF	Secreted Signaling	PMC: 4393358
	1380	AlvFB	Aw.Secretory	FGF2	FGFR2	0.0143414	0	FGF2_FGFR2	FGF2 - FGFR2	FGF	Secreted Signaling	PMC: 4393358
	1381	AlvFB	BrAS	FGF2	FGFR2	0.00986328	0	FGF2_FGFR2	FGF2 - FGFR2	FGF	Secreted Signaling	PMC: 4393358
	1382	AlvFB	BrAS.AT2	FGF2	FGFR2	0.00898021	0	FGF2_FGFR2	FGF2 - FGFR2	FGF	Secreted Signaling	PMC: 4393358
	1383	AlvFB	AT2	FGF2	FGFR2	0.0100939	0	FGF2_FGFR2	FGF2 - FGFR2	FGF	Secreted Signaling	PMC: 4393358
	1384	AlvFB	AT2.p	FGF2	FGFR2	0.00806234	0	FGF2_FGFR2	FGF2 - FGFR2	FGF	Secreted Signaling	PMC: 4393358
	1385	AlvFB	AT2.AT1	FGF2	FGFR2	0.00946207	0	FGF2_FGFR2	FGF2 - FGFR2	FGF	Secreted Signaling	PMC: 4393358
	1386	AlvFB	AT1	FGF2	FGFR2	0.00125665	0	FGF2_FGFR2	FGF2 - FGFR2	FGF	Secreted Signaling	PMC: 4393358
	1387	AlvFB	Basal	FGF2	FGFR3	0.00223608	0	FGF2_FGFR3	FGF2 - FGFR3	FGF	Secreted Signaling	PMC: 4393358
	1388	AlvFB	AT2	FGF7	FGFR1	0.00409435	0	FGF7_FGFR1	FGF7 - FGFR1	FGF	Secreted Signaling	PMC: 4393358
	1389	AdvFB	AT2	FGF7	FGFR1	0.00511047	0	FGF7_FGFR1	FGF7 - FGFR1	FGF	Secreted Signaling	PMC: 4393358
	1390	AdvFB.subpl	AT2	FGF7	FGFR1	0.0147327	0	FGF7_FGFR1	FGF7 - FGFR1	FGF	Secreted Signaling	PMC: 4393358
	1391	AlvFB	AT2.p	FGF7	FGFR1	0.003862	0	FGF7_FGFR1	FGF7 - FGFR1	FGF	Secreted Signaling	PMC: 4393358
	1392	AdvFB	AT2.p	FGF7	FGFR1	0.00482074	0	FGF7_FGFR1	FGF7 - FGFR1	FGF	Secreted Signaling	PMC: 4393358
	1393	AdvFB.subpl	AT2.p	FGF7	FGFR1	0.0139051	0	FGF7_FGFR1	FGF7 - FGFR1	FGF	Secreted Signaling	PMC: 4393358
	1394	AlvFB	AlvFB	FGF7	FGFR1	0.00520173	0	FGF7_FGFR1	FGF7 - FGFR1	FGF	Secreted Signaling	PMC: 4393358
	1395	AdvFB	AlvFB	FGF7	FGFR1	0.00649088	0	FGF7_FGFR1	FGF7 - FGFR1	FGF	Secreted Signaling	PMC: 4393358
	1396	AdvFB.subpl	AlvFB	FGF7	FGFR1	0.0186635	0	FGF7_FGFR1	FGF7 - FGFR1	FGF	Secreted Signaling	PMC: 4393358
	1397	AlvFB	AdvFB	FGF7	FGFR1	0.00719454	0	FGF7_FGFR1	FGF7 - FGFR1	FGF	Secreted Signaling	PMC: 4393358
	1398	AdvFB	AdvFB	FGF7	FGFR1	0.00897313	0	FGF7_FGFR1	FGF7 - FGFR1	FGF	Secreted Signaling	PMC: 4393358
	1399	AdvFB.subpl	AdvFB	FGF7	FGFR1	0.0256805	0	FGF7_FGFR1	FGF7 - FGFR1	FGF	Secreted Signaling	PMC: 4393358
	1400	AlvFB	AdvFB.subpl	FGF7	FGFR1	0.0342627	0	FGF7_FGFR1	FGF7 - FGFR1	FGF	Secreted Signaling	PMC: 4393358
	1401	AdvFB	AdvFB.subpl	FGF7	FGFR1	0.0424468	0	FGF7_FGFR1	FGF7 - FGFR1	FGF	Secreted Signaling	PMC: 4393358
	1402	AdvFB.subpl	AdvFB.subpl	FGF7	FGFR1	0.114292	0	FGF7_FGFR1	FGF7 - FGFR1	FGF	Secreted Signaling	PMC: 4393358
	1403	AlvFB	ASMC	FGF7	FGFR1	0.00579529	0	FGF7_FGFR1	FGF7 - FGFR1	FGF	Secreted Signaling	PMC: 4393358
	1404	AdvFB	ASMC	FGF7	FGFR1	0.00723048	0	FGF7_FGFR1	FGF7 - FGFR1	FGF	Secreted Signaling	PMC: 4393358
	1405	AdvFB.subpl	ASMC	FGF7	FGFR1	0.0207611	0	FGF7_FGFR1	FGF7 - FGFR1	FGF	Secreted Signaling	PMC: 4393358
	1406	AlvFB	VSMC	FGF7	FGFR1	0.0045656	0	FGF7_FGFR1	FGF7 - FGFR1	FGF	Secreted Signaling	PMC: 4393358
	1407	AdvFB	VSMC	FGF7	FGFR1	0.00569801	0	FGF7_FGFR1	FGF7 - FGFR1	FGF	Secreted Signaling	PMC: 4393358
	1408	AdvFB.subpl	VSMC	FGF7	FGFR1	0.0164083	0	FGF7_FGFR1	FGF7 - FGFR1	FGF	Secreted Signaling	PMC: 4393358
	1409	AlvFB	Basal	FGF7	FGFR2	0.0242185	0	FGF7_FGFR2	FGF7 - FGFR2	FGF	Secreted Signaling	PMC: 4393358
	1410	AdvFB	Basal	FGF7	FGFR2	0.0300781	0	FGF7_FGFR2	FGF7 - FGFR2	FGF	Secreted Signaling	PMC: 4393358
	1411	AdvFB.subpl	Basal	FGF7	FGFR2	0.0827984	0	FGF7_FGFR2	FGF7 - FGFR2	FGF	Secreted Signaling	PMC: 4393358
	1412	AlvFB	Serous	FGF7	FGFR2	0.0352401	0	FGF7_FGFR2	FGF7 - FGFR2	FGF	Secreted Signaling	PMC: 4393358
	1413	AdvFB	Serous	FGF7	FGFR2	0.0436471	0	FGF7_FGFR2	FGF7 - FGFR2	FGF	Secreted Signaling	PMC: 4393358
	1414	AdvFB.subpl	Serous	FGF7	FGFR2	0.117275	0	FGF7_FGFR2	FGF7 - FGFR2	FGF	Secreted Signaling	PMC: 4393358
	1415	AlvFB	Multiciliated	FGF7	FGFR2	0.0029577	0	FGF7_FGFR2	FGF7 - FGFR2	FGF	Secreted Signaling	PMC: 4393358
	1416	AdvFB	Multiciliated	FGF7	FGFR2	0.00369278	0	FGF7_FGFR2	FGF7 - FGFR2	FGF	Secreted Signaling	PMC: 4393358
	1417	AdvFB.subpl	Multiciliated	FGF7	FGFR2	0.0106744	0	FGF7_FGFR2	FGF7 - FGFR2	FGF	Secreted Signaling	PMC: 4393358
	1418	AlvFB	Aw.Secretory	FGF7	FGFR2	0.0277303	0	FGF7_FGFR2	FGF7 - FGFR2	FGF	Secreted Signaling	PMC: 4393358
	1419	AdvFB	Aw.Secretory	FGF7	FGFR2	0.0344096	0	FGF7_FGFR2	FGF7 - FGFR2	FGF	Secreted Signaling	PMC: 4393358
	1420	AdvFB.subpl	Aw.Secretory	FGF7	FGFR2	0.0939862	0	FGF7_FGFR2	FGF7 - FGFR2	FGF	Secreted Signaling	PMC: 4393358
	1421	AlvFB	BrAS	FGF7	FGFR2	0.0191527	0	FGF7_FGFR2	FGF7 - FGFR2	FGF	Secreted Signaling	PMC: 4393358
	1422	AdvFB	BrAS	FGF7	FGFR2	0.0238166	0	FGF7_FGFR2	FGF7 - FGFR2	FGF	Secreted Signaling	PMC: 4393358
	1423	AdvFB.subpl	BrAS	FGF7	FGFR2	0.066312	0	FGF7_FGFR2	FGF7 - FGFR2	FGF	Secreted Signaling	PMC: 4393358
	1424	AlvFB	BrAS.AT2	FGF7	FGFR2	0.0174526	0	FGF7_FGFR2	FGF7 - FGFR2	FGF	Secreted Signaling	PMC: 4393358
	1425	AdvFB	BrAS.AT2	FGF7	FGFR2	0.0217116	0	FGF7_FGFR2	FGF7 - FGFR2	FGF	Secreted Signaling	PMC: 4393358
	1426	AdvFB.subpl	BrAS.AT2	FGF7	FGFR2	0.0606848	0	FGF7_FGFR2	FGF7 - FGFR2	FGF	Secreted Signaling	PMC: 4393358
	1427	AlvFB	AT2	FGF7	FGFR2	0.0195962	0	FGF7_FGFR2	FGF7 - FGFR2	FGF	Secreted Signaling	PMC: 4393358
	1428	AdvFB	AT2	FGF7	FGFR2	0.0243655	0	FGF7_FGFR2	FGF7 - FGFR2	FGF	Secreted Signaling	PMC: 4393358
	1429	AdvFB.subpl	AT2	FGF7	FGFR2	0.0677723	0	FGF7_FGFR2	FGF7 - FGFR2	FGF	Secreted Signaling	PMC: 4393358
	1430	AlvFB	AT2.p	FGF7	FGFR2	0.0156825	0	FGF7_FGFR2	FGF7 - FGFR2	FGF	Secreted Signaling	PMC: 4393358
	1431	AdvFB	AT2.p	FGF7	FGFR2	0.0195181	0	FGF7_FGFR2	FGF7 - FGFR2	FGF	Secreted Signaling	PMC: 4393358
	1432	AdvFB.subpl	AT2.p	FGF7	FGFR2	0.0547743	0	FGF7_FGFR2	FGF7 - FGFR2	FGF	Secreted Signaling	PMC: 4393358
	1433	AlvFB	AT2.AT1	FGF7	FGFR2	0.0183806	0	FGF7_FGFR2	FGF7 - FGFR2	FGF	Secreted Signaling	PMC: 4393358
	1434	AdvFB	AT2.AT1	FGF7	FGFR2	0.0228609	0	FGF7_FGFR2	FGF7 - FGFR2	FGF	Secreted Signaling	PMC: 4393358
	1435	AdvFB.subpl	AT2.AT1	FGF7	FGFR2	0.0637625	0	FGF7_FGFR2	FGF7 - FGFR2	FGF	Secreted Signaling	PMC: 4393358
	1436	AlvFB	AT1	FGF7	FGFR2	0.00246032	0	FGF7_FGFR2	FGF7 - FGFR2	FGF	Secreted Signaling	PMC: 4393358
	1437	AdvFB	AT1	FGF7	FGFR2	0.00307216	0	FGF7_FGFR2	FGF7 - FGFR2	FGF	Secreted Signaling	PMC: 4393358
	1438	AdvFB.subpl	AT1	FGF7	FGFR2	0.00889088	0	FGF7_FGFR2	FGF7 - FGFR2	FGF	Secreted Signaling	PMC: 4393358
	1439	CAP2	AlvFB	PDGFB	PDGFRB	0.00315728	0	PDGFB_PDGFRB	PDGFB - PDGFRB	PDGF	Secreted Signaling	PMID: 15207812
	1440	CAP2	AdvFB	PDGFB	PDGFRB	0.00345848	0	PDGFB_PDGFRB	PDGFB - PDGFRB	PDGF	Secreted Signaling	PMID: 15207812
	1441	CAP2	AdvFB.subpl	PDGFB	PDGFRB	0.0031217	0	PDGFB_PDGFRB	PDGFB - PDGFRB	PDGF	Secreted Signaling	PMID: 15207812
	1442	CAP2	SCMF	PDGFB	PDGFRB	0.00338241	0	PDGFB_PDGFRB	PDGFB - PDGFRB	PDGF	Secreted Signaling	PMID: 15207812
	1443	CAP2	VSMC	PDGFB	PDGFRB	0.00458726	0	PDGFB_PDGFRB	PDGFB - PDGFRB	PDGF	Secreted Signaling	PMID: 15207812
	1444	CAP2	Pericyte	PDGFB	PDGFRB	0.0168398	0	PDGFB_PDGFRB	PDGFB - PDGFRB	PDGF	Secreted Signaling	PMID: 15207812
	1445	NKT	AlvFB	PDGFD	PDGFRB	0.0072882	0	PDGFD_PDGFRB	PDGFD - PDGFRB	PDGF	Secreted Signaling	PMID: 15207812
	1446	NK	AlvFB	PDGFD	PDGFRB	0.00883384	0	PDGFD_PDGFRB	PDGFD - PDGFRB	PDGF	Secreted Signaling	PMID: 15207812
	1447	NKT	AdvFB	PDGFD	PDGFRB	0.00798041	0	PDGFD_PDGFRB	PDGFD - PDGFRB	PDGF	Secreted Signaling	PMID: 15207812
	1448	NK	AdvFB	PDGFD	PDGFRB	0.00967098	0	PDGFD_PDGFRB	PDGFD - PDGFRB	PDGF	Secreted Signaling	PMID: 15207812
	1449	NKT	AdvFB.subpl	PDGFD	PDGFRB	0.00720583	0	PDGFD_PDGFRB	PDGFD - PDGFRB	PDGF	Secreted Signaling	PMID: 15207812
	1450	NK	AdvFB.subpl	PDGFD	PDGFRB	0.00873385	0	PDGFD_PDGFRB	PDGFD - PDGFRB	PDGF	Secreted Signaling	PMID: 15207812
	1451	NKT	SCMF	PDGFD	PDGFRB	0.00780788	0	PDGFD_PDGFRB	PDGFD - PDGFRB	PDGF	Secreted Signaling	PMID: 15207812
	1452	NK	SCMF	PDGFD	PDGFRB	0.00946373	0	PDGFD_PDGFRB	PDGFD - PDGFRB	PDGF	Secreted Signaling	PMID: 15207812
	1453	NKT	VSMC	PDGFD	PDGFRB	0.0105718	0	PDGFD_PDGFRB	PDGFD - PDGFRB	PDGF	Secreted Signaling	PMID: 15207812
	1454	NK	VSMC	PDGFD	PDGFRB	0.0128033	0	PDGFD_PDGFRB	PDGFD - PDGFRB	PDGF	Secreted Signaling	PMID: 15207812
	1455	NKT	Pericyte	PDGFD	PDGFRB	0.038132	0	PDGFD_PDGFRB	PDGFD - PDGFRB	PDGF	Secreted Signaling	PMID: 15207812
	1456	NK	Pericyte	PDGFD	PDGFRB	0.0457824	0	PDGFD_PDGFRB	PDGFD - PDGFRB	PDGF	Secreted Signaling	PMID: 15207812
	1457	BrAS	AEC	VEGFA	FLT1	0.0166239	0	VEGFA_VEGFR1	VEGFA - VEGFR1	VEGF	Secreted Signaling	KEGG: hsa04370; PMID: 16633338
	1458	BrAS.AT2	AEC	VEGFA	FLT1	0.00892056	0	VEGFA_VEGFR1	VEGFA - VEGFR1	VEGF	Secreted Signaling	KEGG: hsa04370; PMID: 16633338
	1459	AT2.AT1	AEC	VEGFA	FLT1	0.0140378	0	VEGFA_VEGFR1	VEGFA - VEGFR1	VEGF	Secreted Signaling	KEGG: hsa04370; PMID: 16633338
	1460	AT1	AEC	VEGFA	FLT1	0.0553326	0	VEGFA_VEGFR1	VEGFA - VEGFR1	VEGF	Secreted Signaling	KEGG: hsa04370; PMID: 16633338
	1461	AdvFB.subpl	AEC	VEGFA	FLT1	0.0203594	0	VEGFA_VEGFR1	VEGFA - VEGFR1	VEGF	Secreted Signaling	KEGG: hsa04370; PMID: 16633338
	1462	BrAS	CAP1	VEGFA	FLT1	0.0137758	0	VEGFA_VEGFR1	VEGFA - VEGFR1	VEGF	Secreted Signaling	KEGG: hsa04370; PMID: 16633338
	1463	BrAS.AT2	CAP1	VEGFA	FLT1	0.00738232	0	VEGFA_VEGFR1	VEGFA - VEGFR1	VEGF	Secreted Signaling	KEGG: hsa04370; PMID: 16633338
	1464	AT2.AT1	CAP1	VEGFA	FLT1	0.0116275	0	VEGFA_VEGFR1	VEGFA - VEGFR1	VEGF	Secreted Signaling	KEGG: hsa04370; PMID: 16633338
	1465	AT1	CAP1	VEGFA	FLT1	0.0461639	0	VEGFA_VEGFR1	VEGFA - VEGFR1	VEGF	Secreted Signaling	KEGG: hsa04370; PMID: 16633338
	1466	AdvFB.subpl	CAP1	VEGFA	FLT1	0.0168823	0	VEGFA_VEGFR1	VEGFA - VEGFR1	VEGF	Secreted Signaling	KEGG: hsa04370; PMID: 16633338
	1467	BrAS	CAP2	VEGFA	FLT1	0.0171986	0	VEGFA_VEGFR1	VEGFA - VEGFR1	VEGF	Secreted Signaling	KEGG: hsa04370; PMID: 16633338
	1468	BrAS.AT2	CAP2	VEGFA	FLT1	0.00923145	0	VEGFA_VEGFR1	VEGFA - VEGFR1	VEGF	Secreted Signaling	KEGG: hsa04370; PMID: 16633338
	1469	AT2.AT1	CAP2	VEGFA	FLT1	0.0145244	0	VEGFA_VEGFR1	VEGFA - VEGFR1	VEGF	Secreted Signaling	KEGG: hsa04370; PMID: 16633338
	1470	AT1	CAP2	VEGFA	FLT1	0.0571677	0	VEGFA_VEGFR1	VEGFA - VEGFR1	VEGF	Secreted Signaling	KEGG: hsa04370; PMID: 16633338
	1471	AdvFB.subpl	CAP2	VEGFA	FLT1	0.0210605	0	VEGFA_VEGFR1	VEGFA - VEGFR1	VEGF	Secreted Signaling	KEGG: hsa04370; PMID: 16633338
	1472	BrAS	PVEC	VEGFA	FLT1	0.0175652	0	VEGFA_VEGFR1	VEGFA - VEGFR1	VEGF	Secreted Signaling	KEGG: hsa04370; PMID: 16633338
	1473	BrAS.AT2	PVEC	VEGFA	FLT1	0.00942984	0	VEGFA_VEGFR1	VEGFA - VEGFR1	VEGF	Secreted Signaling	KEGG: hsa04370; PMID: 16633338
	1474	AT2.AT1	PVEC	VEGFA	FLT1	0.0148348	0	VEGFA_VEGFR1	VEGFA - VEGFR1	VEGF	Secreted Signaling	KEGG: hsa04370; PMID: 16633338
	1475	AT1	PVEC	VEGFA	FLT1	0.0583356	0	VEGFA_VEGFR1	VEGFA - VEGFR1	VEGF	Secreted Signaling	KEGG: hsa04370; PMID: 16633338
	1476	AdvFB.subpl	PVEC	VEGFA	FLT1	0.0215076	0	VEGFA_VEGFR1	VEGFA - VEGFR1	VEGF	Secreted Signaling	KEGG: hsa04370; PMID: 16633338
	1477	BrAS	SVEC	VEGFA	FLT1	0.0194822	0	VEGFA_VEGFR1	VEGFA - VEGFR1	VEGF	Secreted Signaling	KEGG: hsa04370; PMID: 16633338
	1478	BrAS.AT2	SVEC	VEGFA	FLT1	0.0104685	0	VEGFA_VEGFR1	VEGFA - VEGFR1	VEGF	Secreted Signaling	KEGG: hsa04370; PMID: 16633338
	1479	AT2.AT1	SVEC	VEGFA	FLT1	0.0164589	0	VEGFA_VEGFR1	VEGFA - VEGFR1	VEGF	Secreted Signaling	KEGG: hsa04370; PMID: 16633338
	1480	AT1	SVEC	VEGFA	FLT1	0.0644104	0	VEGFA_VEGFR1	VEGFA - VEGFR1	VEGF	Secreted Signaling	KEGG: hsa04370; PMID: 16633338
	1481	AdvFB.subpl	SVEC	VEGFA	FLT1	0.0238444	0	VEGFA_VEGFR1	VEGFA - VEGFR1	VEGF	Secreted Signaling	KEGG: hsa04370; PMID: 16633338
	1482	BrAS	CAP1	VEGFA	KDR	0.0035323	0	VEGFA_VEGFR2	VEGFA - VEGFR2	VEGF	Secreted Signaling	KEGG: hsa04370; PMID: 16633338
	1483	BrAS.AT2	CAP1	VEGFA	KDR	0.00188385	0	VEGFA_VEGFR2	VEGFA - VEGFR2	VEGF	Secreted Signaling	KEGG: hsa04370; PMID: 16633338
	1484	AT2.AT1	CAP1	VEGFA	KDR	0.00297663	0	VEGFA_VEGFR2	VEGFA - VEGFR2	VEGF	Secreted Signaling	KEGG: hsa04370; PMID: 16633338
	1485	AT1	CAP1	VEGFA	KDR	0.0121334	0	VEGFA_VEGFR2	VEGFA - VEGFR2	VEGF	Secreted Signaling	KEGG: hsa04370; PMID: 16633338
	1486	AdvFB.subpl	CAP1	VEGFA	KDR	0.00433902	0	VEGFA_VEGFR2	VEGFA - VEGFR2	VEGF	Secreted Signaling	KEGG: hsa04370; PMID: 16633338
	1487	BrAS	CAP2	VEGFA	KDR	0.00612331	0	VEGFA_VEGFR2	VEGFA - VEGFR2	VEGF	Secreted Signaling	KEGG: hsa04370; PMID: 16633338
	1488	BrAS.AT2	CAP2	VEGFA	KDR	0.00326966	0	VEGFA_VEGFR2	VEGFA - VEGFR2	VEGF	Secreted Signaling	KEGG: hsa04370; PMID: 16633338
	1489	AT2.AT1	CAP2	VEGFA	KDR	0.00516217	0	VEGFA_VEGFR2	VEGFA - VEGFR2	VEGF	Secreted Signaling	KEGG: hsa04370; PMID: 16633338
	1490	AT1	CAP2	VEGFA	KDR	0.0209011	0	VEGFA_VEGFR2	VEGFA - VEGFR2	VEGF	Secreted Signaling	KEGG: hsa04370; PMID: 16633338
	1491	AdvFB.subpl	CAP2	VEGFA	KDR	0.00751732	0	VEGFA_VEGFR2	VEGFA - VEGFR2	VEGF	Secreted Signaling	KEGG: hsa04370; PMID: 16633338
	1492	BrAS	SVEC	VEGFA	KDR	0.00395709	0	VEGFA_VEGFR2	VEGFA - VEGFR2	VEGF	Secreted Signaling	KEGG: hsa04370; PMID: 16633338
	1493	BrAS.AT2	SVEC	VEGFA	KDR	0.00211082	0	VEGFA_VEGFR2	VEGFA - VEGFR2	VEGF	Secreted Signaling	KEGG: hsa04370; PMID: 16633338
	1494	AT2.AT1	SVEC	VEGFA	KDR	0.00333482	0	VEGFA_VEGFR2	VEGFA - VEGFR2	VEGF	Secreted Signaling	KEGG: hsa04370; PMID: 16633338
	1495	AT1	SVEC	VEGFA	KDR	0.0135784	0	VEGFA_VEGFR2	VEGFA - VEGFR2	VEGF	Secreted Signaling	KEGG: hsa04370; PMID: 16633338
	1496	AdvFB.subpl	SVEC	VEGFA	KDR	0.00486035	0	VEGFA_VEGFR2	VEGFA - VEGFR2	VEGF	Secreted Signaling	KEGG: hsa04370; PMID: 16633338
	1497	BrAS	LEC	VEGFA	KDR	0.00497961	0	VEGFA_VEGFR2	VEGFA - VEGFR2	VEGF	Secreted Signaling	KEGG: hsa04370; PMID: 16633338
	1498	BrAS.AT2	LEC	VEGFA	KDR	0.00265753	0	VEGFA_VEGFR2	VEGFA - VEGFR2	VEGF	Secreted Signaling	KEGG: hsa04370; PMID: 16633338
	1499	AT2.AT1	LEC	VEGFA	KDR	0.00419722	0	VEGFA_VEGFR2	VEGFA - VEGFR2	VEGF	Secreted Signaling	KEGG: hsa04370; PMID: 16633338
	1500	AT1	LEC	VEGFA	KDR	0.0170446	0	VEGFA_VEGFR2	VEGFA - VEGFR2	VEGF	Secreted Signaling	KEGG: hsa04370; PMID: 16633338
	1501	AdvFB.subpl	LEC	VEGFA	KDR	0.00611484	0	VEGFA_VEGFR2	VEGFA - VEGFR2	VEGF	Secreted Signaling	KEGG: hsa04370; PMID: 16633338
	1502	IVM	AEC	VEGFB	FLT1	0.0117913	0	VEGFB_VEGFR1	VEGFB - VEGFR1	VEGF	Secreted Signaling	KEGG: hsa04370; PMID: 16633338
	1503	IVM	CAP1	VEGFB	FLT1	0.00976289	0	VEGFB_VEGFR1	VEGFB - VEGFR1	VEGF	Secreted Signaling	KEGG: hsa04370; PMID: 16633338
	1504	IVM	CAP2	VEGFB	FLT1	0.012201	0	VEGFB_VEGFR1	VEGFB - VEGFR1	VEGF	Secreted Signaling	KEGG: hsa04370; PMID: 16633338
	1505	IVM	PVEC	VEGFB	FLT1	0.0124624	0	VEGFB_VEGFR1	VEGFB - VEGFR1	VEGF	Secreted Signaling	KEGG: hsa04370; PMID: 16633338
	1506	IVM	SVEC	VEGFB	FLT1	0.0138303	0	VEGFB_VEGFR1	VEGFB - VEGFR1	VEGF	Secreted Signaling	KEGG: hsa04370; PMID: 16633338
	1507	PVEC	LEC	VEGFC	FLT4	0.0135426	0	VEGFC_VEGFR3	VEGFC - VEGFR3	VEGF	Secreted Signaling	KEGG: hsa04370; PMID: 16633338
	1508	PVEC	CAP1	VEGFC	KDR	0.00457868	0	VEGFC_VEGFR2	VEGFC - VEGFR2	VEGF	Secreted Signaling	KEGG: hsa04370; PMID: 16633338
	1509	PVEC	CAP2	VEGFC	KDR	0.00793113	0	VEGFC_VEGFR2	VEGFC - VEGFR2	VEGF	Secreted Signaling	KEGG: hsa04370; PMID: 16633338
	1510	PVEC	SVEC	VEGFC	KDR	0.00512866	0	VEGFC_VEGFR2	VEGFC - VEGFR2	VEGF	Secreted Signaling	KEGG: hsa04370; PMID: 16633338
	1511	PVEC	LEC	VEGFC	KDR	0.00645195	0	VEGFC_VEGFR2	VEGFC - VEGFR2	VEGF	Secreted Signaling	KEGG: hsa04370; PMID: 16633338
	1512	BrAS	CAP1	VEGFA	FLT1_KDR	0.00754552	0	VEGFA_VEGFR1R2	VEGFA - VEGFR1R2	VEGF	Secreted Signaling	PMID: 16633338
	1513	BrAS.AT2	CAP1	VEGFA	FLT1_KDR	0.00403176	0	VEGFA_VEGFR1R2	VEGFA - VEGFR1R2	VEGF	Secreted Signaling	PMID: 16633338
	1514	AT2.AT1	CAP1	VEGFA	FLT1_KDR	0.00636256	0	VEGFA_VEGFR1R2	VEGFA - VEGFR1R2	VEGF	Secreted Signaling	PMID: 16633338
	1515	AT1	CAP1	VEGFA	FLT1_KDR	0.025667	0	VEGFA_VEGFR1R2	VEGFA - VEGFR1R2	VEGF	Secreted Signaling	PMID: 16633338
	1516	AdvFB.subpl	CAP1	VEGFA	FLT1_KDR	0.00926028	0	VEGFA_VEGFR1R2	VEGFA - VEGFR1R2	VEGF	Secreted Signaling	PMID: 16633338
	1517	BrAS	CAP2	VEGFA	FLT1_KDR	0.0113759	0	VEGFA_VEGFR1R2	VEGFA - VEGFR1R2	VEGF	Secreted Signaling	PMID: 16633338
	1518	BrAS.AT2	CAP2	VEGFA	FLT1_KDR	0.00608935	0	VEGFA_VEGFR1R2	VEGFA - VEGFR1R2	VEGF	Secreted Signaling	PMID: 16633338
	1519	AT2.AT1	CAP2	VEGFA	FLT1_KDR	0.0095982	0	VEGFA_VEGFR1R2	VEGFA - VEGFR1R2	VEGF	Secreted Signaling	PMID: 16633338
	1520	AT1	CAP2	VEGFA	FLT1_KDR	0.0383409	0	VEGFA_VEGFR1R2	VEGFA - VEGFR1R2	VEGF	Secreted Signaling	PMID: 16633338
	1521	AdvFB.subpl	CAP2	VEGFA	FLT1_KDR	0.0139488	0	VEGFA_VEGFR1R2	VEGFA - VEGFR1R2	VEGF	Secreted Signaling	PMID: 16633338
	1522	BrAS	SVEC	VEGFA	FLT1_KDR	0.0100091	0	VEGFA_VEGFR1R2	VEGFA - VEGFR1R2	VEGF	Secreted Signaling	PMID: 16633338
	1523	BrAS.AT2	SVEC	VEGFA	FLT1_KDR	0.00535428	0	VEGFA_VEGFR1R2	VEGFA - VEGFR1R2	VEGF	Secreted Signaling	PMID: 16633338
	1524	AT2.AT1	SVEC	VEGFA	FLT1_KDR	0.00844317	0	VEGFA_VEGFR1R2	VEGFA - VEGFR1R2	VEGF	Secreted Signaling	PMID: 16633338
	1525	AT1	SVEC	VEGFA	FLT1_KDR	0.0338452	0	VEGFA_VEGFR1R2	VEGFA - VEGFR1R2	VEGF	Secreted Signaling	PMID: 16633338
	1526	AdvFB.subpl	SVEC	VEGFA	FLT1_KDR	0.0122768	0	VEGFA_VEGFR1R2	VEGFA - VEGFR1R2	VEGF	Secreted Signaling	PMID: 16633338
	1527	PVEC	LEC	VEGFC	FLT4_KDR	0.0103434	0	VEGFC_VEGFR2R3	VEGFC - VEGFR2R3	VEGF	Secreted Signaling	PMID: 16633338
	1528	AdvFB	Basal	IGF1	IGF1R	0.0234869	0	IGF1_IGF1R	IGF1 - IGF1R	IGF	Secreted Signaling	PMID: 14604834
	1529	AdvFB.subpl	Basal	IGF1	IGF1R	0.019994	0	IGF1_IGF1R	IGF1 - IGF1R	IGF	Secreted Signaling	PMID: 14604834
	1530	LEC	Basal	IGF1	IGF1R	0.0229869	0	IGF1_IGF1R	IGF1 - IGF1R	IGF	Secreted Signaling	PMID: 14604834
	1531	AdvFB	Serous	IGF1	IGF1R	0.0273465	0	IGF1_IGF1R	IGF1 - IGF1R	IGF	Secreted Signaling	PMID: 14604834
	1532	AdvFB.subpl	Serous	IGF1	IGF1R	0.0232755	0	IGF1_IGF1R	IGF1 - IGF1R	IGF	Secreted Signaling	PMID: 14604834
	1533	LEC	Serous	IGF1	IGF1R	0.0267651	0	IGF1_IGF1R	IGF1 - IGF1R	IGF	Secreted Signaling	PMID: 14604834
	1534	AdvFB	PNEC	IGF1	IGF1R	0.0143717	0	IGF1_IGF1R	IGF1 - IGF1R	IGF	Secreted Signaling	PMID: 14604834
	1535	AdvFB.subpl	PNEC	IGF1	IGF1R	0.0122528	0	IGF1_IGF1R	IGF1 - IGF1R	IGF	Secreted Signaling	PMID: 14604834
	1536	LEC	PNEC	IGF1	IGF1R	0.0140622	0	IGF1_IGF1R	IGF1 - IGF1R	IGF	Secreted Signaling	PMID: 14604834
	1537	AdvFB	Multiciliated	IGF1	IGF1R	0.0254395	0	IGF1_IGF1R	IGF1 - IGF1R	IGF	Secreted Signaling	PMID: 14604834
	1538	AdvFB.subpl	Multiciliated	IGF1	IGF1R	0.0216468	0	IGF1_IGF1R	IGF1 - IGF1R	IGF	Secreted Signaling	PMID: 14604834
	1539	LEC	Multiciliated	IGF1	IGF1R	0.0248998	0	IGF1_IGF1R	IGF1 - IGF1R	IGF	Secreted Signaling	PMID: 14604834
	1540	AdvFB	Aw.Secretory	IGF1	IGF1R	0.0233244	0	IGF1_IGF1R	IGF1 - IGF1R	IGF	Secreted Signaling	PMID: 14604834
	1541	AdvFB.subpl	Aw.Secretory	IGF1	IGF1R	0.0198625	0	IGF1_IGF1R	IGF1 - IGF1R	IGF	Secreted Signaling	PMID: 14604834
	1542	LEC	Aw.Secretory	IGF1	IGF1R	0.0228265	0	IGF1_IGF1R	IGF1 - IGF1R	IGF	Secreted Signaling	PMID: 14604834
	1543	AdvFB	BrAS	IGF1	IGF1R	0.0256695	0	IGF1_IGF1R	IGF1 - IGF1R	IGF	Secreted Signaling	PMID: 14604834
	1544	AdvFB.subpl	BrAS	IGF1	IGF1R	0.0218529	0	IGF1_IGF1R	IGF1 - IGF1R	IGF	Secreted Signaling	PMID: 14604834
	1545	LEC	BrAS	IGF1	IGF1R	0.0251228	0	IGF1_IGF1R	IGF1 - IGF1R	IGF	Secreted Signaling	PMID: 14604834
	1546	AdvFB	BrAS.AT2	IGF1	IGF1R	0.0199298	0	IGF1_IGF1R	IGF1 - IGF1R	IGF	Secreted Signaling	PMID: 14604834
	1547	AdvFB.subpl	BrAS.AT2	IGF1	IGF1R	0.0169792	0	IGF1_IGF1R	IGF1 - IGF1R	IGF	Secreted Signaling	PMID: 14604834
	1548	LEC	BrAS.AT2	IGF1	IGF1R	0.0195029	0	IGF1_IGF1R	IGF1 - IGF1R	IGF	Secreted Signaling	PMID: 14604834
	1549	AdvFB	AT2	IGF1	IGF1R	0.0112072	0	IGF1_IGF1R	IGF1 - IGF1R	IGF	Secreted Signaling	PMID: 14604834
	1550	AdvFB.subpl	AT2	IGF1	IGF1R	0.00955872	0	IGF1_IGF1R	IGF1 - IGF1R	IGF	Secreted Signaling	PMID: 14604834
	1551	LEC	AT2	IGF1	IGF1R	0.010965	0	IGF1_IGF1R	IGF1 - IGF1R	IGF	Secreted Signaling	PMID: 14604834
	1552	AdvFB	AT2.p	IGF1	IGF1R	0.0162703	0	IGF1_IGF1R	IGF1 - IGF1R	IGF	Secreted Signaling	PMID: 14604834
	1553	AdvFB.subpl	AT2.p	IGF1	IGF1R	0.0138681	0	IGF1_IGF1R	IGF1 - IGF1R	IGF	Secreted Signaling	PMID: 14604834
	1554	LEC	AT2.p	IGF1	IGF1R	0.0159206	0	IGF1_IGF1R	IGF1 - IGF1R	IGF	Secreted Signaling	PMID: 14604834
	1555	AdvFB	AT2.AT1	IGF1	IGF1R	0.0174011	0	IGF1_IGF1R	IGF1 - IGF1R	IGF	Secreted Signaling	PMID: 14604834
	1556	AdvFB.subpl	AT2.AT1	IGF1	IGF1R	0.0148297	0	IGF1_IGF1R	IGF1 - IGF1R	IGF	Secreted Signaling	PMID: 14604834
	1557	LEC	AT2.AT1	IGF1	IGF1R	0.0170274	0	IGF1_IGF1R	IGF1 - IGF1R	IGF	Secreted Signaling	PMID: 14604834
	1558	AdvFB	AT1	IGF1	IGF1R	0.0180274	0	IGF1_IGF1R	IGF1 - IGF1R	IGF	Secreted Signaling	PMID: 14604834
	1559	AdvFB.subpl	AT1	IGF1	IGF1R	0.0153622	0	IGF1_IGF1R	IGF1 - IGF1R	IGF	Secreted Signaling	PMID: 14604834
	1560	LEC	AT1	IGF1	IGF1R	0.0176405	0	IGF1_IGF1R	IGF1 - IGF1R	IGF	Secreted Signaling	PMID: 14604834
	1561	AdvFB	Neural	IGF1	IGF1R	0.00728082	0	IGF1_IGF1R	IGF1 - IGF1R	IGF	Secreted Signaling	PMID: 14604834
	1562	AdvFB.subpl	Neural	IGF1	IGF1R	0.00621305	0	IGF1_IGF1R	IGF1 - IGF1R	IGF	Secreted Signaling	PMID: 14604834
	1563	LEC	Neural	IGF1	IGF1R	0.00712291	0	IGF1_IGF1R	IGF1 - IGF1R	IGF	Secreted Signaling	PMID: 14604834
	1564	AdvFB	AlvFB	IGF1	IGF1R	0.0197136	0	IGF1_IGF1R	IGF1 - IGF1R	IGF	Secreted Signaling	PMID: 14604834
	1565	AdvFB.subpl	AlvFB	IGF1	IGF1R	0.0167954	0	IGF1_IGF1R	IGF1 - IGF1R	IGF	Secreted Signaling	PMID: 14604834
	1566	LEC	AlvFB	IGF1	IGF1R	0.0192913	0	IGF1_IGF1R	IGF1 - IGF1R	IGF	Secreted Signaling	PMID: 14604834
	1567	AdvFB	AdvFB	IGF1	IGF1R	0.016636	0	IGF1_IGF1R	IGF1 - IGF1R	IGF	Secreted Signaling	PMID: 14604834
	1568	AdvFB.subpl	AdvFB	IGF1	IGF1R	0.0141761	0	IGF1_IGF1R	IGF1 - IGF1R	IGF	Secreted Signaling	PMID: 14604834
	1569	LEC	AdvFB	IGF1	IGF1R	0.016279	0	IGF1_IGF1R	IGF1 - IGF1R	IGF	Secreted Signaling	PMID: 14604834
	1570	AdvFB	AdvFB.subpl	IGF1	IGF1R	0.0123979	0	IGF1_IGF1R	IGF1 - IGF1R	IGF	Secreted Signaling	PMID: 14604834
	1571	AdvFB.subpl	AdvFB.subpl	IGF1	IGF1R	0.0105653	0	IGF1_IGF1R	IGF1 - IGF1R	IGF	Secreted Signaling	PMID: 14604834
	1572	LEC	AdvFB.subpl	IGF1	IGF1R	0.0121318	0	IGF1_IGF1R	IGF1 - IGF1R	IGF	Secreted Signaling	PMID: 14604834
	1573	AdvFB	SCMF	IGF1	IGF1R	0.0143616	0	IGF1_IGF1R	IGF1 - IGF1R	IGF	Secreted Signaling	PMID: 14604834
	1574	AdvFB.subpl	SCMF	IGF1	IGF1R	0.0122348	0	IGF1_IGF1R	IGF1 - IGF1R	IGF	Secreted Signaling	PMID: 14604834
	1575	LEC	SCMF	IGF1	IGF1R	0.0140541	0	IGF1_IGF1R	IGF1 - IGF1R	IGF	Secreted Signaling	PMID: 14604834
	1576	AdvFB	ASMC	IGF1	IGF1R	0.0177399	0	IGF1_IGF1R	IGF1 - IGF1R	IGF	Secreted Signaling	PMID: 14604834
	1577	AdvFB.subpl	ASMC	IGF1	IGF1R	0.0151178	0	IGF1_IGF1R	IGF1 - IGF1R	IGF	Secreted Signaling	PMID: 14604834
	1578	LEC	ASMC	IGF1	IGF1R	0.0173591	0	IGF1_IGF1R	IGF1 - IGF1R	IGF	Secreted Signaling	PMID: 14604834
	1579	AdvFB	VSMC	IGF1	IGF1R	0.0198642	0	IGF1_IGF1R	IGF1 - IGF1R	IGF	Secreted Signaling	PMID: 14604834
	1580	AdvFB.subpl	VSMC	IGF1	IGF1R	0.016919	0	IGF1_IGF1R	IGF1 - IGF1R	IGF	Secreted Signaling	PMID: 14604834
	1581	LEC	VSMC	IGF1	IGF1R	0.0194396	0	IGF1_IGF1R	IGF1 - IGF1R	IGF	Secreted Signaling	PMID: 14604834
	1582	AdvFB	Pericyte	IGF1	IGF1R	0.0196272	0	IGF1_IGF1R	IGF1 - IGF1R	IGF	Secreted Signaling	PMID: 14604834
	1583	AdvFB.subpl	Pericyte	IGF1	IGF1R	0.016722	0	IGF1_IGF1R	IGF1 - IGF1R	IGF	Secreted Signaling	PMID: 14604834
	1584	LEC	Pericyte	IGF1	IGF1R	0.0192067	0	IGF1_IGF1R	IGF1 - IGF1R	IGF	Secreted Signaling	PMID: 14604834
	1585	AdvFB	AEC	IGF1	IGF1R	0.0155921	0	IGF1_IGF1R	IGF1 - IGF1R	IGF	Secreted Signaling	PMID: 14604834
	1586	AdvFB.subpl	AEC	IGF1	IGF1R	0.0132825	0	IGF1_IGF1R	IGF1 - IGF1R	IGF	Secreted Signaling	PMID: 14604834
	1587	LEC	AEC	IGF1	IGF1R	0.0152583	0	IGF1_IGF1R	IGF1 - IGF1R	IGF	Secreted Signaling	PMID: 14604834
	1588	AdvFB	CAP1	IGF1	IGF1R	0.015184	0	IGF1_IGF1R	IGF1 - IGF1R	IGF	Secreted Signaling	PMID: 14604834
	1589	AdvFB.subpl	CAP1	IGF1	IGF1R	0.0129408	0	IGF1_IGF1R	IGF1 - IGF1R	IGF	Secreted Signaling	PMID: 14604834
	1590	LEC	CAP1	IGF1	IGF1R	0.0148578	0	IGF1_IGF1R	IGF1 - IGF1R	IGF	Secreted Signaling	PMID: 14604834
	1591	AdvFB	CAP2	IGF1	IGF1R	0.0188642	0	IGF1_IGF1R	IGF1 - IGF1R	IGF	Secreted Signaling	PMID: 14604834
	1592	AdvFB.subpl	CAP2	IGF1	IGF1R	0.016069	0	IGF1_IGF1R	IGF1 - IGF1R	IGF	Secreted Signaling	PMID: 14604834
	1593	LEC	CAP2	IGF1	IGF1R	0.0184607	0	IGF1_IGF1R	IGF1 - IGF1R	IGF	Secreted Signaling	PMID: 14604834
	1594	AdvFB	PVEC	IGF1	IGF1R	0.00581783	0	IGF1_IGF1R	IGF1 - IGF1R	IGF	Secreted Signaling	PMID: 14604834
	1595	AdvFB.subpl	PVEC	IGF1	IGF1R	0.0049652	0	IGF1_IGF1R	IGF1 - IGF1R	IGF	Secreted Signaling	PMID: 14604834
	1596	LEC	PVEC	IGF1	IGF1R	0.00569154	0	IGF1_IGF1R	IGF1 - IGF1R	IGF	Secreted Signaling	PMID: 14604834
	1597	AdvFB	SVEC	IGF1	IGF1R	0.0135239	0	IGF1_IGF1R	IGF1 - IGF1R	IGF	Secreted Signaling	PMID: 14604834
	1598	AdvFB.subpl	SVEC	IGF1	IGF1R	0.0115253	0	IGF1_IGF1R	IGF1 - IGF1R	IGF	Secreted Signaling	PMID: 14604834
	1599	LEC	SVEC	IGF1	IGF1R	0.0132335	0	IGF1_IGF1R	IGF1 - IGF1R	IGF	Secreted Signaling	PMID: 14604834
	1600	AdvFB	LEC	IGF1	IGF1R	0.0157609	0	IGF1_IGF1R	IGF1 - IGF1R	IGF	Secreted Signaling	PMID: 14604834
	1601	AdvFB.subpl	LEC	IGF1	IGF1R	0.0134321	0	IGF1_IGF1R	IGF1 - IGF1R	IGF	Secreted Signaling	PMID: 14604834
	1602	LEC	LEC	IGF1	IGF1R	0.0154225	0	IGF1_IGF1R	IGF1 - IGF1R	IGF	Secreted Signaling	PMID: 14604834
	1603	AdvFB	AM	IGF1	IGF1R	0.00381082	0	IGF1_IGF1R	IGF1 - IGF1R	IGF	Secreted Signaling	PMID: 14604834
	1604	AdvFB.subpl	AM	IGF1	IGF1R	0.0032534	0	IGF1_IGF1R	IGF1 - IGF1R	IGF	Secreted Signaling	PMID: 14604834
	1605	LEC	AM	IGF1	IGF1R	0.00372789	0	IGF1_IGF1R	IGF1 - IGF1R	IGF	Secreted Signaling	PMID: 14604834
	1606	AdvFB	IVM	IGF1	IGF1R	0.00245687	0	IGF1_IGF1R	IGF1 - IGF1R	IGF	Secreted Signaling	PMID: 14604834
	1607	AdvFB.subpl	IVM	IGF1	IGF1R	0.00209786	0	IGF1_IGF1R	IGF1 - IGF1R	IGF	Secreted Signaling	PMID: 14604834
	1608	LEC	IVM	IGF1	IGF1R	0.00240333	0	IGF1_IGF1R	IGF1 - IGF1R	IGF	Secreted Signaling	PMID: 14604834
	1609	AdvFB	IM	IGF1	IGF1R	0.00365806	0	IGF1_IGF1R	IGF1 - IGF1R	IGF	Secreted Signaling	PMID: 14604834
	1610	AdvFB.subpl	IM	IGF1	IGF1R	0.00312305	0	IGF1_IGF1R	IGF1 - IGF1R	IGF	Secreted Signaling	PMID: 14604834
	1611	LEC	IM	IGF1	IGF1R	0.00357844	0	IGF1_IGF1R	IGF1 - IGF1R	IGF	Secreted Signaling	PMID: 14604834
	1612	AdvFB	IM.p	IGF1	IGF1R	0.00298112	0	IGF1_IGF1R	IGF1 - IGF1R	IGF	Secreted Signaling	PMID: 14604834
	1613	AdvFB.subpl	IM.p	IGF1	IGF1R	0.00254534	0	IGF1_IGF1R	IGF1 - IGF1R	IGF	Secreted Signaling	PMID: 14604834
	1614	LEC	IM.p	IGF1	IGF1R	0.00291619	0	IGF1_IGF1R	IGF1 - IGF1R	IGF	Secreted Signaling	PMID: 14604834
	1615	AdvFB	cDC2	IGF1	IGF1R	0.00341053	0	IGF1_IGF1R	IGF1 - IGF1R	IGF	Secreted Signaling	PMID: 14604834
	1616	AdvFB.subpl	cDC2	IGF1	IGF1R	0.00291181	0	IGF1_IGF1R	IGF1 - IGF1R	IGF	Secreted Signaling	PMID: 14604834
	1617	LEC	cDC2	IGF1	IGF1R	0.00333627	0	IGF1_IGF1R	IGF1 - IGF1R	IGF	Secreted Signaling	PMID: 14604834
	1618	AdvFB	pMON	IGF1	IGF1R	0.00475925	0	IGF1_IGF1R	IGF1 - IGF1R	IGF	Secreted Signaling	PMID: 14604834
	1619	AdvFB.subpl	pMON	IGF1	IGF1R	0.0040626	0	IGF1_IGF1R	IGF1 - IGF1R	IGF	Secreted Signaling	PMID: 14604834
	1620	LEC	pMON	IGF1	IGF1R	0.00465577	0	IGF1_IGF1R	IGF1 - IGF1R	IGF	Secreted Signaling	PMID: 14604834
	1621	AdvFB	iMON	IGF1	IGF1R	0.00519117	0	IGF1_IGF1R	IGF1 - IGF1R	IGF	Secreted Signaling	PMID: 14604834
	1622	AdvFB.subpl	iMON	IGF1	IGF1R	0.00443105	0	IGF1_IGF1R	IGF1 - IGF1R	IGF	Secreted Signaling	PMID: 14604834
	1623	LEC	iMON	IGF1	IGF1R	0.00507835	0	IGF1_IGF1R	IGF1 - IGF1R	IGF	Secreted Signaling	PMID: 14604834
	1624	AdvFB	Neutrophil	IGF1	IGF1R	0.00885163	0	IGF1_IGF1R	IGF1 - IGF1R	IGF	Secreted Signaling	PMID: 14604834
	1625	AdvFB.subpl	Neutrophil	IGF1	IGF1R	0.00755195	0	IGF1_IGF1R	IGF1 - IGF1R	IGF	Secreted Signaling	PMID: 14604834
	1626	LEC	Neutrophil	IGF1	IGF1R	0.00865995	0	IGF1_IGF1R	IGF1 - IGF1R	IGF	Secreted Signaling	PMID: 14604834
	1627	AdvFB	NK	IGF1	IGF1R	0.00590835	0	IGF1_IGF1R	IGF1 - IGF1R	IGF	Secreted Signaling	PMID: 14604834
	1628	AdvFB.subpl	NK	IGF1	IGF1R	0.00504275	0	IGF1_IGF1R	IGF1 - IGF1R	IGF	Secreted Signaling	PMID: 14604834
	1629	LEC	NK	IGF1	IGF1R	0.00578004	0	IGF1_IGF1R	IGF1 - IGF1R	IGF	Secreted Signaling	PMID: 14604834
	1630	AdvFB	B	IGF1	IGF1R	0.0043132	0	IGF1_IGF1R	IGF1 - IGF1R	IGF	Secreted Signaling	PMID: 14604834
	1631	AdvFB.subpl	B	IGF1	IGF1R	0.00368206	0	IGF1_IGF1R	IGF1 - IGF1R	IGF	Secreted Signaling	PMID: 14604834
	1632	LEC	B	IGF1	IGF1R	0.00421938	0	IGF1_IGF1R	IGF1 - IGF1R	IGF	Secreted Signaling	PMID: 14604834
	1633	AdvFB	Serous	IGF1	ITGA6_ITGB4	0.00648088	0	IGF1_ITGA6_ITGB4	IGF1 - (ITGA6+ITGB4)	IGF	Secreted Signaling	PMID: 28190785; PMID: 28873464
	1634	AdvFB.subpl	Serous	IGF1	ITGA6_ITGB4	0.00553099	0	IGF1_ITGA6_ITGB4	IGF1 - (ITGA6+ITGB4)	IGF	Secreted Signaling	PMID: 28190785; PMID: 28873464
	1635	LEC	Serous	IGF1	ITGA6_ITGB4	0.0063402	0	IGF1_ITGA6_ITGB4	IGF1 - (ITGA6+ITGB4)	IGF	Secreted Signaling	PMID: 28190785; PMID: 28873464
	1636	AdvFB	PVEC	IGF1	ITGA6_ITGB4	0.00344558	0	IGF1_ITGA6_ITGB4	IGF1 - (ITGA6+ITGB4)	IGF	Secreted Signaling	PMID: 28190785; PMID: 28873464
	1637	AdvFB.subpl	PVEC	IGF1	ITGA6_ITGB4	0.00294161	0	IGF1_ITGA6_ITGB4	IGF1 - (ITGA6+ITGB4)	IGF	Secreted Signaling	PMID: 28190785; PMID: 28873464
	1638	LEC	PVEC	IGF1	ITGA6_ITGB4	0.0033706	0	IGF1_ITGA6_ITGB4	IGF1 - (ITGA6+ITGB4)	IGF	Secreted Signaling	PMID: 28190785; PMID: 28873464
	1639	CD8.T	PVEC	CCL5	ACKR1	0.0329859	0	CCL5_ACKR1	CCL5 - ACKR1	CCL	Secreted Signaling	PMID: 26740381
	1640	NKT	PVEC	CCL5	ACKR1	0.079435	0	CCL5_ACKR1	CCL5 - ACKR1	CCL	Secreted Signaling	PMID: 26740381
	1641	NK	PVEC	CCL5	ACKR1	0.0232056	0	CCL5_ACKR1	CCL5 - ACKR1	CCL	Secreted Signaling	PMID: 26740381
	1642	CD8.T	SVEC	CCL5	ACKR1	0.011221	0	CCL5_ACKR1	CCL5 - ACKR1	CCL	Secreted Signaling	PMID: 26740381
	1643	NKT	SVEC	CCL5	ACKR1	0.0279063	0	CCL5_ACKR1	CCL5 - ACKR1	CCL	Secreted Signaling	PMID: 26740381
	1644	NK	SVEC	CCL5	ACKR1	0.00784164	0	CCL5_ACKR1	CCL5 - ACKR1	CCL	Secreted Signaling	PMID: 26740381
	1645	IVM	PVEC	CCL18	ACKR1	0.0181841	0	CCL18_ACKR1	CCL18 - ACKR1	CCL	Secreted Signaling	PMID: 26740381
	1646	IVM	SVEC	CCL18	ACKR1	0.00612392	0	CCL18_ACKR1	CCL18 - ACKR1	CCL	Secreted Signaling	PMID: 26740381
	1647	Aw.Secretory	PVEC	CXCL1	ACKR1	0.0152168	0	CXCL1_ACKR1	CXCL1 - ACKR1	CXCL	Secreted Signaling	PMID: 26740381
	1648	Aw.Secretory	SVEC	CXCL1	ACKR1	0.00511438	0	CXCL1_ACKR1	CXCL1 - ACKR1	CXCL	Secreted Signaling	PMID: 26740381
	1649	IVM	PVEC	CXCL3	ACKR1	0.0173102	0	CXCL3_ACKR1	CXCL3 - ACKR1	CXCL	Secreted Signaling	PMID: 26740381
	1650	IVM	SVEC	CXCL3	ACKR1	0.00582619	0	CXCL3_ACKR1	CXCL3 - ACKR1	CXCL	Secreted Signaling	PMID: 26740381
	1651	AT2.AT1	Neutrophil	IL18	IL18R1_IL18RAP	0.00412896	0	IL18_IL18R1_IL18RAP	IL18 - (IL18R1+IL18RAP)	IL1	Secreted Signaling	KEGG: hsa04060
	1652	AT1	Neutrophil	IL18	IL18R1_IL18RAP	0.00875675	0	IL18_IL18R1_IL18RAP	IL18 - (IL18R1+IL18RAP)	IL1	Secreted Signaling	KEGG: hsa04060
	1653	AM	Neutrophil	IL18	IL18R1_IL18RAP	0.00536663	0	IL18_IL18R1_IL18RAP	IL18 - (IL18R1+IL18RAP)	IL1	Secreted Signaling	KEGG: hsa04060
	1654	IVM	Neutrophil	IL18	IL18R1_IL18RAP	0.0049712	0	IL18_IL18R1_IL18RAP	IL18 - (IL18R1+IL18RAP)	IL1	Secreted Signaling	KEGG: hsa04060
	1655	IM	Neutrophil	IL18	IL18R1_IL18RAP	0.00779891	0	IL18_IL18R1_IL18RAP	IL18 - (IL18R1+IL18RAP)	IL1	Secreted Signaling	KEGG: hsa04060
	1656	IM.p	Neutrophil	IL18	IL18R1_IL18RAP	0.00661662	0	IL18_IL18R1_IL18RAP	IL18 - (IL18R1+IL18RAP)	IL1	Secreted Signaling	KEGG: hsa04060
	1657	cDC2	Neutrophil	IL18	IL18R1_IL18RAP	0.00813535	0	IL18_IL18R1_IL18RAP	IL18 - (IL18R1+IL18RAP)	IL1	Secreted Signaling	KEGG: hsa04060
	1658	AT2	IM	IL34	CSF1R	0.00387133	0	IL34_CSF1R	IL34 - CSF1R	CSF	Secreted Signaling	KEGG: hsa04060
	1659	AT2.AT1	IM	IL34	CSF1R	0.00360477	0	IL34_CSF1R	IL34 - CSF1R	CSF	Secreted Signaling	KEGG: hsa04060
	1660	AT2	IM.p	IL34	CSF1R	0.00302804	0	IL34_CSF1R	IL34 - CSF1R	CSF	Secreted Signaling	KEGG: hsa04060
	1661	AT2.AT1	IM.p	IL34	CSF1R	0.00281939	0	IL34_CSF1R	IL34 - CSF1R	CSF	Secreted Signaling	KEGG: hsa04060
	1662	AT2	cDC2	IL34	CSF1R	0.00388779	0	IL34_CSF1R	IL34 - CSF1R	CSF	Secreted Signaling	KEGG: hsa04060
	1663	AT2.AT1	cDC2	IL34	CSF1R	0.00362011	0	IL34_CSF1R	IL34 - CSF1R	CSF	Secreted Signaling	KEGG: hsa04060
	1664	AT2	pMON	IL34	CSF1R	0.0039491	0	IL34_CSF1R	IL34 - CSF1R	CSF	Secreted Signaling	KEGG: hsa04060
	1665	AT2.AT1	pMON	IL34	CSF1R	0.00367721	0	IL34_CSF1R	IL34 - CSF1R	CSF	Secreted Signaling	KEGG: hsa04060
	1666	Multiciliated	IM	IL16	CD4	0.00960649	0	IL16_CD4	IL16 - CD4	IL16	Secreted Signaling	KEGG: hsa04060
	1667	AlvFB	IM	IL16	CD4	0.0139463	0	IL16_CD4	IL16 - CD4	IL16	Secreted Signaling	KEGG: hsa04060
	1668	AdvFB	IM	IL16	CD4	0.00539092	0	IL16_CD4	IL16 - CD4	IL16	Secreted Signaling	KEGG: hsa04060
	1669	AdvFB.subpl	IM	IL16	CD4	0.00400461	0	IL16_CD4	IL16 - CD4	IL16	Secreted Signaling	KEGG: hsa04060
	1670	Multiciliated	IM.p	IL16	CD4	0.00778912	0	IL16_CD4	IL16 - CD4	IL16	Secreted Signaling	KEGG: hsa04060
	1671	AlvFB	IM.p	IL16	CD4	0.0113173	0	IL16_CD4	IL16 - CD4	IL16	Secreted Signaling	KEGG: hsa04060
	1672	AdvFB	IM.p	IL16	CD4	0.00436754	0	IL16_CD4	IL16 - CD4	IL16	Secreted Signaling	KEGG: hsa04060
	1673	AdvFB.subpl	IM.p	IL16	CD4	0.00324354	0	IL16_CD4	IL16 - CD4	IL16	Secreted Signaling	KEGG: hsa04060
	1674	Multiciliated	cDC2	IL16	CD4	0.00781858	0	IL16_CD4	IL16 - CD4	IL16	Secreted Signaling	KEGG: hsa04060
	1675	AlvFB	cDC2	IL16	CD4	0.01136	0	IL16_CD4	IL16 - CD4	IL16	Secreted Signaling	KEGG: hsa04060
	1676	AdvFB	cDC2	IL16	CD4	0.00438412	0	IL16_CD4	IL16 - CD4	IL16	Secreted Signaling	KEGG: hsa04060
	1677	AdvFB.subpl	cDC2	IL16	CD4	0.00325587	0	IL16_CD4	IL16 - CD4	IL16	Secreted Signaling	KEGG: hsa04060
	1678	Multiciliated	pMON	IL16	CD4	0.0102634	0	IL16_CD4	IL16 - CD4	IL16	Secreted Signaling	KEGG: hsa04060
	1679	AlvFB	pMON	IL16	CD4	0.0148956	0	IL16_CD4	IL16 - CD4	IL16	Secreted Signaling	KEGG: hsa04060
	1680	AdvFB	pMON	IL16	CD4	0.00576126	0	IL16_CD4	IL16 - CD4	IL16	Secreted Signaling	KEGG: hsa04060
	1681	AdvFB.subpl	pMON	IL16	CD4	0.00428012	0	IL16_CD4	IL16 - CD4	IL16	Secreted Signaling	KEGG: hsa04060
	1682	Basal	Basal	NAMPT	INSR	0.0156297	0	NAMPT_INSR	NAMPT - INSR	VISFATIN	Secreted Signaling	PMID: 28490838
	1683	Serous	Basal	NAMPT	INSR	0.0134076	0	NAMPT_INSR	NAMPT - INSR	VISFATIN	Secreted Signaling	PMID: 28490838
	1684	PNEC	Basal	NAMPT	INSR	0.0113743	0	NAMPT_INSR	NAMPT - INSR	VISFATIN	Secreted Signaling	PMID: 28490838
	1685	Aw.Secretory	Basal	NAMPT	INSR	0.0171961	0	NAMPT_INSR	NAMPT - INSR	VISFATIN	Secreted Signaling	PMID: 28490838
	1686	BrAS	Basal	NAMPT	INSR	0.0208575	0	NAMPT_INSR	NAMPT - INSR	VISFATIN	Secreted Signaling	PMID: 28490838
	1687	BrAS.AT2	Basal	NAMPT	INSR	0.0181981	0	NAMPT_INSR	NAMPT - INSR	VISFATIN	Secreted Signaling	PMID: 28490838
	1688	AT2	Basal	NAMPT	INSR	0.033354	0	NAMPT_INSR	NAMPT - INSR	VISFATIN	Secreted Signaling	PMID: 28490838
	1689	AT2.p	Basal	NAMPT	INSR	0.0144589	0	NAMPT_INSR	NAMPT - INSR	VISFATIN	Secreted Signaling	PMID: 28490838
	1690	AT2.AT1	Basal	NAMPT	INSR	0.0152254	0	NAMPT_INSR	NAMPT - INSR	VISFATIN	Secreted Signaling	PMID: 28490838
	1691	AT1	Basal	NAMPT	INSR	0.010959	0	NAMPT_INSR	NAMPT - INSR	VISFATIN	Secreted Signaling	PMID: 28490838
	1692	AlvFB	Basal	NAMPT	INSR	0.024462	0	NAMPT_INSR	NAMPT - INSR	VISFATIN	Secreted Signaling	PMID: 28490838
	1693	AdvFB	Basal	NAMPT	INSR	0.0300831	0	NAMPT_INSR	NAMPT - INSR	VISFATIN	Secreted Signaling	PMID: 28490838
	1694	AdvFB.subpl	Basal	NAMPT	INSR	0.153324	0	NAMPT_INSR	NAMPT - INSR	VISFATIN	Secreted Signaling	PMID: 28490838
	1695	SCMF	Basal	NAMPT	INSR	0.016833	0	NAMPT_INSR	NAMPT - INSR	VISFATIN	Secreted Signaling	PMID: 28490838
	1696	ASMC	Basal	NAMPT	INSR	0.0193596	0	NAMPT_INSR	NAMPT - INSR	VISFATIN	Secreted Signaling	PMID: 28490838
	1697	VSMC	Basal	NAMPT	INSR	0.0207324	0	NAMPT_INSR	NAMPT - INSR	VISFATIN	Secreted Signaling	PMID: 28490838
	1698	Pericyte	Basal	NAMPT	INSR	0.0176088	0	NAMPT_INSR	NAMPT - INSR	VISFATIN	Secreted Signaling	PMID: 28490838
	1699	AEC	Basal	NAMPT	INSR	0.0226242	0	NAMPT_INSR	NAMPT - INSR	VISFATIN	Secreted Signaling	PMID: 28490838
	1700	CAP1	Basal	NAMPT	INSR	0.0229843	0	NAMPT_INSR	NAMPT - INSR	VISFATIN	Secreted Signaling	PMID: 28490838
	1701	PVEC	Basal	NAMPT	INSR	0.0657946	0	NAMPT_INSR	NAMPT - INSR	VISFATIN	Secreted Signaling	PMID: 28490838
	1702	SVEC	Basal	NAMPT	INSR	0.0253128	0	NAMPT_INSR	NAMPT - INSR	VISFATIN	Secreted Signaling	PMID: 28490838
	1703	LEC	Basal	NAMPT	INSR	0.0213737	0	NAMPT_INSR	NAMPT - INSR	VISFATIN	Secreted Signaling	PMID: 28490838
	1704	AM	Basal	NAMPT	INSR	0.0531939	0	NAMPT_INSR	NAMPT - INSR	VISFATIN	Secreted Signaling	PMID: 28490838
	1705	IVM	Basal	NAMPT	INSR	0.067039	0	NAMPT_INSR	NAMPT - INSR	VISFATIN	Secreted Signaling	PMID: 28490838
	1706	IM	Basal	NAMPT	INSR	0.0278477	0	NAMPT_INSR	NAMPT - INSR	VISFATIN	Secreted Signaling	PMID: 28490838
	1707	IM.p	Basal	NAMPT	INSR	0.052358	0	NAMPT_INSR	NAMPT - INSR	VISFATIN	Secreted Signaling	PMID: 28490838
	1708	cDC1	Basal	NAMPT	INSR	0.015669	0	NAMPT_INSR	NAMPT - INSR	VISFATIN	Secreted Signaling	PMID: 28490838
	1709	cDC2	Basal	NAMPT	INSR	0.027327	0	NAMPT_INSR	NAMPT - INSR	VISFATIN	Secreted Signaling	PMID: 28490838
	1710	pMON	Basal	NAMPT	INSR	0.0741785	0	NAMPT_INSR	NAMPT - INSR	VISFATIN	Secreted Signaling	PMID: 28490838
	1711	iMON	Basal	NAMPT	INSR	0.0743441	0	NAMPT_INSR	NAMPT - INSR	VISFATIN	Secreted Signaling	PMID: 28490838
	1712	Neutrophil	Basal	NAMPT	INSR	0.163975	0	NAMPT_INSR	NAMPT - INSR	VISFATIN	Secreted Signaling	PMID: 28490838
	1713	Basal	Serous	NAMPT	INSR	0.0254366	0	NAMPT_INSR	NAMPT - INSR	VISFATIN	Secreted Signaling	PMID: 28490838
	1714	Serous	Serous	NAMPT	INSR	0.0218511	0	NAMPT_INSR	NAMPT - INSR	VISFATIN	Secreted Signaling	PMID: 28490838
	1715	PNEC	Serous	NAMPT	INSR	0.0185614	0	NAMPT_INSR	NAMPT - INSR	VISFATIN	Secreted Signaling	PMID: 28490838
	1716	Aw.Secretory	Serous	NAMPT	INSR	0.0279578	0	NAMPT_INSR	NAMPT - INSR	VISFATIN	Secreted Signaling	PMID: 28490838
	1717	BrAS	Serous	NAMPT	INSR	0.0338318	0	NAMPT_INSR	NAMPT - INSR	VISFATIN	Secreted Signaling	PMID: 28490838
	1718	BrAS.AT2	Serous	NAMPT	INSR	0.0295681	0	NAMPT_INSR	NAMPT - INSR	VISFATIN	Secreted Signaling	PMID: 28490838
	1719	AT2	Serous	NAMPT	INSR	0.0536756	0	NAMPT_INSR	NAMPT - INSR	VISFATIN	Secreted Signaling	PMID: 28490838
	1720	AT2.p	Serous	NAMPT	INSR	0.0235487	0	NAMPT_INSR	NAMPT - INSR	VISFATIN	Secreted Signaling	PMID: 28490838
	1721	AT2.AT1	Serous	NAMPT	INSR	0.024785	0	NAMPT_INSR	NAMPT - INSR	VISFATIN	Secreted Signaling	PMID: 28490838
	1722	AT1	Serous	NAMPT	INSR	0.0178885	0	NAMPT_INSR	NAMPT - INSR	VISFATIN	Secreted Signaling	PMID: 28490838
	1723	AlvFB	Serous	NAMPT	INSR	0.0395877	0	NAMPT_INSR	NAMPT - INSR	VISFATIN	Secreted Signaling	PMID: 28490838
	1724	AdvFB	Serous	NAMPT	INSR	0.0485117	0	NAMPT_INSR	NAMPT - INSR	VISFATIN	Secreted Signaling	PMID: 28490838
	1725	AdvFB.subpl	Serous	NAMPT	INSR	0.229393	0	NAMPT_INSR	NAMPT - INSR	VISFATIN	Secreted Signaling	PMID: 28490838
	1726	SCMF	Serous	NAMPT	INSR	0.0273739	0	NAMPT_INSR	NAMPT - INSR	VISFATIN	Secreted Signaling	PMID: 28490838
	1727	ASMC	Serous	NAMPT	INSR	0.0314321	0	NAMPT_INSR	NAMPT - INSR	VISFATIN	Secreted Signaling	PMID: 28490838
	1728	VSMC	Serous	NAMPT	INSR	0.0336315	0	NAMPT_INSR	NAMPT - INSR	VISFATIN	Secreted Signaling	PMID: 28490838
	1729	Pericyte	Serous	NAMPT	INSR	0.0286214	0	NAMPT_INSR	NAMPT - INSR	VISFATIN	Secreted Signaling	PMID: 28490838
	1730	AEC	Serous	NAMPT	INSR	0.0366564	0	NAMPT_INSR	NAMPT - INSR	VISFATIN	Secreted Signaling	PMID: 28490838
	1731	CAP1	Serous	NAMPT	INSR	0.0372312	0	NAMPT_INSR	NAMPT - INSR	VISFATIN	Secreted Signaling	PMID: 28490838
	1732	PVEC	Serous	NAMPT	INSR	0.10376	0	NAMPT_INSR	NAMPT - INSR	VISFATIN	Secreted Signaling	PMID: 28490838
	1733	SVEC	Serous	NAMPT	INSR	0.0409427	0	NAMPT_INSR	NAMPT - INSR	VISFATIN	Secreted Signaling	PMID: 28490838
	1734	LEC	Serous	NAMPT	INSR	0.0346578	0	NAMPT_INSR	NAMPT - INSR	VISFATIN	Secreted Signaling	PMID: 28490838
	1735	AM	Serous	NAMPT	INSR	0.084546	0	NAMPT_INSR	NAMPT - INSR	VISFATIN	Secreted Signaling	PMID: 28490838
	1736	IVM	Serous	NAMPT	INSR	0.105641	0	NAMPT_INSR	NAMPT - INSR	VISFATIN	Secreted Signaling	PMID: 28490838
	1737	IM	Serous	NAMPT	INSR	0.0449705	0	NAMPT_INSR	NAMPT - INSR	VISFATIN	Secreted Signaling	PMID: 28490838
	1738	IM.p	Serous	NAMPT	INSR	0.0832608	0	NAMPT_INSR	NAMPT - INSR	VISFATIN	Secreted Signaling	PMID: 28490838
	1739	cDC1	Serous	NAMPT	INSR	0.0254999	0	NAMPT_INSR	NAMPT - INSR	VISFATIN	Secreted Signaling	PMID: 28490838
	1740	cDC2	Serous	NAMPT	INSR	0.0441442	0	NAMPT_INSR	NAMPT - INSR	VISFATIN	Secreted Signaling	PMID: 28490838
	1741	pMON	Serous	NAMPT	INSR	0.116379	0	NAMPT_INSR	NAMPT - INSR	VISFATIN	Secreted Signaling	PMID: 28490838
	1742	iMON	Serous	NAMPT	INSR	0.116627	0	NAMPT_INSR	NAMPT - INSR	VISFATIN	Secreted Signaling	PMID: 28490838
	1743	Neutrophil	Serous	NAMPT	INSR	0.243808	0	NAMPT_INSR	NAMPT - INSR	VISFATIN	Secreted Signaling	PMID: 28490838
	1744	AT2	PNEC	NAMPT	INSR	0.00940597	0	NAMPT_INSR	NAMPT - INSR	VISFATIN	Secreted Signaling	PMID: 28490838
	1745	AdvFB	PNEC	NAMPT	INSR	0.00846299	0	NAMPT_INSR	NAMPT - INSR	VISFATIN	Secreted Signaling	PMID: 28490838
	1746	AdvFB.subpl	PNEC	NAMPT	INSR	0.0474678	0	NAMPT_INSR	NAMPT - INSR	VISFATIN	Secreted Signaling	PMID: 28490838
	1747	PVEC	PNEC	NAMPT	INSR	0.0190125	0	NAMPT_INSR	NAMPT - INSR	VISFATIN	Secreted Signaling	PMID: 28490838
	1748	AM	PNEC	NAMPT	INSR	0.0152253	0	NAMPT_INSR	NAMPT - INSR	VISFATIN	Secreted Signaling	PMID: 28490838
	1749	IVM	PNEC	NAMPT	INSR	0.0193905	0	NAMPT_INSR	NAMPT - INSR	VISFATIN	Secreted Signaling	PMID: 28490838
	1750	IM.p	PNEC	NAMPT	INSR	0.0149766	0	NAMPT_INSR	NAMPT - INSR	VISFATIN	Secreted Signaling	PMID: 28490838
	1751	pMON	PNEC	NAMPT	INSR	0.0215728	0	NAMPT_INSR	NAMPT - INSR	VISFATIN	Secreted Signaling	PMID: 28490838
	1752	iMON	PNEC	NAMPT	INSR	0.0216237	0	NAMPT_INSR	NAMPT - INSR	VISFATIN	Secreted Signaling	PMID: 28490838
	1753	Neutrophil	PNEC	NAMPT	INSR	0.0512103	0	NAMPT_INSR	NAMPT - INSR	VISFATIN	Secreted Signaling	PMID: 28490838
	1754	Basal	Multiciliated	NAMPT	INSR	0.010837	0	NAMPT_INSR	NAMPT - INSR	VISFATIN	Secreted Signaling	PMID: 28490838
	1755	Serous	Multiciliated	NAMPT	INSR	0.00928979	0	NAMPT_INSR	NAMPT - INSR	VISFATIN	Secreted Signaling	PMID: 28490838
	1756	Aw.Secretory	Multiciliated	NAMPT	INSR	0.0119288	0	NAMPT_INSR	NAMPT - INSR	VISFATIN	Secreted Signaling	PMID: 28490838
	1757	BrAS	Multiciliated	NAMPT	INSR	0.0144852	0	NAMPT_INSR	NAMPT - INSR	VISFATIN	Secreted Signaling	PMID: 28490838
	1758	BrAS.AT2	Multiciliated	NAMPT	INSR	0.0126279	0	NAMPT_INSR	NAMPT - INSR	VISFATIN	Secreted Signaling	PMID: 28490838
	1759	AT2	Multiciliated	NAMPT	INSR	0.0232546	0	NAMPT_INSR	NAMPT - INSR	VISFATIN	Secreted Signaling	PMID: 28490838
	1760	AT2.p	Multiciliated	NAMPT	INSR	0.0100215	0	NAMPT_INSR	NAMPT - INSR	VISFATIN	Secreted Signaling	PMID: 28490838
	1761	AT2.AT1	Multiciliated	NAMPT	INSR	0.0105553	0	NAMPT_INSR	NAMPT - INSR	VISFATIN	Secreted Signaling	PMID: 28490838
	1762	AT1	Multiciliated	NAMPT	INSR	0.00758747	0.04	NAMPT_INSR	NAMPT - INSR	VISFATIN	Secreted Signaling	PMID: 28490838
	1763	AlvFB	Multiciliated	NAMPT	INSR	0.0170076	0	NAMPT_INSR	NAMPT - INSR	VISFATIN	Secreted Signaling	PMID: 28490838
	1764	AdvFB	Multiciliated	NAMPT	INSR	0.0209526	0	NAMPT_INSR	NAMPT - INSR	VISFATIN	Secreted Signaling	PMID: 28490838
	1765	AdvFB.subpl	Multiciliated	NAMPT	INSR	0.111072	0	NAMPT_INSR	NAMPT - INSR	VISFATIN	Secreted Signaling	PMID: 28490838
	1766	SCMF	Multiciliated	NAMPT	INSR	0.0116756	0	NAMPT_INSR	NAMPT - INSR	VISFATIN	Secreted Signaling	PMID: 28490838
	1767	ASMC	Multiciliated	NAMPT	INSR	0.0134387	0	NAMPT_INSR	NAMPT - INSR	VISFATIN	Secreted Signaling	PMID: 28490838
	1768	VSMC	Multiciliated	NAMPT	INSR	0.0143978	0	NAMPT_INSR	NAMPT - INSR	VISFATIN	Secreted Signaling	PMID: 28490838
	1769	Pericyte	Multiciliated	NAMPT	INSR	0.0122167	0	NAMPT_INSR	NAMPT - INSR	VISFATIN	Secreted Signaling	PMID: 28490838
	1770	AEC	Multiciliated	NAMPT	INSR	0.0157209	0	NAMPT_INSR	NAMPT - INSR	VISFATIN	Secreted Signaling	PMID: 28490838
	1771	CAP1	Multiciliated	NAMPT	INSR	0.0159729	0	NAMPT_INSR	NAMPT - INSR	VISFATIN	Secreted Signaling	PMID: 28490838
	1772	PVEC	Multiciliated	NAMPT	INSR	0.0463432	0	NAMPT_INSR	NAMPT - INSR	VISFATIN	Secreted Signaling	PMID: 28490838
	1773	SVEC	Multiciliated	NAMPT	INSR	0.0176039	0	NAMPT_INSR	NAMPT - INSR	VISFATIN	Secreted Signaling	PMID: 28490838
	1774	LEC	Multiciliated	NAMPT	INSR	0.0148462	0	NAMPT_INSR	NAMPT - INSR	VISFATIN	Secreted Signaling	PMID: 28490838
	1775	AM	Multiciliated	NAMPT	INSR	0.037319	0	NAMPT_INSR	NAMPT - INSR	VISFATIN	Secreted Signaling	PMID: 28490838
	1776	IVM	Multiciliated	NAMPT	INSR	0.0472384	0	NAMPT_INSR	NAMPT - INSR	VISFATIN	Secreted Signaling	PMID: 28490838
	1777	IM	Multiciliated	NAMPT	INSR	0.0193821	0	NAMPT_INSR	NAMPT - INSR	VISFATIN	Secreted Signaling	PMID: 28490838
	1778	IM.p	Multiciliated	NAMPT	INSR	0.0367229	0	NAMPT_INSR	NAMPT - INSR	VISFATIN	Secreted Signaling	PMID: 28490838
	1779	cDC1	Multiciliated	NAMPT	INSR	0.0108643	0	NAMPT_INSR	NAMPT - INSR	VISFATIN	Secreted Signaling	PMID: 28490838
	1780	cDC2	Multiciliated	NAMPT	INSR	0.0190166	0	NAMPT_INSR	NAMPT - INSR	VISFATIN	Secreted Signaling	PMID: 28490838
	1781	pMON	Multiciliated	NAMPT	INSR	0.0523875	0	NAMPT_INSR	NAMPT - INSR	VISFATIN	Secreted Signaling	PMID: 28490838
	1782	iMON	Multiciliated	NAMPT	INSR	0.0525073	0	NAMPT_INSR	NAMPT - INSR	VISFATIN	Secreted Signaling	PMID: 28490838
	1783	Neutrophil	Multiciliated	NAMPT	INSR	0.119202	0	NAMPT_INSR	NAMPT - INSR	VISFATIN	Secreted Signaling	PMID: 28490838
	1784	Basal	Aw.Secretory	NAMPT	INSR	0.0305897	0	NAMPT_INSR	NAMPT - INSR	VISFATIN	Secreted Signaling	PMID: 28490838
	1785	Serous	Aw.Secretory	NAMPT	INSR	0.0262974	0	NAMPT_INSR	NAMPT - INSR	VISFATIN	Secreted Signaling	PMID: 28490838
	1786	PNEC	Aw.Secretory	NAMPT	INSR	0.0223536	0	NAMPT_INSR	NAMPT - INSR	VISFATIN	Secreted Signaling	PMID: 28490838
	1787	Aw.Secretory	Aw.Secretory	NAMPT	INSR	0.033604	0	NAMPT_INSR	NAMPT - INSR	VISFATIN	Secreted Signaling	PMID: 28490838
	1788	BrAS	Aw.Secretory	NAMPT	INSR	0.0406147	0	NAMPT_INSR	NAMPT - INSR	VISFATIN	Secreted Signaling	PMID: 28490838
	1789	BrAS.AT2	Aw.Secretory	NAMPT	INSR	0.0355276	0	NAMPT_INSR	NAMPT - INSR	VISFATIN	Secreted Signaling	PMID: 28490838
	1790	AT2	Aw.Secretory	NAMPT	INSR	0.0641727	0	NAMPT_INSR	NAMPT - INSR	VISFATIN	Secreted Signaling	PMID: 28490838
	1791	AT2.p	Aw.Secretory	NAMPT	INSR	0.0283305	0	NAMPT_INSR	NAMPT - INSR	VISFATIN	Secreted Signaling	PMID: 28490838
	1792	AT2.AT1	Aw.Secretory	NAMPT	INSR	0.0298101	0	NAMPT_INSR	NAMPT - INSR	VISFATIN	Secreted Signaling	PMID: 28490838
	1793	AT1	Aw.Secretory	NAMPT	INSR	0.0215463	0	NAMPT_INSR	NAMPT - INSR	VISFATIN	Secreted Signaling	PMID: 28490838
	1794	AlvFB	Aw.Secretory	NAMPT	INSR	0.047468	0	NAMPT_INSR	NAMPT - INSR	VISFATIN	Secreted Signaling	PMID: 28490838
	1795	AdvFB	Aw.Secretory	NAMPT	INSR	0.058061	0	NAMPT_INSR	NAMPT - INSR	VISFATIN	Secreted Signaling	PMID: 28490838
	1796	AdvFB.subpl	Aw.Secretory	NAMPT	INSR	0.264645	0	NAMPT_INSR	NAMPT - INSR	VISFATIN	Secreted Signaling	PMID: 28490838
	1797	SCMF	Aw.Secretory	NAMPT	INSR	0.0329062	0	NAMPT_INSR	NAMPT - INSR	VISFATIN	Secreted Signaling	PMID: 28490838
	1798	ASMC	Aw.Secretory	NAMPT	INSR	0.0377527	0	NAMPT_INSR	NAMPT - INSR	VISFATIN	Secreted Signaling	PMID: 28490838
	1799	VSMC	Aw.Secretory	NAMPT	INSR	0.0403759	0	NAMPT_INSR	NAMPT - INSR	VISFATIN	Secreted Signaling	PMID: 28490838
	1800	Pericyte	Aw.Secretory	NAMPT	INSR	0.0343968	0	NAMPT_INSR	NAMPT - INSR	VISFATIN	Secreted Signaling	PMID: 28490838
	1801	AEC	Aw.Secretory	NAMPT	INSR	0.0439798	0	NAMPT_INSR	NAMPT - INSR	VISFATIN	Secreted Signaling	PMID: 28490838
	1802	CAP1	Aw.Secretory	NAMPT	INSR	0.0446642	0	NAMPT_INSR	NAMPT - INSR	VISFATIN	Secreted Signaling	PMID: 28490838
	1803	PVEC	Aw.Secretory	NAMPT	INSR	0.122781	0	NAMPT_INSR	NAMPT - INSR	VISFATIN	Secreted Signaling	PMID: 28490838
	1804	SVEC	Aw.Secretory	NAMPT	INSR	0.0490789	0	NAMPT_INSR	NAMPT - INSR	VISFATIN	Secreted Signaling	PMID: 28490838
	1805	LEC	Aw.Secretory	NAMPT	INSR	0.0415992	0	NAMPT_INSR	NAMPT - INSR	VISFATIN	Secreted Signaling	PMID: 28490838
	1806	AM	Aw.Secretory	NAMPT	INSR	0.10044	0	NAMPT_INSR	NAMPT - INSR	VISFATIN	Secreted Signaling	PMID: 28490838
	1807	IVM	Aw.Secretory	NAMPT	INSR	0.124959	0	NAMPT_INSR	NAMPT - INSR	VISFATIN	Secreted Signaling	PMID: 28490838
	1808	IM	Aw.Secretory	NAMPT	INSR	0.0538622	0	NAMPT_INSR	NAMPT - INSR	VISFATIN	Secreted Signaling	PMID: 28490838
	1809	IM.p	Aw.Secretory	NAMPT	INSR	0.098939	0	NAMPT_INSR	NAMPT - INSR	VISFATIN	Secreted Signaling	PMID: 28490838
	1810	cDC1	Aw.Secretory	NAMPT	INSR	0.0306654	0	NAMPT_INSR	NAMPT - INSR	VISFATIN	Secreted Signaling	PMID: 28490838
	1811	cDC2	Aw.Secretory	NAMPT	INSR	0.0528815	0	NAMPT_INSR	NAMPT - INSR	VISFATIN	Secreted Signaling	PMID: 28490838
	1812	pMON	Aw.Secretory	NAMPT	INSR	0.137358	0	NAMPT_INSR	NAMPT - INSR	VISFATIN	Secreted Signaling	PMID: 28490838
	1813	iMON	Aw.Secretory	NAMPT	INSR	0.137644	0	NAMPT_INSR	NAMPT - INSR	VISFATIN	Secreted Signaling	PMID: 28490838
	1814	Neutrophil	Aw.Secretory	NAMPT	INSR	0.280468	0	NAMPT_INSR	NAMPT - INSR	VISFATIN	Secreted Signaling	PMID: 28490838
	1815	Basal	BrAS	NAMPT	INSR	0.0213821	0	NAMPT_INSR	NAMPT - INSR	VISFATIN	Secreted Signaling	PMID: 28490838
	1816	Serous	BrAS	NAMPT	INSR	0.0183574	0	NAMPT_INSR	NAMPT - INSR	VISFATIN	Secreted Signaling	PMID: 28490838
	1817	PNEC	BrAS	NAMPT	INSR	0.0155853	0	NAMPT_INSR	NAMPT - INSR	VISFATIN	Secreted Signaling	PMID: 28490838
	1818	Aw.Secretory	BrAS	NAMPT	INSR	0.0235111	0	NAMPT_INSR	NAMPT - INSR	VISFATIN	Secreted Signaling	PMID: 28490838
	1819	BrAS	BrAS	NAMPT	INSR	0.0284782	0	NAMPT_INSR	NAMPT - INSR	VISFATIN	Secreted Signaling	PMID: 28490838
	1820	BrAS.AT2	BrAS	NAMPT	INSR	0.0248719	0	NAMPT_INSR	NAMPT - INSR	VISFATIN	Secreted Signaling	PMID: 28490838
	1821	AT2	BrAS	NAMPT	INSR	0.0453292	0	NAMPT_INSR	NAMPT - INSR	VISFATIN	Secreted Signaling	PMID: 28490838
	1822	AT2.p	BrAS	NAMPT	INSR	0.019789	0	NAMPT_INSR	NAMPT - INSR	VISFATIN	Secreted Signaling	PMID: 28490838
	1823	AT2.AT1	BrAS	NAMPT	INSR	0.0208321	0	NAMPT_INSR	NAMPT - INSR	VISFATIN	Secreted Signaling	PMID: 28490838
	1824	AT1	BrAS	NAMPT	INSR	0.0150186	0	NAMPT_INSR	NAMPT - INSR	VISFATIN	Secreted Signaling	PMID: 28490838
	1825	AlvFB	BrAS	NAMPT	INSR	0.0333548	0	NAMPT_INSR	NAMPT - INSR	VISFATIN	Secreted Signaling	PMID: 28490838
	1826	AdvFB	BrAS	NAMPT	INSR	0.0409336	0	NAMPT_INSR	NAMPT - INSR	VISFATIN	Secreted Signaling	PMID: 28490838
	1827	AdvFB.subpl	BrAS	NAMPT	INSR	0.199483	0	NAMPT_INSR	NAMPT - INSR	VISFATIN	Secreted Signaling	PMID: 28490838
	1828	SCMF	BrAS	NAMPT	INSR	0.0230179	0	NAMPT_INSR	NAMPT - INSR	VISFATIN	Secreted Signaling	PMID: 28490838
	1829	ASMC	BrAS	NAMPT	INSR	0.0264479	0	NAMPT_INSR	NAMPT - INSR	VISFATIN	Secreted Signaling	PMID: 28490838
	1830	VSMC	BrAS	NAMPT	INSR	0.0283087	0	NAMPT_INSR	NAMPT - INSR	VISFATIN	Secreted Signaling	PMID: 28490838
	1831	Pericyte	BrAS	NAMPT	INSR	0.0240717	0	NAMPT_INSR	NAMPT - INSR	VISFATIN	Secreted Signaling	PMID: 28490838
	1832	AEC	BrAS	NAMPT	INSR	0.0308701	0	NAMPT_INSR	NAMPT - INSR	VISFATIN	Secreted Signaling	PMID: 28490838
	1833	CAP1	BrAS	NAMPT	INSR	0.0313572	0	NAMPT_INSR	NAMPT - INSR	VISFATIN	Secreted Signaling	PMID: 28490838
	1834	PVEC	BrAS	NAMPT	INSR	0.0883524	0	NAMPT_INSR	NAMPT - INSR	VISFATIN	Secreted Signaling	PMID: 28490838
	1835	SVEC	BrAS	NAMPT	INSR	0.0345041	0	NAMPT_INSR	NAMPT - INSR	VISFATIN	Secreted Signaling	PMID: 28490838
	1836	LEC	BrAS	NAMPT	INSR	0.0291775	0	NAMPT_INSR	NAMPT - INSR	VISFATIN	Secreted Signaling	PMID: 28490838
	1837	AM	BrAS	NAMPT	INSR	0.0717635	0	NAMPT_INSR	NAMPT - INSR	VISFATIN	Secreted Signaling	PMID: 28490838
	1838	IVM	BrAS	NAMPT	INSR	0.0899825	0	NAMPT_INSR	NAMPT - INSR	VISFATIN	Secreted Signaling	PMID: 28490838
	1839	IM	BrAS	NAMPT	INSR	0.0379235	0	NAMPT_INSR	NAMPT - INSR	VISFATIN	Secreted Signaling	PMID: 28490838
	1840	IM.p	BrAS	NAMPT	INSR	0.0706576	0	NAMPT_INSR	NAMPT - INSR	VISFATIN	Secreted Signaling	PMID: 28490838
	1841	cDC1	BrAS	NAMPT	INSR	0.0214355	0	NAMPT_INSR	NAMPT - INSR	VISFATIN	Secreted Signaling	PMID: 28490838
	1842	cDC2	BrAS	NAMPT	INSR	0.0372216	0	NAMPT_INSR	NAMPT - INSR	VISFATIN	Secreted Signaling	PMID: 28490838
	1843	pMON	BrAS	NAMPT	INSR	0.0993053	0	NAMPT_INSR	NAMPT - INSR	VISFATIN	Secreted Signaling	PMID: 28490838
	1844	iMON	BrAS	NAMPT	INSR	0.099521	0	NAMPT_INSR	NAMPT - INSR	VISFATIN	Secreted Signaling	PMID: 28490838
	1845	Neutrophil	BrAS	NAMPT	INSR	0.212537	0	NAMPT_INSR	NAMPT - INSR	VISFATIN	Secreted Signaling	PMID: 28490838
	1846	Basal	BrAS.AT2	NAMPT	INSR	0.0135416	0	NAMPT_INSR	NAMPT - INSR	VISFATIN	Secreted Signaling	PMID: 28490838
	1847	Serous	BrAS.AT2	NAMPT	INSR	0.0116129	0	NAMPT_INSR	NAMPT - INSR	VISFATIN	Secreted Signaling	PMID: 28490838
	1848	PNEC	BrAS.AT2	NAMPT	INSR	0.00984902	0	NAMPT_INSR	NAMPT - INSR	VISFATIN	Secreted Signaling	PMID: 28490838
	1849	Aw.Secretory	BrAS.AT2	NAMPT	INSR	0.0149019	0	NAMPT_INSR	NAMPT - INSR	VISFATIN	Secreted Signaling	PMID: 28490838
	1850	BrAS	BrAS.AT2	NAMPT	INSR	0.0180838	0	NAMPT_INSR	NAMPT - INSR	VISFATIN	Secreted Signaling	PMID: 28490838
	1851	BrAS.AT2	BrAS.AT2	NAMPT	INSR	0.0157724	0	NAMPT_INSR	NAMPT - INSR	VISFATIN	Secreted Signaling	PMID: 28490838
	1852	AT2	BrAS.AT2	NAMPT	INSR	0.0289677	0	NAMPT_INSR	NAMPT - INSR	VISFATIN	Secreted Signaling	PMID: 28490838
	1853	AT2.p	BrAS.AT2	NAMPT	INSR	0.0125253	0	NAMPT_INSR	NAMPT - INSR	VISFATIN	Secreted Signaling	PMID: 28490838
	1854	AT2.AT1	BrAS.AT2	NAMPT	INSR	0.0131906	0	NAMPT_INSR	NAMPT - INSR	VISFATIN	Secreted Signaling	PMID: 28490838
	1855	AT1	BrAS.AT2	NAMPT	INSR	0.00948893	0	NAMPT_INSR	NAMPT - INSR	VISFATIN	Secreted Signaling	PMID: 28490838
	1856	AlvFB	BrAS.AT2	NAMPT	INSR	0.0212193	0	NAMPT_INSR	NAMPT - INSR	VISFATIN	Secreted Signaling	PMID: 28490838
	1857	AdvFB	BrAS.AT2	NAMPT	INSR	0.0261153	0	NAMPT_INSR	NAMPT - INSR	VISFATIN	Secreted Signaling	PMID: 28490838
	1858	AdvFB.subpl	BrAS.AT2	NAMPT	INSR	0.13537	0	NAMPT_INSR	NAMPT - INSR	VISFATIN	Secreted Signaling	PMID: 28490838
	1859	SCMF	BrAS.AT2	NAMPT	INSR	0.0145865	0	NAMPT_INSR	NAMPT - INSR	VISFATIN	Secreted Signaling	PMID: 28490838
	1860	ASMC	BrAS.AT2	NAMPT	INSR	0.0167817	0	NAMPT_INSR	NAMPT - INSR	VISFATIN	Secreted Signaling	PMID: 28490838
	1861	VSMC	BrAS.AT2	NAMPT	INSR	0.017975	0	NAMPT_INSR	NAMPT - INSR	VISFATIN	Secreted Signaling	PMID: 28490838
	1862	Pericyte	BrAS.AT2	NAMPT	INSR	0.0152604	0	NAMPT_INSR	NAMPT - INSR	VISFATIN	Secreted Signaling	PMID: 28490838
	1863	AEC	BrAS.AT2	NAMPT	INSR	0.0196203	0	NAMPT_INSR	NAMPT - INSR	VISFATIN	Secreted Signaling	PMID: 28490838
	1864	CAP1	BrAS.AT2	NAMPT	INSR	0.0199335	0	NAMPT_INSR	NAMPT - INSR	VISFATIN	Secreted Signaling	PMID: 28490838
	1865	PVEC	BrAS.AT2	NAMPT	INSR	0.0573953	0	NAMPT_INSR	NAMPT - INSR	VISFATIN	Secreted Signaling	PMID: 28490838
	1866	SVEC	BrAS.AT2	NAMPT	INSR	0.02196	0	NAMPT_INSR	NAMPT - INSR	VISFATIN	Secreted Signaling	PMID: 28490838
	1867	LEC	BrAS.AT2	NAMPT	INSR	0.0185327	0	NAMPT_INSR	NAMPT - INSR	VISFATIN	Secreted Signaling	PMID: 28490838
	1868	AM	BrAS.AT2	NAMPT	INSR	0.0463235	0	NAMPT_INSR	NAMPT - INSR	VISFATIN	Secreted Signaling	PMID: 28490838
	1869	IVM	BrAS.AT2	NAMPT	INSR	0.0584909	0	NAMPT_INSR	NAMPT - INSR	VISFATIN	Secreted Signaling	PMID: 28490838
	1870	IM	BrAS.AT2	NAMPT	INSR	0.0241674	0	NAMPT_INSR	NAMPT - INSR	VISFATIN	Secreted Signaling	PMID: 28490838
	1871	IM.p	BrAS.AT2	NAMPT	INSR	0.0455904	0	NAMPT_INSR	NAMPT - INSR	VISFATIN	Secreted Signaling	PMID: 28490838
	1872	cDC1	BrAS.AT2	NAMPT	INSR	0.0135757	0	NAMPT_INSR	NAMPT - INSR	VISFATIN	Secreted Signaling	PMID: 28490838
	1873	cDC2	BrAS.AT2	NAMPT	INSR	0.0237138	0	NAMPT_INSR	NAMPT - INSR	VISFATIN	Secreted Signaling	PMID: 28490838
	1874	pMON	BrAS.AT2	NAMPT	INSR	0.0647832	0	NAMPT_INSR	NAMPT - INSR	VISFATIN	Secreted Signaling	PMID: 28490838
	1875	iMON	BrAS.AT2	NAMPT	INSR	0.0649294	0	NAMPT_INSR	NAMPT - INSR	VISFATIN	Secreted Signaling	PMID: 28490838
	1876	Neutrophil	BrAS.AT2	NAMPT	INSR	0.144988	0	NAMPT_INSR	NAMPT - INSR	VISFATIN	Secreted Signaling	PMID: 28490838
	1877	Basal	AT2	NAMPT	INSR	0.0109557	0	NAMPT_INSR	NAMPT - INSR	VISFATIN	Secreted Signaling	PMID: 28490838
	1878	Serous	AT2	NAMPT	INSR	0.00939171	0	NAMPT_INSR	NAMPT - INSR	VISFATIN	Secreted Signaling	PMID: 28490838
	1879	Aw.Secretory	AT2	NAMPT	INSR	0.0120593	0	NAMPT_INSR	NAMPT - INSR	VISFATIN	Secreted Signaling	PMID: 28490838
	1880	BrAS	AT2	NAMPT	INSR	0.0146433	0	NAMPT_INSR	NAMPT - INSR	VISFATIN	Secreted Signaling	PMID: 28490838
	1881	BrAS.AT2	AT2	NAMPT	INSR	0.0127659	0	NAMPT_INSR	NAMPT - INSR	VISFATIN	Secreted Signaling	PMID: 28490838
	1882	AT2	AT2	NAMPT	INSR	0.0235061	0	NAMPT_INSR	NAMPT - INSR	VISFATIN	Secreted Signaling	PMID: 28490838
	1883	AT2.p	AT2	NAMPT	INSR	0.0101314	0	NAMPT_INSR	NAMPT - INSR	VISFATIN	Secreted Signaling	PMID: 28490838
	1884	AT2.AT1	AT2	NAMPT	INSR	0.010671	0	NAMPT_INSR	NAMPT - INSR	VISFATIN	Secreted Signaling	PMID: 28490838
	1885	AT1	AT2	NAMPT	INSR	0.00767086	0.03	NAMPT_INSR	NAMPT - INSR	VISFATIN	Secreted Signaling	PMID: 28490838
	1886	AlvFB	AT2	NAMPT	INSR	0.0171927	0	NAMPT_INSR	NAMPT - INSR	VISFATIN	Secreted Signaling	PMID: 28490838
	1887	AdvFB	AT2	NAMPT	INSR	0.0211797	0	NAMPT_INSR	NAMPT - INSR	VISFATIN	Secreted Signaling	PMID: 28490838
	1888	AdvFB.subpl	AT2	NAMPT	INSR	0.112164	0	NAMPT_INSR	NAMPT - INSR	VISFATIN	Secreted Signaling	PMID: 28490838
	1889	SCMF	AT2	NAMPT	INSR	0.0118034	0	NAMPT_INSR	NAMPT - INSR	VISFATIN	Secreted Signaling	PMID: 28490838
	1890	ASMC	AT2	NAMPT	INSR	0.0135855	0	NAMPT_INSR	NAMPT - INSR	VISFATIN	Secreted Signaling	PMID: 28490838
	1891	VSMC	AT2	NAMPT	INSR	0.0145549	0	NAMPT_INSR	NAMPT - INSR	VISFATIN	Secreted Signaling	PMID: 28490838
	1892	Pericyte	AT2	NAMPT	INSR	0.0123503	0	NAMPT_INSR	NAMPT - INSR	VISFATIN	Secreted Signaling	PMID: 28490838
	1893	AEC	AT2	NAMPT	INSR	0.0158922	0	NAMPT_INSR	NAMPT - INSR	VISFATIN	Secreted Signaling	PMID: 28490838
	1894	CAP1	AT2	NAMPT	INSR	0.0161469	0	NAMPT_INSR	NAMPT - INSR	VISFATIN	Secreted Signaling	PMID: 28490838
	1895	PVEC	AT2	NAMPT	INSR	0.0468324	0	NAMPT_INSR	NAMPT - INSR	VISFATIN	Secreted Signaling	PMID: 28490838
	1896	SVEC	AT2	NAMPT	INSR	0.0177954	0	NAMPT_INSR	NAMPT - INSR	VISFATIN	Secreted Signaling	PMID: 28490838
	1897	LEC	AT2	NAMPT	INSR	0.0150081	0	NAMPT_INSR	NAMPT - INSR	VISFATIN	Secreted Signaling	PMID: 28490838
	1898	AM	AT2	NAMPT	INSR	0.0377167	0	NAMPT_INSR	NAMPT - INSR	VISFATIN	Secreted Signaling	PMID: 28490838
	1899	IVM	AT2	NAMPT	INSR	0.0477366	0	NAMPT_INSR	NAMPT - INSR	VISFATIN	Secreted Signaling	PMID: 28490838
	1900	IM	AT2	NAMPT	INSR	0.0195926	0	NAMPT_INSR	NAMPT - INSR	VISFATIN	Secreted Signaling	PMID: 28490838
	1901	IM.p	AT2	NAMPT	INSR	0.0371145	0	NAMPT_INSR	NAMPT - INSR	VISFATIN	Secreted Signaling	PMID: 28490838
	1902	cDC1	AT2	NAMPT	INSR	0.0109833	0	NAMPT_INSR	NAMPT - INSR	VISFATIN	Secreted Signaling	PMID: 28490838
	1903	cDC2	AT2	NAMPT	INSR	0.0192232	0	NAMPT_INSR	NAMPT - INSR	VISFATIN	Secreted Signaling	PMID: 28490838
	1904	pMON	AT2	NAMPT	INSR	0.052937	0	NAMPT_INSR	NAMPT - INSR	VISFATIN	Secreted Signaling	PMID: 28490838
	1905	iMON	AT2	NAMPT	INSR	0.0530579	0	NAMPT_INSR	NAMPT - INSR	VISFATIN	Secreted Signaling	PMID: 28490838
	1906	Neutrophil	AT2	NAMPT	INSR	0.120363	0	NAMPT_INSR	NAMPT - INSR	VISFATIN	Secreted Signaling	PMID: 28490838
	1907	Basal	AT2.p	NAMPT	INSR	0.0109895	0	NAMPT_INSR	NAMPT - INSR	VISFATIN	Secreted Signaling	PMID: 28490838
	1908	Serous	AT2.p	NAMPT	INSR	0.00942074	0	NAMPT_INSR	NAMPT - INSR	VISFATIN	Secreted Signaling	PMID: 28490838
	1909	Aw.Secretory	AT2.p	NAMPT	INSR	0.0120965	0	NAMPT_INSR	NAMPT - INSR	VISFATIN	Secreted Signaling	PMID: 28490838
	1910	BrAS	AT2.p	NAMPT	INSR	0.0146884	0	NAMPT_INSR	NAMPT - INSR	VISFATIN	Secreted Signaling	PMID: 28490838
	1911	BrAS.AT2	AT2.p	NAMPT	INSR	0.0128053	0	NAMPT_INSR	NAMPT - INSR	VISFATIN	Secreted Signaling	PMID: 28490838
	1912	AT2	AT2.p	NAMPT	INSR	0.0235777	0	NAMPT_INSR	NAMPT - INSR	VISFATIN	Secreted Signaling	PMID: 28490838
	1913	AT2.p	AT2.p	NAMPT	INSR	0.0101627	0	NAMPT_INSR	NAMPT - INSR	VISFATIN	Secreted Signaling	PMID: 28490838
	1914	AT2.AT1	AT2.p	NAMPT	INSR	0.0107039	0	NAMPT_INSR	NAMPT - INSR	VISFATIN	Secreted Signaling	PMID: 28490838
	1915	AT1	AT2.p	NAMPT	INSR	0.00769461	0.01	NAMPT_INSR	NAMPT - INSR	VISFATIN	Secreted Signaling	PMID: 28490838
	1916	AlvFB	AT2.p	NAMPT	INSR	0.0172455	0	NAMPT_INSR	NAMPT - INSR	VISFATIN	Secreted Signaling	PMID: 28490838
	1917	AdvFB	AT2.p	NAMPT	INSR	0.0212444	0	NAMPT_INSR	NAMPT - INSR	VISFATIN	Secreted Signaling	PMID: 28490838
	1918	AdvFB.subpl	AT2.p	NAMPT	INSR	0.112475	0	NAMPT_INSR	NAMPT - INSR	VISFATIN	Secreted Signaling	PMID: 28490838
	1919	SCMF	AT2.p	NAMPT	INSR	0.0118398	0	NAMPT_INSR	NAMPT - INSR	VISFATIN	Secreted Signaling	PMID: 28490838
	1920	ASMC	AT2.p	NAMPT	INSR	0.0136274	0	NAMPT_INSR	NAMPT - INSR	VISFATIN	Secreted Signaling	PMID: 28490838
	1921	VSMC	AT2.p	NAMPT	INSR	0.0145997	0	NAMPT_INSR	NAMPT - INSR	VISFATIN	Secreted Signaling	PMID: 28490838
	1922	Pericyte	AT2.p	NAMPT	INSR	0.0123884	0	NAMPT_INSR	NAMPT - INSR	VISFATIN	Secreted Signaling	PMID: 28490838
	1923	AEC	AT2.p	NAMPT	INSR	0.015941	0	NAMPT_INSR	NAMPT - INSR	VISFATIN	Secreted Signaling	PMID: 28490838
	1924	CAP1	AT2.p	NAMPT	INSR	0.0161965	0	NAMPT_INSR	NAMPT - INSR	VISFATIN	Secreted Signaling	PMID: 28490838
	1925	PVEC	AT2.p	NAMPT	INSR	0.0469717	0	NAMPT_INSR	NAMPT - INSR	VISFATIN	Secreted Signaling	PMID: 28490838
	1926	SVEC	AT2.p	NAMPT	INSR	0.0178499	0	NAMPT_INSR	NAMPT - INSR	VISFATIN	Secreted Signaling	PMID: 28490838
	1927	LEC	AT2.p	NAMPT	INSR	0.0150543	0	NAMPT_INSR	NAMPT - INSR	VISFATIN	Secreted Signaling	PMID: 28490838
	1928	AM	AT2.p	NAMPT	INSR	0.0378299	0	NAMPT_INSR	NAMPT - INSR	VISFATIN	Secreted Signaling	PMID: 28490838
	1929	IVM	AT2.p	NAMPT	INSR	0.0478784	0	NAMPT_INSR	NAMPT - INSR	VISFATIN	Secreted Signaling	PMID: 28490838
	1930	IM	AT2.p	NAMPT	INSR	0.0196525	0	NAMPT_INSR	NAMPT - INSR	VISFATIN	Secreted Signaling	PMID: 28490838
	1931	IM.p	AT2.p	NAMPT	INSR	0.037226	0	NAMPT_INSR	NAMPT - INSR	VISFATIN	Secreted Signaling	PMID: 28490838
	1932	cDC1	AT2.p	NAMPT	INSR	0.0110172	0	NAMPT_INSR	NAMPT - INSR	VISFATIN	Secreted Signaling	PMID: 28490838
	1933	cDC2	AT2.p	NAMPT	INSR	0.019282	0	NAMPT_INSR	NAMPT - INSR	VISFATIN	Secreted Signaling	PMID: 28490838
	1934	pMON	AT2.p	NAMPT	INSR	0.0530935	0	NAMPT_INSR	NAMPT - INSR	VISFATIN	Secreted Signaling	PMID: 28490838
	1935	iMON	AT2.p	NAMPT	INSR	0.0532147	0	NAMPT_INSR	NAMPT - INSR	VISFATIN	Secreted Signaling	PMID: 28490838
	1936	Neutrophil	AT2.p	NAMPT	INSR	0.120693	0	NAMPT_INSR	NAMPT - INSR	VISFATIN	Secreted Signaling	PMID: 28490838
	1937	Basal	AT2.AT1	NAMPT	INSR	0.00894442	0	NAMPT_INSR	NAMPT - INSR	VISFATIN	Secreted Signaling	PMID: 28490838
	1938	Serous	AT2.AT1	NAMPT	INSR	0.00766535	0.04	NAMPT_INSR	NAMPT - INSR	VISFATIN	Secreted Signaling	PMID: 28490838
	1939	Aw.Secretory	AT2.AT1	NAMPT	INSR	0.00984747	0	NAMPT_INSR	NAMPT - INSR	VISFATIN	Secreted Signaling	PMID: 28490838
	1940	BrAS	AT2.AT1	NAMPT	INSR	0.0119633	0	NAMPT_INSR	NAMPT - INSR	VISFATIN	Secreted Signaling	PMID: 28490838
	1941	BrAS.AT2	AT2.AT1	NAMPT	INSR	0.0104259	0	NAMPT_INSR	NAMPT - INSR	VISFATIN	Secreted Signaling	PMID: 28490838
	1942	AT2	AT2.AT1	NAMPT	INSR	0.0192356	0	NAMPT_INSR	NAMPT - INSR	VISFATIN	Secreted Signaling	PMID: 28490838
	1943	AT2.p	AT2.AT1	NAMPT	INSR	0.00827019	0	NAMPT_INSR	NAMPT - INSR	VISFATIN	Secreted Signaling	PMID: 28490838
	1944	AT2.AT1	AT2.AT1	NAMPT	INSR	0.00871152	0	NAMPT_INSR	NAMPT - INSR	VISFATIN	Secreted Signaling	PMID: 28490838
	1945	AlvFB	AT2.AT1	NAMPT	INSR	0.0140528	0	NAMPT_INSR	NAMPT - INSR	VISFATIN	Secreted Signaling	PMID: 28490838
	1946	AdvFB	AT2.AT1	NAMPT	INSR	0.0173244	0	NAMPT_INSR	NAMPT - INSR	VISFATIN	Secreted Signaling	PMID: 28490838
	1947	AdvFB.subpl	AT2.AT1	NAMPT	INSR	0.0933262	0	NAMPT_INSR	NAMPT - INSR	VISFATIN	Secreted Signaling	PMID: 28490838
	1948	SCMF	AT2.AT1	NAMPT	INSR	0.00963805	0	NAMPT_INSR	NAMPT - INSR	VISFATIN	Secreted Signaling	PMID: 28490838
	1949	ASMC	AT2.AT1	NAMPT	INSR	0.0110969	0	NAMPT_INSR	NAMPT - INSR	VISFATIN	Secreted Signaling	PMID: 28490838
	1950	VSMC	AT2.AT1	NAMPT	INSR	0.0118909	0	NAMPT_INSR	NAMPT - INSR	VISFATIN	Secreted Signaling	PMID: 28490838
	1951	Pericyte	AT2.AT1	NAMPT	INSR	0.0100857	0	NAMPT_INSR	NAMPT - INSR	VISFATIN	Secreted Signaling	PMID: 28490838
	1952	AEC	AT2.AT1	NAMPT	INSR	0.0129866	0	NAMPT_INSR	NAMPT - INSR	VISFATIN	Secreted Signaling	PMID: 28490838
	1953	CAP1	AT2.AT1	NAMPT	INSR	0.0131954	0	NAMPT_INSR	NAMPT - INSR	VISFATIN	Secreted Signaling	PMID: 28490838
	1954	PVEC	AT2.AT1	NAMPT	INSR	0.0384912	0	NAMPT_INSR	NAMPT - INSR	VISFATIN	Secreted Signaling	PMID: 28490838
	1955	SVEC	AT2.AT1	NAMPT	INSR	0.014547	0	NAMPT_INSR	NAMPT - INSR	VISFATIN	Secreted Signaling	PMID: 28490838
	1956	LEC	AT2.AT1	NAMPT	INSR	0.0122621	0	NAMPT_INSR	NAMPT - INSR	VISFATIN	Secreted Signaling	PMID: 28490838
	1957	AM	AT2.AT1	NAMPT	INSR	0.0309463	0	NAMPT_INSR	NAMPT - INSR	VISFATIN	Secreted Signaling	PMID: 28490838
	1958	IVM	AT2.AT1	NAMPT	INSR	0.0392409	0	NAMPT_INSR	NAMPT - INSR	VISFATIN	Secreted Signaling	PMID: 28490838
	1959	IM	AT2.AT1	NAMPT	INSR	0.0160214	0	NAMPT_INSR	NAMPT - INSR	VISFATIN	Secreted Signaling	PMID: 28490838
	1960	IM.p	AT2.AT1	NAMPT	INSR	0.0304488	0	NAMPT_INSR	NAMPT - INSR	VISFATIN	Secreted Signaling	PMID: 28490838
	1961	cDC1	AT2.AT1	NAMPT	INSR	0.00896704	0	NAMPT_INSR	NAMPT - INSR	VISFATIN	Secreted Signaling	PMID: 28490838
	1962	cDC2	AT2.AT1	NAMPT	INSR	0.0157183	0	NAMPT_INSR	NAMPT - INSR	VISFATIN	Secreted Signaling	PMID: 28490838
	1963	pMON	AT2.AT1	NAMPT	INSR	0.0435582	0	NAMPT_INSR	NAMPT - INSR	VISFATIN	Secreted Signaling	PMID: 28490838
	1964	iMON	AT2.AT1	NAMPT	INSR	0.0436587	0	NAMPT_INSR	NAMPT - INSR	VISFATIN	Secreted Signaling	PMID: 28490838
	1965	Neutrophil	AT2.AT1	NAMPT	INSR	0.100304	0	NAMPT_INSR	NAMPT - INSR	VISFATIN	Secreted Signaling	PMID: 28490838
	1966	AT2	AT1	NAMPT	INSR	0.00907299	0	NAMPT_INSR	NAMPT - INSR	VISFATIN	Secreted Signaling	PMID: 28490838
	1967	AdvFB	AT1	NAMPT	INSR	0.00816312	0	NAMPT_INSR	NAMPT - INSR	VISFATIN	Secreted Signaling	PMID: 28490838
	1968	AdvFB.subpl	AT1	NAMPT	INSR	0.0458497	0	NAMPT_INSR	NAMPT - INSR	VISFATIN	Secreted Signaling	PMID: 28490838
	1969	PVEC	AT1	NAMPT	INSR	0.0183457	0	NAMPT_INSR	NAMPT - INSR	VISFATIN	Secreted Signaling	PMID: 28490838
	1970	AM	AT1	NAMPT	INSR	0.0146893	0	NAMPT_INSR	NAMPT - INSR	VISFATIN	Secreted Signaling	PMID: 28490838
	1971	IVM	AT1	NAMPT	INSR	0.0187107	0	NAMPT_INSR	NAMPT - INSR	VISFATIN	Secreted Signaling	PMID: 28490838
	1972	IM.p	AT1	NAMPT	INSR	0.0144493	0	NAMPT_INSR	NAMPT - INSR	VISFATIN	Secreted Signaling	PMID: 28490838
	1973	pMON	AT1	NAMPT	INSR	0.0208182	0	NAMPT_INSR	NAMPT - INSR	VISFATIN	Secreted Signaling	PMID: 28490838
	1974	iMON	AT1	NAMPT	INSR	0.0208673	0	NAMPT_INSR	NAMPT - INSR	VISFATIN	Secreted Signaling	PMID: 28490838
	1975	Neutrophil	AT1	NAMPT	INSR	0.0494713	0	NAMPT_INSR	NAMPT - INSR	VISFATIN	Secreted Signaling	PMID: 28490838
	1976	AT2	Neural	NAMPT	INSR	0.0104093	0	NAMPT_INSR	NAMPT - INSR	VISFATIN	Secreted Signaling	PMID: 28490838
	1977	AdvFB	Neural	NAMPT	INSR	0.00936664	0	NAMPT_INSR	NAMPT - INSR	VISFATIN	Secreted Signaling	PMID: 28490838
	1978	AdvFB.subpl	Neural	NAMPT	INSR	0.0523165	0	NAMPT_INSR	NAMPT - INSR	VISFATIN	Secreted Signaling	PMID: 28490838
	1979	PVEC	Neural	NAMPT	INSR	0.0210187	0	NAMPT_INSR	NAMPT - INSR	VISFATIN	Secreted Signaling	PMID: 28490838
	1980	AM	Neural	NAMPT	INSR	0.0168387	0	NAMPT_INSR	NAMPT - INSR	VISFATIN	Secreted Signaling	PMID: 28490838
	1981	IVM	Neural	NAMPT	INSR	0.0214357	0	NAMPT_INSR	NAMPT - INSR	VISFATIN	Secreted Signaling	PMID: 28490838
	1982	IM	Neural	NAMPT	INSR	0.00865691	0	NAMPT_INSR	NAMPT - INSR	VISFATIN	Secreted Signaling	PMID: 28490838
	1983	IM.p	Neural	NAMPT	INSR	0.0165641	0	NAMPT_INSR	NAMPT - INSR	VISFATIN	Secreted Signaling	PMID: 28490838
	1984	cDC2	Neural	NAMPT	INSR	0.0084919	0.01	NAMPT_INSR	NAMPT - INSR	VISFATIN	Secreted Signaling	PMID: 28490838
	1985	pMON	Neural	NAMPT	INSR	0.0238426	0	NAMPT_INSR	NAMPT - INSR	VISFATIN	Secreted Signaling	PMID: 28490838
	1986	iMON	Neural	NAMPT	INSR	0.0238988	0	NAMPT_INSR	NAMPT - INSR	VISFATIN	Secreted Signaling	PMID: 28490838
	1987	Neutrophil	Neural	NAMPT	INSR	0.0564187	0	NAMPT_INSR	NAMPT - INSR	VISFATIN	Secreted Signaling	PMID: 28490838
	1988	Basal	AlvFB	NAMPT	INSR	0.012095	0	NAMPT_INSR	NAMPT - INSR	VISFATIN	Secreted Signaling	PMID: 28490838
	1989	Serous	AlvFB	NAMPT	INSR	0.0103701	0	NAMPT_INSR	NAMPT - INSR	VISFATIN	Secreted Signaling	PMID: 28490838
	1990	PNEC	AlvFB	NAMPT	INSR	0.00879333	0	NAMPT_INSR	NAMPT - INSR	VISFATIN	Secreted Signaling	PMID: 28490838
	1991	Aw.Secretory	AlvFB	NAMPT	INSR	0.0133119	0	NAMPT_INSR	NAMPT - INSR	VISFATIN	Secreted Signaling	PMID: 28490838
	1992	BrAS	AlvFB	NAMPT	INSR	0.0161599	0	NAMPT_INSR	NAMPT - INSR	VISFATIN	Secreted Signaling	PMID: 28490838
	1993	BrAS.AT2	AlvFB	NAMPT	INSR	0.0140908	0	NAMPT_INSR	NAMPT - INSR	VISFATIN	Secreted Signaling	PMID: 28490838
	1994	AT2	AlvFB	NAMPT	INSR	0.0259163	0	NAMPT_INSR	NAMPT - INSR	VISFATIN	Secreted Signaling	PMID: 28490838
	1995	AT2.p	AlvFB	NAMPT	INSR	0.0111859	0	NAMPT_INSR	NAMPT - INSR	VISFATIN	Secreted Signaling	PMID: 28490838
	1996	AT2.AT1	AlvFB	NAMPT	INSR	0.011781	0	NAMPT_INSR	NAMPT - INSR	VISFATIN	Secreted Signaling	PMID: 28490838
	1997	AT1	AlvFB	NAMPT	INSR	0.0084715	0	NAMPT_INSR	NAMPT - INSR	VISFATIN	Secreted Signaling	PMID: 28490838
	1998	AlvFB	AlvFB	NAMPT	INSR	0.0189682	0	NAMPT_INSR	NAMPT - INSR	VISFATIN	Secreted Signaling	PMID: 28490838
[truncated: 23,762 more rows]
