# Supplementary material for: A Multimodal Spatial and Epigenomic Atlas of Human Adult Lung Topography
Source: bioRxiv. 2025 May 23:2025.05.23.655666. Preprint. [Version 1] doi: 10.1101/2025.05.23.655666 (PMC12140004; doi:10.1101/2025.05.23.655666)
Supplement: Supplement 3 [file media-3.zip › Supplementary Tables snHLA/Supplementary Table 12 Subclass.L5 epigenomic features.xlsx]

## Sheet: Sheet 1
		Supplementary Table 12. Subclass level 5 cell type specific accessible regions and transcription factor motifs.
		Differentially Accessible Regions (DARs) (left), top ChromVAR transcription factor motifs (middle), and top active (accessible and expressed) ChromVAR transcription factor motifs (right).
		Differentially Accessible Regions (DARs)							Top Cell Type Specific TF Motif Accessibility (ChromVAR)									Top Cell Type Specific Active TF Motif Accessibility (ChromVAR, expressed in 10% of nuclei)
		Subclass.L5 Cluster	Region	P value (<0.001)	Q value	Log Fold Change (>1)			Subclass.L5 Cluster	Motif	P value	Average Difference	% Accessible Motif in Cluster	% Accessilbe Motif in Other Clusters	Adjusted P Value			Subclass.L5 Cluster	Motif	P value	Average Difference	% Accessible Motif in Cluster	% Accessilbe Motif in Other Clusters	Adjusted P Value
		Basal	chr3:48598291-48599488	2.88515e-30	1.91627e-24	3.43034			Basal	TP53	0	1.56454	0.902	0.48	0			Basal	TP73	0	1.44129	0.887	0.481	0
		Basal	chr1:209815754-209816606	2.26999e-22	7.53845e-17	3.29829			Basal	TP73	0	1.44129	0.887	0.481	0			Basal	TP63	0	1.31683	0.851	0.482	0
		Basal	chr6:170224431-170226347	3.74704e-21	8.29573e-16	2.52254			Basal	TP63	0	1.31683	0.851	0.482	0			Basal	GRHL2	1.63868e-93	0.568067		0.484	1.2372e-90
		Basal	chr12:52521389-52522820	1.52384e-19	2.53026e-14	2.68531			Basal	GRHL2	1.63868e-93	0.568067	0.692	0.484	1.2372e-90			Basal	NFIA	5.50511e-61	0.339823	0.692	0.488	4.15636e-58
		Basal	chr11:66686424-66687084	3.24201e-18	4.30657e-13	3.03118			Basal	GRHL1	2.50204e-83	0.533669	0.679	0.478	1.88904e-80			Basal	NFIX	5.50511e-61	0.339823	0.658	0.488	4.15636e-58
		Basal	chr8:22633815-22634489	7.03253e-18	7.7848e-13	3.51894			Basal	FOXD2	7.73858e-76	0.460006	0.681	0.486	5.84262e-73			Basal	FOSL2	2.81627e-45	0.390853	0.621	0.481	2.12628e-42
		Basal	chr2:121527024-121527587	2.50758e-17	2.37927e-12	3.90915			Basal	SIX2	1.28829e-75	0.462778	0.669	0.488	9.7266e-73			Basal	JUN	8.06308e-42	0.358152	0.615	0.482	6.08762e-39
		Basal	chr15:70195458-70197049	3.77626e-17	3.13515e-12	2.68482			Basal	NFIA	5.50511e-61	0.339823	0.658	0.488	4.15636e-58			Basal	BACH1	1.49318e-39	0.34403	0.61	0.482	1.12735e-36
		Basal	chr8:127400794-127401701	2.08336e-16	1.53748e-11	3.19153			Basal	NFIX	5.50511e-61	0.339823	0.658	0.488	4.15636e-58			Basal	NFIB	1.9477e-38	0.291954	0.606	0.489	1.47052e-35
		Basal	chr13:112984859-112985591	2.36856e-16	1.57316e-11	3.4194			Basal	FOSL1::JUN.1	3.84283e-54	0.417027	0.634	0.482	2.90134e-51			Basal	TEAD3	2.10474e-38	0.371289	0.626	0.475	1.58908e-35
		Basal	chr11:2574651-2575300	4.56399e-16	2.75574e-11	3.05988			Basal	FOSL2::JUNB	5.83315e-54	0.405619	0.632	0.483	4.40403e-51			Basal	TFCP2	6.00995e-38	0.341593	0.61	0.481	4.53751e-35
		Basal	chr1:34754675-34755681	6.02732e-16	3.33603e-11	2.90112			Basal	FOS::JUND	2.25429e-53	0.412465	0.63	0.482	1.70199e-50			Basal	FOS	3.01387e-33	0.303006	0.599	0.483	2.27547e-30
		Basal	chr12:130253684-130254607	6.79933e-16	3.47384e-11	3.19884			Basal	FOSL2::JUN	4.01011e-53	0.42016	0.63	0.481	3.02763e-50			Basal	BACH2	5.29219e-33	0.321256	0.598	0.483	3.99561e-30
		Basal	chr17:77285675-77288082	8.3993e-16	3.76365e-11	1.80643			Basal	FOS::JUN	4.22286e-52	0.398688	0.623	0.481	3.18826e-49			Basal	BNC2	2.01361e-32	0.305201	0.598	0.482	1.52028e-29
		Basal	chr1:234589124-234590132	8.49989e-16	3.76365e-11	2.94834			Basal	SIX1	1.29352e-51	0.367943	0.637	0.487	9.76611e-49			Basal	NFIC	5.9286e-28	0.27633	0.603	0.492	4.47609e-25
		Basal	chr10:14184501-14185814	1.33333e-15	5.53486e-11	2.73565			Basal	FOSB::JUNB.1	1.3683e-50	0.385276	0.631	0.484	1.03307e-47			Basal	TEAD1	1.89143e-24	0.2729	0.588	0.48	1.42803e-21
		Basal	chr16:7435808-7436539	2.21808e-15	8.59744e-11	3.46636			Basal	JDP2	5.31259e-50	0.378844	0.623	0.485	4.01101e-47			Basal	RUNX2	1.47179e-23	0.250713	0.582	0.488	1.1112e-20
		Basal	chr12:46702644-46703226	2.32999e-15	8.59744e-11	3.25049			Basal	FOSL1::JUNB	7.42366e-50	0.389899	0.62	0.482	5.60486e-47			Basal	ZEB1	5.35492e-23	0.22922	0.619	0.515	4.04296e-20
		Basal	chr3:52406169-52406579	2.74695e-15	9.60251e-11	3.85009			Basal	FOS::JUNB	7.81164e-50	0.394406	0.623	0.482	5.89779e-47			Basal	FOXA1	2.73014e-22	0.245012	0.598	0.49	2.06126e-19
		Basal	chr17:81840708-81841944	4.97927e-15	1.65357e-10	2.5184			Basal	FOSL2::JUND	7.81164e-50	0.394406	0.623	0.482	5.89779e-47			Basal	FOXK1	1.02192e-20	0.225593	0.586	0.491	7.71551e-18
		Basal	chr17:49508024-49508863	5.64302e-15	1.78476e-10	3.09637			Basal	JUND.1	1.15636e-47	0.387048	0.625	0.482	8.73055e-45			Basal	FOXK2	1.02192e-20	0.225593	0.586	0.491	7.71551e-18
		Basal	chr8:122862167-122862901	6.22364e-15	1.87892e-10	3.13325			Basal	FOSL1	1.795e-47	0.397451	0.628	0.481	1.35523e-44			Basal	FOXP1	1.02192e-20	0.225593	0.586	0.491	7.71551e-18
		Basal	chr10:29646184-29647307	6.7511e-15	1.94955e-10	3.17292			Basal	FOSL2	2.81627e-45	0.390853	0.621	0.481	2.12628e-42			Basal	SOX4	2.16281e-20	0.199495	0.576	0.493	1.63292e-17
		Basal	chr4:139921098-139922219	8.58069e-15	2.37464e-10	2.77775			Basal	JUN	8.06308e-42	0.358152	0.615	0.482	6.08762e-39			Basal	HLF	2.07379e-17	0.220606	0.587	0.486	1.56571e-14
		Basal	chr3:48267858-48269576	1.91393e-14	5.08479e-10	2.37163			Basal	FOSL1::JUND	3.15427e-41	0.364722	0.606	0.482	2.38148e-38			Basal	FOXO3	9.60549e-15	0.193199	0.574	0.49	7.25215e-12
		Basal	chr1:10634385-10636337	3.17899e-14	7.8882e-10	2.0512			Basal	JUNB.1	8.33942e-41	0.343192	0.609	0.484	6.29627e-38			Basal	FOXN3	3.00445e-14	0.190688	0.582	0.494	2.26836e-11
		Basal	chr2:64943469-64944205	3.20667e-14	7.8882e-10	2.93702			Basal	FOXC2	5.34591e-40	0.34293	0.628	0.488	4.03617e-37			Basal	FOXP2	3.9511e-14	0.186843	0.578	0.493	2.98308e-11
		Basal	chr12:107319862-107321097	3.55118e-14	8.42368e-10	2.78791			Basal	NFE2	7.11902e-40	0.339866	0.607	0.484	5.37486e-37			Basal	RREB1	1.14669e-12	0.12091	0.562	0.492	8.65752e-10
		Basal	chr11:134275734-134277219	6.08354e-14	1.29449e-09	2.35534			Basal	BACH1	1.49318e-39	0.34403	0.61	0.482	1.12735e-36			Basal	HIF1A	1.39442e-11	0.152876	0.566	0.49	1.05279e-08
		Basal	chr1:228013275-228013699	6.16483e-14	1.29449e-09	3.10253			Basal	NFIB	1.9477e-38	0.291954	0.606	0.489	1.47052e-35			Basal	ZNF331	1.4442e-11	0.153327	0.564	0.495	1.09037e-08
		Basal	chr22:45537643-45538342	6.16483e-14	1.29449e-09	3.10253			Basal	TEAD3	2.10474e-38	0.371289	0.626	0.475	1.58908e-35			Basal	EGR1	1.50368e-11	0.134128	0.575	0.495	1.13528e-08
		Basal	chr9:95101991-95102407	6.53083e-14	1.29449e-09	3.48348			Basal	TEAD4	2.10474e-38	0.371289	0.626	0.475	1.58908e-35			Basal	REL	3.50377e-11	0.132037	0.561	0.492	2.64535e-08
		Basal	chr19:46762294-46762808	6.53083e-14	1.29449e-09	3.48348			Basal	TFCP2	6.00995e-38	0.341593	0.61	0.481	4.53751e-35			Basal	TEF	2.50629e-10	0.166007	0.548	0.484	1.89225e-07
		Basal	chr4:26779285-26780054	6.71695e-14	1.29449e-09	3.14358			Basal	JUN::JUNB	4.21688e-37	0.339252	0.603	0.483	3.18374e-34			Basal	TCF12	8.58682e-09	0.156002	0.562	0.502	6.48305e-06
		Basal	chr2:240440876-240442359	6.82149e-14	1.29449e-09	2.22655			Basal	NFIX.1	9.90261e-34	0.279733	0.626	0.489	7.47647e-31			Basal	TCF7L2	7.86708e-07	0.152507	0.542	0.49	0.000593964
		Basal	chr13:41974252-41974858	7.15992e-14	1.32097e-09	3.41201			Basal	FOS	3.01387e-33	0.303006	0.599	0.483	2.27547e-30			Basal	MGA	2.22488e-05	0.108948	0.543	0.488	0.0167978
		Basal	chr10:119681750-119682643	7.68263e-14	1.35788e-09	2.87837			Basal	BACH2	5.29219e-33	0.321256	0.598	0.483	3.99561e-30			Basal	TCF4	8.84906e-05	0.138249	0.558	0.505	0.0668104
		Basal	chr9:91177590-91179134	7.76886e-14	1.35788e-09	2.28823			Basal	BATF	2.01361e-32	0.305201	0.598	0.482	1.52028e-29			Basal	CEBPD	0.000130893	0.107483	0.521	0.483	0.0988245
		Basal	chr10:43025817-43026665	1.31328e-13	2.23655e-09	2.59015			Basal	BATF::JUN	2.01361e-32	0.305201	0.598	0.482	1.52028e-29			Basal	EPAS1	0.00326911	0.107975	0.527	0.488	1
		Basal	chr5:14701978-14702683	2.19969e-13	3.65249e-09	3.14961			Basal	BATF3	2.01361e-32	0.305201	0.598	0.482	1.52028e-29			Suprabasal	TP63	4.17839e-43	0.864179	0.772	0.484	3.15469e-40
		Basal	chr12:49888243-49889057	2.62181e-13	4.24721e-09	2.72779			Basal	BNC2	2.01361e-32	0.305201	0.598	0.482	1.52028e-29			Suprabasal	GRHL2	1.214e-33	0.724534	0.751	0.485	9.16568e-31
		Basal	chr1:91742705-91743284	3.03563e-13	4.8005e-09	3.77289			Basal	NFIC	5.9286e-28	0.27633	0.603	0.492	4.47609e-25			Suprabasal	GRHL1	9.78812e-33	0.701173	0.764	0.479	7.39003e-30
		Basal	chr9:121397963-121398796	3.61815e-13	5.58862e-09	2.9277			Basal	FOXC1	5.97702e-28	0.277944	0.61	0.488	4.51265e-25			Suprabasal	FOSL2	1.27854e-28	0.68149	0.74	0.482	9.65301e-26
		Basal	chr20:50430396-50431337	5.08144e-13	7.67046e-09	2.51237			Basal	FOXB1	1.8321e-26	0.264032	0.6	0.488	1.38324e-23			Suprabasal	ZEB1	1.74491e-27	0.488323	0.786	0.515	1.31741e-24
		Basal	chr20:62377524-62378436	5.63623e-13	8.31884e-09	2.45646			Basal	TEAD2	1.85634e-25	0.292228	0.603	0.482	1.40154e-22			Suprabasal	BNC2	1.28838e-24	0.608614	0.696	0.483	9.72725e-22
		Basal	chr7:121753791-121754534	6.11687e-13	8.83198e-09	3.06763			Basal	FOXE1	4.50547e-25	0.256231	0.599	0.488	3.40163e-22			Suprabasal	NFIB	7.82285e-24	0.525303	0.71	0.49	5.90625e-21
		Basal	chr6:35077128-35077610	7.52413e-13	1.06328e-08	3.32455			Basal	TEAD1	1.89143e-24	0.2729	0.588	0.48	1.42803e-21			Suprabasal	JUN	1.36001e-21	0.566717	0.705	0.483	1.0268e-18
		Basal	chr2:28376981-28379128	1.03344e-12	1.40325e-08	1.99882			Basal	FOXD3	3.43233e-24	0.24854	0.592	0.491	2.59141e-21			Suprabasal	FOS	2.59764e-21	0.555865	0.71	0.484	1.96122e-18
		Basal	chr2:46049898-46050745	1.03525e-12	1.40325e-08	2.89207			Basal	RUNX2	1.47179e-23	0.250713	0.582	0.488	1.1112e-20			Suprabasal	JDP2	4.52905e-20	0.544592	0.696	0.486	3.41944e-17
		Basal	chr11:119696346-119696770	1.21662e-12	1.61612e-08	2.92234			Basal	FOXS1	3.56861e-23	0.235418	0.594	0.491	2.6943e-20			Suprabasal	TCF3	9.34841e-20	0.470227	0.713	0.503	7.05805e-17
		Basal	chr10:113480589-113481677	1.35464e-12	1.73024e-08	2.75642			Basal	FOXA2	3.56861e-23	0.235418	0.594	0.491	2.6943e-20			Suprabasal	TCF12	9.34841e-20	0.470227	0.713	0.503	7.05805e-17
		Basal	chr11:83051675-83052662	1.35464e-12	1.73024e-08	2.75642			Basal	FIGLA	5.35492e-23	0.22922	0.619	0.515	4.04296e-20			Suprabasal	BACH1	1.92351e-18	0.575261	0.669	0.483	1.45225e-15
		Basal	chr6:33751797-33752509	1.8816e-12	2.35797e-08	2.66505			Basal	ZEB1	5.35492e-23	0.22922	0.619	0.515	4.04296e-20			Suprabasal	BACH2	8.84975e-17	0.501533	0.675	0.484	6.68156e-14
		Basal	chr20:21826682-21827651	2.02566e-12	2.49149e-08	3.06944			Basal	FOXA1	2.73014e-22	0.245012	0.598	0.49	2.06126e-19			Suprabasal	TFCP2	1.42147e-15	0.468408	0.64	0.482	1.07321e-12
		Basal	chr2:232285650-232286198	2.41511e-12	2.86442e-08	3.21843			Basal	ZBTB14	7.69177e-22	0.209134	0.6	0.499	5.80728e-19			Suprabasal	TCF4	2.97175e-15	0.438354	0.661	0.506	2.24367e-12
		Basal	chr9:128890301-128890847	2.41511e-12	2.86442e-08	3.21843			Basal	SOX10	6.054e-21	0.182195	0.596	0.492	4.57077e-18			Suprabasal	SIX1	1.18615e-14	0.434914	0.667	0.488	8.95546e-12
		Basal	chr4:3436582-3437283	2.8386e-12	3.30763e-08	2.51747			Basal	FOXI1	1.02192e-20	0.225593	0.586	0.491	7.71551e-18			Suprabasal	FOXA1	2.9353e-14	0.377956	0.667	0.491	2.21615e-11
		Basal	chr17:9185019-9186064	2.96489e-12	3.39522e-08	2.70218			Basal	FOXL1	1.02192e-20	0.225593	0.586	0.491	7.71551e-18			Suprabasal	NFIA	4.62279e-14	0.331136	0.65	0.489	3.49021e-11
		Basal	chr12:106112131-106114723	3.1927e-12	3.56141e-08	2.14748			Basal	FOXO4	1.02192e-20	0.225593	0.586	0.491	7.71551e-18			Suprabasal	NFIX	4.62279e-14	0.331136	0.65	0.489	3.49021e-11
		Basal	chr3:42514714-42516694	3.21726e-12	3.56141e-08	1.91779			Basal	FOXO6	1.02192e-20	0.225593	0.586	0.491	7.71551e-18			Suprabasal	SOX4	4.86776e-12	0.358441	0.664	0.493	3.67516e-09
		Basal	chr1:29709348-29709979	3.48919e-12	3.79911e-08	2.88487			Basal	FOXP3	1.02192e-20	0.225593	0.586	0.491	7.71551e-18			Suprabasal	KLF9	1.12533e-11	0.304968	0.626	0.494	8.49624e-09
		Basal	chr2:105409680-105410787	3.69179e-12	3.95487e-08	2.72247			Basal	FOXP4	1.02192e-20	0.225593	0.586	0.491	7.71551e-18			Suprabasal	RREB1	7.68449e-11	0.282482	0.65	0.492	5.80179e-08
		Basal	chr8:143888421-143888843	5.41514e-12	5.70895e-08	2.98746			Basal	FOXA3	1.02192e-20	0.225593	0.586	0.491	7.71551e-18			Suprabasal	FOXP2	8.12338e-11	0.288622	0.648	0.493	6.13315e-08
		Basal	chr11:94706238-94707188	5.61575e-12	5.73828e-08	2.76709			Basal	FOXD1	1.02192e-20	0.225593	0.586	0.491	7.71551e-18			Suprabasal	FOXK1	1.03733e-10	0.333809	0.656	0.491	7.83187e-08
		Basal	chr17:49100988-49101892	5.61575e-12	5.73828e-08	2.76709			Basal	FOXK1	1.02192e-20	0.225593	0.586	0.491	7.71551e-18			Suprabasal	FOXK2	1.03733e-10	0.333809	0.656	0.491	7.83187e-08
		Basal	chr6:30810791-30811207	6.25898e-12	6.25871e-08	3.45459			Basal	FOXK2	1.02192e-20	0.225593	0.586	0.491	7.71551e-18			Suprabasal	FOXP1	1.03733e-10	0.333809	0.656	0.491	7.83187e-08
		Basal	chr6:117167494-117168204	6.31353e-12	6.25871e-08	2.64991			Basal	FOXP1	1.02192e-20	0.225593	0.586	0.491	7.71551e-18			Suprabasal	KLF6	1.05151e-10	0.292486	0.623	0.49	7.93887e-08
		Basal	chr15:40238549-40240593	7.05681e-12	6.7508e-08	2.03416			Basal	SOX4	2.16281e-20	0.199495	0.576	0.493	1.63292e-17			Suprabasal	NFIC	2.68328e-09	0.303221	0.637	0.493	2.02588e-06
		Basal	chr3:149792424-149793087	7.21587e-12	6.7508e-08	3.11959			Basal	ZBED4	1.19426e-19	0.12324	0.568	0.491	9.01665e-17			Suprabasal	HLF	4.58061e-09	0.308578	0.612	0.487	3.45836e-06
		Basal	chr4:77927809-77928458	7.21587e-12	6.7508e-08	3.11959			Basal	ZSCAN4	8.87174e-19	0.213223	0.584	0.491	6.69817e-16			Suprabasal	FOXN3	1.61755e-08	0.272016	0.604	0.494	1.22125e-05
		Basal	chr22:42317003-42318275	7.2165e-12	6.7508e-08	2.21243			Basal	HLF	2.07379e-17	0.220606	0.587	0.486	1.56571e-14			Suprabasal	RUNX2	1.79281e-08	0.345936	0.596	0.488	1.35357e-05
		Basal	chr12:52520296-52520617	7.57252e-12	6.98546e-08	3.17263			Basal	EGR3	4.70196e-17	0.142994	0.575	0.495	3.54998e-14			Suprabasal	FOXO3	3.70166e-08	0.279214	0.623	0.491	2.79476e-05
		Basal	chr22:45469581-45470106	7.70379e-12	7.0092e-08	3.23144			Basal	NFIC.1	3.2642e-15	0.195078	0.574	0.49	2.46447e-12			Suprabasal	KLF5	7.09817e-08	0.190297	0.593	0.499	5.35912e-05
		Basal	chr18:9638304-9639385	8.33023e-12	7.47674e-08	2.32835			Basal	ARNT::HIF1A	5.65855e-15	0.147844	0.589	0.494	4.27221e-12			Suprabasal	ZNF263	7.66161e-08	0.214696	0.607	0.492	5.78452e-05
		Basal	chr1:33220455-33221476	9.35861e-12	8.28776e-08	2.49905			Basal	EWSR1-FLI1	6.0054e-15	0.163076	0.567	0.492	4.53407e-12			Suprabasal	KLF3	8.47627e-08	0.21396	0.607	0.489	6.39958e-05
		Basal	chr7:17599740-17600673	9.98302e-12	8.7244e-08	2.68771			Basal	KLF15	8.43343e-15	0.109025	0.564	0.492	6.36724e-12			Suprabasal	IKZF2	3.17549e-07	0.151739	0.629	0.479	0.000239749
		Basal	chr1:9835134-9836704	1.03732e-11	8.91073e-08	2.43753			Basal	FOXO3	9.60549e-15	0.193199	0.574	0.49	7.25215e-12			Suprabasal	ZNF331	3.98793e-07	0.25493	0.585	0.495	0.000301089
		Basal	chr2:28453488-28455089	1.04646e-11	8.91073e-08	2.25142			Basal	FOXN3	3.00445e-14	0.190688	0.582	0.494	2.26836e-11			Suprabasal	PATZ1	5.09347e-06	0.146089	0.604	0.5	0.00384557
		Basal	chr1:232318582-232319487	1.17718e-11	9.89701e-08	2.87691			Basal	FOXP2	3.9511e-14	0.186843	0.578	0.493	2.98308e-11			Suprabasal	TEF	5.8126e-06	0.256069	0.591	0.485	0.00438851
		Basal	chr10:77897982-77899524	1.24164e-11	1.03084e-07	1.99472			Basal	ZNF610	7.07915e-14	0.113315	0.569	0.495	5.34476e-11			Suprabasal	ELF3	6.13814e-06	0.190375	0.556	0.47	0.0046343
		Basal	chr3:14379413-14380138	1.31e-11	1.06107e-07	2.59946			Basal	TFAP2B.1	1.33321e-13	0.151638	0.576	0.494	1.00658e-10			Suprabasal	NFE2L2	1.92935e-05	0.217651	0.583	0.49	0.0145666
		Basal	chr10:119680209-119681027	1.31e-11	1.06107e-07	2.59946			Basal	DBP	2.76685e-13	0.197977	0.558	0.484	2.08897e-10			Suprabasal	MAFK	3.0534e-05	0.220963	0.591	0.489	0.0230532
		Basal	chr16:19879311-19879600	1.37096e-11	1.09021e-07	3.60296			Basal	NFIL3	5.9254e-13	0.190756	0.568	0.486	4.47368e-10			Suprabasal	EHF	3.25678e-05	0.166291	0.577	0.466	0.0245887
		Basal	chr3:65902166-65902760	1.37881e-11	1.09021e-07	2.90988			Basal	ZNF263	8.05663e-13	0.121878	0.556	0.492	6.08275e-10			Suprabasal	TEAD3	4.25277e-05	0.219283	0.572	0.476	0.0321084
		Basal	chr9:101479645-101480844	1.45575e-11	1.13751e-07	2.39093			Basal	RREB1	1.14669e-12	0.12091	0.562	0.492	8.65752e-10			Suprabasal	ETV1	6.51564e-05	0.154111	0.55	0.475	0.0491931
		Basal	chr1:38269690-38270739	1.54261e-11	1.19136e-07	2.73057			Basal	POU5F1	2.3173e-12	0.151624	0.56	0.491	1.74956e-09			Suprabasal	ELF1	6.97519e-05	0.170166	0.553	0.481	0.0526627
		Basal	chr1:183198407-183198836	1.59287e-11	1.21604e-07	2.94564			Basal	POU6F1.1	4.12698e-12	0.144847	0.554	0.489	3.11587e-09			Suprabasal	ZNF682	8.69192e-05	0.16554	0.572	0.497	0.065624
		Basal	chr14:23364366-23366895	1.76996e-11	1.33588e-07	1.75391			Basal	E2F6	7.13472e-12	0.117977	0.571	0.494	5.38671e-09			Suprabasal	ZNF213	0.000200811	0.14676	0.583	0.491	0.151612
		Basal	chr17:45043143-45044204	1.89799e-11	1.41642e-07	2.75423			Basal	SRY	1.24403e-11	0.156068	0.571	0.495	9.39242e-09			Suprabasal	AR	0.00027739	0.17382	0.575	0.491	0.20943
		Basal	chr13:31267103-31267623	2.02247e-11	1.47591e-07	3.02709			Basal	HIF1A	1.39442e-11	0.152876	0.566	0.49	1.05279e-08			Suprabasal	ZNF708	0.000362309	0.213939	0.583	0.496	0.273543
		Basal	chr18:36309244-36309917	2.02247e-11	1.47591e-07	3.02709			Basal	ZNF331	1.4442e-11	0.153327	0.564	0.495	1.09037e-08			Suprabasal	ZNF148	0.000402696	0.108558	0.55	0.497	0.304035
		Basal	chr6:170146450-170148394	2.04438e-11	1.47591e-07	2.01338			Basal	EGR1	1.50368e-11	0.134128	0.575	0.495	1.13528e-08			Suprabasal	SP4	0.000410353	0.12099	0.577	0.499	0.309817
		Basal	chr6:37807504-37808548	2.11978e-11	1.49893e-07	2.63347			Basal	REL	3.50377e-11	0.132037	0.561	0.492	2.64535e-08			Suprabasal	MGA	0.000784687	0.188657	0.569	0.488	0.592439
		Basal	chr6:106973422-106975734	2.1214e-11	1.49893e-07	1.95736			Basal	TBX20	4.51797e-11	0.162517	0.562	0.49	3.41106e-08			Suprabasal	HMBOX1	0.0010248	0.160504	0.545	0.491	0.773722
		Basal	chr1:112605705-112606632	2.43505e-11	1.70244e-07	3.24644			Basal	ZIM3	8.58212e-11	0.142722	0.548	0.491	6.4795e-08			Suprabasal	REL	0.00107433	0.152726	0.564	0.493	0.811123
		Basal	chr3:119206511-119207047	2.80306e-11	1.93932e-07	2.80687			Basal	TEF	2.50629e-10	0.166007	0.548	0.484	1.89225e-07			Suprabasal	HIF1A	0.0012056	0.156513	0.569	0.49	0.91023
		Basal	chr1:54541654-54543089	3.07511e-11	2.1056e-07	1.8919			Basal	ASCL1.1	2.61946e-10	0.153684	0.564	0.498	1.97769e-07			Suprabasal	TEAD1	0.00147458	0.179028	0.564	0.481	1
		Basal	chr2:241894141-241896607	3.5278e-11	2.39092e-07	1.92192			Basal	EOMES	5.84572e-10	0.143047	0.547	0.487	4.41352e-07			Suprabasal	RUNX1	0.00182596	0.165693	0.558	0.491	1
		Basal	chr13:94710958-94713491	3.85774e-11	2.58812e-07	1.90571			Basal	ZNF766	8.13952e-10	0.143474	0.551	0.491	6.14534e-07			Suprabasal	IRF3	0.00254228	0.132858	0.561	0.489	1
		Basal	chr16:57619347-57620834	4.34579e-11	2.8864e-07	1.82238			Basal	TFAP2A.1	8.44388e-10	0.118413	0.564	0.494	6.37513e-07			Suprabasal	CEBPD	0.00266521	0.145662	0.561	0.484	1
		Basal	chr3:24388954-24390094	4.46161e-11	2.93398e-07	2.42632			Basal	POU2F3	1.22862e-09	0.13034	0.55	0.491	9.27611e-07			Suprabasal	RBPJ	0.0029542	0.107788	0.558	0.49	1
		Basal	chr11:10488156-10489487	4.61972e-11	3.00817e-07	2.08109			Basal	E2F8	1.68238e-09	0.124499	0.553	0.492	1.2702e-06			Suprabasal	SP3	0.00296662	0.104009	0.569	0.496	1
		Basal	chr10:120945486-120946367	4.75124e-11	3.06378e-07	2.31896			Basal	TBX21	3.16996e-09	0.148087	0.549	0.489	2.39332e-06			Suprabasal	ZNF75D	0.00433008	0.144794	0.577	0.494	1
		Basal	chr7:149074508-149074867	4.83067e-11	3.08504e-07	3.54156			Basal	SCRT2	5.32833e-09	0.182096	0.561	0.491	4.02289e-06			Suprabasal	ZSCAN31	0.00575438	0.190696	0.545	0.493	1
		Basal	chr14:68676189-68676966	5.59842e-11	3.54131e-07	2.59785			Basal	TCF3	8.58682e-09	0.156002	0.562	0.502	6.48305e-06			Suprabasal	TCF7L2	0.00617483	0.142261	0.542	0.491	1
		Basal	chr1:26278332-26278675	6.42326e-11	3.98711e-07	2.74007			Basal	SNAI1	8.58682e-09	0.156002	0.562	0.502	6.48305e-06			Suprabasal	CLOCK	0.0068769	0.15703	0.572	0.488	1
		Basal	chr14:22839173-22839439	6.42326e-11	3.98711e-07	2.74007			Basal	TCF12	8.58682e-09	0.156002	0.562	0.502	6.48305e-06			Suprabasal	TBX1	0.00696888	0.168761	0.547	0.488	1
		Basal	chr4:8205852-8206471	6.81551e-11	4.19143e-07	2.51677			Basal	TBR1	9.68376e-09	0.148735	0.553	0.488	7.31124e-06			Suprabasal	SOX2	0.00757572	0.141899	0.566	0.497	1
		Basal	chr2:160646753-160648932	7.18397e-11	4.23995e-07	1.90229			Basal	SCRT1	1.07522e-08	0.182373	0.566	0.492	8.11792e-06			Suprabasal	SOX13	0.00757572	0.141899	0.566	0.497	1
		Basal	chr2:19860022-19860411	7.27744e-11	4.23995e-07	3.07641			Basal	FOXH1	1.98258e-08	0.133168	0.553	0.491	1.49685e-05			Suprabasal	KLF13	0.00795544	0.127705	0.545	0.494	1
		Basal	chr11:63952048-63952847	7.27744e-11	4.23995e-07	3.07641			Basal	FOXG1	2.41149e-08	0.14155	0.558	0.493	1.82068e-05			Br.Basal-1	TP53	0	1.60695	0.912	0.481	0
		Basal	chr11:125211624-125211996	7.27744e-11	4.23995e-07	3.07641			Basal	POU6F2	2.63916e-08	0.121706	0.544	0.489	1.99257e-05			Br.Basal-1	TP63	0	1.36866	0.873	0.482	0
		Basal	chr17:56982062-56982637	7.27744e-11	4.23995e-07	3.07641			Basal	FOXF2	4.04163e-08	0.156834	0.554	0.492	3.05143e-05			Br.Basal-1	GRHL2	1.12106e-113	0.651399	0.731	0.484	8.46401e-111
		Basal	chr21:42018981-42019514	7.27744e-11	4.23995e-07	3.07641			Basal	RFX4	4.21105e-08	0.1165	0.536	0.486	3.17934e-05			Br.Basal-1	GRHL1	3.11734e-110	0.651948	0.726	0.478	2.35359e-107
		Basal	chr1:25194363-25194933	7.60418e-11	4.34279e-07	3.26396			Basal	TBX2	5.68506e-08	0.129785	0.532	0.488	4.29222e-05			Br.Basal-1	FOXA1	1.01177e-64	0.455958	0.674	0.49	7.6389e-62
		Basal	chr12:68041766-68042620	7.73296e-11	4.34279e-07	2.44683			Basal	ZNF24	5.85792e-08	0.135653	0.55	0.491	4.42273e-05			Br.Basal-1	FOXK1	9.22311e-63	0.443232	0.677	0.49	6.96345e-60
		Basal	chr5:34804882-34805269	7.79481e-11	4.34279e-07	3.19398			Basal	TBX18	8.6654e-08	0.140019	0.554	0.489	6.54237e-05			Br.Basal-1	FOXK2	9.22311e-63	0.443232	0.677	0.49	6.96345e-60
		Basal	chr10:8435184-8435789	7.79481e-11	4.34279e-07	3.19398			Basal	ZSCAN16	8.90213e-08	0.144491	0.539	0.491	6.72111e-05			Br.Basal-1	FOXP1	9.22311e-63	0.443232	0.677	0.49	6.96345e-60
		Basal	chr20:18187027-18187419	7.79481e-11	4.34279e-07	3.19398			Basal	ZNF449	9.19285e-08	0.113898	0.543	0.494	6.9406e-05			Br.Basal-1	TEAD3	1.57791e-57	0.464549	0.668	0.475	1.19132e-54
		Basal	chr1:43884903-43885795	7.84626e-11	4.34279e-07	2.76622			Basal	EGR2	1.06773e-07	0.122358	0.554	0.493	8.06139e-05			Br.Basal-1	TEAD4	1.57791e-57	0.464549	0.668	0.475	1.19132e-54
		Basal	chr18:31041132-31043015	8.16106e-11	4.47969e-07	1.93474			Basal	PITX2	1.34196e-07	0.137865	0.539	0.49	0.000101318			Br.Basal-1	TFCP2	5.83663e-53	0.457184	0.663	0.481	4.40666e-50
		Basal	chr9:109517678-109518806	8.38782e-11	4.55248e-07	2.28428			Basal	PRDM1	1.51292e-07	0.109033	0.549	0.491	0.000114225			Br.Basal-1	FOXO3	6.05919e-43	0.358358	0.646	0.49	4.57469e-40
		Basal	chr2:9800326-9801792	8.47825e-11	4.55248e-07	2.0339			Basal	NFIC::TLX1	2.69497e-07	0.131597	0.553	0.491	0.000203471			Br.Basal-1	TEAD1	6.0137e-36	0.338941	0.606	0.48	4.54035e-33
		Basal	chr4:25075209-25076661	8.49929e-11	4.55248e-07	2.33203			Basal	TCF7L2	7.86708e-07	0.152507	0.542	0.49	0.000593964			Br.Basal-1	NFIA	3.55797e-35	0.278055	0.636	0.488	2.68627e-32
		Basal	chr1:209427756-209428869	8.82776e-11	4.69059e-07	2.53075			Basal	TBX3	8.14788e-07	0.115565	0.537	0.489	0.000615165			Br.Basal-1	NFIX	3.55797e-35	0.278055	0.636	0.488	2.68627e-32
		Basal	chr2:207847227-207848753	9.69257e-11	5.10923e-07	2.01161			Basal	SOX8	9.82868e-07	0.118877	0.543	0.495	0.000742065			Br.Basal-1	FOXP2	1.6699e-26	0.291967	0.611	0.493	1.26077e-23
		Basal	chr5:170150805-170151987	1.01498e-10	5.26665e-07	2.45792			Basal	SOX14	1.26401e-06	0.131185	0.537	0.492	0.000954325			Br.Basal-1	FOXN3	6.66293e-26	0.289478	0.617	0.493	5.03051e-23
		Basal	chr7:76423139-76424311	1.01498e-10	5.26665e-07	2.45792			Basal	TCF7	1.68956e-06	0.133116	0.549	0.491	0.00127562			Br.Basal-1	HIF1A	6.95207e-25	0.262761	0.608	0.49	5.24882e-22
		Basal	chr1:38026595-38027713	1.0995e-10	5.61744e-07	2.39461			Basal	LEF1	1.90953e-06	0.115412	0.552	0.491	0.0014417			Br.Basal-1	JUN	1.20846e-22	0.289064	0.594	0.483	9.12385e-20
		Basal	chr16:84196352-84197406	1.0995e-10	5.61744e-07	2.39461			Basal	TFAP2C.1	2.2779e-06	0.106281	0.555	0.496	0.00171982			Br.Basal-1	NFIB	6.8172e-22	0.224389	0.593	0.49	5.14699e-19
		Basal	chr4:83212003-83212816	1.13515e-10	5.6486e-07	2.33903			Basal	GCM2	2.35365e-06	0.106258	0.545	0.488	0.001777			Br.Basal-1	FOSL2	6.91082e-22	0.291422	0.589	0.482	5.21767e-19
		Basal	chr17:47304873-47305886	1.13515e-10	5.6486e-07	2.33903			Basal	SOX18	2.94055e-06	0.119613	0.534	0.493	0.00222012			Br.Basal-1	BNC2	7.5249e-20	0.252727	0.584	0.483	5.6813e-17
		Basal	chr9:130199386-130200068	1.13679e-10	5.6486e-07	2.82499			Basal	THAP1	3.13853e-06	0.103258	0.541	0.493	0.00236959			Br.Basal-1	BACH1	3.72402e-19	0.27428	0.578	0.483	2.81163e-16
		Basal	chr12:110344791-110345790	1.13962e-10	5.6486e-07	2.54557			Basal	POU4F2	4.306e-06	0.104636	0.537	0.492	0.00325103			Br.Basal-1	TCF3	1.50384e-18	0.268918	0.618	0.502	1.1354e-15
		Basal	chr9:33320343-33320729	1.22702e-10	6.03676e-07	3.60038			Basal	DMRTA2	1.57632e-05	0.10184	0.538	0.491	0.0119012			Br.Basal-1	TCF12	1.50384e-18	0.268918	0.618	0.502	1.1354e-15
		Basal	chr8:48708387-48709385	1.25264e-10	6.11748e-07	2.17342			Basal	MGA	2.22488e-05	0.108948	0.543	0.488	0.0167978			Br.Basal-1	JDP2	8.05662e-18	0.265037	0.588	0.486	6.08275e-15
		Basal	chr7:148326890-148327714	1.42038e-10	6.88609e-07	2.67623			Basal	TBX15	2.22488e-05	0.108948	0.543	0.488	0.0167978			Br.Basal-1	EGR1	1.18904e-17	0.170586	0.585	0.495	8.97725e-15
		Basal	chr3:12759083-12760291	1.4593e-10	7.00401e-07	2.25041			Basal	TCF4	8.84906e-05	0.138249	0.558	0.505	0.0668104			Br.Basal-1	FOS	1.31724e-17	0.237723	0.581	0.483	9.94513e-15
		Basal	chr4:1758199-1758560	1.4658e-10	7.00401e-07	2.56132			Basal	LHX6	0.000112406	0.105532	0.531	0.486	0.0848663			Br.Basal-1	BACH2	3.65414e-15	0.235675	0.572	0.483	2.75888e-12
		Basal	chr13:113836918-113838158	1.49991e-10	7.11582e-07	1.98961			Basal	ZFP57	0.000123785	0.111282	0.549	0.492	0.0934575			Br.Basal-1	CTCF	3.41029e-14	0.172457	0.575	0.493	2.57477e-11
		Basal	chr2:120176610-120177514	1.51447e-10	7.13395e-07	2.34638			Basal	CEBPD	0.000130893	0.107483	0.521	0.483	0.0988245			Br.Basal-1	NFIC	2.7216e-13	0.208149	0.578	0.493	2.05481e-10
		Basal	chr4:114264958-114265531	1.56798e-10	7.28267e-07	2.89436			Basal	SOX12	0.000643464	0.1073	0.537	0.49	0.485815			Br.Basal-1	NRF1	2.89978e-12	0.15552	0.565	0.498	2.18934e-09
		Basal	chr12:88677720-88678275	1.56798e-10	7.28267e-07	2.89436			Basal	EPAS1	0.00326911	0.107975	0.527	0.488	1			Br.Basal-1	SOX4	6.69441e-12	0.166698	0.567	0.493	5.05428e-09
		Basal	chr2:216651363-216651705	1.69194e-10	7.80386e-07	3.47743			Suprabasal	TP531	3.1171e-58	1.0833	0.797	0.483	2.35341e-55			Br.Basal-1	HLF	8.36449e-12	0.189378	0.579	0.487	6.31519e-09
		Basal	chr9:136623641-136624260	1.73632e-10	7.95332e-07	2.48201			Suprabasal	TP731	4.67029e-50	0.955477	0.791	0.484	3.52607e-47			Br.Basal-1	KLF7	1.81505e-11	0.105612	0.546	0.491	1.37037e-08
		Basal	chr11:13160296-13161094	1.76525e-10	7.97583e-07	2.69943			Suprabasal	TP631	4.17839e-43	0.864179	0.772	0.484	3.15469e-40			Br.Basal-1	HNF1B	2.38039e-08	0.14826	0.539	0.481	1.79719e-05
		Basal	chr15:58793487-58794528	1.76525e-10	7.97583e-07	2.69943			Suprabasal	GRHL21	1.214e-33	0.724534	0.751	0.485	9.16568e-31			Br.Basal-1	CEBPD	4.72663e-08	0.148962	0.551	0.483	3.5686e-05
		Basal	chr9:97734542-97735301	1.79899e-10	8.01919e-07	2.93398			Suprabasal	GRHL11	9.78812e-33	0.701173	0.764	0.479	7.39003e-30			Br.Basal-1	TCF4	1.31285e-07	0.180442	0.579	0.505	9.91205e-05
		Basal	chr15:29838317-29838888	1.79899e-10	8.01919e-07	2.93398			Suprabasal	FOSL21	1.27854e-28	0.68149	0.74	0.482	9.65301e-26			Br.Basal-1	TEF	1.35722e-07	0.12097	0.552	0.485	0.00010247
		Basal	chr10:1464702-1466278	1.85119e-10	8.19685e-07	2.21354			Suprabasal	FIGLA1	1.74491e-27	0.488323	0.786	0.515	1.31741e-24			Br.Basal-1	SMAD5	1.1111e-06	0.112384	0.534	0.487	0.000838883
		Basal	chr5:113487340-113489714	1.94681e-10	8.56316e-07	1.74062			Suprabasal	ZEB11	1.74491e-27	0.488323	0.786	0.515	1.31741e-24			Br.Basal-1	EPAS1	2.03398e-06	0.132875	0.53	0.488	0.00153565
		Basal	chr19:38559515-38559985	2.02501e-10	8.84854e-07	2.97757			Suprabasal	FOS::JUND1	2.55207e-27	0.690078	0.729	0.483	1.92681e-24			Br.Basal-1	RREB1	2.34818e-06	0.109392	0.55	0.492	0.00177288
		Basal	chr2:196291364-196292714	2.04888e-10	8.89432e-07	1.98889			Suprabasal	FOSL1::JUN.11	1.59732e-26	0.684684	0.729	0.483	1.20598e-23			Br.Basal-1	RUNX2	5.52528e-06	0.142854	0.543	0.488	0.00417158
		Basal	chr2:233650785-233651273	2.07453e-10	8.9472e-07	3.37365			Suprabasal	FOSL2::JUN1	2.29144e-26	0.68454	0.732	0.482	1.73004e-23			Br.Basal-1	TBX1	5.66286e-05	0.122075	0.53	0.488	0.0427546
		Basal	chr18:79567240-79568077	2.17698e-10	9.26865e-07	2.7244			Suprabasal	FOSL11	8.83296e-26	0.65906	0.718	0.482	6.66888e-23			Br.Basal-1	MGA	0.000533749	0.122799	0.541	0.488	0.40298
		Basal	chr20:19806610-19807393	2.17698e-10	9.26865e-07	2.7244			Suprabasal	FOXD21	7.3554e-25	0.539731	0.705	0.487	5.55332e-22			Br.Basal-2	TP53	3.73354e-19	0.844793	0.739	0.483	2.81883e-16
		Basal	chr1:33098978-33099974	2.30458e-10	9.74945e-07	2.17896			Suprabasal	BATF1	1.28838e-24	0.608614	0.696	0.483	9.72725e-22			Br.Basal-2	TP63	9.83209e-16	0.710553	0.712	0.484	7.42322e-13
		Basal	chr6:1723804-1724460	2.38741e-10	1.00027e-06	3.07943			Suprabasal	BATF::JUN1	1.28838e-24	0.608614	0.696	0.483	9.72725e-22			Br.Basal-2	ZEB1	1.44377e-12	0.445173	0.745	0.515	1.09005e-09
		Basal	chr16:49702639-49703590	2.39457e-10	1.00027e-06	2.59597			Suprabasal	BATF31	1.28838e-24	0.608614	0.696	0.483	9.72725e-22			Br.Basal-2	TCF3	5.34176e-07	0.394715	0.69	0.503	0.000403303
		Basal	chr2:205775303-205775690	2.46581e-10	1.00868e-06	3.20737			Suprabasal	BNC21	1.28838e-24	0.608614	0.696	0.483	9.72725e-22			Br.Basal-2	TCF12	5.34176e-07	0.394715	0.69	0.503	0.000403303
		Basal	chr4:1907800-1908292	2.46581e-10	1.00868e-06	3.20737			Suprabasal	NFIB1	7.82285e-24	0.525303	0.71	0.49	5.90625e-21			Br.Basal-2	GRHL1	5.52309e-05	0.334434	0.592	0.479	0.0416993
		Basal	chr2:85288289-85288736	2.47545e-10	1.00868e-06	3.13953			Suprabasal	FOSL1::JUND1	2.66858e-22	0.621733	0.699	0.483	2.01478e-19			Br.Basal-2	HNF1B	7.57132e-05	0.34823	0.603	0.482	0.0571635
		Basal	chr13:49569876-49570573	2.47545e-10	1.00868e-06	3.13953			Suprabasal	2025-06-01	1.36001e-21	0.566717	0.705	0.483	1.0268e-18			Br.Basal-2	TCF4	0.00014371	0.320904	0.625	0.506	0.108501
		Basal	chr2:113117259-113117988	2.53603e-10	1.02707e-06	2.42397			Suprabasal	FOSL2::JUNB1	2.04122e-21	0.586255	0.702	0.484	1.54112e-18			Br.Basal-2	GRHL2	0.000283465	0.276965	0.609	0.485	0.214016
		Basal	chr10:1600826-1601693	2.66137e-10	1.06201e-06	2.75138			Suprabasal	FOS1	2.59764e-21	0.555865	0.71	0.484	1.96122e-18			Br.Basal-2	CEBPB	0.000347566	0.247378	0.592	0.473	0.262412
		Basal	chr16:82071094-82071784	2.66137e-10	1.06201e-06	2.75138			Suprabasal	FOSL1::JUNB1	3.71987e-21	0.594202	0.688	0.483	2.8085e-18			Br.Basal-2	FOXP4	0.000657252	0.242997	0.592	0.491	0.496225
		Basal	chr7:368701-369842	2.68627e-10	1.06201e-06	2.36219			Suprabasal	FOSB::JUNB.11	6.54427e-21	0.591442	0.691	0.484	4.94092e-18			Br.Basal-2	FOXK1	0.000657252	0.242997	0.592	0.491	0.496225
		Basal	chr8:127294156-127295198	2.68627e-10	1.06201e-06	2.36219			Suprabasal	SIX21	7.61896e-21	0.530372	0.683	0.489	5.75232e-18			Br.Basal-2	FOXK2	0.000657252	0.242997	0.592	0.491	0.496225
		Basal	chr5:1329934-1331554	2.82054e-10	1.10849e-06	2.14645			Suprabasal	FOS::JUN1	8.90296e-21	0.59392	0.691	0.482	6.72173e-18			Br.Basal-2	FOXP1	0.000657252	0.242997	0.592	0.491	0.496225
		Basal	chr1:210257440-210258331	2.93798e-10	1.14114e-06	2.50905			Suprabasal	FOS::JUNB1	2.5183e-20	0.585525	0.68	0.483	1.90132e-17			Basal-p	TP73	3.1144e-07	1.38702	0.87	0.484	0.000235137
		Basal	chr18:26550497-26551023	2.93798e-10	1.14114e-06	2.50905			Suprabasal	FOSL2::JUND1	2.5183e-20	0.585525	0.68	0.483	1.90132e-17			Basal-p	KLF3	7.88464e-06	0.650274	0.826	0.489	0.0059529
		Basal	chr1:25566625-25569075	3.19475e-10	1.23366e-06	1.76861			Suprabasal	JUND.11	4.03678e-20	0.59501	0.688	0.483	3.04777e-17			Basal-p	BACH2	8.76802e-05	0.873084	0.87	0.484	0.0661986
		Basal	chr18:46386715-46388612	3.50682e-10	1.34634e-06	1.94661			Suprabasal	JDP21	4.52905e-20	0.544592	0.696	0.486	3.41944e-17			Basal-p	FOSL2	0.00023913	0.882556	0.739	0.482	0.180543
		Basal	chr1:2415767-2416533	3.57056e-10	1.36293e-06	2.37072			Suprabasal	FOXC21	5.69292e-20	0.47638	0.678	0.488	4.29815e-17			Basal-p	GRHL2	0.000300212	0.793256	0.696	0.485	0.22666
		Basal	chr12:10361087-10361442	3.80333e-10	1.43034e-06	2.52384			Suprabasal	JUN::JUNB1	6.44617e-20	0.582875	0.691	0.483	4.86686e-17			Basal-p	SIX1	0.000313507	0.847841	0.783	0.488	0.236698
		Basal	chr8:48704080-48704573	3.83379e-10	1.43034e-06	2.63558			Suprabasal	TCF31	9.34841e-20	0.470227	0.713	0.503	7.05805e-17			Basal-p	FOSL1	0.00061572	0.798991	0.783	0.482	0.464869
		Basal	chr22:17835644-17836811	3.83379e-10	1.43034e-06	2.63558			Suprabasal	SNAI11	9.34841e-20	0.470227	0.713	0.503	7.05805e-17			Basal-p	GRHL1	0.00146094	0.948204	0.739	0.479	1
		Basal	chr3:151890405-151891049	3.85483e-10	1.43034e-06	2.81237			Suprabasal	TCF121	9.34841e-20	0.470227	0.713	0.503	7.05805e-17			Basal-p	BACH1	0.0015422	0.729845	0.696	0.483	1
		Basal	chr17:72705741-72706870	3.85483e-10	1.43034e-06	2.81237			Suprabasal	JUNB.11	4.12723e-19	0.550083	0.68	0.485	3.11606e-16			Basal-p	NFIB	0.0017377	0.645395	0.783	0.49	1
		Basal	chr14:36382959-36384700	4.51822e-10	1.66718e-06	1.75352			Suprabasal	BACH11	1.92351e-18	0.575261	0.669	0.483	1.45225e-15			Basal-p	FOXN3	0.00224032	0.59923	0.783	0.494	1
		Basal	chr3:193830700-193831098	4.55261e-10	1.66876e-06	2.84705			Suprabasal	ASCL1.11	7.7194e-17	0.443836	0.696	0.498	5.82814e-14			Basal-p	BNC2	0.00276285	0.600867	0.783	0.483	1
		Basal	chr7:47634730-47635672	4.57274e-10	1.66876e-06	2.22539			Suprabasal	NFE21	8.68499e-17	0.478548	0.68	0.485	6.55717e-14			Basal-p	JDP2	0.00300842	0.758264	0.739	0.486	1
		Basal	chr3:126751769-126754061	4.83984e-10	1.75658e-06	1.81494			Suprabasal	BACH21	8.84975e-17	0.501533	0.675	0.484	6.68156e-14			Basal-p	TP63	0.00327985	0.639	0.739	0.485	1
		Basal	chr16:85384478-85385406	4.9055e-10	1.76116e-06	2.53961			Suprabasal	TFCP21	1.42147e-15	0.468408	0.64	0.482	1.07321e-12			Basal-p	FOXA1	0.00369739	0.557888	0.696	0.491	1
		Basal	chr17:77288325-77288946	4.9055e-10	1.76116e-06	2.53961			Suprabasal	TCF41	2.97175e-15	0.438354	0.661	0.506	2.24367e-12			Basal-p	SMAD5	0.00680352	0.459969	0.826	0.488	1
		Basal	chr16:48535861-48538709	5.71159e-10	2.03937e-06	1.55788			Suprabasal	KLF4	4.38878e-15	0.291377	0.667	0.497	3.31353e-12			Basal-p	JUN	0.00682718	0.606299	0.652	0.483	1
		Basal	chr6:43436362-43437645	5.74183e-10	2.03937e-06	2.18818			Suprabasal	SIX11	1.18615e-14	0.434914	0.667	0.488	8.95546e-12			Basal-p	BCL6	0.00734142	0.493428	0.783	0.493	1
		Basal	chr1:48741254-48741903	5.98443e-10	2.11423e-06	2.68134			Suprabasal	FOXA11	2.9353e-14	0.377956	0.667	0.491	2.21615e-11			MEC	TP53	1.35738e-09	0.854704	0.727	0.483	1.02483e-06
		Basal	chr6:33743977-33744923	6.2795e-10	2.17978e-06	2.3892			Suprabasal	FOXC11	3.09662e-14	0.402885	0.653	0.488	2.33795e-11			MEC	TP63	2.58027e-05	0.522541	0.688	0.484	0.0194811
		Basal	chr11:120055261-120055977	6.30124e-10	2.17978e-06	2.55644			Suprabasal	NFIA1	4.62279e-14	0.331136	0.65	0.489	3.49021e-11			MEC	NFIA	0.000318968	0.300338	0.662	0.489	0.240821
		Basal	chr11:128624121-128624892	6.30124e-10	2.17978e-06	2.55644			Suprabasal	NFIX1	4.62279e-14	0.331136	0.65	0.489	3.49021e-11			MEC	NFIX	0.000318968	0.300338	0.662	0.489	0.240821
		Basal	chr21:41783225-41784128	6.30124e-10	2.17978e-06	2.55644			Suprabasal	NFIX.11	7.21526e-14	0.376675	0.645	0.49	5.44753e-11			MEC	NFIC	0.00189156	0.379071	0.701	0.493	1
		Basal	chr7:90660895-90662435	6.5047e-10	2.2385e-06	2.32902			Suprabasal	FOXB11	1.28666e-13	0.383039	0.631	0.489	9.7143e-11			Serous	SOX10	9.44958e-30	0.393358	0.703	0.493	7.13444e-27
		Basal	chr1:46396427-46396664	6.76473e-10	2.29235e-06	2.97332			Suprabasal	FOXE11	2.74532e-13	0.386684	0.653	0.489	2.07271e-10			Serous	GRHL2	1.36161e-28	0.508574	0.691	0.485	1.02802e-25
		Basal	chr2:216533558-216533972	6.76473e-10	2.29235e-06	2.97332			Suprabasal	FOXD31	3.25514e-13	0.365544	0.648	0.492	2.45763e-10			Serous	NFIA	2.12102e-25	0.423826	0.687	0.489	1.60137e-22
		Basal	chr5:154365109-154365563	6.76473e-10	2.29235e-06	2.97332			Suprabasal	NFIC::TLX11	4.23065e-13	0.354324	0.656	0.491	3.19414e-10			Serous	NFIX	2.12102e-25	0.423826	0.687	0.489	1.60137e-22
		Basal	chr11:125083029-125083261	7.37491e-10	2.48644e-06	3.02499			Suprabasal	SOX101	3.90733e-12	0.286972	0.653	0.493	2.95003e-09			Serous	SOX4	1.39668e-22	0.465466	0.659	0.493	1.0545e-19
		Basal	chr4:3484140-3485256	7.49653e-10	2.51468e-06	2.03361			Suprabasal	SOX41	4.86776e-12	0.358441	0.664	0.493	3.67516e-09			Serous	GRHL1	3.60792e-19	0.434204	0.645	0.479	2.72398e-16
		Basal	chr1:6918578-6918908	7.69076e-10	2.54699e-06	3.22326			Suprabasal	FOXS11	6.40994e-12	0.350951	0.637	0.491	4.83951e-09			Serous	TCF4	1.46499e-18	0.427891	0.677	0.505	1.10607e-15
		Basal	chr11:79045791-79046044	7.69076e-10	2.54699e-06	3.22326			Suprabasal	FOXA21	6.40994e-12	0.350951	0.637	0.491	4.83951e-09			Serous	NFIC	4.4309e-17	0.390784	0.671	0.493	3.34533e-14
		Basal	chr10:1736541-1737697	7.78007e-10	2.54699e-06	2.19152			Suprabasal	NFIC.11	8.96344e-12	0.367762	0.612	0.49	6.76739e-09			Serous	ZEB1	8.18461e-16	0.346804	0.683	0.515	6.17938e-13
		Basal	chr2:121500972-121501810	7.79517e-10	2.54699e-06	3.08295			Suprabasal	KLF9	1.12533e-11	0.304968	0.626	0.494	8.49624e-09			Serous	TCF3	1.29472e-14	0.375721	0.669	0.503	9.77514e-12
		Basal	chr10:60399235-60399685	7.79517e-10	2.54699e-06	3.08295			Suprabasal	ELF5	1.43662e-11	0.351546	0.637	0.467	1.08465e-08			Serous	TCF12	1.29472e-14	0.375721	0.669	0.503	9.77514e-12
		Basal	chr22:45976321-45979314	7.82294e-10	2.54699e-06	1.57304			Suprabasal	SNAI2	4.10126e-11	0.406505	0.621	0.488	3.09645e-08			Serous	TFCP2	9.58365e-13	0.372052	0.604	0.482	7.23566e-10
		Basal	chr17:2422974-2423579	7.93083e-10	2.56952e-06	3.14848			Suprabasal	MAFG::NFE2L1	5.85323e-11	0.358146	0.631	0.488	4.41919e-08			Serous	SIX1	2.59748e-12	0.357	0.629	0.488	1.9611e-09
		Basal	chr1:21283987-21285153	8.05726e-10	2.58526e-06	2.57445			Suprabasal	RREB11	7.68449e-11	0.282482	0.65	0.492	5.80179e-08			Serous	SOX9	3.46225e-08	0.266388	0.622	0.495	2.614e-05
		Basal	chr7:135193127-135194063	8.05726e-10	2.58526e-06	2.57445			Suprabasal	FOXP21	8.12338e-11	0.288622	0.648	0.493	6.13315e-08			Serous	SOX2	4.66737e-07	0.247229	0.598	0.497	0.000352387
		Basal	chr18:48455569-48456392	8.30616e-10	2.65231e-06	2.39924			Suprabasal	FOXI11	1.03733e-10	0.333809	0.656	0.491	7.83187e-08			Serous	SOX13	4.66737e-07	0.247229	0.598	0.497	0.000352387
		Basal	chr16:81530394-81531756	8.66786e-10	2.75456e-06	2.28225			Suprabasal	FOXL11	1.03733e-10	0.333809	0.656	0.491	7.83187e-08			Serous	ZNF680	7.62213e-07	0.194027	0.586	0.493	0.000575471
		Basal	chr4:78247613-78248278	9.04284e-10	2.84649e-06	2.7348			Suprabasal	FOXO41	1.03733e-10	0.333809	0.656	0.491	7.83187e-08			Serous	ZNF708	6.07108e-06	0.218006	0.586	0.496	0.00458366
		Basal	chr5:151637348-151638068	9.04284e-10	2.84649e-06	2.7348			Suprabasal	FOXO61	1.03733e-10	0.333809	0.656	0.491	7.83187e-08			Serous	RUNX1	1.65401e-05	0.216053	0.596	0.491	0.0124878
		Basal	chr5:1930497-1931891	9.76133e-10	3.03422e-06	1.98488			Suprabasal	FOXP31	1.03733e-10	0.333809	0.656	0.491	7.83187e-08			Serous	RUNX2	0.000128806	0.183457	0.572	0.488	0.0972485
		Basal	chr8:47381457-47381766	9.77629e-10	3.03422e-06	2.48537			Suprabasal	FOXP41	1.03733e-10	0.333809	0.656	0.491	7.83187e-08			Serous	ZNF331	0.000254268	0.156034	0.58	0.495	0.191972
		Basal	chr22:39448209-39448911	9.77629e-10	3.03422e-06	2.48537			Suprabasal	FOXA31	1.03733e-10	0.333809	0.656	0.491	7.83187e-08			Serous	REST	0.000315124	0.173257	0.568	0.495	0.237918
		Basal	chr11:79439222-79441624	1.0004e-09	3.09047e-06	1.6723			Suprabasal	FOXD11	1.03733e-10	0.333809	0.656	0.491	7.83187e-08			Serous	NFIB	0.000495631	0.150649	0.536	0.49	0.374202
		Basal	chr1:16925343-16926475	1.02501e-09	3.10863e-06	2.59376			Suprabasal	FOXK11	1.03733e-10	0.333809	0.656	0.491	7.83187e-08			Serous	NFYC	0.000742379	0.165908	0.568	0.498	0.560496
		Basal	chr2:218896997-218897324	1.02501e-09	3.10863e-06	2.59376			Suprabasal	FOXK21	1.03733e-10	0.333809	0.656	0.491	7.83187e-08			Serous	SMAD3	0.000996584	0.149786	0.558	0.49	0.752421
		Basal	chr3:134694867-134695270	1.02501e-09	3.10863e-06	2.59376			Suprabasal	FOXP11	1.03733e-10	0.333809	0.656	0.491	7.83187e-08			Serous	HIC2	0.00169261	0.121948	0.558	0.492	1
		Basal	chr14:90681644-90682399	1.02501e-09	3.10863e-06	2.59376			Suprabasal	KLF6	1.05151e-10	0.292486	0.623	0.49	7.93887e-08			Serous	HNF4G	0.00247106	0.164656	0.564	0.494	1
		Basal	chr7:117273842-117274462	1.09483e-09	3.28069e-06	2.76507			Suprabasal	ZNF4491	2.38244e-10	0.29643	0.631	0.494	1.79874e-07			Serous	TFAP2A	0.00267421	0.106436	0.552	0.498	1
		Basal	chr11:1531831-1532462	1.09483e-09	3.28069e-06	2.76507			Suprabasal	EWSR1-FLI11	1.57892e-09	0.241042	0.626	0.492	1.19208e-06			Serous	NRF1	0.00444235	0.11751	0.554	0.499	1
		Basal	chr11:118076542-118077275	1.09656e-09	3.28069e-06	2.40986			Suprabasal	NFIC1	2.68328e-09	0.303221	0.637	0.493	2.02588e-06			Ionocyte	TCF3	0.00369288	0.68184	0.737	0.503	1
		Basal	chr11:108697923-108699410	1.12521e-09	3.33636e-06	2.23892			Suprabasal	NFIL31	3.0233e-09	0.332987	0.626	0.487	2.28259e-06			Ionocyte	TCF12	0.00369288	0.68184	0.737	0.503	1
		Basal	chr14:50060478-50061608	1.12521e-09	3.33636e-06	2.23892			Suprabasal	MAF::NFE2	3.89234e-09	0.313854	0.612	0.489	2.93872e-06			Ionocyte	ZEB1	0.00386088	0.505364	0.789	0.515	1
		Basal	chr6:37055922-37056842	1.1572e-09	3.41596e-06	2.34495			Suprabasal	KLF2	4.03412e-09	0.222225	0.618	0.493	3.04576e-06			Ionocyte	NRF1	0.00608996	0.44406	0.789	0.499	1
		Basal	chr17:82613238-82614206	1.17499e-09	3.45312e-06	2.00812			Suprabasal	TBX181	4.52335e-09	0.316779	0.615	0.489	3.41513e-06			Ionocyte	IRF2	0.00649897	0.58431	0.737	0.492	1
		Basal	chr14:74569617-74570525	1.2694e-09	3.69786e-06	2.50008			Suprabasal	HLF1	4.58061e-09	0.308578	0.612	0.487	3.45836e-06			PNEC	TCF12	2.77904e-12	0.471838	0.691	0.503	2.09818e-09
		Basal	chr18:23291145-23292250	1.2694e-09	3.69786e-06	2.50008			Suprabasal	TFAP2B.11	4.85324e-09	0.260867	0.623	0.494	3.6642e-06			PNEC	ZEB1	1.8928e-11	0.377749	0.712	0.515	1.42907e-08
		Basal	chr2:23532392-23533140	1.29648e-09	3.71654e-06	2.61454			Suprabasal	SNAI3	5.51643e-09	0.363689	0.626	0.497	4.1649e-06			PNEC	TCF4	7.80024e-06	0.304348	0.621	0.506	0.00588918
		Basal	chr1:18666273-18666844	1.30939e-09	3.71654e-06	2.79814			Suprabasal	MYOD1	5.90053e-09	0.312823	0.621	0.488	4.4549e-06			PNEC	ASCL1	0.000217584	0.25676	0.597	0.497	0.164276
		Basal	chr2:235026290-235026569	1.30939e-09	3.71654e-06	2.79814			Suprabasal	TFAP2C.11	1.01962e-08	0.238474	0.623	0.496	7.69816e-06			PNEC	NRF1	0.000539168	0.168213	0.568	0.499	0.407072
		Basal	chr5:126461911-126462577	1.30939e-09	3.71654e-06	2.79814			Suprabasal	ZNF7661	1.17717e-08	0.30659	0.607	0.492	8.8876e-06			PNEC	RFX3	0.00255202	0.190617	0.576	0.487	1
		Basal	chr20:58112090-58112755	1.30939e-09	3.71654e-06	2.79814			Suprabasal	FOXN31	1.61755e-08	0.272016	0.604	0.494	1.22125e-05			PNEC	ZNF708	0.00355257	0.182271	0.572	0.496	1
		Basal	chr22:32050348-32051100	1.30939e-09	3.71654e-06	2.79814			Suprabasal	RUNX21	1.79281e-08	0.345936	0.596	0.488	1.35357e-05			Multiciliated-1	FOXA1	1.21897e-264	0.869303	0.794	0.488	9.20321e-262
		Basal	chr15:90190087-90192472	1.41741e-09	4.00604e-06	1.76496			Suprabasal	FOXO31	3.70166e-08	0.279214	0.623	0.491	2.79476e-05			Multiciliated-1	FOXK1	4.4903e-213	0.768161	0.764	0.489	3.39018e-210
		Basal	chr2:75807649-75808473	1.51753e-09	4.25463e-06	2.24388			Suprabasal	KLF5	7.09817e-08	0.190297	0.593	0.499	5.35912e-05			Multiciliated-1	FOXK2	4.4903e-213	0.768161	0.764	0.489	3.39018e-210
		Basal	chr14:103581699-103582596	1.54035e-09	4.25463e-06	2.35358			Suprabasal	TBX211	7.57332e-08	0.291434	0.61	0.489	5.71785e-05			Multiciliated-1	FOXP1	4.4903e-213	0.768161	0.764	0.489	3.39018e-210
		Basal	chr21:38903535-38904142	1.54035e-09	4.25463e-06	2.35358			Suprabasal	ZNF2631	7.66161e-08	0.214696	0.607	0.492	5.78452e-05			Multiciliated-1	NFIB	4.38246e-202	0.734498	0.762	0.488	3.30876e-199
		Basal	chr10:95358242-95358778	1.5438e-09	4.25463e-06	2.83444			Suprabasal	KLF3	8.47627e-08	0.21396	0.607	0.489	6.39958e-05			Multiciliated-1	FOXO3	1.21892e-201	0.756453	0.757	0.489	9.20282e-199
		Basal	chr11:120137896-120138266	1.5438e-09	4.25463e-06	2.83444			Suprabasal	KLF11	1.0139e-07	0.205156	0.607	0.495	7.65495e-05			Multiciliated-1	TP73	4.82444e-189	0.7631	0.75	0.482	3.64245e-186
		Basal	chr22:49463583-49464463	1.5438e-09	4.25463e-06	2.83444			Suprabasal	THAP11	1.41056e-07	0.266967	0.626	0.493	0.000106497			Multiciliated-1	RFX3	1.98862e-171	0.723002	0.738	0.484	1.50141e-168
		Basal	chr1:234726367-234726651	1.6422e-09	4.48856e-06	2.5158			Suprabasal	SCRT21	3.05768e-07	0.323654	0.572	0.491	0.000230855			Multiciliated-1	RFX2	2.44099e-169	0.7359	0.742	0.484	1.84295e-166
		Basal	chr8:141041019-141041863	1.6422e-09	4.48856e-06	2.5158			Suprabasal	IKZF2	3.17549e-07	0.151739	0.629	0.479	0.000239749			Multiciliated-1	RFX1	1.32055e-167	0.704998	0.742	0.485	9.97014e-165
		Basal	chr4:3384467-3386087	1.75599e-09	4.77991e-06	1.78871			Suprabasal	ZNF3311	3.98793e-07	0.25493	0.585	0.495	0.000301089			Multiciliated-1	GRHL1	1.64503e-163	0.710981	0.723	0.477	1.242e-160
		Basal	chr3:9169339-9169718	1.78989e-09	4.81301e-06	2.87448			Suprabasal	TCF71	4.12354e-07	0.267589	0.604	0.491	0.000311327			Multiciliated-1	FOXP2	1.62015e-151	0.630658	0.73	0.491	1.22321e-148
		Basal	chr11:63821492-63821896	1.78989e-09	4.81301e-06	2.87448			Suprabasal	FOXG11	5.0001e-07	0.262288	0.572	0.493	0.000377508			Multiciliated-1	GRHL2	5.68251e-124	0.582148	0.696	0.483	4.2903e-121
		Basal	chr12:39356601-39357358	1.78989e-09	4.81301e-06	2.87448			Suprabasal	KLF1	5.41784e-07	0.169008	0.602	0.498	0.000409047			Multiciliated-1	ZEB1	6.71363e-116	0.454644	0.754	0.513	5.06879e-113
		Basal	chr3:181710360-181713255	1.91428e-09	5.12675e-06	1.61178			Suprabasal	TBR11	6.2264e-07	0.283386	0.596	0.488	0.000470093			Multiciliated-1	SIX1	1.04959e-115	0.531617	0.699	0.486	7.92439e-113
		Basal	chr3:58617114-58617656	2.0322e-09	5.33233e-06	2.66118			Suprabasal	TFAP2A.11	8.35682e-07	0.224273	0.577	0.495	0.00063094			Multiciliated-1	RFX7	1.66429e-109	0.570171	0.7	0.485	1.25654e-106
		Basal	chr4:73676664-73677360	2.0322e-09	5.33233e-06	2.66118			Suprabasal	ZIM31	9.07213e-07	0.229011	0.612	0.491	0.000684946			Multiciliated-1	TFCP2	1.12027e-96	0.533662	0.683	0.48	8.45804e-94
		Basal	chr4:172982096-172982562	2.03424e-09	5.33233e-06	2.91887			Suprabasal	SCRT11	9.09955e-07	0.299662	0.607	0.492	0.000687016			Multiciliated-1	IRF1	3.17531e-91	0.429658	0.692	0.481	2.39736e-88
		Basal	chr11:77351357-77351729	2.03424e-09	5.33233e-06	2.91887			Suprabasal	RUNX3	1.83218e-06	0.273551	0.585	0.492	0.00138329			Multiciliated-1	FOXN3	8.38747e-89	0.463344	0.672	0.493	6.33254e-86
		Basal	chr12:88400316-88400576	2.03441e-09	5.33233e-06	3.33993			Suprabasal	TBX22	2.41871e-06	0.268153	0.58	0.488	0.00182613			Multiciliated-1	ZNF135	1.17535e-88	0.459514	0.678	0.485	8.87393e-86
		Basal	chr11:2256592-2257603	2.04541e-09	5.33233e-06	2.24908			Suprabasal	ZNF16	3.35548e-06	0.215658	0.612	0.493	0.00253339			Multiciliated-1	EHF	4.05804e-88	0.45976	0.676	0.464	3.06382e-85
		Basal	chr1:221845241-221846633	2.04725e-09	5.33233e-06	2.36271			Suprabasal	EOMES1	3.38846e-06	0.24585	0.604	0.488	0.00255829			Multiciliated-1	KLF3	4.64678e-88	0.348774	0.673	0.488	3.50832e-85
		Basal	chr17:9162198-9162965	2.25722e-09	5.81087e-06	2.9684			Suprabasal	PATZ1	5.09347e-06	0.146089	0.604	0.5	0.00384557			Multiciliated-1	ELF3	7.24146e-80	0.445803	0.669	0.468	5.4673e-77
		Basal	chr17:9258365-9258683	2.25722e-09	5.81087e-06	2.9684			Suprabasal	TEF1	5.8126e-06	0.256069	0.591	0.485	0.00438851			Multiciliated-1	SOX4	1.78133e-79	0.428833	0.672	0.492	1.34491e-76
		Basal	chr17:56808213-56808743	2.25722e-09	5.81087e-06	2.9684			Suprabasal	ZSCAN41	5.98457e-06	0.232752	0.612	0.491	0.00451835			Multiciliated-1	KLF6	1.24378e-74	0.406765	0.662	0.488	9.39054e-72
		Basal	chr1:1968909-1970049	2.40703e-09	6.16673e-06	2.16398			Suprabasal	ELF3	6.13814e-06	0.190375	0.556	0.47	0.0046343			Multiciliated-1	CTCF	3.07764e-71	0.346599	0.653	0.492	2.32362e-68
		Basal	chr7:29441729-29442611	2.43259e-09	6.16673e-06	3.02405			Suprabasal	POU2F1::SOX2	7.86672e-06	0.229267	0.61	0.491	0.00593937			Multiciliated-1	RREB1	5.16126e-68	0.320448	0.651	0.491	3.89675e-65
		Basal	chr16:79658210-79658748	2.43259e-09	6.16673e-06	3.02405			Suprabasal	FOXF21	8.54592e-06	0.237038	0.566	0.492	0.00645217			Multiciliated-1	FOSL2	2.68572e-64	0.432724	0.637	0.481	2.02772e-61
		Basal	chr22:41280082-41280469	2.43259e-09	6.16673e-06	3.02405			Suprabasal	ETV2::FIGLA	9.40313e-06	0.221305	0.575	0.493	0.00709936			Multiciliated-1	KLF5	4.31209e-60	0.23866	0.652	0.498	3.25563e-57
		Basal	chr7:537839-540174	2.45799e-09	6.20744e-06	1.66044			Suprabasal	ZSCAN161	1.0081e-05	0.249683	0.583	0.492	0.00761119			Multiciliated-1	BNC2	6.14697e-57	0.37392	0.632	0.482	4.64096e-54
		Basal	chr12:62620370-62621517	2.48847e-09	6.25158e-06	2.44584			Suprabasal	PRDM9	1.05028e-05	0.158495	0.572	0.49	0.00792965			Multiciliated-1	IRF3	6.17155e-55	0.354834	0.634	0.487	4.65952e-52
		Basal	chr10:35447700-35450059	2.4943e-09	6.25158e-06	1.98213			Suprabasal	SP8	1.06848e-05	0.165193	0.577	0.495	0.00806703			Multiciliated-1	JUN	2.6333e-53	0.371895	0.63	0.482	1.98814e-50
		Basal	chr11:45930966-45931407	2.51113e-09	6.25255e-06	3.15913			Suprabasal	ZKSCAN5	1.11253e-05	0.199463	0.572	0.49	0.00839963			Multiciliated-1	TCF12	2.06379e-52	0.367289	0.651	0.501	1.55816e-49
		Basal	chr18:50629057-50629537	2.51351e-09	6.25255e-06	2.68749			Suprabasal	ZNF324	1.49353e-05	0.233995	0.599	0.492	0.0112761			Multiciliated-1	ELK4	2.78852e-50	0.318779	0.629	0.479	2.10533e-47
		Basal	chr16:67317784-67318303	2.52856e-09	6.2665e-06	3.08708			Suprabasal	POU5F11	1.57686e-05	0.22612	0.588	0.492	0.0119053			Multiciliated-1	ELF2	2.29238e-49	0.333529	0.621	0.484	1.73075e-46
		Basal	chr5:17216125-17219064	2.57059e-09	6.34699e-06	1.59961			Suprabasal	TBX31	1.84674e-05	0.236033	0.58	0.489	0.0139429			Multiciliated-1	BACH1	5.82122e-49	0.378671	0.623	0.482	4.39502e-46
		Basal	chr5:157912441-157913818	2.59209e-09	6.37636e-06	2.09323			Suprabasal	NFE2L2	1.92935e-05	0.217651	0.583	0.49	0.0145666			Multiciliated-1	KLF7	1.03505e-48	0.219313	0.63	0.49	7.81459e-46
		Basal	chr2:23523501-23524657	2.6142e-09	6.38348e-06	2.2065			Suprabasal	ZNF241	2.25688e-05	0.205271	0.569	0.492	0.0170394			Multiciliated-1	ZBTB7A	1.04014e-48	0.315451	0.618	0.481	7.85303e-46
		Basal	chr8:124856624-124857667	2.6142e-09	6.38348e-06	2.2065			Suprabasal	FOXH11	2.34486e-05	0.213719	0.588	0.491	0.0177037			Multiciliated-1	FOS	1.66282e-47	0.350396	0.612	0.483	1.25543e-44
		Basal	chr6:10163166-10163742	2.71336e-09	6.53684e-06	2.5507			Suprabasal	ZNF740	2.89164e-05	0.173374	0.569	0.492	0.0218319			Multiciliated-1	MGA	2.92959e-47	0.321861	0.621	0.487	2.21184e-44
		Basal	chr6:18487931-18488808	2.71336e-09	6.53684e-06	2.5507			Suprabasal	MAFK	3.0534e-05	0.220963	0.591	0.489	0.0230532			Multiciliated-1	RUNX2	4.98849e-47	0.335289	0.631	0.487	3.76631e-44
		Basal	chr11:95453424-95454322	2.71336e-09	6.53684e-06	2.5507			Suprabasal	EHF	3.25678e-05	0.166291	0.577	0.466	0.0245887			Multiciliated-1	ELF1	1.37497e-44	0.324467	0.63	0.48	1.03811e-41
		Basal	chr13:29539316-29540261	2.71638e-09	6.53684e-06	2.37238			Suprabasal	ZNF175	3.34006e-05	0.167482	0.566	0.475	0.0252175			Multiciliated-1	IKZF2	2.70518e-42	0.216075	0.629	0.478	2.04241e-39
		Basal	chr14:75229717-75230788	2.75512e-09	6.60615e-06	2.25455			Suprabasal	ZFP571	3.98944e-05	0.212291	0.588	0.492	0.0301202			Multiciliated-1	JDP2	2.76519e-41	0.320568	0.608	0.485	2.08772e-38
		Basal	chr16:81580763-81581555	2.79884e-09	6.68683e-06	2.30932			Suprabasal	TEAD31	4.25277e-05	0.219283	0.572	0.476	0.0321084			Multiciliated-1	KLF9	4.28891e-41	0.252418	0.631	0.493	3.23812e-38
		Basal	chr7:33742450-33744098	2.94183e-09	7.00326e-06	2.12806			Suprabasal	TEAD41	4.25277e-05	0.219283	0.572	0.476	0.0321084			Multiciliated-1	ETV6	1.92751e-36	0.263864	0.597	0.466	1.45527e-33
		Basal	chr16:67404118-67405655	3.00078e-09	7.11809e-06	1.7089			Suprabasal	KLF151	4.93232e-05	0.126714	0.583	0.492	0.037239			Multiciliated-1	THRA	9.86535e-36	0.27231	0.6	0.489	7.44834e-33
		Basal	chr3:66711782-66712555	3.07865e-09	7.251e-06	2.71616			Suprabasal	ETV5::FOXO1	5.08822e-05	0.205109	0.569	0.496	0.0384161			Multiciliated-1	ZBTB11	1.92033e-35	0.264176	0.596	0.481	1.44985e-32
		Basal	chr10:26869178-26869888	3.07865e-09	7.251e-06	2.71616			Suprabasal	TBX201	5.23555e-05	0.237213	0.558	0.49	0.0395284			Multiciliated-1	ZNF263	5.88168e-35	0.233095	0.608	0.491	4.44067e-32
		Basal	chr21:41726732-41728218	3.41099e-09	8.00536e-06	1.98114			Suprabasal	ETV1	6.51564e-05	0.154111	0.55	0.475	0.0491931			Multiciliated-1	ZNF148	1.57369e-33	0.167594	0.6	0.496	1.18813e-30
		Basal	chr11:30583942-30586649	3.44382e-09	8.05395e-06	1.61144			Suprabasal	ELF1	6.97519e-05	0.170166	0.553	0.481	0.0526627			Multiciliated-1	KLF12	3.0645e-33	0.164082	0.608	0.496	2.3137e-30
		Basal	chr2:233690956-233691743	3.46166e-09	8.06726e-06	2.57014			Suprabasal	PRDM4	7.22422e-05	0.224002	0.572	0.491	0.0545429			Multiciliated-1	SP3	2.04007e-31	0.183894	0.611	0.495	1.54025e-28
		Basal	chr3:13622992-13623677	3.59753e-09	8.32548e-06	2.38265			Suprabasal	POU1F1	7.25487e-05	0.203734	0.583	0.492	0.0547743			Multiciliated-1	IRF2	2.81044e-31	0.253787	0.6	0.491	2.12189e-28
		Basal	chr16:2163019-2163588	3.59753e-09	8.32548e-06	2.38265			Suprabasal	RARA::RXRG	7.32296e-05	0.206638	0.575	0.491	0.0552883			Multiciliated-1	HIF1A	8.80913e-29	0.236155	0.592	0.49	6.65089e-26
		Basal	chr3:100001556-100001813	3.84802e-09	8.87425e-06	3.51448			Suprabasal	ETV5::FIGLA	7.68149e-05	0.224346	0.561	0.493	0.0579952			Multiciliated-1	BCL11A	3.94338e-28	0.227344	0.579	0.49	2.97725e-25
		Basal	chr5:9467295-9468157	4.00305e-09	9.19984e-06	2.13012			Suprabasal	BARHL1	7.69603e-05	0.206096	0.591	0.492	0.058105			Multiciliated-1	TEF	9.9398e-28	0.271879	0.597	0.484	7.50455e-25
		Basal	chr9:98222973-98223575	4.2368e-09	9.70347e-06	2.47398			Suprabasal	BARHL2	7.69603e-05	0.206096	0.591	0.492	0.058105			Multiciliated-1	CEBPB	2.31324e-27	0.237793	0.576	0.472	1.7465e-24
		Basal	chr2:158761625-158762037	4.39033e-09	1.00206e-05	2.59114			Suprabasal	ZKSCAN3	8.3831e-05	0.212487	0.561	0.492	0.0632924			Multiciliated-1	NFIA	4.56065e-27	0.214001	0.594	0.488	3.44329e-24
		Basal	chr1:94620430-94620860	4.45614e-09	1.01013e-05	2.78197			Suprabasal	ZNF682	8.69192e-05	0.16554	0.572	0.497	0.065624			Multiciliated-1	NFIX	4.56065e-27	0.214001	0.594	0.488	3.44329e-24
		Basal	chr14:75242489-75242924	4.45614e-09	1.01013e-05	2.78197			Suprabasal	MAF	9.45434e-05	0.196814	0.585	0.492	0.0713802			Multiciliated-1	MAX	5.45808e-26	0.223458	0.584	0.488	4.12085e-23
		Basal	chr8:55906593-55907537	4.75472e-09	1.07415e-05	2.39357			Suprabasal	GABPA	0.000114009	0.152206	0.566	0.477	0.0860764			Multiciliated-1	KLF13	1.70574e-23	0.222731	0.591	0.493	1.28784e-20
		Basal	chr14:89408482-89409496	4.78074e-09	1.07637e-05	2.21513			Suprabasal	ZNF549	0.000121056	0.182195	0.572	0.497	0.0913973			Multiciliated-1	NFE2L2	1.49964e-22	0.216331	0.585	0.489	1.13223e-19
		Basal	chr1:180614665-180616154	4.81759e-09	1.081e-05	2.09571			Suprabasal	FOXO1::FLI1	0.000128513	0.16477	0.58	0.489	0.0970273			Multiciliated-1	TBX1	3.01073e-22	0.210693	0.581	0.487	2.2731e-19
		Basal	chr10:11328020-11329142	4.99612e-09	1.11354e-05	2.32523			Suprabasal	RARA.1	0.000131842	0.195287	0.575	0.491	0.0995408			Multiciliated-1	NR2C1	8.03119e-22	0.191823	0.585	0.489	6.06355e-19
		Basal	chr14:74647649-74649046	4.99612e-09	1.11354e-05	2.32523			Suprabasal	ERF::FOXO1	0.000148634	0.167722	0.564	0.491	0.112219			Multiciliated-1	ELK3	9.18765e-22	0.187134	0.547	0.479	6.93668e-19
		Basal	chr7:376300-376534	5.24352e-09	1.16237e-05	2.82003			Suprabasal	POU2F31	0.000196757	0.194097	0.575	0.491	0.148551			Multiciliated-1	MEIS1	2.29965e-21	0.115012	0.573	0.489	1.73624e-18
		Basal	chr6:21021647-21023465	5.25022e-09	1.16237e-05	1.95566			Suprabasal	FOXO1::ELK3	0.0001985	0.162738	0.572	0.492	0.149868			Multiciliated-1	ETS2	3.9795e-21	0.186479	0.566	0.476	3.00452e-18
		Basal	chr2:2846098-2847030	5.44653e-09	1.19784e-05	2.13228			Suprabasal	ZNF213	0.000200811	0.14676	0.583	0.491	0.151612			Multiciliated-1	NFIC	1.37207e-19	0.221499	0.577	0.492	1.03591e-16
		Basal	chr6:152271722-152273928	5.44653e-09	1.19784e-05	2.13228			Suprabasal	ERF::FIGLA	0.000202004	0.202143	0.566	0.495	0.152513			Multiciliated-1	PPARD	1.41314e-19	0.194554	0.572	0.491	1.06692e-16
		Basal	chr17:67279590-67280682	5.53082e-09	1.21237e-05	2.61387			Suprabasal	POU3F2	0.00021551	0.198883	0.593	0.493	0.16271			Multiciliated-1	THRB	3.75081e-19	0.205273	0.565	0.49	2.83186e-16
		Basal	chr20:3237782-3240481	5.97351e-09	1.3051e-05	1.54964			Suprabasal	PITX21	0.000229139	0.189477	0.566	0.49	0.173			Multiciliated-1	TEAD3	9.11476e-19	0.216806	0.57	0.475	6.88164e-16
		Basal	chr1:87505538-87506021	6.05653e-09	1.31031e-05	2.86229			Suprabasal	ETV2::FOXI1	0.000258333	0.13715	0.561	0.477	0.195042			Multiciliated-1	NR4A1	2.96148e-17	0.203902	0.575	0.492	2.23592e-14
		Basal	chr2:133072912-133073549	6.05653e-09	1.31031e-05	2.86229			Suprabasal	DBP1	0.000270104	0.201583	0.545	0.484	0.203928			Multiciliated-1	TCF4	5.21736e-17	0.218049	0.589	0.505	3.9391e-14
		Basal	chr17:49523655-49523994	6.05653e-09	1.31031e-05	2.86229			Suprabasal	AR	0.00027739	0.17382	0.575	0.491	0.20943			Multiciliated-1	MITF	5.29397e-17	0.170514	0.568	0.485	3.99695e-14
		Basal	chr12:31361856-31363679	6.0896e-09	1.31318e-05	1.8535			Suprabasal	ZNF708	0.000362309	0.213939	0.583	0.496	0.273543			Multiciliated-1	ZNF24	9.31753e-17	0.177584	0.569	0.491	7.03474e-14
		Basal	chr15:99983187-99984026	6.26981e-09	1.34767e-05	2.4052			Suprabasal	IRF5	0.000363223	0.183571	0.547	0.49	0.274234			Multiciliated-1	VEZF1	8.22454e-16	0.133958	0.569	0.493	6.20953e-13
		Basal	chr8:53944711-53945571	6.46037e-09	1.38415e-05	2.21979			Suprabasal	ZNF148	0.000402696	0.108558	0.55	0.497	0.304035			Multiciliated-1	SP1	5.62212e-15	0.113524	0.57	0.497	4.2447e-12
		Basal	chr17:41624349-41625029	6.66139e-09	1.42263e-05	2.33391			Suprabasal	SP4	0.000410353	0.12099	0.577	0.499	0.309817			Multiciliated-1	CEBPD	7.66965e-15	0.179785	0.56	0.483	5.79059e-12
		Basal	chr1:43933070-43934757	6.82036e-09	1.45161e-05	1.73364			Suprabasal	TFAP4::ETV1	0.000450136	0.197083	0.547	0.494	0.339852			Multiciliated-1	CLOCK	1.47508e-13	0.160206	0.553	0.488	1.11369e-10
		Basal	chr5:453765-454255	6.84078e-09	1.45161e-05	2.90951			Suprabasal	THRB.2	0.000648563	0.188063	0.528	0.49	0.489665			Multiciliated-1	ZBED4	1.55671e-13	0.103255	0.557	0.491	1.17532e-10
		Basal	chr2:239349032-239350022	6.91403e-09	1.457e-05	2.63858			Suprabasal	EBF1	0.000660921	0.175551	0.558	0.492	0.498995			Multiciliated-1	TFEB	2.06925e-13	0.166795	0.558	0.488	1.56228e-10
		Basal	chr3:42122395-42123039	6.91403e-09	1.457e-05	2.63858			Suprabasal	THRB.1	0.000689444	0.196738	0.577	0.49	0.52053			Multiciliated-1	NR2F2	6.94199e-13	0.176658	0.555	0.49	5.2412e-10
		Basal	chr8:65964742-65965016	6.9759e-09	1.457e-05	3.26593			Suprabasal	ZNF257	0.000727535	0.143279	0.561	0.491	0.549289			Multiciliated-1	NR6A1	3.67037e-12	0.142502	0.545	0.489	2.77113e-09
		Basal	chr13:98823340-98823953	6.9759e-09	1.457e-05	3.26593			Suprabasal	TBX4	0.000769706	0.211404	0.534	0.489	0.581128			Multiciliated-1	ATF6	6.44054e-12	0.133358	0.544	0.487	4.86261e-09
		Basal	chr20:19958199-19958512	6.9759e-09	1.457e-05	3.26593			Suprabasal	TBX5	0.000769706	0.211404	0.534	0.489	0.581128			Multiciliated-1	NR4A2	8.02662e-12	0.171356	0.562	0.49	6.0601e-09
		Basal	chr9:7433491-7434315	7.10828e-09	1.47537e-05	2.5063			Suprabasal	MGA1	0.000784687	0.188657	0.569	0.488	0.592439			Multiciliated-1	IRF6	2.18657e-11	0.152679	0.543	0.484	1.65086e-08
		Basal	chr9:16824401-16825011	7.10828e-09	1.47537e-05	2.5063			Suprabasal	TBX151	0.000784687	0.188657	0.569	0.488	0.592439			Multiciliated-1	XBP1	3.07712e-11	0.13388	0.536	0.484	2.32322e-08
		Basal	chr1:223319386-223319817	7.51804e-09	1.54116e-05	2.96265			Suprabasal	KLF10	0.000831898	0.107565	0.558	0.498	0.628083			Multiciliated-1	MEF2D	7.11816e-11	0.13984	0.541	0.493	5.37421e-08
		Basal	chr10:14980710-14981078	7.51804e-09	1.54116e-05	2.96265			Suprabasal	HOXB1	0.000869374	0.176996	0.58	0.491	0.656377			Multiciliated-1	TEAD1	4.25426e-10	0.128557	0.544	0.48	3.21197e-07
		Basal	chr10:124495158-124495442	7.51804e-09	1.54116e-05	2.96265			Suprabasal	HOXA3	0.000869374	0.176996	0.58	0.491	0.656377			Multiciliated-1	NR2C2	2.05009e-09	0.140997	0.551	0.489	1.54782e-06
		Basal	chr8:32513197-32513448	7.817e-09	1.5829e-05	3.17202			Suprabasal	GSX2	0.000869374	0.176996	0.58	0.491	0.656377			Multiciliated-1	PBX3	1.79219e-08	0.124574	0.551	0.492	1.3531e-05
		Basal	chr10:33897210-33897539	7.817e-09	1.5829e-05	3.17202			Suprabasal	HOXA6	0.000869374	0.176996	0.58	0.491	0.656377			Multiciliated-1	NR3C2	2.49603e-08	0.107615	0.528	0.488	1.8845e-05
		Basal	chr11:27218570-27218818	7.817e-09	1.5829e-05	3.17202			Suprabasal	HOXB6	0.000869374	0.176996	0.58	0.491	0.656377			Multiciliated-1	MEF2A	2.74186e-08	0.113963	0.538	0.494	2.0701e-05
		Basal	chr12:121949732-121950348	7.817e-09	1.5829e-05	3.17202			Suprabasal	HOXB7	0.000869374	0.176996	0.58	0.491	0.656377			Multiciliated-1	EPAS1	6.63397e-07	0.117887	0.537	0.488	0.000500864
		Basal	chr17:82836032-82836231	7.88492e-09	1.5918e-05	3.59214			Suprabasal	LHX5	0.000869374	0.176996	0.58	0.491	0.656377			Multiciliated-1	BARX2	8.54788e-07	0.115538	0.541	0.491	0.000645365
		Basal	chr3:37660728-37661063	7.98615e-09	1.60735e-05	3.02295			Suprabasal	MEOX2	0.000869374	0.176996	0.58	0.491	0.656377			Multiciliated-1	PKNOX1	1.44871e-06	0.111223	0.543	0.492	0.00109377
		Basal	chr2:65612597-65612973	8.12551e-09	1.62261e-05	3.09202			Suprabasal	FLI1::FOXI1	0.000910222	0.131245	0.561	0.49	0.687218			Multiciliated-1	RUNX1	2.71424e-06	0.121891	0.554	0.491	0.00204925
		Basal	chr5:61809538-61809868	8.12551e-09	1.62261e-05	3.09202			Suprabasal	POU6F1.11	0.000933509	0.165408	0.593	0.49	0.7048			Multiciliated-1	ESRRA	9.10589e-06	0.126861	0.545	0.489	0.00687495
		Basal	chr12:49936929-49938139	8.15967e-09	1.62261e-05	2.17676			Suprabasal	HMBOX1	0.0010248	0.160504	0.545	0.491	0.773722			Multiciliated-1	MYB	1.01322e-05	0.109802	0.548	0.491	0.00764978
		Basal	chr19:51025541-51026838	8.15967e-09	1.62261e-05	2.17676			Suprabasal	DMRTA21	0.00106407	0.188305	0.58	0.492	0.803373			Multiciliated-2	FOXA1	1.42715e-191	0.631456	0.719	0.483	1.0775e-188
		Basal	chr1:59051926-59052732	8.24663e-09	1.6253e-05	2.41762			Suprabasal	REL1	0.00107433	0.152726	0.564	0.493	0.811123			Multiciliated-2	RFX2	6.37463e-168	0.573937	0.687	0.479	4.81284e-165
		Basal	chr2:109436811-109437709	8.24663e-09	1.6253e-05	2.41762			Suprabasal	POU3F1	0.00112498	0.182789	0.572	0.493	0.849357			Multiciliated-2	RFX3	1.52595e-166	0.556562	0.684	0.48	1.15209e-163
		Basal	chr17:41625566-41625878	8.24663e-09	1.6253e-05	2.41762			Suprabasal	HIF1A1	0.0012056	0.156513	0.569	0.49	0.91023			Multiciliated-2	FOXK1	3.68927e-157	0.56277	0.697	0.484	2.7854e-154
		Basal	chr5:59767911-59768980	8.31853e-09	1.63462e-05	1.8506			Suprabasal	POU2F2	0.00128404	0.174941	0.593	0.492	0.969448			Multiciliated-2	FOXK2	3.68927e-157	0.56277	0.697	0.484	2.7854e-154
		Basal	chr1:193437721-193438099	8.56658e-09	1.66367e-05	2.66553			Suprabasal	ELF4	0.00141532	0.176001	0.547	0.479	1			Multiciliated-2	FOXP1	3.68927e-157	0.56277	0.697	0.484	2.7854e-154
		Basal	chr10:47396076-47396745	8.56658e-09	1.66367e-05	2.66553			Suprabasal	TEAD11	0.00147458	0.179028	0.564	0.481	1			Multiciliated-2	RFX1	6.61069e-154	0.546499	0.686	0.48	4.99107e-151
		Basal	chr11:2338296-2339010	8.56658e-09	1.66367e-05	2.66553			Suprabasal	KLF17	0.00148702	0.157884	0.556	0.495	1			Multiciliated-2	FOXO3	6.12561e-140	0.529055	0.685	0.484	4.62483e-137
		Basal	chr18:27214801-27215130	8.56658e-09	1.66367e-05	2.66553			Suprabasal	ZNF582	0.00149687	0.151586	0.569	0.492	1			Multiciliated-2	TP73	2.13553e-122	0.563767	0.683	0.477	1.61232e-119
		Basal	chr1:231683505-231684987	8.7253e-09	1.68956e-05	2.22469			Suprabasal	FOXO1::ELF1	0.00174778	0.134248	0.569	0.49	1			Multiciliated-2	NFIB	2.91173e-109	0.423189	0.656	0.484	2.19836e-106
		Basal	chr1:27521929-27523298	8.84322e-09	1.69735e-05	1.90826			Suprabasal	RUNX1	0.00182596	0.165693	0.558	0.491	1			Multiciliated-2	FOXP2	1.45929e-102	0.429169	0.658	0.488	1.10176e-99
		Basal	chr8:127853876-127854832	8.84322e-09	1.69735e-05	1.90826			Suprabasal	ARNT::HIF1A1	0.00186338	0.137041	0.537	0.495	1			Multiciliated-2	RFX7	2.43763e-89	0.411506	0.645	0.481	1.84041e-86
		Basal	chr3:177656963-177657818	8.86774e-09	1.69735e-05	2.34312			Suprabasal	FOXO1::ELK1	0.00198481	0.116081	0.534	0.481	1			Multiciliated-2	ZEB1	2.06947e-78	0.30778	0.671	0.51	1.56245e-75
		Basal	chr20:5973014-5974176	8.86774e-09	1.69735e-05	2.34312			Suprabasal	SOX141	0.00209871	0.159677	0.572	0.492	1			Multiciliated-2	TFCP2	1.94778e-77	0.37181	0.62	0.477	1.47057e-74
		Basal	chr22:42300619-42301448	8.99817e-09	1.71736e-05	2.27958			Suprabasal	POU3F3	0.00214748	0.13482	0.547	0.492	1			Multiciliated-2	GRHL2	5.63287e-75	0.375605	0.63	0.48	4.25282e-72
		Basal	chr2:54945238-54946364	9.10169e-09	1.72985e-05	2.03318			Suprabasal	EGR4	0.00222504	0.138566	0.547	0.497	1			Multiciliated-2	FOXN3	4.0544e-48	0.306792	0.617	0.49	3.06107e-45
		Basal	chr20:10761282-10762157	9.14562e-09	1.73059e-05	2.52434			Suprabasal	TFAP2B	0.00229876	0.173107	0.58	0.497	1			Multiciliated-2	TCF12	3.66234e-43	0.294136	0.624	0.499	2.76507e-40
		Basal	chr10:19815475-19817811	9.81163e-09	1.85134e-05	1.5082			Suprabasal	IRF3	0.00254228	0.132858	0.561	0.489	1			Multiciliated-2	KLF3	2.63297e-38	0.203378	0.592	0.486	1.98789e-35
		Basal	chr1:209383073-209384602	1.0079e-08	1.89319e-05	2.1369			Suprabasal	CEBPD1	0.00266521	0.145662	0.561	0.484	1			Multiciliated-2	KLF6	5.76602e-35	0.207618	0.584	0.486	4.35335e-32
		Basal	chr19:49063596-49065364	1.00905e-08	1.89319e-05	1.79859			Suprabasal	STAT1::STAT2	0.00279738	0.126218	0.561	0.484	1			Multiciliated-2	RUNX2	5.84592e-35	0.222624	0.577	0.485	4.41367e-32
		Basal	chr1:3473463-3473881	1.05048e-08	1.93809e-05	2.69505			Suprabasal	RBPJ	0.0029542	0.107788	0.558	0.49	1			Multiciliated-2	HNF1B	9.4468e-33	0.240151	0.577	0.478	7.13233e-30
		Basal	chr1:50610555-50611428	1.05048e-08	1.93809e-05	2.69505			Suprabasal	SP3	0.00296662	0.104009	0.569	0.496	1			Multiciliated-2	CTCF	3.28252e-32	0.226486	0.586	0.49	2.47831e-29
		Basal	chr4:7547435-7547808	1.05048e-08	1.93809e-05	2.69505			Suprabasal	ZNF157	0.00316614	0.151021	0.542	0.49	1			Multiciliated-2	KLF7	9.8899e-30	0.139172	0.574	0.488	7.46687e-27
		Basal	chr5:139914250-139914705	1.05048e-08	1.93809e-05	2.69505			Suprabasal	TEAD21	0.00372535	0.170708	0.561	0.482	1			Multiciliated-2	SOX4	1.53139e-25	0.21771	0.581	0.491	1.1562e-22
		Basal	chr7:55698752-55699348	1.05048e-08	1.93809e-05	2.69505			Suprabasal	TBXT	0.00375441	0.131867	0.528	0.489	1			Multiciliated-2	ZNF135	3.29127e-20	0.169572	0.567	0.484	2.48491e-17
		Basal	chr10:29487947-29489031	1.05048e-08	1.93809e-05	2.69505			Suprabasal	TBX6	0.00393488	0.17436	0.564	0.49	1			Multiciliated-2	IRF1	8.91246e-19	0.126461	0.561	0.481	6.72891e-16
		Basal	chr8:42289882-42290712	1.06359e-08	1.95268e-05	2.06468			Suprabasal	HOXB4	0.00421529	0.119986	0.564	0.492	1			Multiciliated-2	TCF4	7.44739e-18	0.183708	0.577	0.503	5.62278e-15
		Basal	chr2:106885491-106887742	1.06427e-08	1.95268e-05	1.78274			Suprabasal	HOXC4	0.00421529	0.119986	0.564	0.492	1			Multiciliated-2	TEAD1	1.01014e-17	0.163755	0.551	0.478	7.62654e-15
		Basal	chr1:94676203-94677139	1.08159e-08	1.96276e-05	2.43091			Suprabasal	HOXD4	0.00421529	0.119986	0.564	0.492	1			Multiciliated-2	RREB1	4.45527e-13	0.131179	0.553	0.49	3.36373e-10
		Basal	chr2:108923120-108923602	1.08159e-08	1.96276e-05	2.43091			Suprabasal	ZNF75D	0.00433008	0.144794	0.577	0.494	1			Multiciliated-2	KLF9	4.46529e-13	0.108357	0.554	0.492	3.3713e-10
		Basal	chr12:11745974-11746570	1.08159e-08	1.96276e-05	2.43091			Suprabasal	POU4F1	0.00450732	0.14347	0.556	0.492	1			Multiciliated-2	MGA	1.31815e-12	0.158579	0.555	0.486	9.95206e-10
		Basal	chr15:30832868-30833629	1.08159e-08	1.96276e-05	2.43091			Suprabasal	SOX81	0.00464239	0.155268	0.58	0.495	1			Multiciliated-2	KLF13	8.05285e-12	0.14095	0.553	0.492	6.0799e-09
		Basal	chr7:40827317-40827748	1.17048e-08	2.1183e-05	2.54383			Suprabasal	ZBTB24	0.00468958	0.136241	0.539	0.493	1			Multiciliated-2	ZNF24	2.72927e-09	0.105805	0.538	0.49	2.0606e-06
		Basal	chr18:48452969-48453577	1.17843e-08	2.12687e-05	2.35293			Suprabasal	RARA::RXRA	0.00481651	0.163774	0.518	0.491	1			Multiciliated-2	TEF	2.07595e-07	0.117337	0.535	0.483	0.000156735
		Basal	chr8:141072681-141075832	1.22132e-08	2.19831e-05	1.48609			Suprabasal	ZNF692	0.00487638	0.140722	0.528	0.493	1			Goblet	ZEB1	8.74421e-29	0.538866	0.764	0.515	6.60188e-26
		Basal	chr2:42999239-43000803	1.24413e-08	2.23332e-05	2.03311			Suprabasal	POU6F21	0.00491826	0.145582	0.547	0.489	1			Goblet	FOXA1	9.05989e-24	0.607292	0.693	0.491	6.84022e-21
		Basal	chr9:114721414-114722005	1.27264e-08	2.27834e-05	2.72753			Suprabasal	ZNF784	0.00534785	0.153536	0.577	0.488	1			Goblet	SIX1	1.27494e-23	0.566781	0.718	0.488	9.6258e-21
		Basal	chr8:95066228-95067963	1.32483e-08	2.3654e-05	1.88445			Suprabasal	TFAP2C	0.00573356	0.141755	0.537	0.497	1			Goblet	GRHL1	8.31836e-21	0.537536	0.664	0.479	6.28036e-18
		Basal	chr12:57175288-57176509	1.34522e-08	2.39536e-05	1.95105			Suprabasal	HES6	0.0057354	0.135117	0.564	0.489	1			Goblet	GRHL2	1.76826e-19	0.508138	0.684	0.485	1.33503e-16
		Basal	chr10:98267379-98269960	1.39669e-08	2.48036e-05	1.5287			Suprabasal	ZSCAN31	0.00575438	0.190696	0.545	0.493	1			Goblet	FOXO3	6.63228e-18	0.508126	0.672	0.491	5.00737e-15
		Basal	chr2:23492739-23493247	1.41401e-08	2.49325e-05	2.44517			Suprabasal	TCF7L21	0.00617483	0.142261	0.542	0.491	1			Goblet	TCF3	1.98027e-16	0.462672	0.695	0.503	1.49511e-13
		Basal	chr22:49481347-49482297	1.41401e-08	2.49325e-05	2.44517			Suprabasal	ZNF770	0.00644263	0.106101	0.537	0.489	1			Goblet	TCF12	1.98027e-16	0.462672	0.695	0.503	1.49511e-13
		Basal	chr17:49501586-49501814	1.41521e-08	2.49325e-05	3.42701			Suprabasal	CLOCK	0.0068769	0.15703	0.572	0.488	1			Goblet	FOXP4	8.73197e-16	0.488147	0.67	0.491	6.59264e-13
		Basal	chr8:29555147-29555986	1.489e-08	2.60941e-05	2.56496			Suprabasal	TBX1	0.00696888	0.168761	0.547	0.488	1			Goblet	FOXK1	8.73197e-16	0.488147	0.67	0.491	6.59264e-13
		Basal	chr22:42433907-42434490	1.489e-08	2.60941e-05	2.56496			Suprabasal	SOX2	0.00757572	0.141899	0.566	0.497	1			Goblet	FOXK2	8.73197e-16	0.488147	0.67	0.491	6.59264e-13
		Basal	chr7:30165247-30166762	1.49931e-08	2.62056e-05	1.9267			Suprabasal	SOX13	0.00757572	0.141899	0.566	0.497	1			Goblet	FOXP1	8.73197e-16	0.488147	0.67	0.491	6.59264e-13
		Basal	chr10:84171494-84172028	1.51981e-08	2.64249e-05	2.76344			Suprabasal	PHOX2B	0.00767525	0.129482	0.561	0.493	1			Goblet	ELF5	3.24809e-13	0.443273	0.629	0.467	2.45231e-10
		Basal	chr19:5260925-5261487	1.51981e-08	2.64249e-05	2.76344			Suprabasal	KLF13	0.00795544	0.127705	0.545	0.494	1			Goblet	SOX4	7.89883e-13	0.383025	0.632	0.493	5.96361e-10
		Basal	chr1:244239131-244239966	1.56295e-08	2.69633e-05	2.36338			Suprabasal	POU4F3	0.00802215	0.129358	0.539	0.493	1			Goblet	FOSL2	4.26718e-11	0.469258	0.621	0.482	3.22172e-08
		Basal	chr2:109720385-109721422	1.56295e-08	2.69633e-05	2.36338			Suprabasal	SOX121	0.00889612	0.119204	0.553	0.491	1			Goblet	NFIB	8.37735e-11	0.349415	0.618	0.49	6.3249e-08
		Basal	chr10:22873960-22875012	1.56295e-08	2.69633e-05	2.36338			Suprabasal	CTCF.1	0.00913097	0.102654	0.558	0.493	1			Goblet	BNC2	9.69366e-11	0.417955	0.641	0.483	7.31871e-08
		Basal	chr20:13800049-13801139	1.6165e-08	2.78147e-05	2.29438			Suprabasal	MAZ	0.00923263	0.109247	0.553	0.494	1			Goblet	TFCP2	1.75208e-10	0.33936	0.615	0.482	1.32282e-07
		Basal	chr9:121334040-121335375	1.66394e-08	2.85571e-05	2.10137			Suprabasal	PAX5	0.00926173	0.110643	0.569	0.489	1			Goblet	JDP2	3.35268e-10	0.410474	0.635	0.486	2.53127e-07
		Basal	chr1:67575881-67576185	1.78413e-08	3.03066e-05	2.80339			Suprabasal	PAX6	0.00941703	0.138322	0.539	0.49	1			Goblet	TCF4	6.80896e-10	0.356057	0.647	0.506	5.14077e-07
		Basal	chr1:176919531-176919957	1.78413e-08	3.03066e-05	2.80339			Suprabasal	ZNF416	0.00942848	0.131533	0.542	0.495	1			Goblet	MGA	2.90417e-09	0.350769	0.629	0.488	2.19265e-06
		Basal	chr9:133882055-133882325	1.78413e-08	3.03066e-05	2.80339			Br.Basal-1	TP532	0	1.60695	0.912	0.481	0			Goblet	FOXN3	6.35834e-09	0.31073	0.612	0.494	4.80055e-06
		Basal	chr14:42428694-42429534	1.78413e-08	3.03066e-05	2.80339			Br.Basal-1	TP732	0	1.47709	0.881	0.482	0			Goblet	RREB1	7.41396e-09	0.255757	0.635	0.492	5.59754e-06
		Basal	chr2:28613844-28614459	1.84195e-08	3.11294e-05	2.4605			Br.Basal-1	TP632	0	1.36866	0.873	0.482	0			Goblet	NFIA	9.08724e-09	0.282764	0.624	0.489	6.86087e-06
		Basal	chr10:4649981-4650968	1.84195e-08	3.11294e-05	2.4605			Br.Basal-1	FOXD22	2.2455e-129	0.663758	0.745	0.486	1.69535e-126			Goblet	NFIX	9.08724e-09	0.282764	0.624	0.489	6.86087e-06
		Basal	chr1:13664267-13664784	1.88107e-08	3.14704e-05	2.58795			Br.Basal-1	FOXC22	5.83676e-122	0.65242	0.739	0.487	4.40675e-119			Goblet	FOXP2	1.88541e-08	0.346489	0.641	0.493	1.42348e-05
		Basal	chr2:205556443-205557314	1.88107e-08	3.14704e-05	2.58795			Br.Basal-1	GRHL22	1.12106e-113	0.651399	0.731	0.484	8.46401e-111			Goblet	FOS	2.82591e-08	0.365456	0.615	0.484	2.13356e-05
		Basal	chr18:23872692-23873337	1.88107e-08	3.14704e-05	2.58795			Br.Basal-1	GRHL12	3.11734e-110	0.651948	0.726	0.478	2.35359e-107			Goblet	BACH1	5.56586e-08	0.368086	0.598	0.483	4.20222e-05
		Basal	chr18:74299664-74300677	1.88107e-08	3.14704e-05	2.58795			Br.Basal-1	FOXC12	1.1335e-100	0.56573	0.714	0.487	8.55793e-98			Goblet	RUNX2	3.2421e-07	0.304759	0.609	0.488	0.000244778
		Basal	chr3:56076776-56076982	1.97578e-08	3.28482e-05	3.29552			Br.Basal-1	FOXB12	3.56322e-100	0.556454	0.713	0.488	2.69023e-97			Goblet	TP53	6.03505e-07	0.282506	0.598	0.483	0.000455646
		Basal	chrX:153704143-153704342	1.97578e-08	3.28482e-05	3.29552			Br.Basal-1	FOXE12	6.67563e-70	0.467533	0.687	0.488	5.0401e-67			Goblet	KLF4	7.75913e-07	0.186974	0.615	0.497	0.000585814
		Basal	chr2:17815413-17817070	1.98321e-08	3.28482e-05	2.06599			Br.Basal-1	FOXD32	6.33909e-68	0.446881	0.681	0.491	4.78601e-65			Goblet	IKZF2	1.17428e-06	0.145018	0.583	0.48	0.00088658
		Basal	chr12:31732822-31733288	1.98321e-08	3.28482e-05	2.06599			Br.Basal-1	FOXA12	1.01177e-64	0.455958	0.674	0.49	7.6389e-62			Goblet	JUN	1.22892e-06	0.353541	0.598	0.483	0.000927837
		Basal	chr7:24756073-24758060	2.01111e-08	3.32275e-05	1.58377			Br.Basal-1	FOXI12	9.22311e-63	0.443232	0.677	0.49	6.96345e-60			Goblet	BACH2	1.33669e-06	0.325409	0.589	0.484	0.0010092
		Basal	chr17:55320337-55321712	2.03187e-08	3.34872e-05	2.18816			Br.Basal-1	FOXL12	9.22311e-63	0.443232	0.677	0.49	6.96345e-60			Goblet	ZNF213	3.71966e-06	0.178295	0.595	0.491	0.00280834
		Basal	chr16:89476250-89476866	2.05142e-08	3.36721e-05	2.84811			Br.Basal-1	FOXO42	9.22311e-63	0.443232	0.677	0.49	6.96345e-60			Goblet	NFIC	1.62822e-05	0.251666	0.609	0.493	0.012293
		Basal	chr7:25028335-25029199	2.06844e-08	3.36721e-05	2.37455			Br.Basal-1	FOXO62	9.22311e-63	0.443232	0.677	0.49	6.96345e-60			Goblet	KLF9	2.42024e-05	0.190211	0.589	0.494	0.0182728
		Basal	chr10:84179047-84179678	2.06844e-08	3.36721e-05	2.37455			Br.Basal-1	FOXP32	9.22311e-63	0.443232	0.677	0.49	6.96345e-60			Goblet	ZNF766	3.00437e-05	0.268661	0.56	0.492	0.022683
		Basal	chr14:74979515-74980209	2.06844e-08	3.36721e-05	2.37455			Br.Basal-1	FOXP42	9.22311e-63	0.443232	0.677	0.49	6.96345e-60			Goblet	ELF3	3.96935e-05	0.17869	0.592	0.47	0.0299686
		Basal	chr16:54846474-54847567	2.06844e-08	3.36721e-05	2.37455			Br.Basal-1	FOXA32	9.22311e-63	0.443232	0.677	0.49	6.96345e-60			Goblet	HLF	4.57239e-05	0.177586	0.598	0.487	0.0345216
		Basal	chr15:31082915-31083760	2.16256e-08	3.50325e-05	2.30248			Br.Basal-1	FOXD12	9.22311e-63	0.443232	0.677	0.49	6.96345e-60			Goblet	MAFK	4.94075e-05	0.217894	0.56	0.489	0.0373027
		Basal	chr20:46965063-46966017	2.16256e-08	3.50325e-05	2.30248			Br.Basal-1	FOXK12	9.22311e-63	0.443232	0.677	0.49	6.96345e-60			Goblet	TBX1	5.18638e-05	0.251444	0.546	0.488	0.0391571
		Basal	chr1:244370723-244372110	2.26556e-08	3.63632e-05	1.90121			Br.Basal-1	FOXK22	9.22311e-63	0.443232	0.677	0.49	6.96345e-60			Goblet	ZNF135	7.23698e-05	0.187079	0.572	0.486	0.0546392
		Basal	chr3:181838383-181839971	2.26822e-08	3.63632e-05	2.10296			Br.Basal-1	FOXP12	9.22311e-63	0.443232	0.677	0.49	6.96345e-60			Goblet	KLF3	7.57682e-05	0.164421	0.572	0.489	0.057205
		Basal	chr6:51513744-51514769	2.26822e-08	3.63632e-05	2.10296			Br.Basal-1	FOXS12	3.50641e-61	0.447348	0.672	0.49	2.64734e-58			Goblet	NFE2L2	0.000118774	0.19713	0.58	0.49	0.0896743
		Basal	chr1:5690834-5691294	2.29945e-08	3.63632e-05	2.89852			Br.Basal-1	FOXA22	3.50641e-61	0.447348	0.672	0.49	2.64734e-58			Goblet	KLF6	0.000265517	0.206277	0.572	0.49	0.200465
		Basal	chr1:203751008-203751383	2.29945e-08	3.63632e-05	2.89852			Br.Basal-1	TEAD32	1.57791e-57	0.464549	0.668	0.475	1.19132e-54			Goblet	ELF2	0.000485291	0.178552	0.586	0.486	0.366395
		Basal	chr4:183848501-183849120	2.29945e-08	3.63632e-05	2.89852			Br.Basal-1	TEAD42	1.57791e-57	0.464549	0.668	0.475	1.19132e-54			Goblet	TEAD3	0.000544181	0.189546	0.572	0.476	0.410856
		Basal	chr8:141043264-141043597	2.29945e-08	3.63632e-05	2.89852			Br.Basal-1	TFCP22	5.83663e-53	0.457184	0.663	0.481	4.40666e-50			Goblet	THRA	0.000756096	0.157223	0.555	0.49	0.570852
		Basal	chr9:74838068-74838571	2.29945e-08	3.63632e-05	2.89852			Br.Basal-1	SIX12	2.03633e-43	0.398949	0.65	0.487	1.53743e-40			Goblet	EHF	0.00104715	0.127577	0.569	0.466	0.790601
		Basal	chr15:85980752-85981248	2.29945e-08	3.63632e-05	2.89852			Br.Basal-1	FOXO32	6.05919e-43	0.358358	0.646	0.49	4.57469e-40			Goblet	RXRB	0.00168318	0.170879	0.543	0.49	1
		Basal	chr17:21200729-21201132	2.29945e-08	3.63632e-05	2.89852			Br.Basal-1	TEAD22	3.38397e-39	0.352195	0.624	0.482	2.5549e-36			Goblet	KLF2	0.00181569	0.138866	0.563	0.493	1
		Basal	chr9:33413959-33416668	2.31743e-08	3.64852e-05	1.43579			Br.Basal-1	SIX22	6.92951e-39	0.381681	0.646	0.488	5.23178e-36			Goblet	HIF1A	0.00256867	0.132552	0.549	0.49	1
		Basal	chr21:43928394-43929944	2.32545e-08	3.64852e-05	2.03297			Br.Basal-1	TEAD12	6.0137e-36	0.338941	0.606	0.48	4.54035e-33			Goblet	ZNF24	0.00319183	0.17491	0.56	0.492	1
		Basal	chr5:124284726-124285535	2.35736e-08	3.64852e-05	2.61306			Br.Basal-1	NFIA2	3.55797e-35	0.278055	0.636	0.488	2.68627e-32			Goblet	REST	0.00365061	0.179338	0.572	0.495	1
		Basal	chr16:88880835-88881480	2.35736e-08	3.64852e-05	2.61306			Br.Basal-1	NFIX2	3.55797e-35	0.278055	0.636	0.488	2.68627e-32			Goblet	TFAP2C	0.00382483	0.15378	0.549	0.497	1
		Basal	chr17:28507531-28508144	2.35736e-08	3.64852e-05	2.61306			Br.Basal-1	FIGLA2	3.44315e-34	0.292614	0.674	0.514	2.59957e-31			Goblet	NR2C2	0.00513682	0.135216	0.534	0.49	1
		Basal	chr3:229358-229592	2.37199e-08	3.64852e-05	3.18793			Br.Basal-1	ZEB12	3.44315e-34	0.292614	0.674	0.514	2.59957e-31			Goblet	THRB	0.00564787	0.14424	0.529	0.49	1
		Basal	chr22:45804801-45805290	2.37199e-08	3.64852e-05	3.18793			Br.Basal-1	ZBTB141	1.52661e-28	0.264211	0.628	0.499	1.15259e-25			Goblet	IRF3	0.00605102	0.136493	0.56	0.489	1
		Basal	chr15:53909968-53911745	2.38692e-08	3.64852e-05	1.70382			Br.Basal-1	ARNT::HIF1A2	7.68016e-28	0.240013	0.628	0.494	5.79852e-25			Goblet	NR4A1	0.00631218	0.137286	0.549	0.492	1
		Basal	chr1:8733229-8733960	2.38957e-08	3.64852e-05	2.47703			Br.Basal-1	FOXG12	1.53996e-27	0.278038	0.617	0.493	1.16267e-24			Goblet	SREBF1	0.00689934	0.181153	0.555	0.49	1
		Basal	chr1:202593452-202594169	2.38957e-08	3.64852e-05	2.47703			Br.Basal-1	FOXP22	1.6699e-26	0.291967	0.611	0.493	1.26077e-23			Goblet	CEBPD	0.00818203	0.159043	0.514	0.484	1
		Basal	chr1:246617191-246618215	2.38957e-08	3.64852e-05	2.47703			Br.Basal-1	FOXN32	6.66293e-26	0.289478	0.617	0.493	5.03051e-23			Goblet	PRDM4	0.00840165	0.112467	0.549	0.491	1
		Basal	chr6:47700091-47700646	2.38957e-08	3.64852e-05	2.47703			Br.Basal-1	EGR31	2.93665e-25	0.200333	0.598	0.495	2.21717e-22			Goblet	PPARD	0.00884559	0.121992	0.56	0.491	1
		Basal	chr10:1754506-1755528	2.38957e-08	3.64852e-05	2.47703			Br.Basal-1	HIF1A2	6.95207e-25	0.262761	0.608	0.49	5.24882e-22			Goblet	AR	0.00918062	0.111792	0.557	0.491	1
		Basal	chr11:96122102-96123008	2.38957e-08	3.64852e-05	2.47703			Br.Basal-1	SRY1	5.3766e-24	0.251225	0.599	0.495	4.05933e-21			Club-1	ZEB1	2.36582e-05	0.517868	0.76	0.515	0.0178619
		Basal	chr18:44731853-44733169	2.38957e-08	3.64852e-05	2.47703			Br.Basal-1	ZBED41	6.85715e-24	0.15696	0.601	0.491	5.17715e-21			Club-1	TCF3	3.6968e-05	0.662609	0.76	0.503	0.0279108
		Basal	chr11:13007932-13010727	2.47499e-08	3.77028e-05	1.51879			Br.Basal-1	ZNF6101	3.88961e-23	0.180313	0.602	0.495	2.93665e-20			Club-1	TCF12	3.6968e-05	0.662609	0.76	0.503	0.0279108
		Basal	chr6:30876114-30876354	2.49687e-08	3.77762e-05	2.95584			Br.Basal-1	NFIX.12	6.03393e-23	0.241951	0.591	0.489	4.55562e-20			Club-1	TCF4	0.000580972	0.532037	0.74	0.506	0.438634
		Basal	chr6:53323244-53323499	2.49687e-08	3.77762e-05	2.95584			Br.Basal-1	FOSL12	1.00582e-22	0.306197	0.606	0.482	7.59393e-20			Club-1	GRHL1	0.00377722	0.425704	0.6	0.479	1
		Basal	chr14:59192165-59192480	2.49687e-08	3.77762e-05	2.95584			Br.Basal-1	2025-06-02	1.20846e-22	0.289064	0.594	0.483	9.12385e-20			Club-1	GRHL2	0.00396191	0.434325	0.68	0.485	1
		Basal	chr21:17688582-17689844	2.52101e-08	3.80548e-05	1.94768			Br.Basal-1	FOS::JUND2	2.15979e-22	0.304451	0.61	0.482	1.63064e-19			Br.Club	GRHL1	5.43964e-81	0.621993	0.707	0.478	4.10693e-78
		Basal	chr8:99784221-99784552	2.57535e-08	3.85248e-05	3.09802			Br.Basal-1	NFIB2	6.8172e-22	0.224389	0.593	0.49	5.14699e-19			Br.Club	GRHL2	3.01457e-78	0.576831	0.701	0.484	2.276e-75
		Basal	chr12:105928432-105928721	2.57535e-08	3.85248e-05	3.09802			Br.Basal-1	FOSL22	6.91082e-22	0.291422	0.589	0.482	5.21767e-19			Br.Club	NFIB	1.45794e-64	0.505575	0.679	0.489	1.10075e-61
		Basal	chr22:40022858-40023057	2.57535e-08	3.85248e-05	3.09802			Br.Basal-1	FOSL2::JUN2	8.32975e-22	0.306914	0.602	0.481	6.28896e-19			Br.Club	ELF5	2.25221e-59	0.492338	0.658	0.466	1.70042e-56
		Basal	chrX:13607767-13608301	2.57535e-08	3.85248e-05	3.09802			Br.Basal-1	KLF152	9.02023e-22	0.146311	0.581	0.492	6.81027e-19			Br.Club	FOXA1	1.33328e-58	0.498825	0.679	0.49	1.00662e-55
		Basal	chr6:168455162-168455599	2.60371e-08	3.86876e-05	3.02163			Br.Basal-1	FOSL2::JUNB2	9.52185e-22	0.313649	0.607	0.484	7.189e-19			Br.Club	FOXK1	3.8358e-54	0.472254	0.685	0.491	2.89603e-51
		Basal	chr8:74177641-74178020	2.60371e-08	3.86876e-05	3.02163			Br.Basal-1	FOSL1::JUN.12	1.77243e-21	0.302522	0.607	0.482	1.33818e-18			Br.Club	FOXK2	3.8358e-54	0.472254	0.685	0.491	2.89603e-51
		Basal	chr14:24043853-24044430	2.60371e-08	3.86876e-05	3.02163			Br.Basal-1	FOSB::JUNB.12	2.21455e-20	0.295974	0.598	0.484	1.67199e-17			Br.Club	FOXP1	3.8358e-54	0.472254	0.685	0.491	2.89603e-51
		Basal	chr5:132258616-132259655	2.68701e-08	3.98363e-05	2.00208			Br.Basal-1	FOSL1::JUND2	4.17176e-20	0.281591	0.589	0.483	3.14968e-17			Br.Club	TFCP2	4.20829e-48	0.461704	0.648	0.481	3.17726e-45
		Basal	chr2:19504402-19505479	2.73074e-08	4.02153e-05	2.38652			Br.Basal-1	JUND.12	7.27217e-20	0.295266	0.594	0.483	5.49049e-17			Br.Club	FOXO3	1.74176e-45	0.441927	0.673	0.49	1.31503e-42
		Basal	chr7:47557469-47558500	2.73074e-08	4.02153e-05	2.38652			Br.Basal-1	BATF2	7.5249e-20	0.252727	0.584	0.483	5.6813e-17			Br.Club	SIX1	2.38583e-45	0.434983	0.651	0.487	1.8013e-42
		Basal	chr8:141375796-141376600	2.73074e-08	4.02153e-05	2.38652			Br.Basal-1	BATF::JUN2	7.5249e-20	0.252727	0.584	0.483	5.6813e-17			Br.Club	SOX4	3.82175e-41	0.387532	0.655	0.493	2.88542e-38
		Basal	chr1:153525464-153526524	2.7518e-08	4.04358e-05	2.19238			Br.Basal-1	BATF32	7.5249e-20	0.252727	0.584	0.483	5.6813e-17			Br.Club	FOXP2	9.04078e-39	0.393979	0.647	0.493	6.82579e-36
		Basal	chr3:72660382-72661496	2.88364e-08	4.22635e-05	2.24723			Br.Basal-1	BNC22	7.5249e-20	0.252727	0.584	0.483	5.6813e-17			Br.Club	RUNX2	1.82662e-31	0.376718	0.633	0.488	1.3791e-28
		Basal	chr2:207407899-207408780	2.88891e-08	4.22635e-05	2.31111			Br.Basal-1	BACH12	3.72402e-19	0.27428	0.578	0.483	2.81163e-16			Br.Club	TCF3	6.89929e-31	0.386555	0.662	0.502	5.20897e-28
		Basal	chr1:209398406-209398977	2.92668e-08	4.24421e-05	2.6406			Br.Basal-1	JUN::JUNB2	6.28655e-19	0.27279	0.581	0.483	4.74635e-16			Br.Club	TCF12	6.89929e-31	0.386555	0.662	0.502	5.20897e-28
		Basal	chr2:132621054-132621668	2.92668e-08	4.24421e-05	2.6406			Br.Basal-1	FOS::JUN2	1.15647e-18	0.285889	0.588	0.482	8.73132e-16			Br.Club	FOSL2	3.17777e-29	0.353086	0.614	0.482	2.39922e-26
		Basal	chr2:234963507-234964212	2.92668e-08	4.24421e-05	2.6406			Br.Basal-1	ASCL1.12	1.17033e-18	0.254391	0.594	0.498	8.836e-16			Br.Club	FOXN3	3.2876e-23	0.29672	0.622	0.494	2.48214e-20
		Basal	chr5:139883193-139883422	2.92668e-08	4.24421e-05	2.6406			Br.Basal-1	TCF32	1.50384e-18	0.268918	0.618	0.502	1.1354e-15			Br.Club	JDP2	6.54962e-23	0.31063	0.585	0.486	4.94496e-20
		Basal	chr8:27282164-27282744	3.0361e-08	4.3933e-05	3.4926			Br.Basal-1	SNAI12	1.50384e-18	0.268918	0.618	0.502	1.1354e-15			Br.Club	EHF	6.96635e-23	0.221659	0.588	0.465	5.2596e-20
		Basal	chr11:12189500-12190147	3.08556e-08	4.42629e-05	2.49492			Br.Basal-1	TCF122	1.50384e-18	0.268918	0.618	0.502	1.1354e-15			Br.Club	ELF3	1.11251e-21	0.226978	0.595	0.469	8.39943e-19
		Basal	chr12:29858435-29858993	3.08556e-08	4.42629e-05	2.49492			Br.Basal-1	FOSL1::JUNB2	2.2426e-18	0.279728	0.589	0.482	1.69317e-15			Br.Club	BACH1	3.2206e-20	0.299676	0.583	0.483	2.43155e-17
		Basal	chr14:50677104-50678035	3.08556e-08	4.42629e-05	2.49492			Br.Basal-1	FOS::JUNB2	3.60286e-18	0.278749	0.586	0.483	2.72016e-15			Br.Club	FOS	4.52687e-20	0.275634	0.603	0.483	3.41779e-17
		Basal	chr20:11906370-11907367	3.08556e-08	4.42629e-05	2.49492			Br.Basal-1	FOSL2::JUND2	3.60286e-18	0.278749	0.586	0.483	2.72016e-15			Br.Club	TEAD3	4.10991e-18	0.265135	0.583	0.475	3.10298e-15
		Basal	chr4:23903874-23905300	3.10304e-08	4.44178e-05	1.81896			Br.Basal-1	FOXF22	3.65783e-18	0.247379	0.589	0.492	2.76166e-15			Br.Club	TCF4	5.68006e-18	0.286665	0.631	0.505	4.28845e-15
		Basal	chr8:22102972-22104177	3.17984e-08	4.54193e-05	2.0329			Br.Basal-1	JDP22	8.05662e-18	0.265037	0.588	0.486	6.08275e-15			Br.Club	NFIA	5.12429e-17	0.228125	0.595	0.489	3.86884e-14
		Basal	chr1:6587018-6588568	3.39228e-08	4.83495e-05	1.87616			Br.Basal-1	EGR11	1.18904e-17	0.170586	0.585	0.495	8.97725e-15			Br.Club	NFIX	5.12429e-17	0.228125	0.595	0.489	3.86884e-14
		Basal	chr6:170025929-170027459	3.48787e-08	4.96056e-05	1.78356			Br.Basal-1	FOS2	1.31724e-17	0.237723	0.581	0.483	9.94513e-15			Br.Club	BACH2	5.74834e-17	0.260749	0.577	0.483	4.34e-14
		Basal	chr1:24316856-24317361	3.59368e-08	5.05901e-05	2.67094			Br.Basal-1	JUNB.12	3.56207e-17	0.268681	0.585	0.484	2.68936e-14			Br.Club	JUN	1.23487e-16	0.269528	0.577	0.483	9.32323e-14
		Basal	chr1:228006987-228007386	3.59368e-08	5.05901e-05	2.67094			Br.Basal-1	NKX2-8	5.80389e-17	0.247644	0.597	0.49	4.38194e-14			Br.Club	RUNX1	8.13529e-16	0.256208	0.598	0.491	6.14214e-13
		Basal	chr5:112247995-112249121	3.59368e-08	5.05901e-05	2.67094			Br.Basal-1	SCRT22	2.31429e-16	0.212832	0.571	0.491	1.74729e-13			Br.Club	NFIC	1.86828e-14	0.241787	0.597	0.493	1.41056e-11
		Basal	chr9:92680825-92681195	3.59368e-08	5.05901e-05	2.67094			Br.Basal-1	NFIC.12	6.77553e-16	0.174572	0.575	0.49	5.11552e-13			Br.Club	IKZF2	2.70227e-14	0.137992	0.597	0.479	2.04022e-11
		Basal	chr17:66570265-66571299	3.59518e-08	5.05901e-05	2.39936			Br.Basal-1	NKX2-3	1.65754e-15	0.229862	0.572	0.488	1.25144e-12			Br.Club	MGA	3.2955e-13	0.199174	0.576	0.488	2.4881e-10
		Basal	chr1:183234129-183235302	3.67744e-08	5.16383e-05	2.00133			Br.Basal-1	BACH22	3.65414e-15	0.235675	0.572	0.483	2.75888e-12			Br.Club	ELF1	1.44094e-11	0.138359	0.566	0.481	1.08791e-08
		Basal	chr1:18668229-18669159	3.853e-08	5.35375e-05	2.32031			Br.Basal-1	EGR41	3.94889e-15	0.164269	0.592	0.496	2.98141e-12			Br.Club	IRF3	2.89223e-10	0.138849	0.563	0.489	2.18364e-07
		Basal	chr2:150520859-150521900	3.853e-08	5.35375e-05	2.32031			Br.Basal-1	EGR21	1.68327e-14	0.165082	0.581	0.493	1.27087e-11			Br.Club	KLF9	7.16757e-10	0.15366	0.573	0.493	5.41151e-07
		Basal	chr9:123677818-123678856	3.853e-08	5.35375e-05	2.32031			Br.Basal-1	NFE22	2.82353e-14	0.252407	0.57	0.485	2.13177e-11			Br.Club	KLF3	1.31758e-09	0.13157	0.563	0.489	9.94771e-07
		Basal	chr9:129557326-129557931	3.853e-08	5.35375e-05	2.32031			Br.Basal-1	CTCF	3.41029e-14	0.172457	0.575	0.493	2.57477e-11			Br.Club	ELF2	1.00621e-08	0.116247	0.548	0.485	7.59687e-06
		Basal	chr15:89097924-89098667	3.853e-08	5.35375e-05	2.32031			Br.Basal-1	E2F61	4.69818e-14	0.152353	0.568	0.494	3.54713e-11			Br.Club	KLF2	1.38023e-08	0.121282	0.562	0.492	1.04207e-05
		Basal	chr2:172227846-172228873	3.87997e-08	5.37997e-05	2.25374			Br.Basal-1	ISL2	4.92137e-14	0.176445	0.577	0.49	3.71564e-11			Br.Club	TEAD1	3.73862e-08	0.159973	0.556	0.481	2.82266e-05
		Basal	chr5:3310669-3311457	3.96299e-08	5.43832e-05	2.51434			Br.Basal-1	SNAI21	9.87311e-14	0.233483	0.58	0.488	7.4542e-11			Br.Club	RREB1	8.12191e-08	0.133679	0.565	0.492	6.13204e-05
		Basal	chr6:74066220-74066807	3.96299e-08	5.43832e-05	2.51434			Br.Basal-1	NKX3-2	2.25268e-13	0.212009	0.583	0.486	1.70078e-10			Br.Club	KLF6	6.35624e-07	0.146173	0.552	0.489	0.000479896
		Basal	chr6:131478673-131479624	3.96299e-08	5.43832e-05	2.51434			Br.Basal-1	NFIC2	2.7216e-13	0.208149	0.578	0.493	2.05481e-10			Br.Club	IRF2	9.1359e-07	0.142163	0.552	0.492	0.00068976
		Basal	chr17:41301088-41301901	3.96299e-08	5.43832e-05	2.51434			Br.Basal-1	NRF1	2.89978e-12	0.15552	0.565	0.498	2.18934e-09			Br.Club	KLF5	1.49672e-06	0.103211	0.57	0.499	0.00113002
		Basal	chr11:19079555-19080851	4.19548e-08	5.72189e-05	1.97178			Br.Basal-1	SOX42	6.69441e-12	0.166698	0.567	0.493	5.05428e-09			Br.Club	ZNF24	3.57762e-05	0.105323	0.537	0.492	0.027011
		Basal	chr11:126146043-126147963	4.19548e-08	5.72189e-05	1.97178			Br.Basal-1	FOXH12	8.13332e-12	0.175518	0.568	0.491	6.14066e-09			Br.Club	NR4A1	0.00184449	0.127211	0.557	0.492	1
		Basal	chr20:62349942-62350755	4.19548e-08	5.72189e-05	1.97178			Br.Basal-1	HLF2	8.36449e-12	0.189378	0.579	0.487	6.31519e-09			Pre-TB-SC	GRHL1	1.41362e-237	0.766234	0.732	0.475	1.06728e-234
		Basal	chr5:55226239-55227635	4.24543e-08	5.77816e-05	1.89606			Br.Basal-1	E2F81	8.83275e-12	0.16802	0.56	0.492	6.66872e-09			Pre-TB-SC	GRHL2	2.1939e-224	0.67962	0.724	0.481	1.6564e-221
		Basal	chr2:60213603-60214495	4.3487e-08	5.87958e-05	2.03282			Br.Basal-1	NFIC::TLX12	1.4233e-11	0.157615	0.568	0.491	1.07459e-08			Pre-TB-SC	FOXA1	7.20291e-184	0.607786	0.721	0.487	5.4382e-181
		Basal	chr1:201302362-201302680	4.35536e-08	5.87958e-05	2.70455			Br.Basal-1	KLF7	1.81505e-11	0.105612	0.546	0.491	1.37037e-08			Pre-TB-SC	FOXK1	1.80263e-176	0.595993	0.718	0.488	1.36099e-173
		Basal	chr9:92680027-92680733	4.35536e-08	5.87958e-05	2.70455			Br.Basal-1	ZNF242	4.63291e-11	0.191651	0.566	0.491	3.49785e-08			Pre-TB-SC	FOXK2	1.80263e-176	0.595993	0.718	0.488	1.36099e-173
		Basal	chr15:89396009-89396369	4.35536e-08	5.87958e-05	2.70455			Br.Basal-1	SCRT12	5.27991e-11	0.198798	0.572	0.492	3.98633e-08			Pre-TB-SC	FOXP1	1.80263e-176	0.595993	0.718	0.488	1.36099e-173
		Basal	chr4:6688680-6690564	4.38949e-08	5.91363e-05	1.69457			Br.Basal-1	NKX2-4	2.14454e-10	0.197209	0.573	0.491	1.61913e-07			Pre-TB-SC	TFCP2	1.46326e-148	0.579457	0.685	0.479	1.10476e-145
		Basal	chr1:876398-877756	4.68132e-08	6.24295e-05	2.15069			Br.Basal-1	ZSCAN42	9.46481e-10	0.184921	0.575	0.491	7.14593e-07			Pre-TB-SC	FOXO3	8.81628e-133	0.517353	0.688	0.488	6.65629e-130
		Basal	chr9:90920491-90921523	4.68132e-08	6.24295e-05	2.15069			Br.Basal-1	NFIL32	9.84297e-10	0.183148	0.561	0.486	7.43144e-07			Pre-TB-SC	ZEB1	1.33979e-126	0.392823	0.72	0.512	1.01154e-123
		Basal	chr1:115782547-115783323	4.71853e-08	6.24295e-05	2.41319			Br.Basal-1	ZIM32	1.68784e-09	0.16654	0.565	0.491	1.27432e-06			Pre-TB-SC	TCF3	2.31598e-84	0.374347	0.662	0.5	1.74856e-81
		Basal	chr2:125710645-125711371	4.71853e-08	6.24295e-05	2.41319			Br.Basal-1	EOMES2	1.87761e-09	0.174193	0.555	0.487	1.4176e-06			Pre-TB-SC	TCF12	2.31598e-84	0.374347	0.662	0.5	1.74856e-81
		Basal	chr6:124865220-124865722	4.71853e-08	6.24295e-05	2.41319			Br.Basal-1	HNF1A	6.95768e-09	0.15852	0.543	0.483	5.25305e-06			Pre-TB-SC	FOXP2	3.57469e-78	0.384766	0.645	0.491	2.69889e-75
		Basal	chr8:48522244-48522929	4.71853e-08	6.24295e-05	2.41319			Br.Basal-1	SNAI31	8.11003e-09	0.204332	0.565	0.497	6.12308e-06			Pre-TB-SC	FOXN3	3.64521e-64	0.329849	0.638	0.492	2.75213e-61
		Basal	chr11:125019742-125020765	4.71853e-08	6.24295e-05	2.41319			Br.Basal-1	POU2F32	9.94623e-09	0.170548	0.554	0.491	7.5094e-06			Pre-TB-SC	TCF4	1.98933e-45	0.298677	0.624	0.504	1.50194e-42
		Basal	chr20:10746580-10747593	4.71853e-08	6.24295e-05	2.41319			Br.Basal-1	EWSR1-FLI12	1.15331e-08	0.133487	0.56	0.492	8.70746e-06			Pre-TB-SC	TEAD3	1.62186e-44	0.299466	0.596	0.474	1.2245e-41
		Basal	chr3:190533049-190534683	4.72806e-08	6.24313e-05	1.94403			Br.Basal-1	POU5F12	1.58875e-08	0.157413	0.557	0.491	1.19951e-05			Pre-TB-SC	RUNX2	7.09203e-44	0.281656	0.596	0.487	5.35449e-41
		Basal	chr14:45890812-45892868	4.7564e-08	6.26808e-05	1.7795			Br.Basal-1	SOX142	2.22609e-08	0.153135	0.546	0.492	1.6807e-05			Pre-TB-SC	NFIB	2.80103e-42	0.237116	0.592	0.489	2.11478e-39
		Basal	chr1:16623443-16624543	4.87954e-08	6.41763e-05	1.58602			Br.Basal-1	HNF1B	2.38039e-08	0.14826	0.539	0.481	1.79719e-05			Pre-TB-SC	KLF3	3.6766e-26	0.171809	0.586	0.488	2.77583e-23
		Basal	chr4:153064477-153065808	5.03379e-08	6.5622e-05	2.00055			Br.Basal-1	GCM21	3.55124e-08	0.149347	0.555	0.488	2.68119e-05			Pre-TB-SC	FOSL2	2.18631e-19	0.184799	0.543	0.481	1.65066e-16
		Basal	chr3:183291133-183292023	5.03964e-08	6.5622e-05	2.20158			Br.Basal-1	ZNF7841	3.99302e-08	0.145919	0.545	0.487	3.01473e-05			Pre-TB-SC	BACH1	2.98601e-18	0.180288	0.544	0.482	2.25444e-15
		Basal	chr10:80413461-80414287	5.03964e-08	6.5622e-05	2.20158			Br.Basal-1	CEBPD2	4.72663e-08	0.148962	0.551	0.483	3.5686e-05			Pre-TB-SC	BACH2	3.78326e-18	0.171231	0.546	0.483	2.85636e-15
		Basal	chr5:61298506-61299570	5.05185e-08	6.5622e-05	2.06819			Br.Basal-1	CTCF.11	6.77922e-08	0.123542	0.551	0.493	5.11831e-05			Pre-TB-SC	ZBED4	1.06646e-17	0.106735	0.566	0.491	8.0518e-15
		Basal	chr10:71300476-71301534	5.05185e-08	6.5622e-05	2.06819			Br.Basal-1	ZNF7401	9.12207e-08	0.108945	0.552	0.492	6.88716e-05			Pre-TB-SC	TEAD1	1.14018e-17	0.18653	0.564	0.48	8.6084e-15
		Basal	chr9:76521224-76521653	5.05862e-08	6.5622e-05	2.53549			Br.Basal-1	TCF42	1.31285e-07	0.180442	0.579	0.505	9.91205e-05			Pre-TB-SC	JDP2	2.26354e-17	0.183448	0.55	0.485	1.70897e-14
		Basal	chr17:28407572-28408250	5.05862e-08	6.5622e-05	2.53549			Br.Basal-1	TEF2	1.35722e-07	0.12097	0.552	0.485	0.00010247			Pre-TB-SC	KLF7	2.04524e-16	0.117783	0.565	0.49	1.54416e-13
		Basal	chr11:17313778-17314927	5.12951e-08	6.62826e-05	2.33016			Br.Basal-1	TBR12	1.8291e-07	0.17091	0.548	0.488	0.000138097			Pre-TB-SC	FOS	7.04935e-16	0.167666	0.54	0.483	5.32226e-13
		Basal	chr13:44322870-44323483	5.12951e-08	6.62826e-05	2.33016			Br.Basal-1	ZNF417	2.05037e-07	0.124641	0.549	0.495	0.000154803			Pre-TB-SC	SOX4	2.98455e-13	0.128662	0.548	0.493	2.25333e-10
		Basal	chr1:209415911-209416268	5.19631e-08	6.63568e-05	2.74199			Br.Basal-1	MYOD11	5.00265e-07	0.138629	0.549	0.488	0.0003777			Pre-TB-SC	JUN	6.06062e-11	0.117401	0.529	0.483	4.57577e-08
		Basal	chr8:90563574-90563876	5.19631e-08	6.63568e-05	2.74199			Br.Basal-1	SOX181	5.35685e-07	0.119204	0.544	0.493	0.000404442			Pre-TB-SC	MGA	1.98449e-08	0.129496	0.539	0.488	1.49829e-05
		Basal	chr8:94060832-94061051	5.19631e-08	6.63568e-05	2.74199			Br.Basal-1	ZSCAN21	6.29267e-07	0.121599	0.546	0.49	0.000475096			TRB-SC	GRHL1	1.11743e-116	0.721336	0.723	0.478	8.43663e-114
		Basal	chr14:105161285-105161731	5.19631e-08	6.63568e-05	2.74199			Br.Basal-1	ZNF384	7.4233e-07	0.113383	0.551	0.498	0.000560459			TRB-SC	GRHL2	6.17376e-94	0.597391	0.716	0.484	4.66119e-91
		Basal	chr17:73625922-73626416	5.19631e-08	6.63568e-05	2.74199			Br.Basal-1	TBX182	9.86354e-07	0.148735	0.551	0.489	0.000744697			TRB-SC	FOXP4	1.58285e-72	0.518523	0.692	0.49	1.19506e-69
		Basal	chr1:168116087-168116868	5.21518e-08	6.63568e-05	2.26066			Br.Basal-1	SMAD5	1.1111e-06	0.112384	0.534	0.487	0.000838883			TRB-SC	FOXK1	1.58285e-72	0.518523	0.692	0.49	1.19506e-69
		Basal	chr2:54599477-54600264	5.21518e-08	6.63568e-05	2.26066			Br.Basal-1	DBP2	1.37777e-06	0.127149	0.539	0.484	0.00104022			TRB-SC	FOXK2	1.58285e-72	0.518523	0.692	0.49	1.19506e-69
		Basal	chr12:103858732-103859403	5.21518e-08	6.63568e-05	2.26066			Br.Basal-1	LHX61	1.45187e-06	0.126078	0.544	0.486	0.00109616			TRB-SC	FOXP1	1.58285e-72	0.518523	0.692	0.49	1.19506e-69
		Basal	chr11:20049900-20051242	5.74367e-08	7.29416e-05	2.10822			Br.Basal-1	POU2F1::SOX21	1.89082e-06	0.129841	0.548	0.491	0.00142757			TRB-SC	FOXA1	8.06877e-67	0.505645	0.69	0.49	6.09192e-64
		Basal	chr10:69384862-69386356	5.94796e-08	7.52482e-05	2.03274			Br.Basal-1	EPAS11	2.03398e-06	0.132875	0.53	0.488	0.00153565			TRB-SC	TFCP2	5.85614e-64	0.500771	0.664	0.481	4.42139e-61
		Basal	chr6:30890214-30890522	6.08259e-08	7.63696e-05	2.78398			Br.Basal-1	RREB12	2.34818e-06	0.109392	0.55	0.492	0.00177288			TRB-SC	ZEB1	1.65194e-61	0.360667	0.722	0.514	1.24722e-58
		Basal	chr7:46982914-46983584	6.08259e-08	7.63696e-05	2.78398			Br.Basal-1	TBX32	2.89092e-06	0.147922	0.554	0.489	0.00218264			TRB-SC	FOXO3	1.11789e-48	0.433274	0.672	0.49	8.44008e-46
		Basal	chr15:52523031-52523456	6.08259e-08	7.63696e-05	2.78398			Br.Basal-1	SOX82	3.04384e-06	0.107299	0.548	0.495	0.0022981			TRB-SC	TCF3	1.30908e-37	0.371892	0.668	0.502	9.88359e-35
		Basal	chr16:7443798-7444255	6.08259e-08	7.63696e-05	2.78398			Br.Basal-1	GMEB2	3.06162e-06	0.100864	0.522	0.479	0.00231152			TRB-SC	TCF12	1.30908e-37	0.371892	0.668	0.502	9.88359e-35
		Basal	chr1:31703674-31705496	6.14668e-08	7.67535e-05	1.79297			Br.Basal-1	PAX4	3.50384e-06	0.122979	0.544	0.487	0.0026454			TRB-SC	FOXP2	2.3728e-37	0.347908	0.647	0.493	1.79147e-34
		Basal	chr5:112411967-112412680	6.17095e-08	7.67535e-05	2.42812			Br.Basal-1	TBX23	5.4764e-06	0.148622	0.556	0.488	0.00413468			TRB-SC	TEAD3	2.84281e-33	0.381847	0.632	0.475	2.14632e-30
		Basal	chr7:54857831-54858462	6.17095e-08	7.67535e-05	2.42812			Br.Basal-1	RUNX22	5.52528e-06	0.142854	0.543	0.488	0.00417158			TRB-SC	KLF3	9.3577e-22	0.204276	0.588	0.489	7.06506e-19
		Basal	chr10:70803481-70804434	6.17095e-08	7.67535e-05	2.42812			Br.Basal-1	PRDM11	5.87504e-06	0.117224	0.537	0.491	0.00443566			TRB-SC	FOS	1.48671e-20	0.268887	0.578	0.483	1.12246e-17
		Basal	chr16:4091379-4091936	6.17095e-08	7.67535e-05	2.42812			Br.Basal-1	SOX102	6.85412e-06	0.105444	0.556	0.493	0.00517486			TRB-SC	NFIB	1.71331e-20	0.249034	0.605	0.49	1.29355e-17
		Basal	chr8:32309664-32310603	6.35991e-08	7.89559e-05	2.15391			Br.Basal-1	TBX212	1.00722e-05	0.143047	0.548	0.489	0.00760449			TRB-SC	KLF7	1.8755e-20	0.149515	0.59	0.491	1.41601e-17
		Basal	chr1:228228481-228229126	6.41105e-08	7.91469e-05	2.55861			Br.Basal-1	SOX122	1.62006e-05	0.107494	0.538	0.491	0.0122315			TRB-SC	FOSL2	2.9487e-20	0.273227	0.587	0.482	2.22627e-17
		Basal	chr5:151572651-151573008	6.41105e-08	7.91469e-05	2.55861			Br.Basal-1	POU3F11	1.67811e-05	0.100985	0.531	0.492	0.0126697			TRB-SC	JDP2	6.28386e-20	0.257874	0.579	0.486	4.74432e-17
		Basal	chr10:98341037-98341466	6.41105e-08	7.91469e-05	2.55861			Br.Basal-1	PROX1	2.47111e-05	0.106249	0.53	0.489	0.0186569			TRB-SC	TEAD1	1.6267e-17	0.260682	0.586	0.48	1.22815e-14
		Basal	chr14:105091455-105094322	6.61022e-08	8.14543e-05	1.21385			Br.Basal-1	CTCF.2	3.09882e-05	0.100885	0.539	0.495	0.0233961			TRB-SC	BACH1	6.66403e-17	0.235919	0.579	0.483	5.03134e-14
		Basal	chr2:119240101-119241367	6.8072e-08	8.32058e-05	1.75847			Br.Basal-1	POU1F11	5.25728e-05	0.106552	0.533	0.492	0.0396924			TRB-SC	ZBED4	7.57907e-17	0.131559	0.583	0.491	5.7222e-14
		Basal	chr7:48182769-48183732	6.81499e-08	8.32058e-05	2.34071			Br.Basal-1	TBX11	5.66286e-05	0.122075	0.53	0.488	0.0427546			TRB-SC	TCF4	5.72284e-15	0.242146	0.602	0.505	4.32074e-12
		Basal	chr9:135951679-135952651	6.81499e-08	8.32058e-05	2.34071			Br.Basal-1	POU6F22	0.000106054	0.103884	0.529	0.489	0.080071			TRB-SC	FOXN3	6.83142e-15	0.228895	0.596	0.494	5.15772e-12
		Basal	chr11:20055866-20056419	6.81499e-08	8.32058e-05	2.34071			Br.Basal-1	TBX202	0.00011537	0.135078	0.542	0.49	0.0871044			TRB-SC	JUN	6.9941e-15	0.224752	0.579	0.483	5.28054e-12
		Basal	chr13:114100728-114101670	6.81499e-08	8.32058e-05	2.34071			Br.Basal-1	ZNF7662	0.000123446	0.110692	0.541	0.491	0.0932019			TRB-SC	BNC2	7.88163e-15	0.227683	0.583	0.483	5.95063e-12
		Basal	chr6:163750521-163751480	6.8916e-08	8.3454e-05	1.99973			Br.Basal-1	PAX2	0.000439293	0.108812	0.529	0.488	0.331666			TRB-SC	HNF1B	3.27081e-09	0.144297	0.55	0.481	2.46946e-06
		Basal	chr11:46686805-46687799	6.8916e-08	8.3454e-05	1.99973			Br.Basal-1	MGA2	0.000533749	0.122799	0.541	0.488	0.40298			TRB-SC	RUNX2	1.23463e-08	0.182558	0.559	0.488	9.32148e-06
		Basal	chr2:32235383-32235582	6.91071e-08	8.3454e-05	3.20806			Br.Basal-1	TBX152	0.000533749	0.122799	0.541	0.488	0.40298			TRB-SC	CTCF	3.32649e-06	0.111506	0.557	0.493	0.0025115
		Basal	chr4:85611639-85611939	6.91071e-08	8.3454e-05	3.20806			Br.Basal-1	PAX61	0.000982834	0.109386	0.53	0.49	0.74204			TRB-SC	MGA	3.46646e-06	0.139233	0.547	0.488	0.00261717
		Basal	chr10:103780681-103780880	6.91071e-08	8.3454e-05	3.20806			Br.Basal-1	ZSCAN162	0.00107943	0.103756	0.534	0.491	0.814972			AT0	GRHL1	8.13514e-55	0.539888	0.679	0.479	6.14203e-52
		Basal	chr11:115715326-115715643	6.91071e-08	8.3454e-05	3.20806			Br.Basal-1	PITX22	0.00619226	0.102406	0.532	0.49	1			AT0	GRHL2	2.95638e-40	0.441355	0.653	0.484	2.23207e-37
		Basal	chr1:3717276-3718008	7.00181e-08	8.40955e-05	2.26804			Br.Basal-2	TP733	2.87648e-22	0.831947	0.745	0.484	2.17174e-19			AT0	TCF3	7.70882e-40	0.437173	0.684	0.502	5.82016e-37
		Basal	chr20:3221309-3222218	7.00181e-08	8.40955e-05	2.26804			Br.Basal-2	TP533	3.73354e-19	0.844793	0.739	0.483	2.81883e-16			AT0	TCF12	7.70882e-40	0.437173	0.684	0.502	5.82016e-37
		Basal	chr1:162695912-162697294	7.21811e-08	8.65368e-05	1.91552			Br.Basal-2	TP633	9.83209e-16	0.710553	0.712	0.484	7.42322e-13			AT0	TFCP2	2.66362e-28	0.394398	0.621	0.481	2.01103e-25
		Basal	chr14:68562866-68564159	7.407e-08	8.86414e-05	1.82734			Br.Basal-2	FIGLA3	1.44377e-12	0.445173	0.745	0.515	1.09005e-09			AT0	TEAD3	1.4098e-25	0.330292	0.616	0.475	1.0644e-22
		Basal	chr2:105379840-105380267	7.72131e-08	9.15778e-05	2.88545			Br.Basal-2	ZEB13	1.44377e-12	0.445173	0.745	0.515	1.09005e-09			AT0	TCF4	4.62133e-24	0.349221	0.645	0.505	3.4891e-21
		Basal	chr2:159960328-159960739	7.72131e-08	9.15778e-05	2.88545			Br.Basal-2	NKX2-31	2.0811e-10	0.485209	0.668	0.489	1.57123e-07			AT0	FOXP4	9.43057e-24	0.292895	0.616	0.491	7.12008e-21
		Basal	chr3:190369733-190370007	7.72131e-08	9.15778e-05	2.88545			Br.Basal-2	NKX3-21	1.62245e-08	0.415278	0.652	0.486	1.22495e-05			AT0	FOXK1	9.43057e-24	0.292895	0.616	0.491	7.12008e-21
		Basal	chr7:17492378-17492685	7.72131e-08	9.15778e-05	2.88545			Br.Basal-2	SNAI32	3.22224e-07	0.437525	0.663	0.497	0.000243279			AT0	FOXK2	9.43057e-24	0.292895	0.616	0.491	7.12008e-21
		Basal	chr14:50741234-50741964	7.72131e-08	9.15778e-05	2.88545			Br.Basal-2	NKX2-81	4.68851e-07	0.385353	0.63	0.491	0.000353983			AT0	FOXP1	9.43057e-24	0.292895	0.616	0.491	7.12008e-21
		Basal	chr1:43858078-43858999	7.82755e-08	9.21794e-05	2.11016			Br.Basal-2	TCF33	5.34176e-07	0.394715	0.69	0.503	0.000403303			AT0	FOXA1	3.73613e-19	0.249175	0.598	0.49	2.82077e-16
		Basal	chr1:147716807-147718096	7.82755e-08	9.21794e-05	2.11016			Br.Basal-2	SNAI13	5.34176e-07	0.394715	0.69	0.503	0.000403303			AT0	HNF1B	3.82579e-17	0.274851	0.591	0.481	2.88847e-14
		Basal	chr2:96927412-96928532	7.82755e-08	9.21794e-05	2.11016			Br.Basal-2	TCF123	5.34176e-07	0.394715	0.69	0.503	0.000403303			AT0	KLF3	1.36256e-13	0.174273	0.582	0.489	1.02873e-10
		Basal	chr5:39100417-39101411	7.82755e-08	9.21794e-05	2.11016			Br.Basal-2	FOXD23	5.6451e-07	0.380255	0.63	0.487	0.000426205			AT0	FOXO3	5.90054e-13	0.204822	0.573	0.491	4.4549e-10
		Basal	chr8:27683186-27683744	7.99133e-08	9.32811e-05	3.10546			Br.Basal-2	NKX2-41	1.33302e-05	0.344339	0.603	0.492	0.0100643			AT0	CEBPB	6.12448e-09	0.198791	0.552	0.473	4.62398e-06
		Basal	chr10:117838646-117839433	7.99133e-08	9.32811e-05	3.10546			Br.Basal-2	ASCL1.13	2.16188e-05	0.331104	0.668	0.498	0.0163222			AT0	TEAD1	9.92135e-09	0.175093	0.549	0.481	7.49062e-06
		Basal	chr12:70753941-70754380	7.99133e-08	9.32811e-05	3.10546			Br.Basal-2	FOXC23	3.77417e-05	0.318187	0.674	0.488	0.028495			AT0	KLF6	3.26202e-07	0.133471	0.555	0.489	0.000246282
		Basal	chr12:105970871-105971173	7.99133e-08	9.32811e-05	3.10546			Br.Basal-2	GRHL13	5.52309e-05	0.334434	0.592	0.479	0.0416993			AT0	JDP2	2.03344e-06	0.106815	0.538	0.486	0.00153525
		Basal	chr20:14384483-14384763	7.99133e-08	9.32811e-05	3.10546			Br.Basal-2	SNAI22	5.96084e-05	0.341875	0.63	0.488	0.0450044			AT0	MGA	2.47788e-06	0.16089	0.544	0.488	0.0018708
		Basal	chr2:60306038-60306573	8.0378e-08	9.3659e-05	2.4443			Br.Basal-2	FOXE13	6.45313e-05	0.342276	0.598	0.489	0.0487212			AT0-AT2	TCF3	9.67863e-24	0.47657	0.721	0.502	7.30736e-21
		Basal	chr16:4947993-4948392	8.05724e-08	9.36938e-05	2.58402			Br.Basal-2	HNF1B1	7.57132e-05	0.34823	0.603	0.482	0.0571635			AT0-AT2	TCF12	9.67863e-24	0.47657	0.721	0.502	7.30736e-21
		Basal	chr8:11474056-11475490	8.069e-08	9.36938e-05	1.68479			Br.Basal-2	HNF1A1	8.43302e-05	0.278978	0.62	0.483	0.0636693			AT0-AT2	HNF1B	1.19554e-18	0.41032	0.654	0.481	9.02635e-16
		Basal	chr15:69467594-69469422	8.16707e-08	9.45343e-05	1.51853			Br.Basal-2	TCF43	0.00014371	0.320904	0.625	0.506	0.108501			AT0-AT2	GRHL1	2.3756e-18	0.425319	0.658	0.479	1.79358e-15
		Basal	chr1:29398376-29398796	8.25525e-08	9.45343e-05	2.94763			Br.Basal-2	FOXB13	0.000207951	0.288339	0.625	0.489	0.157003			AT0-AT2	GRHL2	3.7564e-16	0.331688	0.631	0.485	2.83608e-13
		Basal	chr1:86636813-86637413	8.25525e-08	9.45343e-05	2.94763			Br.Basal-2	GRHL23	0.000283465	0.276965	0.609	0.485	0.214016			AT0-AT2	TCF4	1.56818e-15	0.402498	0.676	0.505	1.18398e-12
		Basal	chr12:122001350-122001772	8.25525e-08	9.45343e-05	2.94763			Br.Basal-2	CEBPB	0.000347566	0.247378	0.592	0.473	0.262412			AT0-AT2	CEBPB	1.33905e-12	0.373958	0.583	0.473	1.01098e-09
		Basal	chr16:14046511-14046966	8.25525e-08	9.45343e-05	2.94763			Br.Basal-2	FOXC13	0.000431027	0.245797	0.63	0.488	0.325425			AT0-AT2	TFCP2	1.96305e-09	0.270928	0.607	0.482	1.4821e-06
		Basal	chr16:22314632-22315148	8.25525e-08	9.45343e-05	2.94763			Br.Basal-2	FOXI13	0.000657252	0.242997	0.592	0.491	0.496225			AT0-AT2	TEAD3	3.40433e-08	0.233248	0.597	0.476	2.57027e-05
		Basal	chr18:49006628-49007144	8.25525e-08	9.45343e-05	2.94763			Br.Basal-2	FOXL13	0.000657252	0.242997	0.592	0.491	0.496225			AT0-AT2	TEAD1	4.49685e-07	0.222399	0.59	0.481	0.000339513
		Basal	chr3:100033175-100033407	8.39983e-08	9.53678e-05	3.02002			Br.Basal-2	FOXO43	0.000657252	0.242997	0.592	0.491	0.496225			AT0-AT2	KLF3	9.5108e-07	0.159399	0.597	0.489	0.000718065
		Basal	chr5:68794197-68794704	8.39983e-08	9.53678e-05	3.02002			Br.Basal-2	FOXO63	0.000657252	0.242997	0.592	0.491	0.496225			AT0-AT2	FOXP4	0.000669656	0.159986	0.559	0.491	0.50559
		Basal	chr7:33503166-33503415	8.39983e-08	9.53678e-05	3.02002			Br.Basal-2	FOXP33	0.000657252	0.242997	0.592	0.491	0.496225			AT0-AT2	FOXK1	0.000669656	0.159986	0.559	0.491	0.50559
		Basal	chr11:35814132-35814483	8.39983e-08	9.53678e-05	3.02002			Br.Basal-2	FOXP43	0.000657252	0.242997	0.592	0.491	0.496225			AT0-AT2	FOXK2	0.000669656	0.159986	0.559	0.491	0.50559
		Basal	chr11:102685233-102685688	8.39983e-08	9.53678e-05	3.02002			Br.Basal-2	FOXA33	0.000657252	0.242997	0.592	0.491	0.496225			AT0-AT2	FOXP1	0.000669656	0.159986	0.559	0.491	0.50559
		Basal	chr3:69540644-69542950	8.63296e-08	9.74026e-05	1.63599			Br.Basal-2	FOXD13	0.000657252	0.242997	0.592	0.491	0.496225			AT0-AT2	KLF6	0.00129839	0.126943	0.555	0.49	0.980288
		Basal	chr9:97876770-97877628	8.63771e-08	9.74026e-05	2.15732			Br.Basal-2	FOXK13	0.000657252	0.242997	0.592	0.491	0.496225			AT0-AT2	MGA	0.00159934	0.172402	0.583	0.488	1
		Basal	chr12:57096067-57096625	8.63771e-08	9.74026e-05	2.15732			Br.Basal-2	FOXK23	0.000657252	0.242997	0.592	0.491	0.496225			AT0-AT2	CEBPD	0.00370459	0.134955	0.542	0.484	1
		Basal	chr17:20954575-20956246	8.63771e-08	9.74026e-05	2.15732			Br.Basal-2	FOXP13	0.000657252	0.242997	0.592	0.491	0.496225			AT0-AT2	THRA	0.00511204	0.128117	0.55	0.49	1
		Basal	chr12:52243187-52244464	8.71294e-08	9.80844e-05	1.62494			Br.Basal-2	FOXS13	0.000778516	0.243174	0.603	0.491	0.58778			AT0-AT2	JDP2	0.00563503	0.13283	0.544	0.486	1
		Basal	chr10:69375138-69376102	8.87449e-08	9.9734e-05	1.94007			Br.Basal-2	FOXA23	0.000778516	0.243174	0.603	0.491	0.58778			AT2-1	HNF1B	1.2932e-216	0.677381	0.692	0.434	9.76366e-214
		Basal	chr1:94595558-94596095	9.0334e-08	0.000100837	2.35206			Br.Basal-2	ISL21	0.00113655	0.212006	0.571	0.49	0.858096			AT2-1	CEBPB	1.80593e-127	0.570601	0.637	0.436	1.36348e-124
		Basal	chr2:173282477-173283461	9.0334e-08	0.000100837	2.35206			Br.Basal-2	NFIC::TLX13	0.00200744	0.246569	0.598	0.491	1			AT2-1	TCF12	1.23636e-123	0.465458	0.663	0.466	9.33452e-121
		Basal	chr3:136984691-136985180	9.0334e-08	0.000100837	2.35206			Br.Basal-2	ZBTB142	0.0024399	0.23348	0.543	0.5	1			AT2-1	TCF4	6.28354e-83	0.41074	0.641	0.475	4.74407e-80
		Basal	chr20:59971713-59972809	9.0334e-08	0.000100837	2.35206			Br.Basal-2	SIX23	0.00361635	0.181866	0.565	0.489	1			AT2-1	CEBPA	6.72666e-42	0.296345	0.58	0.455	5.07863e-39
		Basal	chr1:5597295-5598619	9.20706e-08	0.000102432	2.21192			Br.Basal-2	SCRT23	0.0049617	0.248999	0.571	0.492	1			AT2-1	GRHL2	6.5435e-39	0.263673	0.576	0.464	4.94035e-36
		Basal	chr13:40536104-40537003	9.20706e-08	0.000102432	2.21192			Br.Basal-2	CEBPE	0.00641459	0.191199	0.571	0.475	1			AT2-1	CEBPD	2.62897e-25	0.242013	0.562	0.466	1.98487e-22
		Basal	chr14:36661030-36662269	9.27528e-08	0.000103018	1.75397			Basal-p	TP734	3.1144e-07	1.38702	0.87	0.484	0.000235137			AT2-1	KLF3	2.53335e-22	0.161829	0.56	0.473	1.91268e-19
		Basal	chr7:44972031-44972479	9.38838e-08	0.000103754	2.27592			Basal-p	KLF31	7.88464e-06	0.650274	0.826	0.489	0.0059529			AT2-1	MGA	1.38998e-20	0.221181	0.564	0.471	1.04943e-17
		Basal	chr8:18665979-18667005	9.38838e-08	0.000103754	2.27592			Basal-p	SIX24	9.20716e-06	1.1647	0.87	0.489	0.00695141			AT2-1	TFCP2	9.25303e-20	0.185936	0.543	0.468	6.98604e-17
		Basal	chr10:113493499-113494411	9.38838e-08	0.000103754	2.27592			Basal-p	FOXC24	1.16297e-05	0.999793	0.87	0.489	0.00878044			AT2-1	TEF	5.05381e-14	0.153426	0.534	0.474	3.81562e-11
		Basal	chr5:139849291-139850644	9.42328e-08	0.000103966	1.84462			Basal-p	FOXD24	4.6301e-05	1.02365	0.826	0.487	0.0349572			AT2-1	MEF2D	3.31295e-11	0.13903	0.542	0.483	2.50127e-08
		Basal	chr9:89872205-89872687	1.00265e-07	0.00010971	2.61205			Basal-p	FOSL2::JUN3	6.36371e-05	0.991413	0.87	0.482	0.048046			AT2-1	NFIL3	6.18495e-09	0.132015	0.533	0.476	4.66964e-06
		Basal	chr16:53768422-53768933	1.00265e-07	0.00010971	2.61205			Basal-p	BACH23	8.76802e-05	0.873084	0.87	0.484	0.0661986			AT2-1	TEAD3	1.64549e-08	0.1256	0.525	0.465	1.24235e-05
		Basal	chr21:31337856-31338466	1.00265e-07	0.00010971	2.61205			Basal-p	JUND.13	0.000130035	0.873035	0.87	0.483	0.0981761			AT2-1	HLF	1.31112e-07	0.115415	0.526	0.478	9.89897e-05
		Basal	chr22:25176095-25176566	1.00265e-07	0.00010971	2.61205			Basal-p	FOSL23	0.00023913	0.882556	0.739	0.482	0.180543			AT2-2	ZEB1	1.15538e-168	0.436674	0.746	0.508	8.72314e-166
		Basal	chr22:50460741-50461267	1.00265e-07	0.00010971	2.61205			Basal-p	FOS::JUN3	0.000243211	0.919418	0.783	0.482	0.183624			AT2-2	CEBPB	4.97898e-126	0.54057	0.658	0.467	3.75913e-123
		Basal	chr1:40267411-40268187	1.04207e-07	0.000112908	2.46187			Basal-p	FOSL1::JUN.13	0.000246383	0.911698	0.87	0.483	0.186019			AT2-2	HNF1B	6.65424e-117	0.53768	0.683	0.475	5.02395e-114
		Basal	chr2:235026724-235027495	1.04207e-07	0.000112908	2.46187			Basal-p	FOS::JUNB3	0.000255991	0.886318	0.826	0.483	0.193273			AT2-2	TCF12	4.87598e-77	0.368788	0.655	0.498	3.68136e-74
		Basal	chr3:106024608-106025637	1.04207e-07	0.000112908	2.46187			Basal-p	FOSL2::JUND3	0.000255991	0.886318	0.826	0.483	0.193273			AT2-2	TCF4	1.20268e-69	0.340112	0.639	0.502	9.08023e-67
		Basal	chr3:187725095-187725923	1.04207e-07	0.000112908	2.46187			Basal-p	GRHL24	0.000300212	0.793256	0.696	0.485	0.22666			AT2-2	CEBPA	7.02648e-69	0.375232	0.63	0.474	5.30499e-66
		Basal	chr6:79413399-79414131	1.04207e-07	0.000112908	2.46187			Basal-p	SIX13	0.000313507	0.847841	0.783	0.488	0.236698			AT2-2	CEBPD	1.069e-41	0.268523	0.592	0.48	8.07094e-39
		Basal	chr20:58618539-58619135	1.04207e-07	0.000112908	2.46187			Basal-p	FOS::JUND3	0.000331359	0.889702	0.783	0.483	0.250176			AT2-2	NFIL3	7.33255e-23	0.1692	0.553	0.485	5.53607e-20
		Basal	chr8:32547206-32549320	1.06367e-07	0.00011506	1.3914			Basal-p	FOXE14	0.000355794	0.765692	0.739	0.489	0.268624			AT2-2	GRHL2	8.92277e-22	0.170158	0.554	0.483	6.73669e-19
		Basal	chr9:122190591-122191947	1.07844e-07	0.000116469	1.96738			Basal-p	FOSL13	0.00061572	0.798991	0.783	0.482	0.464869			AT2-2	MGA	3.21595e-16	0.158028	0.554	0.487	2.42804e-13
		Basal	chr12:110247021-110248347	1.08066e-07	0.000116518	1.80353			Basal-p	FOSL1::JUND3	0.000618994	0.707804	0.783	0.483	0.46734			AT2-2	HLF	2.85415e-15	0.147676	0.54	0.485	2.15488e-12
		Basal	chr9:33523327-33524846	1.09056e-07	0.000117396	1.88756			Basal-p	FOSL1::JUNB3	0.000785874	0.81973	0.783	0.483	0.593335			AT2-2	KLF3	2.49709e-13	0.108319	0.548	0.487	1.8853e-10
		Basal	chr2:23563357-23564912	1.09384e-07	0.000117558	1.67968			Basal-p	FOSL2::JUNB3	0.00121364	0.848544	0.739	0.485	0.916297			AT2-2	TEF	7.28279e-12	0.138168	0.537	0.483	5.49851e-09
		Basal	chr7:100801775-100802479	1.11316e-07	0.000119441	2.03257			Basal-p	FOXD33	0.00127315	0.586373	0.826	0.492	0.961229			AT2-2	TFCP2	2.3206e-09	0.133718	0.537	0.48	1.75205e-06
		Basal	chr16:85088651-85091017	1.11683e-07	0.000119641	1.66666			Basal-p	FOXF23	0.00140173	0.730667	0.783	0.492	1			AT2-2	NFIB	2.27958e-08	0.100056	0.535	0.489	1.72108e-05
		Basal	chr6:30074363-30076323	1.12213e-07	0.000119822	1.52791			Basal-p	GRHL14	0.00146094	0.948204	0.739	0.479	1			AT2-2	JDP2	2.08377e-07	0.104897	0.534	0.485	0.000157325
		Basal	chr20:9067405-9069484	1.12213e-07	0.000119822	1.52791			Basal-p	BACH13	0.0015422	0.729845	0.696	0.483	1			AT2-sig	HNF1B	1.1942e-16	0.872911	0.822	0.482	9.01623e-14
		Basal	chr3:49900326-49901142	1.14541e-07	0.000121917	1.78454			Basal-p	NFIB3	0.0017377	0.645395	0.783	0.49	1			AT2-sig	CEBPG	1.24717e-11	0.880458	0.743	0.477	9.41615e-09
		Basal	chr22:43619039-43619281	1.16407e-07	0.000123705	3.38569			Basal-p	FOSB::JUNB.13	0.00175569	0.790149	0.783	0.485	1			AT2-sig	CEBPB	4.261e-09	0.827548	0.752	0.473	3.21706e-06
		Basal	chr11:134266255-134267334	1.17272e-07	0.000124028	2.16093			Basal-p	NFE23	0.00194532	0.786086	0.783	0.485	1			AT2-sig	TCF3	1.51689e-08	0.566091	0.743	0.503	1.14525e-05
		Basal	chr16:31452517-31453869	1.17272e-07	0.000124028	2.16093			Basal-p	FOXN33	0.00224032	0.59923	0.783	0.494	1			AT2-sig	TCF12	1.51689e-08	0.566091	0.743	0.503	1.14525e-05
		Basal	chr16:57341098-57342134	1.17272e-07	0.000124028	2.16093			Basal-p	FOXC14	0.00265396	0.606408	0.783	0.489	1			AT2-sig	KLF12	9.96268e-06	0.262227	0.683	0.497	0.00752182
		Basal	chr7:73703815-73705357	1.18507e-07	0.000125135	1.58861			Basal-p	BATF4	0.00276285	0.600867	0.783	0.483	1			AT2-sig	CEBPA	1.04354e-05	0.471323	0.683	0.478	0.00787871
		Basal	chr6:56664068-56664490	1.23309e-07	0.000129587	2.64315			Basal-p	BATF::JUN3	0.00276285	0.600867	0.783	0.483	1			AT2-sig	KLF10	6.89998e-05	0.22871	0.683	0.498	0.0520949
		Basal	chr14:68041849-68042823	1.23309e-07	0.000129587	2.64315			Basal-p	BATF33	0.00276285	0.600867	0.783	0.483	1			AT2-sig	MEF2D	8.87019e-05	0.399694	0.683	0.494	0.0669699
		Basal	chr18:32592268-32592649	1.23309e-07	0.000129587	2.64315			Basal-p	BNC23	0.00276285	0.600867	0.783	0.483	1			AT2-sig	BACH1	0.00019024	0.397674	0.644	0.483	0.143632
		Basal	chr2:216551248-216551989	1.24308e-07	0.000130432	2.21759			Basal-p	JDP23	0.00300842	0.758264	0.739	0.486	1			AT2-sig	MEF2A	0.000219249	0.384704	0.634	0.494	0.165533
		Basal	chr3:97232389-97233134	1.25701e-07	0.000130859	2.28435			Basal-p	TP634	0.00327985	0.639	0.739	0.485	1			AT2-sig	THRA	0.000227093	0.346158	0.614	0.49	0.171455
		Basal	chr4:71544951-71545850	1.25701e-07	0.000130859	2.28435			Basal-p	FOXB14	0.00360322	0.611958	0.696	0.489	1			AT2-sig	MEF2C	0.000286565	0.383792	0.653	0.494	0.216357
		Basal	chr7:54946082-54947379	1.25701e-07	0.000130859	2.28435			Basal-p	FOXA13	0.00369739	0.557888	0.696	0.491	1			AT2-sig	KLF7	0.000291603	0.225077	0.693	0.491	0.22016
		Basal	chr9:109555806-109556484	1.25701e-07	0.000130859	2.28435			Basal-p	JUN::JUNB3	0.00443177	0.704658	0.739	0.484	1			AT2-sig	MGA	0.000302407	0.351898	0.663	0.488	0.228317
		Basal	chr11:7493945-7494666	1.25701e-07	0.000130859	2.28435			Basal-p	RARA::RXRA1	0.00670378	0.508847	0.739	0.491	1			AT2-sig	ZNF524	0.00107125	0.315079	0.614	0.483	0.808791
		Basal	chr9:92737079-92739157	1.26385e-07	0.000131366	1.74931			Basal-p	SMAD51	0.00680352	0.459969	0.826	0.488	1			AT2-sig	SP1	0.00111336	0.193714	0.584	0.498	0.840584
		Basal	chr11:34649745-34650804	1.28743e-07	0.000133399	2.07074			Basal-p	2025-06-03	0.00682718	0.606299	0.652	0.483	1			AT2-sig	MLXIPL	0.00121754	0.299867	0.624	0.486	0.919241
		Basal	chr12:108814411-108815246	1.28743e-07	0.000133399	2.07074			Basal-p	BCL6	0.00734142	0.493428	0.783	0.493	1			AT2-sig	TCF4	0.00191863	0.357307	0.663	0.506	1
		Basal	chr11:44977212-44980310	1.33786e-07	0.000137518	1.38182			Basal-p	ZSCAN163	0.00876368	0.461908	0.783	0.492	1			AT2-sig	GRHL2	0.00209702	0.350942	0.574	0.485	1
		Basal	chr1:206004980-206005512	1.34375e-07	0.000137518	2.48104			Basal-p	RARA.11	0.00901507	0.499354	0.739	0.491	1			AT2-sig	KLF3	0.00247552	0.221173	0.644	0.489	1
		Basal	chr7:16465358-16466056	1.34375e-07	0.000137518	2.48104			MEC	TP735	1.0415e-09	0.838537	0.766	0.484	7.86334e-07			AT2-sig	SP4	0.00348588	0.166284	0.594	0.499	1
		Basal	chr7:34107388-34108351	1.34375e-07	0.000137518	2.48104			MEC	TP534	1.35738e-09	0.854704	0.727	0.483	1.02483e-06			AT2-sig	ZBED4	0.00396903	0.155023	0.624	0.492	1
		Basal	chr7:138726855-138727667	1.34375e-07	0.000137518	2.48104			MEC	TP635	2.58027e-05	0.522541	0.688	0.484	0.0194811			AT2-sig	TFEB	0.00450258	0.237356	0.614	0.488	1
		Basal	chr10:60747622-60748394	1.34375e-07	0.000137518	2.48104			MEC	NFIA3	0.000318968	0.300338	0.662	0.489	0.240821			AT2-sig	FOXP4	0.00655322	0.255344	0.574	0.492	1
		Basal	chr11:34886542-34887628	1.34375e-07	0.000137518	2.48104			MEC	NFIX3	0.000318968	0.300338	0.662	0.489	0.240821			AT2-sig	FOXK1	0.00655322	0.255344	0.574	0.492	1
		Basal	chr20:50844662-50845012	1.34375e-07	0.000137518	2.48104			MEC	GLI2	0.000492277	0.354305	0.688	0.496	0.371669			AT2-sig	FOXK2	0.00655322	0.255344	0.574	0.492	1
		Basal	chr1:84892428-84893628	1.385e-07	0.000141305	1.81958			MEC	ZBTB143	0.000977873	0.335192	0.649	0.5	0.738294			AT2-sig	FOXP1	0.00655322	0.255344	0.574	0.492	1
		Basal	chr1:236394733-236395889	1.385e-07	0.000141305	1.81958			MEC	ZNF701	0.00104976	0.287658	0.675	0.493	0.792571			AT2-sig	CEBPD	0.00900866	0.208067	0.604	0.484	1
		Basal	chr17:15917169-15918626	1.40923e-07	0.000143556	1.70238			MEC	HOXC12	0.00162966	0.333437	0.623	0.488	1			AT2-sig	JDP2	0.00950224	0.286178	0.584	0.486	1
		Basal	chr1:152167757-152168762	1.4533e-07	0.000147367	2.11438			MEC	NFIC3	0.00189156	0.379071	0.701	0.493	1			AT2-p	HNF1B	2.29779e-27	0.621404	0.731	0.481	1.73483e-24
		Basal	chr12:27225898-27226942	1.4533e-07	0.000147367	2.11438			MEC	SIX14	0.00301122	0.330388	0.662	0.488	1			AT2-p	CEBPB	2.82964e-26	0.667687	0.702	0.473	2.13638e-23
		Basal	chr19:5585316-5586278	1.4533e-07	0.000147367	2.11438			MEC	NEUROD1	0.00333613	0.313178	0.675	0.491	1			AT2-p	ZEB1	1.03625e-23	0.455472	0.772	0.515	7.82368e-21
		Basal	chr2:231620204-231621901	1.47665e-07	0.000149408	1.79932			Serous	SOX103	9.44958e-30	0.393358	0.703	0.493	7.13444e-27			AT2-p	CEBPG	3.79816e-22	0.615231	0.658	0.477	2.86761e-19
		Basal	chr9:92770079-92770913	1.47792e-07	0.000149408	1.96578			Serous	GRHL25	1.36161e-28	0.508574	0.691	0.485	1.02802e-25			AT2-p	TEAD3	9.62939e-18	0.479232	0.637	0.476	7.27019e-15
		Basal	chr4:5365470-5366038	1.49512e-07	0.000149483	2.67786			Serous	NFIA4	2.12102e-25	0.423826	0.687	0.489	1.60137e-22			AT2-p	TEAD4	9.62939e-18	0.479232	0.637	0.476	7.27019e-15
		Basal	chr6:6820499-6821156	1.49512e-07	0.000149483	2.67786			Serous	NFIX4	2.12102e-25	0.423826	0.687	0.489	1.60137e-22			AT2-p	FOSL2	6.09142e-17	0.528032	0.645	0.482	4.59903e-14
		Basal	chr7:21772222-21772906	1.49512e-07	0.000149483	2.67786			Serous	SOX43	1.39668e-22	0.465466	0.659	0.493	1.0545e-19			AT2-p	JUN	7.84708e-16	0.505071	0.64	0.483	5.92454e-13
		Basal	chr9:98214858-98215115	1.49512e-07	0.000149483	2.67786			Serous	GRHL15	3.60792e-19	0.434204	0.645	0.479	2.72398e-16			AT2-p	JDP2	8.03008e-16	0.4921	0.674	0.486	6.06271e-13
		Basal	chr10:17609584-17610138	1.49512e-07	0.000149483	2.67786			Serous	TCF44	1.46499e-18	0.427891	0.677	0.505	1.10607e-15			AT2-p	FOS	2.66754e-15	0.493138	0.658	0.484	2.01399e-12
		Basal	chr17:41348213-41348938	1.49512e-07	0.000149483	2.67786			Serous	NFIC4	4.4309e-17	0.390784	0.671	0.493	3.34533e-14			AT2-p	BACH1	7.29635e-15	0.50025	0.681	0.483	5.50874e-12
		Basal	chr20:35308011-35308438	1.49512e-07	0.000149483	2.67786			Serous	FIGLA4	8.18461e-16	0.346804	0.683	0.515	6.17938e-13			AT2-p	BNC2	5.8457e-14	0.466385	0.65	0.483	4.4135e-11
		Basal	chr10:110833569-110836075	1.49668e-07	0.000149483	1.52221			Serous	ZEB14	8.18461e-16	0.346804	0.683	0.515	6.17938e-13			AT2-p	FOXP4	1.01143e-13	0.384335	0.661	0.491	7.63628e-11
		Basal	chr14:71354945-71356244	1.52313e-07	0.00015167	2.03247			Serous	TCF34	1.29472e-14	0.375721	0.669	0.503	9.77514e-12			AT2-p	FOXK1	1.01143e-13	0.384335	0.661	0.491	7.63628e-11
		Basal	chr18:46310187-46311114	1.52313e-07	0.00015167	2.03247			Serous	SNAI14	1.29472e-14	0.375721	0.669	0.503	9.77514e-12			AT2-p	FOXK2	1.01143e-13	0.384335	0.661	0.491	7.63628e-11
		Basal	chr4:99437069-99438563	1.56378e-07	0.000155484	1.78011			Serous	TCF124	1.29472e-14	0.375721	0.669	0.503	9.77514e-12			AT2-p	FOXP1	1.01143e-13	0.384335	0.661	0.491	7.63628e-11
		Basal	chr2:20369915-20370566	1.57413e-07	0.000156046	2.3775			Serous	TFCP23	9.58365e-13	0.372052	0.604	0.482	7.23566e-10			AT2-p	KLF3	8.19439e-13	0.299287	0.642	0.489	6.18676e-10
		Basal	chr14:62674641-62675266	1.57413e-07	0.000156046	2.3775			Serous	SIX15	2.59748e-12	0.357	0.629	0.488	1.9611e-09			AT2-p	ZNF384	1.51139e-12	0.336436	0.65	0.498	1.1411e-09
		Basal	chr15:32029268-32031184	1.57954e-07	0.000156349	1.56409			Serous	ASCL1.14	3.17338e-12	0.335593	0.639	0.498	2.39591e-09			AT2-p	NFIB	1.64415e-12	0.358287	0.658	0.49	1.24133e-09
		Basal	chr17:75548869-75550454	1.59321e-07	0.000157467	1.59291			Serous	ZNF93	9.11513e-12	0.223318	0.633	0.501	6.88192e-09			AT2-p	TEAD1	1.8888e-12	0.37631	0.642	0.481	1.42604e-09
		Basal	chr2:20917503-20918334	1.67689e-07	0.000163633	2.22364			Serous	SCRT13	1.09913e-11	0.356307	0.631	0.492	8.29842e-09			AT2-p	TCF3	1.58544e-11	0.40176	0.642	0.503	1.19701e-08
		Basal	chr2:85255610-85256228	1.67689e-07	0.000163633	2.22364			Serous	SCRT24	2.98375e-10	0.326931	0.614	0.491	2.25273e-07			AT2-p	TCF12	1.58544e-11	0.40176	0.642	0.503	1.19701e-08
		Basal	chr16:68658216-68658934	1.67689e-07	0.000163633	2.22364			Serous	MYOD12	6.97601e-09	0.289802	0.59	0.488	5.26689e-06			AT2-p	KLF10	2.64459e-11	0.212558	0.658	0.498	1.99667e-08
		Basal	chr18:78144473-78145798	1.67689e-07	0.000163633	2.22364			Serous	SNAI33	1.55017e-08	0.309618	0.633	0.497	1.17038e-05			AT2-p	CEBPA	2.66733e-11	0.389428	0.632	0.478	2.01383e-08
		Basal	chr1:43581993-43582640	1.68023e-07	0.000163633	2.29341			Serous	SOX9	3.46225e-08	0.266388	0.622	0.495	2.614e-05			AT2-p	CEBPD	9.35884e-10	0.352678	0.624	0.484	7.06593e-07
		Basal	chr1:164611551-164612508	1.68023e-07	0.000163633	2.29341			Serous	SOX15	6.7031e-08	0.274808	0.6	0.494	5.06084e-05			AT2-p	KLF6	4.50585e-09	0.262543	0.642	0.489	3.40192e-06
		Basal	chr3:192850234-192850917	1.68023e-07	0.000163633	2.29341			Serous	OSR1	9.98782e-08	0.269778	0.584	0.494	7.5408e-05			AT2-p	KLF12	4.75688e-09	0.192733	0.611	0.497	3.59144e-06
		Basal	chr4:17770946-17771814	1.68023e-07	0.000163633	2.29341			Serous	SOX83	1.59788e-07	0.245827	0.625	0.495	0.00012064			AT2-p	TEAD2	1.10442e-08	0.3139	0.624	0.482	8.33835e-06
		Basal	chr8:27672887-27673467	1.68023e-07	0.000163633	2.29341			Serous	NFIX.13	2.08103e-07	0.238576	0.592	0.49	0.000157118			AT2-p	GRHL2	3.01093e-08	0.301898	0.617	0.485	2.27325e-05
		Basal	chr8:125143438-125143904	1.72189e-07	0.000166739	2.50203			Serous	SOX21	4.66737e-07	0.247229	0.598	0.497	0.000352387			AT2-p	FOXA1	4.59008e-08	0.292365	0.614	0.491	3.46551e-05
		Basal	chr9:98654208-98654566	1.72189e-07	0.000166739	2.50203			Serous	SOX131	4.66737e-07	0.247229	0.598	0.497	0.000352387			AT2-p	TCF4	5.5477e-08	0.353352	0.648	0.506	4.18851e-05
		Basal	chr13:29905604-29906195	1.72189e-07	0.000166739	2.50203			Serous	SIX25	5.92421e-07	0.24447	0.59	0.489	0.000447278			AT2-p	MGA	2.30025e-07	0.288735	0.604	0.488	0.000173669
		Basal	chr10:11344584-11346137	1.72216e-07	0.000166739	1.7445			Serous	ZNF680	7.62213e-07	0.194027	0.586	0.493	0.000575471			AT2-p	KLF11	5.93608e-07	0.163421	0.606	0.495	0.000448174
		Basal	chr2:108987905-108989385	1.76499e-07	0.000170024	1.83717			Serous	RUNX31	1.01635e-06	0.236456	0.578	0.492	0.000767346			AT2-p	FOXO3	6.76438e-07	0.256519	0.593	0.491	0.000510711
		Basal	chr3:71443781-71444840	1.76499e-07	0.000170024	1.83717			Serous	ZBTB144	1.7355e-06	0.185245	0.606	0.5	0.0013103			AT2-p	SP3	1.14534e-06	0.153877	0.588	0.496	0.000864734
		Basal	chr12:14272901-14274211	1.76499e-07	0.000170024	1.83717			Serous	GCM1	2.96813e-06	0.21379	0.582	0.495	0.00224094			AT2-p	KLF7	2.55791e-06	0.149514	0.585	0.491	0.00193122
		Basal	chr8:101436841-101438945	1.76633e-07	0.000170024	1.47427			Serous	SNAI23	3.09554e-06	0.213447	0.6	0.488	0.00233713			AT2-p	SP2	1.23662e-05	0.137469	0.573	0.498	0.0093365
		Basal	chr1:9758533-9759024	1.78172e-07	0.000170027	2.71686			Serous	ASCL1	4.8876e-06	0.226023	0.608	0.496	0.00369014			AT2-p	SP1	1.38906e-05	0.13563	0.585	0.498	0.0104874
		Basal	chr1:25697373-25697766	1.78172e-07	0.000170027	2.71686			Serous	MYOG	4.8876e-06	0.226023	0.608	0.496	0.00369014			AT2-p	TFCP2	3.05907e-05	0.232888	0.578	0.482	0.023096
		Basal	chr1:203274555-203274761	1.78172e-07	0.000170027	2.71686			Serous	ZNF7081	6.07108e-06	0.218006	0.586	0.496	0.00458366			AT2-p	SP4	5.87674e-05	0.131832	0.596	0.499	0.0443694
		Basal	chr3:11012819-11013125	1.78172e-07	0.000170027	2.71686			Serous	RUNX11	1.65401e-05	0.216053	0.596	0.491	0.0124878			AT2-p	ZNF24	9.37435e-05	0.179322	0.591	0.492	0.0707763
		Basal	chr3:190357381-190357940	1.78172e-07	0.000170027	2.71686			Serous	ERF::NHLH1	1.84024e-05	0.177415	0.58	0.494	0.0138938			AT2-p	MAFK	0.000174883	0.18666	0.578	0.489	0.132037
		Basal	chr9:90970712-90970947	1.78172e-07	0.000170027	2.71686			Serous	NHLH2	2.59275e-05	0.216024	0.59	0.495	0.0195753			AT2-p	PATZ1	0.000289446	0.122882	0.585	0.5	0.218532
		Basal	chr11:123653645-123655076	1.85659e-07	0.000176784	1.71221			Serous	MYB	3.66652e-05	0.183848	0.598	0.491	0.0276822			AT2-p	THRA	0.000413082	0.168737	0.562	0.49	0.311877
		Basal	chr3:187808341-187809503	1.85786e-07	0.000176784	1.90764			Serous	TFAP4::FLI1	6.45177e-05	0.170832	0.598	0.492	0.0487108			AT2-p	NFIL3	0.00101478	0.148766	0.534	0.487	0.766161
		Basal	chr10:96846403-96846694	1.87694e-07	0.000178344	3.23437			Serous	ZNF4171	0.000111378	0.170439	0.58	0.495	0.0840905			AT2-p	NR6A1	0.00187579	0.182977	0.575	0.489	1
		Basal	chr3:139934419-139936291	1.89429e-07	0.00017948	1.81548			Serous	NFIC.13	0.000115246	0.189372	0.572	0.49	0.0870107			AT2-p	MEF2D	0.00200228	0.148422	0.578	0.494	1
		Basal	chr21:41750991-41752364	1.89429e-07	0.00017948	1.81548			Serous	RUNX23	0.000128806	0.183457	0.572	0.488	0.0972485			AT2-p	POU2F3	0.00249244	0.146296	0.557	0.491	1
		Basal	chr14:100692745-100693573	1.97983e-07	0.000186785	2.11668			Serous	DUX4	0.000139025	0.162027	0.566	0.492	0.104964			AT2-p	FOXP2	0.00318412	0.140128	0.557	0.493	1
		Basal	chr16:75096276-75097062	1.97983e-07	0.000186785	2.11668			Serous	ETV5::FOXO11	0.000149454	0.16258	0.586	0.496	0.112838			AT2-p	IRF1	0.00330954	0.100847	0.544	0.483	1
		Basal	chr5:31853232-31855723	2.01186e-07	0.000189538	1.33273			Serous	GCM22	0.000217979	0.158091	0.556	0.488	0.164574			AT2-p	RARA	0.00517899	0.125251	0.56	0.491	1
		Basal	chr6:160041063-160042783	2.01799e-07	0.000189846	1.79496			Serous	ZNF3312	0.000254268	0.156034	0.58	0.495	0.191972			AT2-AT1	TEAD3	9.66631e-139	0.639768	0.717	0.474	7.29806e-136
		Basal	chr4:53592407-53593334	2.02585e-07	0.000190315	1.96411			Serous	NHLH1	0.000258124	0.161604	0.584	0.496	0.194884			AT2-AT1	TEAD4	9.66631e-139	0.639768	0.717	0.474	7.29806e-136
		Basal	chr15:100372344-100373867	2.04763e-07	0.000191713	1.88129			Serous	NFIC::TLX14	0.000296805	0.175897	0.558	0.491	0.224088			AT2-AT1	ZEB1	2.99219e-123	0.454788	0.756	0.513	2.2591e-120
		Basal	chr1:38117357-38117922	2.06772e-07	0.000191713	2.39183			Serous	REST	0.000315124	0.173257	0.568	0.495	0.237918			AT2-AT1	TCF3	2.86033e-87	0.455406	0.7	0.501	2.15955e-84
		Basal	chr1:200912820-200913287	2.06772e-07	0.000191713	2.39183			Serous	NFIB4	0.000495631	0.150649	0.536	0.49	0.374202			AT2-AT1	TCF12	2.86033e-87	0.455406	0.7	0.501	2.15955e-84
		Basal	chr3:197394373-197395233	2.06772e-07	0.000191713	2.39183			Serous	FOXD25	0.000502828	0.131305	0.554	0.487	0.379635			AT2-AT1	TEAD1	1.01716e-78	0.448685	0.649	0.479	7.67952e-76
		Basal	chr8:20270449-20271111	2.06772e-07	0.000191713	2.39183			Serous	MSC	0.000511469	0.148617	0.57	0.485	0.386159			AT2-AT1	TEAD2	3.85624e-69	0.408871	0.646	0.481	2.91146e-66
		Basal	chr13:20431035-20431441	2.06772e-07	0.000191713	2.39183			Serous	FERD3L	0.000517288	0.18753	0.574	0.496	0.390553			AT2-AT1	TCF4	3.20453e-60	0.395747	0.669	0.504	2.41942e-57
		Basal	chr2:36889678-36890135	2.07824e-07	0.000191713	2.76102			Serous	ZNF5821	0.000603729	0.128804	0.562	0.492	0.455815			AT2-AT1	HNF1B	2.40189e-38	0.286364	0.597	0.481	1.81342e-35
		Basal	chr7:70498303-70498898	2.07824e-07	0.000191713	2.76102			Serous	ZNF341	0.000698789	0.163132	0.56	0.495	0.527586			AT2-AT1	KLF3	6.89278e-13	0.121542	0.552	0.489	5.20405e-10
		Basal	chr8:117952173-117952786	2.07824e-07	0.000191713	2.76102			Serous	NFYC	0.000742379	0.165908	0.568	0.498	0.560496			AT2-AT1	GRHL2	1.17692e-11	0.177983	0.552	0.485	8.88575e-09
		Basal	chr11:113345589-113346271	2.07824e-07	0.000191713	2.76102			Serous	SMAD3	0.000996584	0.149786	0.558	0.49	0.752421			AT2-AT1	MGA	2.18429e-10	0.157136	0.547	0.488	1.64914e-07
		Basal	chr12:56897667-56898200	2.07824e-07	0.000191713	2.76102			Serous	ZNF1571	0.00113157	0.168313	0.56	0.49	0.854339			AT2-AT1	TFCP2	7.1863e-06	0.123955	0.533	0.481	0.00542566
		Basal	chr14:36787931-36788558	2.07824e-07	0.000191713	2.76102			Serous	ZBTB12	0.00120474	0.154999	0.552	0.493	0.909576			AT2-AT1	FOXP4	9.28832e-05	0.101494	0.524	0.491	0.0701268
		Basal	chr16:66079557-66080139	2.07824e-07	0.000191713	2.76102			Serous	SOX143	0.00128753	0.185216	0.58	0.492	0.972084			AT2-AT1	FOXK1	9.28832e-05	0.101494	0.524	0.491	0.0701268
		Basal	chrX:3345226-3347200	2.08439e-07	0.000192013	2.03237			Serous	BHLHE22.1	0.00154168	0.133132	0.562	0.483	1			AT2-AT1	FOXK2	9.28832e-05	0.101494	0.524	0.491	0.0701268
		Basal	chr9:1049877-1052217	2.1169e-07	0.000194738	1.55826			Serous	HIC2	0.00169261	0.121948	0.558	0.492	1			AT2-AT1	FOXP1	9.28832e-05	0.101494	0.524	0.491	0.0701268
		Basal	chr9:97852635-97854088	2.13514e-07	0.000196144	1.77551			Serous	TFAP2C.12	0.00178653	0.143113	0.562	0.496	1			AT1-1	TEAD3	0	1.22742	0.83	0.44	0
		Basal	chr1:167423343-167424536	2.15892e-07	0.000198055	2.16885			Serous	DMRTA22	0.00191019	0.133487	0.55	0.492	1			AT1-1	TEAD4	0	1.22742	0.83	0.44	0
		Basal	chr2:177315348-177315783	2.19024e-07	0.00019955	2.52512			Serous	HNF4A.1	0.00247106	0.164656	0.564	0.494	1			AT1-1	TEAD1	0	0.916673	0.776	0.451	0
		Basal	chr9:91300673-91301326	2.19024e-07	0.00019955	2.52512			Serous	HNF4G	0.00247106	0.164656	0.564	0.494	1			AT1-1	ZEB1	5.71965e-201	0.504513	0.751	0.491	4.31834e-198
		Basal	chr17:4186302-4187473	2.19024e-07	0.00019955	2.52512			Serous	TFAP2A	0.00267421	0.106436	0.552	0.498	1			AT1-1	TCF3	2.58997e-145	0.511417	0.696	0.483	1.95543e-142
		Basal	chr17:9163158-9163818	2.19024e-07	0.00019955	2.52512			Serous	TFAP2B.12	0.00316179	0.144112	0.554	0.494	1			AT1-1	TCF12	2.58997e-145	0.511417	0.696	0.483	1.95543e-142
		Basal	chr17:37450037-37450598	2.19024e-07	0.00019955	2.52512			Serous	ZNF6102	0.00346061	0.103536	0.57	0.496	1			AT1-1	TCF4	1.42987e-133	0.478712	0.679	0.488	1.07955e-130
		Basal	chr8:132898085-132899817	2.23437e-07	0.000203292	1.85653			Serous	CTCF.21	0.00415555	0.131622	0.554	0.495	1			AT1-1	GATA6	1.83109e-30	0.229787	0.577	0.484	1.38248e-27
		Basal	chr3:64163423-64164164	2.24174e-07	0.000203683	2.30315			Serous	NRF11	0.00444235	0.11751	0.554	0.499	1			AT1-1	TRPS1	1.83109e-30	0.229787	0.577	0.484	1.38248e-27
		Basal	chr3:141383413-141384321	2.25986e-07	0.00020477	2.23011			Serous	HOXD13	0.00456639	0.127668	0.556	0.492	1			AT1-1	MGA	1.12581e-22	0.188702	0.562	0.481	8.49986e-20
		Basal	chr12:116319477-116320416	2.25986e-07	0.00020477	2.23011			Serous	NR1H4::RXRA	0.00496027	0.133606	0.53	0.491	1			AT1-1	FOXK1	6.43629e-15	0.126467	0.538	0.487	4.8594e-12
		Basal	chr5:171666903-171668270	2.28593e-07	0.000206849	1.93344			Serous	SOX123	0.00863418	0.119879	0.54	0.491	1			AT1-1	FOXK2	6.43629e-15	0.126467	0.538	0.487	4.8594e-12
		Basal	chr2:121504746-121505188	2.35952e-07	0.000211777	2.81145			Serous	ZNF547	0.0086799	0.118008	0.53	0.49	1			AT1-1	FOXP1	6.43629e-15	0.126467	0.538	0.487	4.8594e-12
		Basal	chr3:130862501-130862949	2.35952e-07	0.000211777	2.81145			Serous	MYF5	0.009157	0.138663	0.524	0.488	1			AT1-2	TEAD3	6.02763e-07	0.851321	0.829	0.476	0.000455086
		Basal	chr4:78417435-78417777	2.35952e-07	0.000211777	2.81145			Serous	HOXA13	0.00982054	0.107732	0.526	0.493	1			AT1-2	TEAD4	6.02763e-07	0.851321	0.829	0.476	0.000455086
		Basal	chr8:118509231-118509453	2.35952e-07	0.000211777	2.81145			Ionocyte	ASCL1.15	0.00103571	0.828935	0.684	0.499	0.781959			AT1-2	HNF1B	0.000719695	0.533606	0.683	0.482	0.54337
		Basal	chr19:30629835-30630590	2.35952e-07	0.000211777	2.81145			Ionocyte	FOXE15	0.00141928	0.607291	0.789	0.489	1			AT1-2	TEAD1	0.00109401	0.573979	0.707	0.481	0.825974
		Basal	chr19:41195373-41195797	2.35952e-07	0.000211777	2.81145			Ionocyte	TFAP2B.13	0.00309965	0.574916	0.789	0.495	1			AT1-2	TCF3	0.00923699	0.425009	0.707	0.503	1
		Basal	chr6:76831404-76831642	2.39567e-07	0.000214443	3.11495			Ionocyte	ARNT::HIF1A3	0.00318034	0.633827	0.737	0.495	1			AT1-2	TCF12	0.00923699	0.425009	0.707	0.503	1
		Basal	chr11:118366294-118366722	2.39567e-07	0.000214443	3.11495			Ionocyte	MYF6	0.00336979	0.685063	0.842	0.485	1			AT1-p	TEAD3	3.1748e-06	1.30405	0.882	0.476	0.00239697
		Basal	chr18:79903972-79905062	2.40243e-07	0.000214758	2.07269			Ionocyte	TCF35	0.00369288	0.68184	0.737	0.503	1			AT1-p	TEAD4	3.1748e-06	1.30405	0.882	0.476	0.00239697
		Basal	chr12:104546279-104547556	2.42568e-07	0.000216545	1.99604			Ionocyte	SNAI15	0.00369288	0.68184	0.737	0.503	1			AT1-p	TEAD2	4.46159e-05	1.10083	0.882	0.482	0.033685
		Basal	chr9:15242952-15244532	2.54728e-07	0.000226791	1.90479			Ionocyte	TCF125	0.00369288	0.68184	0.737	0.503	1			AT1-p	TEAD1	8.39288e-05	0.98312	0.824	0.481	0.0633663
		Basal	chr1:161244919-161245230	2.58733e-07	0.000227352	2.86963			Ionocyte	FIGLA5	0.00386088	0.505364	0.789	0.515	1			AT1-p	TCF3	0.000521196	0.773724	0.882	0.503	0.393503
		Basal	chr3:193499969-193500345	2.58733e-07	0.000227352	2.86963			Ionocyte	ZEB15	0.00386088	0.505364	0.789	0.515	1			AT1-p	TCF12	0.000521196	0.773724	0.882	0.503	0.393503
		Basal	chr8:25261461-25261867	2.58733e-07	0.000227352	2.86963			Ionocyte	BHLHE22.11	0.00433107	0.503711	0.842	0.483	1			AT1-p	ZNF449	0.00362907	0.634985	0.824	0.494	1
		Basal	chr15:98321608-98322174	2.58733e-07	0.000227352	2.86963			Ionocyte	ATOH1	0.00552387	0.619065	0.737	0.482	1			AT1-p	ZBED2	0.00858189	0.610132	0.765	0.485	1
		Basal	chr16:68936552-68937041	2.58733e-07	0.000227352	2.86963			Ionocyte	NRF12	0.00608996	0.44406	0.789	0.499	1			Neural	MXI1	4.30859e-05	0.160944	0.556	0.49	0.0325298
		Basal	chr19:31154092-31154374	2.58733e-07	0.000227352	2.86963			Ionocyte	ASCL11	0.00609291	0.613392	0.842	0.497	1			Neural	ZNF708	6.65095e-05	0.205898	0.566	0.496	0.0502147
		Basal	chr22:45785492-45785789	2.58733e-07	0.000227352	2.86963			Ionocyte	MYOG1	0.00609291	0.613392	0.842	0.497	1			Neural	SMAD2	9.87563e-05	0.127479	0.54	0.492	0.074561
		Basal	chrX:23276040-23276675	2.58733e-07	0.000227352	2.86963			Ionocyte	IRF2	0.00649897	0.58431	0.737	0.492	1			Neural	ZNF331	0.000422678	0.171852	0.56	0.495	0.319122
		Basal	chr11:66717877-66719320	2.59123e-07	0.000227352	1.81122			Ionocyte	SNAI34	0.00658683	0.780162	0.737	0.498	1			Neural	HAND2	0.000699082	0.137178	0.562	0.489	0.527807
		Basal	chr17:19706890-19708027	2.59123e-07	0.000227352	1.81122			Ionocyte	MSC1	0.00726678	0.708008	0.684	0.485	1			AlvFB-1	NFIA	6.25016e-283	0.628789	0.757	0.473	4.71887e-280
		Basal	chr12:6539851-6540900	2.59981e-07	0.000227803	1.69177			Ionocyte	ZNF931	0.0072875	0.418023	0.737	0.501	1			AlvFB-1	NFIX	6.25016e-283	0.628789	0.757	0.473	4.71887e-280
		Basal	chr3:151316670-151316919	2.66504e-07	0.000233127	3.018			Ionocyte	TFAP2C.13	0.00840116	0.570009	0.632	0.496	1			AlvFB-1	NFATC3	1.15677e-275	0.544819	0.77	0.472	8.73359e-273
		Basal	chr7:82442655-82444841	2.6842e-07	0.000233127	1.43283			PNEC	TCF36	2.77904e-12	0.471838	0.691	0.503	2.09818e-09			AlvFB-1	RBPJ	1.60025e-204	0.41855	0.724	0.476	1.20819e-201
		Basal	chr3:188974794-188976250	2.69667e-07	0.000233127	2.11911			PNEC	SNAI16	2.77904e-12	0.471838	0.691	0.503	2.09818e-09			AlvFB-1	MEIS1	1.3504e-156	0.258719	0.691	0.478	1.01955e-153
		Basal	chr9:551769-552900	2.69667e-07	0.000233127	2.11911			PNEC	TCF126	2.77904e-12	0.471838	0.691	0.503	2.09818e-09			AlvFB-1	NFIC	1.10368e-152	0.517186	0.69	0.481	8.33278e-150
		Basal	chr4:149708594-149709100	2.70531e-07	0.000233127	2.40742			PNEC	FIGLA6	1.8928e-11	0.377749	0.712	0.515	1.42907e-08			AlvFB-1	SMAD2	5.41852e-148	0.373985	0.686	0.48	4.09098e-145
		Basal	chr6:21103409-21104128	2.70531e-07	0.000233127	2.40742			PNEC	ZEB16	1.8928e-11	0.377749	0.712	0.515	1.42907e-08			AlvFB-1	NR3C2	3.45038e-147	0.503771	0.665	0.478	2.60503e-144
		Basal	chr6:107658955-107659381	2.70531e-07	0.000233127	2.40742			PNEC	ASCL1.16	2.56714e-08	0.36719	0.663	0.498	1.93819e-05			AlvFB-1	NR3C1	8.28095e-141	0.488325	0.661	0.479	6.25212e-138
		Basal	chr7:74575288-74575914	2.70531e-07	0.000233127	2.40742			PNEC	SNAI35	3.62316e-06	0.344192	0.626	0.497	0.00273548			AlvFB-1	TEAD1	2.18343e-123	0.488954	0.667	0.47	1.64849e-120
		Basal	chr14:61145137-61145893	2.70531e-07	0.000233127	2.40742			PNEC	TCF45	7.80024e-06	0.304348	0.621	0.506	0.00588918			AlvFB-1	MEIS2	2.96383e-118	0.452283	0.663	0.482	2.2377e-115
		Basal	chr17:58403118-58403922	2.70531e-07	0.000233127	2.40742			PNEC	ZNF932	0.000171814	0.158528	0.617	0.501	0.12972			AlvFB-1	TEAD3	1.39058e-103	0.452656	0.651	0.465	1.04989e-100
		Basal	chr10:11293792-11293991	2.70971e-07	0.000233127	2.93755			PNEC	ASCL12	0.000217584	0.25676	0.597	0.497	0.164276			AlvFB-1	MEF2C	7.56148e-90	0.391457	0.641	0.485	5.70892e-87
		Basal	chr12:107560723-107561119	2.70971e-07	0.000233127	2.93755			PNEC	MYOG2	0.000217584	0.25676	0.597	0.497	0.164276			AlvFB-1	CEBPD	2.12351e-89	0.422146	0.635	0.475	1.60325e-86
		Basal	chr14:64604784-64605144	2.70971e-07	0.000233127	2.93755			PNEC	ZBTB32	0.000254097	0.230027	0.584	0.491	0.191843			AlvFB-1	ZNF263	5.99285e-79	0.285896	0.629	0.484	4.5246e-76
		Basal	chr15:89835262-89835507	2.70971e-07	0.000233127	2.93755			PNEC	MYF51	0.000390873	0.268023	0.584	0.488	0.295109			AlvFB-1	MEF2A	1.56984e-71	0.346223	0.628	0.486	1.18523e-68
		Basal	chr14:36646660-36648612	2.74282e-07	0.000235467	1.52631			PNEC	SNAI24	0.000411988	0.247593	0.584	0.488	0.311051			AlvFB-1	NR4A1	5.5563e-71	0.355373	0.629	0.484	4.19501e-68
		Basal	chr13:95552179-95553820	2.75811e-07	0.000235467	1.79043			PNEC	NRF13	0.000539168	0.168213	0.568	0.499	0.407072			AlvFB-1	IRF2	5.97499e-62	0.321783	0.621	0.484	4.51112e-59
		Basal	chr7:98048808-98049309	2.76172e-07	0.000235467	2.55065			PNEC	MYOD13	0.00106045	0.210371	0.551	0.488	0.80064			AlvFB-1	CREB1	9.52383e-59	0.333067	0.614	0.485	7.19049e-56
		Basal	chr7:98056526-98056802	2.76172e-07	0.000235467	2.55065			PNEC	NHLH21	0.00141313	0.178038	0.576	0.495	1			AlvFB-1	RREB1	1.36764e-56	0.240713	0.605	0.486	1.03257e-53
		Basal	chr11:86623224-86623727	2.76172e-07	0.000235467	2.55065			PNEC	SCRT14	0.00157926	0.197714	0.576	0.492	1			AlvFB-1	STAT3	1.52176e-48	0.284288	0.612	0.486	1.14893e-45
		Basal	chr12:21818557-21819013	2.76172e-07	0.000235467	2.55065			PNEC	BHLHE22.12	0.00181785	0.157139	0.58	0.483	1			AlvFB-1	EBF1	5.39541e-47	0.260598	0.607	0.485	4.07353e-44
		Basal	chr18:55264068-55264488	2.76172e-07	0.000235467	2.55065			PNEC	RFX3	0.00255202	0.190617	0.576	0.487	1			AlvFB-1	MXI1	6.59221e-47	0.252459	0.606	0.483	4.97712e-44
		Basal	chr10:79087829-79088551	2.77756e-07	0.000236513	1.96235			PNEC	REST1	0.00271595	0.189708	0.584	0.495	1			AlvFB-1	FOXP2	1.28448e-46	0.267644	0.601	0.487	9.69783e-44
		Basal	chr12:112111971-112113039	2.8067e-07	0.00023863	1.87796			PNEC	RFX1	0.00289149	0.223018	0.576	0.487	1			AlvFB-1	HOXB3	5.35042e-44	0.240977	0.592	0.487	4.03957e-41
		Basal	chr4:183987126-183988466	2.8096e-07	0.00023863	1.63748			PNEC	ZNF7082	0.00355257	0.182271	0.572	0.496	1			AlvFB-1	POU6F1	5.35042e-44	0.240977	0.592	0.487	4.03957e-41
		Basal	chr1:89049393-89050808	2.85285e-07	0.000241686	2.03227			PNEC	TGIF2LX	0.00508722	0.195263	0.576	0.488	1			AlvFB-1	PRRX1	5.35042e-44	0.240977	0.592	0.487	4.03957e-41
		Basal	chr20:62148666-62150325	2.85285e-07	0.000241686	2.03227			PNEC	ZNF410	0.00540512	0.181775	0.551	0.491	1			AlvFB-1	PKNOX2	8.25996e-43	0.244074	0.581	0.484	6.23627e-40
		Basal	chr1:214573437-214574303	2.92707e-07	0.000247342	2.1732			PNEC	TFAP4::FLI11	0.00564919	0.179669	0.576	0.493	1			AlvFB-1	NFIB	1.20385e-40	0.239223	0.587	0.484	9.08909e-38
		Basal	chr2:7773186-7773861	2.92707e-07	0.000247342	2.1732			PNEC	ZSCAN29	0.00814378	0.195906	0.572	0.492	1			AlvFB-1	ZNF148	6.28808e-40	0.166068	0.59	0.492	4.7475e-37
		Basal	chr3:154060527-154061167	2.9845e-07	0.0002506	2.31366			Multiciliated-1	FOXC25	0	0.985612	0.831	0.485	0			AlvFB-1	ZNF331	8.85509e-40	0.246239	0.602	0.489	6.68559e-37
		Basal	chr4:101649918-101650342	2.9845e-07	0.0002506	2.31366			Multiciliated-1	FOXD26	0	0.964252	0.826	0.484	0			AlvFB-1	NR2C2	3.24252e-39	0.209246	0.584	0.484	2.4481e-36
		Basal	chr12:32115385-32116082	2.9845e-07	0.0002506	2.31366			Multiciliated-1	FOXE16	1.28678e-285	0.889174	0.805	0.486	9.71522e-283			AlvFB-1	TEF	3.61921e-38	0.247492	0.575	0.48	2.7325e-35
		Basal	chr15:39535151-39536102	2.9845e-07	0.0002506	2.31366			Multiciliated-1	FOXA14	1.21897e-264	0.869303	0.794	0.488	9.20321e-262			AlvFB-1	FOXN3	8.31548e-36	0.245002	0.592	0.488	6.27818e-33
		Basal	chr21:34818502-34818839	2.9845e-07	0.0002506	2.31366			Multiciliated-1	FOXB15	7.0544e-249	0.823236	0.793	0.486	5.32607e-246			AlvFB-1	EGR1	1.0583e-35	0.1995	0.597	0.49	7.99019e-33
		Basal	chr3:66428717-66429244	3.04213e-07	0.000254796	2.23705			Multiciliated-1	FOXC15	4.53629e-239	0.793479	0.781	0.486	3.4249e-236			AlvFB-1	NRF1	2.32272e-32	0.195469	0.6	0.493	1.75365e-29
		Basal	chr22:39213994-39215134	3.04213e-07	0.000254796	2.23705			Multiciliated-1	FOXD34	1.61512e-236	0.784918	0.785	0.489	1.21942e-233			AlvFB-1	MZF1	3.71027e-29	0.226781	0.583	0.489	2.80125e-26
		Basal	chr10:124618605-124619532	3.06236e-07	0.000256167	1.75209			Multiciliated-1	TP535	4.49431e-220	0.824958	0.772	0.481	3.3932e-217			AlvFB-1	RORA	3.95301e-29	0.225098	0.579	0.487	2.98453e-26
		Basal	chr3:14370295-14372221	3.22382e-07	0.000268658	1.37308			Multiciliated-1	FOXI14	4.4903e-213	0.768161	0.764	0.489	3.39018e-210			AlvFB-1	KLF15	1.24834e-27	0.132849	0.572	0.487	9.42495e-25
		Basal	chr3:61685330-61686611	3.2819e-07	0.000272814	2.07374			Multiciliated-1	FOXL14	4.4903e-213	0.768161	0.764	0.489	3.39018e-210			AlvFB-1	MEF2D	2.98395e-25	0.20091	0.574	0.489	2.25288e-22
		Basal	chr22:39994700-39995682	3.2819e-07	0.000272814	2.07374			Multiciliated-1	FOXO44	4.4903e-213	0.768161	0.764	0.489	3.39018e-210			AlvFB-1	CEBPB	3.47455e-22	0.225117	0.553	0.468	2.62328e-19
		Basal	chr11:69251369-69252651	3.30815e-07	0.000274652	1.82911			Multiciliated-1	FOXO64	4.4903e-213	0.768161	0.764	0.489	3.39018e-210			AlvFB-1	JUND	8.29391e-21	0.199212	0.57	0.488	6.26191e-18
		Basal	chr5:64330609-64332345	3.4324e-07	0.000283622	1.7015			Multiciliated-1	FOXP34	4.4903e-213	0.768161	0.764	0.489	3.39018e-210			AlvFB-1	TCF7L1	6.26801e-20	0.20552	0.576	0.487	4.73235e-17
		Basal	chr2:54928629-54929068	3.44609e-07	0.000283622	2.57902			Multiciliated-1	FOXP44	4.4903e-213	0.768161	0.764	0.489	3.39018e-210			AlvFB-1	ZNF652	3.61461e-18	0.184884	0.562	0.487	2.72903e-15
		Basal	chr5:135076191-135076493	3.44609e-07	0.000283622	2.57902			Multiciliated-1	FOXA34	4.4903e-213	0.768161	0.764	0.489	3.39018e-210			AlvFB-1	ATF2	4.10578e-18	0.173323	0.555	0.488	3.09986e-15
		Basal	chr9:133364682-133365200	3.44609e-07	0.000283622	2.57902			Multiciliated-1	FOXD14	4.4903e-213	0.768161	0.764	0.489	3.39018e-210			AlvFB-1	ZNF75D	6.78206e-18	0.186215	0.57	0.49	5.12045e-15
		Basal	chr10:78950766-78951293	3.44609e-07	0.000283622	2.57902			Multiciliated-1	FOXK14	4.4903e-213	0.768161	0.764	0.489	3.39018e-210			AlvFB-1	THRB	8.7252e-17	0.149659	0.552	0.487	6.58753e-14
		Basal	chr17:17156044-17156325	3.44609e-07	0.000283622	2.57902			Multiciliated-1	FOXK24	4.4903e-213	0.768161	0.764	0.489	3.39018e-210			AlvFB-1	RFX3	3.8056e-16	0.178272	0.554	0.483	2.87323e-13
		Basal	chr20:25484914-25485306	3.44609e-07	0.000283622	2.57902			Multiciliated-1	FOXP14	4.4903e-213	0.768161	0.764	0.489	3.39018e-210			AlvFB-1	RFX2	5.28387e-16	0.171841	0.554	0.482	3.98932e-13
		Basal	chr2:12346974-12347788	3.52321e-07	0.000288539	2.42446			Multiciliated-1	FOXS14	1.25762e-207	0.765275	0.768	0.489	9.49504e-205			AlvFB-1	NR2F2	6.20762e-16	0.175429	0.559	0.487	4.68675e-13
		Basal	chr5:119332673-119333090	3.52321e-07	0.000288539	2.42446			Multiciliated-1	FOXA24	1.25762e-207	0.765275	0.768	0.489	9.49504e-205			AlvFB-1	BCL6	4.85993e-14	0.154916	0.554	0.489	3.66924e-11
		Basal	chr15:29141739-29142172	3.52321e-07	0.000288539	2.42446			Multiciliated-1	NFIB5	4.38246e-202	0.734498	0.762	0.488	3.30876e-199			AlvFB-1	HOXA3	9.83865e-14	0.131182	0.54	0.488	7.42818e-11
		Basal	chr16:57623150-57623468	3.52321e-07	0.000288539	2.42446			Multiciliated-1	FOXO33	1.21892e-201	0.756453	0.757	0.489	9.20282e-199			AlvFB-1	MEOX2	9.83865e-14	0.131182	0.54	0.488	7.42818e-11
		Basal	chr3:113051046-113052017	3.67229e-07	0.000298905	2.1217			Multiciliated-1	RFX41	2.35249e-200	0.792279	0.765	0.484	1.77613e-197			AlvFB-1	PPARD	1.02296e-13	0.140978	0.549	0.488	7.72336e-11
		Basal	chr6:43496034-43496894	3.67229e-07	0.000298905	2.1217			Multiciliated-1	RFX5	1.42796e-194	0.784619	0.759	0.484	1.07811e-191			AlvFB-1	ZNF708	2.09075e-12	0.140864	0.552	0.493	1.57851e-09
		Basal	chr11:57292799-57293373	3.67229e-07	0.000298905	2.1217			Multiciliated-1	TP736	4.82444e-189	0.7631	0.75	0.482	3.64245e-186			AlvFB-1	NFYC	4.36833e-12	0.154496	0.555	0.495	3.29809e-09
		Basal	chr16:75485773-75486334	3.67229e-07	0.000298905	2.1217			Multiciliated-1	ELF51	9.5137e-181	0.747323	0.754	0.465	7.18284e-178			AlvFB-1	RFX7	7.43821e-12	0.157023	0.547	0.483	5.61585e-09
		Basal	chr13:44300766-44301609	3.84808e-07	0.000312448	1.87448			Multiciliated-1	SIX26	3.53277e-172	0.649331	0.736	0.487	2.66724e-169			AlvFB-1	TCF7L2	1.80038e-10	0.121603	0.536	0.488	1.35928e-07
		Basal	chr12:65823600-65826400	3.87619e-07	0.000314347	1.44396			Multiciliated-1	RFX31	1.98862e-171	0.723002	0.738	0.484	1.50141e-168			AlvFB-1	GLI2	1.03182e-09	0.131882	0.554	0.492	7.79026e-07
		Basal	chr3:45177955-45178790	3.90519e-07	0.000314776	2.03216			Multiciliated-1	RFX2	2.44099e-169	0.7359	0.742	0.484	1.84295e-166			AlvFB-1	GLI3	1.53296e-09	0.13361	0.552	0.493	1.15738e-06
		Basal	chr6:87944302-87944984	3.90519e-07	0.000314776	2.03216			Multiciliated-1	RFX11	1.32055e-167	0.704998	0.742	0.485	9.97014e-165			AlvFB-1	PBX1	1.69021e-09	0.153254	0.554	0.489	1.27611e-06
		Basal	chr7:51647568-51648351	3.90519e-07	0.000314776	2.03216			Multiciliated-1	GRHL16	1.64503e-163	0.710981	0.723	0.477	1.242e-160			AlvFB-1	HIF1A	4.32193e-09	0.121053	0.539	0.488	3.26306e-06
		Basal	chr17:75693309-75694153	3.90519e-07	0.000314776	2.03216			Multiciliated-1	FOXP23	1.62015e-151	0.630658	0.73	0.491	1.22321e-148			AlvFB-1	PKNOX1	6.35828e-09	0.109927	0.537	0.49	4.8005e-06
		Basal	chr18:48072426-48073678	3.90519e-07	0.000314776	2.03216			Multiciliated-1	NFIX.14	6.57177e-147	0.614096	0.724	0.488	4.96169e-144			AlvFB-1	SREBF2	6.47931e-09	0.106062	0.532	0.488	4.89188e-06
		Basal	chr2:216659009-216659592	3.96362e-07	0.000315482	2.32503			Multiciliated-1	TP636	7.90285e-132	0.644359	0.715	0.482	5.96665e-129			AlvFB-1	ATF6	1.09918e-08	0.110969	0.528	0.485	8.29885e-06
		Basal	chr6:118768656-118769300	3.96362e-07	0.000315482	2.32503			Multiciliated-1	FOXF24	5.8502e-126	0.558313	0.703	0.49	4.4169e-123			AlvFB-1	GLIS3	0.000452631	0.102464	0.536	0.494	0.341736
		Basal	chr14:24396300-24396539	3.96362e-07	0.000315482	2.32503			Multiciliated-1	SNAI25	6.72072e-125	0.616224	0.721	0.486	5.07414e-122			AlvFB-2	NFATC3	1.97273e-272	0.50111	0.759	0.477	1.48941e-269
		Basal	chr20:54112149-54112787	3.96362e-07	0.000315482	2.32503			Multiciliated-1	GRHL26	5.68251e-124	0.582148	0.696	0.483	4.2903e-121			AlvFB-2	RBPJ	2.90193e-197	0.396068	0.721	0.48	2.19096e-194
		Basal	chr21:43300813-43301386	3.96362e-07	0.000315482	2.32503			Multiciliated-1	FOXG13	8.66729e-124	0.567657	0.71	0.491	6.54381e-121			AlvFB-2	NFIA	2.35871e-193	0.512634	0.721	0.48	1.78082e-190
		Basal	chr3:194203683-194204735	3.96619e-07	0.000315482	2.17784			Multiciliated-1	FIGLA7	6.71363e-116	0.454644	0.754	0.513	5.06879e-113			AlvFB-2	NFIX	2.35871e-193	0.512634	0.721	0.48	1.78082e-190
		Basal	chr7:70598990-70599539	3.96619e-07	0.000315482	2.17784			Multiciliated-1	ZEB17	6.71363e-116	0.454644	0.754	0.513	5.06879e-113			AlvFB-2	SMAD2	3.19987e-123	0.351588	0.676	0.484	2.4159e-120
		Basal	chr7:131538644-131538984	3.96619e-07	0.000315482	2.17784			Multiciliated-1	SIX16	1.04959e-115	0.531617	0.699	0.486	7.92439e-113			AlvFB-2	NFIC	5.868e-111	0.428533	0.666	0.486	4.43034e-108
		Basal	chr9:69252484-69253388	3.96619e-07	0.000315482	2.17784			Multiciliated-1	NFIC.14	5.05069e-112	0.532195	0.697	0.488	3.81327e-109			AlvFB-2	NFATC4	1.46417e-108	0.439686	0.662	0.486	1.10545e-105
		Basal	chr9:111814850-111815781	3.96619e-07	0.000315482	2.17784			Multiciliated-1	KLF21	1.96309e-110	0.384552	0.702	0.491	1.48213e-107			AlvFB-2	STAT3	7.61978e-105	0.415383	0.659	0.486	5.75294e-102
		Basal	chr11:119680668-119681593	3.96619e-07	0.000315482	2.17784			Multiciliated-1	RFX7	1.66429e-109	0.570171	0.7	0.485	1.25654e-106			AlvFB-2	IRF3	1.15845e-103	0.397282	0.649	0.482	8.74629e-101
		Basal	chr2:218031790-218032216	4.09e-07	0.000324941	2.2445			Multiciliated-1	KLF41	6.1227e-104	0.354723	0.689	0.495	4.62264e-101			AlvFB-2	TEAD2	1.83037e-102	0.445422	0.656	0.475	1.38193e-99
		Basal	chr12:91817503-91819440	4.19495e-07	0.000332881	1.84887			Multiciliated-1	NFIC::TLX15	9.03704e-102	0.529531	0.694	0.489	6.82296e-99			AlvFB-2	JUN	3.72184e-101	0.516962	0.655	0.476	2.80999e-98
		Basal	chr4:89765663-89766298	4.24599e-07	0.000334533	2.61075			Multiciliated-1	TFCP24	1.12027e-96	0.533662	0.683	0.48	8.45804e-94			AlvFB-2	TEAD1	7.64675e-98	0.417793	0.643	0.474	5.77329e-95
		Basal	chr9:127960461-127960681	4.24599e-07	0.000334533	2.61075			Multiciliated-1	IRF9	1.02826e-91	0.489035	0.674	0.487	7.76336e-89			AlvFB-2	MEIS1	9.76579e-93	0.192549	0.643	0.483	7.37317e-90
		Basal	chr12:32078262-32078608	4.24599e-07	0.000334533	2.61075			Multiciliated-1	IRF1	3.17531e-91	0.429658	0.692	0.481	2.39736e-88			AlvFB-2	BNC2	9.61746e-92	0.453285	0.646	0.477	7.26119e-89
		Basal	chr15:93566697-93566981	4.24599e-07	0.000334533	2.61075			Multiciliated-1	ELF41	6.57696e-90	0.481383	0.674	0.477	4.9656e-87			AlvFB-2	BACH1	1.08211e-91	0.468056	0.646	0.476	8.16996e-89
		Basal	chr18:31775709-31775964	4.24599e-07	0.000334533	2.61075			Multiciliated-1	ZNF460	1.01514e-89	0.367419	0.685	0.494	7.66431e-87			AlvFB-2	IRF1	4.5833e-91	0.33373	0.648	0.476	3.46039e-88
		Basal	chr22:50504521-50504776	4.24599e-07	0.000334533	2.61075			Multiciliated-1	FOXN34	8.38747e-89	0.463344	0.672	0.493	6.33254e-86			AlvFB-2	FOSL2	2.6066e-86	0.475457	0.641	0.476	1.96799e-83
		Basal	chr10:1448202-1449459	4.30077e-07	0.000338046	1.92848			Multiciliated-1	ZIM33	8.8311e-89	0.422428	0.673	0.49	6.66748e-86			AlvFB-2	ATF4	3.17729e-86	0.417439	0.653	0.483	2.39886e-83
		Basal	chr12:26226171-26227333	4.30077e-07	0.000338046	1.92848			Multiciliated-1	ZNF135	1.17535e-88	0.459514	0.678	0.485	8.87393e-86			AlvFB-2	CEBPD	6.73799e-84	0.404005	0.635	0.477	5.08719e-81
		Basal	chr16:23104412-23104611	4.44143e-07	0.00034869	3.27021			Multiciliated-1	EHF1	4.05804e-88	0.45976	0.676	0.464	3.06382e-85			AlvFB-2	STAT1	9.22075e-84	0.361655	0.635	0.487	6.96166e-81
		Basal	chr3:113166535-113167524	4.48337e-07	0.000351152	2.07486			Multiciliated-1	SNAI36	4.59008e-88	0.506466	0.683	0.496	3.46551e-85			AlvFB-2	ZNF680	1.72404e-83	0.382798	0.65	0.487	1.30165e-80
		Basal	chr10:130968632-130970032	4.48337e-07	0.000351152	2.07486			Multiciliated-1	KLF32	4.64678e-88	0.348774	0.673	0.488	3.50832e-85			AlvFB-2	MEIS2	1.39358e-80	0.37043	0.633	0.487	1.05215e-77
		Basal	chr14:75254269-75255146	4.53032e-07	0.000353579	1.82482			Multiciliated-1	ARNT::HIF1A4	1.50259e-82	0.36087	0.67	0.493	1.13446e-79			AlvFB-2	ZNF263	2.7661e-80	0.326609	0.648	0.486	2.08841e-77
		Basal	chr18:3304886-3306048	4.5564e-07	0.00035369	1.9939			Multiciliated-1	STAT1::STAT21	2.29369e-82	0.427803	0.676	0.482	1.73174e-79			AlvFB-2	NFIL3	4.4445e-80	0.378127	0.633	0.481	3.3556e-77
		Basal	chr5:151615382-151615775	4.56369e-07	0.00035369	2.44314			Multiciliated-1	ELF31	7.24146e-80	0.445803	0.669	0.468	5.4673e-77			AlvFB-2	MEF2C	8.64213e-80	0.336186	0.631	0.488	6.52481e-77
		Basal	chr6:148886123-148886655	4.56369e-07	0.00035369	2.44314			Multiciliated-1	SOX44	1.78133e-79	0.428833	0.672	0.492	1.34491e-76			AlvFB-2	TEAD3	5.14426e-77	0.361912	0.625	0.47	3.88392e-74
		Basal	chr8:141225366-141225781	4.56369e-07	0.00035369	2.44314			Multiciliated-1	KLF61	1.24378e-74	0.406765	0.662	0.488	9.39054e-72			AlvFB-2	TEAD4	5.14426e-77	0.361912	0.625	0.47	3.88392e-74
		Basal	chr10:30695589-30696200	4.56369e-07	0.00035369	2.44314			Multiciliated-1	MYOD14	8.38961e-74	0.445598	0.661	0.486	6.33416e-71			AlvFB-2	FOS	2.61783e-73	0.415537	0.627	0.478	1.97646e-70
		Basal	chr11:69377355-69377761	4.56369e-07	0.00035369	2.44314			Multiciliated-1	ZNF3841	1.71853e-72	0.400831	0.667	0.497	1.29749e-69			AlvFB-2	IRF2	1.41373e-72	0.344776	0.629	0.486	1.06736e-69
		Basal	chr13:44218234-44219843	4.79476e-07	0.000371165	1.68047			Multiciliated-1	SOX104	2.14012e-72	0.323778	0.665	0.491	1.61579e-69			AlvFB-2	BACH2	4.50711e-70	0.403122	0.623	0.478	3.40286e-67
		Basal	chr9:128901772-128903137	4.90513e-07	0.000379267	1.66578			Multiciliated-1	ZNF2131	1.12676e-71	0.295395	0.657	0.49	8.50704e-69			AlvFB-2	ZFP14	4.0018e-68	0.276748	0.634	0.486	3.02136e-65
		Basal	chr1:202577646-202578812	4.99968e-07	0.000384785	2.12446			Multiciliated-1	CTCF1	3.07764e-71	0.346599	0.653	0.492	2.32362e-68			AlvFB-2	HSF1	1.47267e-65	0.346077	0.62	0.485	1.11187e-62
		Basal	chr8:71145502-71146276	4.99968e-07	0.000384785	2.12446			Multiciliated-1	FOXO1::FLI11	7.3951e-70	0.420274	0.666	0.488	5.5833e-67			AlvFB-2	NR4A1	2.38106e-60	0.324838	0.621	0.487	1.7977e-57
		Basal	chr17:40489740-40490716	4.99968e-07	0.000384785	2.12446			Multiciliated-1	RREB13	5.16126e-68	0.320448	0.651	0.491	3.89675e-65			AlvFB-2	MEF2A	5.33968e-59	0.285169	0.606	0.489	4.03146e-56
		Basal	chr17:57901423-57901728	4.99968e-07	0.000384785	2.12446			Multiciliated-1	FEZF2	8.68525e-66	0.339429	0.645	0.49	6.55736e-63			AlvFB-2	RELB	1.86365e-58	0.31569	0.621	0.489	1.40705e-55
		Basal	chr2:180463474-180463940	5.15105e-07	0.000395062	2.64647			Multiciliated-1	FOSL14	3.70441e-65	0.434216	0.64	0.481	2.79683e-62			AlvFB-2	RREB1	8.3058e-57	0.227026	0.602	0.488	6.27088e-54
		Basal	chr6:1574003-1574396	5.15105e-07	0.000395062	2.64647			Multiciliated-1	MAFK1	2.3897e-64	0.374362	0.638	0.487	1.80422e-61			AlvFB-2	EBF1	1.53097e-55	0.288426	0.62	0.486	1.15588e-52
		Basal	chr15:36903866-36904516	5.15105e-07	0.000395062	2.64647			Multiciliated-1	FOSL24	2.68572e-64	0.432724	0.637	0.481	2.02772e-61			AlvFB-2	CREB1	1.24508e-50	0.304012	0.61	0.487	9.40034e-48
		Basal	chr16:75304429-75306890	5.21438e-07	0.000398538	1.59016			Multiciliated-1	KLF16	3.25131e-60	0.252353	0.645	0.496	2.45474e-57			AlvFB-2	ZNF331	2.10988e-48	0.27232	0.611	0.491	1.59296e-45
		Basal	chr2:31389998-31390654	5.24907e-07	0.000399352	2.33738			Multiciliated-1	KLF51	4.31209e-60	0.23866	0.652	0.498	3.25563e-57			AlvFB-2	NFIB	3.30061e-47	0.281603	0.604	0.485	2.49196e-44
		Basal	chr16:81695088-81695865	5.24907e-07	0.000399352	2.33738			Multiciliated-1	KLF101	9.24295e-60	0.239291	0.646	0.497	6.97843e-57			AlvFB-2	ZNF148	2.63971e-44	0.188223	0.609	0.493	1.99298e-41
		Basal	chr19:3055975-3056355	5.24907e-07	0.000399352	2.33738			Multiciliated-1	FOSL1::JUND4	1.45006e-59	0.396092	0.638	0.482	1.09479e-56			AlvFB-2	AR	2.73568e-43	0.264751	0.596	0.487	2.06544e-40
		Basal	chr20:9075113-9076034	5.24907e-07	0.000399352	2.33738			Multiciliated-1	FOS::JUND4	1.8278e-58	0.403996	0.632	0.481	1.37999e-55			AlvFB-2	SP1	5.61307e-42	0.172705	0.593	0.494	4.23787e-39
		Basal	chr1:19361151-19362032	5.34646e-07	0.000404906	2.03204			Multiciliated-1	FOSL2::JUN4	2.8281e-58	0.409652	0.637	0.48	2.13522e-55			AlvFB-2	NFYB	6.39864e-38	0.231873	0.586	0.492	4.83097e-35
		Basal	chr21:43925089-43926378	5.34646e-07	0.000404906	2.03204			Multiciliated-1	BATF5	6.14697e-57	0.37392	0.632	0.482	4.64096e-54			AlvFB-2	NR2C2	6.65624e-38	0.219088	0.59	0.486	5.02546e-35
		Basal	chr6:144326783-144327494	5.37055e-07	0.000405344	2.18281			Multiciliated-1	BATF::JUN4	6.14697e-57	0.37392	0.632	0.482	4.64096e-54			AlvFB-2	ZNF75D	2.08229e-37	0.199192	0.571	0.491	1.57213e-34
		Basal	chr7:74039318-74040017	5.37055e-07	0.000405344	2.18281			Multiciliated-1	BATF34	6.14697e-57	0.37392	0.632	0.482	4.64096e-54			AlvFB-2	CEBPB	1.68915e-35	0.242749	0.566	0.469	1.27531e-32
		Basal	chr14:53509210-53510254	5.37055e-07	0.000405344	2.18281			Multiciliated-1	BNC24	6.14697e-57	0.37392	0.632	0.482	4.64096e-54			AlvFB-2	MAF	1.98714e-35	0.25821	0.592	0.488	1.50029e-32
		Basal	chr12:26124630-26126764	5.41371e-07	0.000408137	1.28725			Multiciliated-1	FOSL1::JUN.14	7.35732e-57	0.403034	0.63	0.482	5.55478e-54			AlvFB-2	BCL6	3.2531e-33	0.237531	0.585	0.489	2.45609e-30
		Basal	chr1:115714452-115715190	5.49084e-07	0.000412547	2.25252			Multiciliated-1	JUN::JUNB4	7.59562e-57	0.409588	0.637	0.482	5.73469e-54			AlvFB-2	MAFK	7.91892e-32	0.212348	0.573	0.485	5.97879e-29
		Basal	chr5:36502181-36503059	5.49084e-07	0.000412547	2.25252			Multiciliated-1	FOXJ2::ELF1	1.42546e-55	0.381166	0.647	0.472	1.07622e-52			AlvFB-2	ATF2	1.92104e-30	0.232029	0.582	0.488	1.45038e-27
		Basal	chr6:25218144-25218810	5.49084e-07	0.000412547	2.25252			Multiciliated-1	IRF31	6.17155e-55	0.354834	0.634	0.487	4.65952e-52			AlvFB-2	JUND	6.38065e-30	0.240883	0.59	0.488	4.81739e-27
		Basal	chr17:19752038-19753384	5.74985e-07	0.00043152	1.84479			Multiciliated-1	OTX2	1.56729e-54	0.369636	0.633	0.486	1.1833e-51			AlvFB-2	NR3C2	2.05249e-29	0.220249	0.573	0.485	1.54963e-26
		Basal	chr1:35143651-35144382	5.87393e-07	0.000437372	2.46372			Multiciliated-1	IRF4	4.35508e-54	0.380777	0.634	0.487	3.28808e-51			AlvFB-2	PGR	2.38258e-29	0.223328	0.582	0.489	1.79885e-26
		Basal	chr4:1939906-1940458	5.87393e-07	0.000437372	2.46372			Multiciliated-1	PATZ11	8.9682e-54	0.210483	0.644	0.499	6.77099e-51			AlvFB-2	MXI1	3.91118e-29	0.218511	0.589	0.486	2.95294e-26
		Basal	chr5:134245038-134245606	5.87393e-07	0.000437372	2.46372			Multiciliated-1	2025-06-04	2.6333e-53	0.371895	0.63	0.482	1.98814e-50			AlvFB-2	MEF2D	1.39899e-28	0.173564	0.565	0.491	1.05624e-25
		Basal	chr7:156327528-156328250	5.87393e-07	0.000437372	2.46372			Multiciliated-1	TCF37	2.06379e-52	0.367289	0.651	0.501	1.55816e-49			AlvFB-2	EGR1	1.54161e-28	0.174145	0.587	0.492	1.16392e-25
		Basal	chr9:959669-960270	5.87393e-07	0.000437372	2.46372			Multiciliated-1	SNAI17	2.06379e-52	0.367289	0.651	0.501	1.55816e-49			AlvFB-2	REL	1.64294e-27	0.195109	0.573	0.49	1.24042e-24
		Basal	chr15:27448842-27449431	5.87393e-07	0.000437372	2.46372			Multiciliated-1	TCF127	2.06379e-52	0.367289	0.651	0.501	1.55816e-49			AlvFB-2	MZF1	2.80973e-27	0.227885	0.583	0.491	2.12135e-24
		Basal	chr18:63476621-63477007	5.87393e-07	0.000437372	2.46372			Multiciliated-1	ERF::FOXO11	7.9619e-52	0.350761	0.634	0.49	6.01123e-49			AlvFB-2	NR3C1	3.93003e-27	0.214223	0.57	0.486	2.96717e-24
		Basal	chr7:484351-486162	5.93844e-07	0.00044168	1.72352			Multiciliated-1	IRF8	6.41119e-51	0.348751	0.624	0.488	4.84045e-48			AlvFB-2	FOXP2	2.5982e-25	0.190221	0.57	0.49	1.96164e-22
		Basal	chr10:46052165-46053132	6.12462e-07	0.000452852	2.07605			Multiciliated-1	ELK4	2.78852e-50	0.318779	0.629	0.479	2.10533e-47			AlvFB-2	NR2F2	6.85182e-24	0.208651	0.575	0.487	5.17312e-21
		Basal	chr1:61352939-61353506	6.12955e-07	0.000452852	2.68702			Multiciliated-1	ELF2	2.29238e-49	0.333529	0.621	0.484	1.73075e-46			AlvFB-2	HOXB3	1.05768e-23	0.186786	0.575	0.49	7.98546e-21
		Basal	chr7:99623239-99623646	6.12955e-07	0.000452852	2.68702			Multiciliated-1	BACH14	5.82122e-49	0.378671	0.623	0.482	4.39502e-46			AlvFB-2	POU6F1	1.05768e-23	0.186786	0.575	0.49	7.98546e-21
		Basal	chr12:50641290-50641818	6.12955e-07	0.000452852	2.68702			Multiciliated-1	KLF71	1.03505e-48	0.219313	0.63	0.49	7.81459e-46			AlvFB-2	PRRX1	1.05768e-23	0.186786	0.575	0.49	7.98546e-21
		Basal	chr14:71395628-71396023	6.12955e-07	0.000452852	2.68702			Multiciliated-1	ZBTB7A	1.04014e-48	0.315451	0.618	0.481	7.85303e-46			AlvFB-2	PKNOX2	2.12477e-23	0.166632	0.56	0.486	1.6042e-20
		Basal	chr18:22826501-22826972	6.12955e-07	0.000452852	2.68702			Multiciliated-1	GABPA1	1.55139e-48	0.326591	0.631	0.476	1.1713e-45			AlvFB-2	TCF7L1	3.83985e-23	0.182043	0.567	0.489	2.89908e-20
		Basal	chr2:156181356-156182566	6.20521e-07	0.000457424	1.82036			Multiciliated-1	SRY2	7.7807e-48	0.346004	0.633	0.495	5.87443e-45			AlvFB-2	ZNF75A	5.59266e-23	0.171343	0.566	0.489	4.22246e-20
		Basal	chr14:51395300-51396720	6.20521e-07	0.000457424	1.82036			Multiciliated-1	ETV11	1.56383e-47	0.323315	0.635	0.473	1.18069e-44			AlvFB-2	FOXN3	7.53477e-23	0.160956	0.557	0.492	5.68875e-20
		Basal	chr1:202084676-202085668	6.24686e-07	0.000457953	1.99274			Multiciliated-1	FOS3	1.66282e-47	0.350396	0.612	0.483	1.25543e-44			AlvFB-2	ZBED4	4.74254e-22	0.123203	0.568	0.489	3.58062e-19
		Basal	chr12:50220319-50221655	6.24686e-07	0.000457953	1.99274			Multiciliated-1	MGA3	2.92959e-47	0.321861	0.621	0.487	2.21184e-44			AlvFB-2	RORA	6.09211e-19	0.172936	0.555	0.49	4.59954e-16
		Basal	chr13:114078009-114079285	6.24686e-07	0.000457953	1.99274			Multiciliated-1	TBX153	2.92959e-47	0.321861	0.621	0.487	2.21184e-44			AlvFB-2	TCF21	6.51102e-19	0.186978	0.559	0.486	4.91582e-16
		Basal	chr15:101358758-101359718	6.24686e-07	0.000457953	1.99274			Multiciliated-1	RUNX24	4.98849e-47	0.335289	0.631	0.487	3.76631e-44			AlvFB-2	NFE2L2	1.03288e-17	0.166878	0.557	0.487	7.79823e-15
		Basal	chr17:75926655-75927711	6.24686e-07	0.000457953	1.99274			Multiciliated-1	SP2	1.54465e-46	0.206478	0.633	0.497	1.16621e-43			AlvFB-2	ZNF652	6.96466e-16	0.159313	0.554	0.489	5.25832e-13
		Basal	chr9:21558776-21560389	6.34443e-07	0.000464593	1.69005			Multiciliated-1	KLF153	4.35774e-46	0.199471	0.621	0.491	3.29009e-43			AlvFB-2	NRF1	1.32421e-13	0.108403	0.556	0.496	9.99775e-11
		Basal	chr2:234950816-234953141	6.44812e-07	0.000471666	1.37844			Multiciliated-1	JUND.14	3.94093e-45	0.355961	0.615	0.482	2.9754e-42			AlvFB-2	THRB	3.13922e-12	0.138684	0.544	0.488	2.37011e-09
		Basal	chr1:31669462-31670568	6.51063e-07	0.000475191	1.67453			Multiciliated-1	FOSL2::JUNB4	8.58732e-45	0.356157	0.621	0.483	6.48343e-42			AlvFB-2	JUNB	5.58388e-12	0.132828	0.531	0.483	4.21583e-09
		Basal	chr20:53608131-53610297	6.51063e-07	0.000475191	1.67453			Multiciliated-1	ETV2::FOXI11	1.31422e-44	0.31666	0.625	0.476	9.92237e-42			AlvFB-2	RFX2	2.05413e-11	0.113618	0.531	0.484	1.55087e-08
		Basal	chr3:127074209-127075260	6.63883e-07	0.000482957	1.7974			Multiciliated-1	ELF11	1.37497e-44	0.324467	0.63	0.48	1.03811e-41			AlvFB-2	REST	2.18715e-11	0.13301	0.554	0.493	1.6513e-08
		Basal	chr14:32472082-32473830	6.63883e-07	0.000482957	1.7974			Multiciliated-1	FOXO1::ELK31	3.22976e-44	0.329859	0.63	0.491	2.43847e-41			AlvFB-2	NR6A1	3.89872e-11	0.132033	0.541	0.487	2.94353e-08
		Basal	chr7:65558630-65558873	6.7571e-07	0.00048995	3.12745			Multiciliated-1	TBX41	4.98e-44	0.320242	0.62	0.488	3.7599e-41			AlvFB-2	RFX3	4.57201e-11	0.113089	0.531	0.485	3.45187e-08
		Basal	chr11:74971063-74971262	6.7571e-07	0.00048995	3.12745			Multiciliated-1	TBX51	4.98e-44	0.320242	0.62	0.488	3.7599e-41			AlvFB-2	PPARD	5.27513e-11	0.120466	0.541	0.489	3.98273e-08
		Basal	chr13:25901655-25901856	6.7571e-07	0.00048995	3.12745			Multiciliated-1	TBX183	4.7903e-43	0.292261	0.595	0.488	3.61667e-40			AlvFB-2	PBX1	2.27201e-10	0.114581	0.54	0.491	1.71537e-07
		Basal	chr3:11769835-11771304	6.80345e-07	0.000490739	1.53344			Multiciliated-1	ASCL1.17	9.26033e-43	0.319873	0.631	0.497	6.99155e-40			AlvFB-2	CREM	4.5463e-10	0.11902	0.529	0.486	3.43246e-07
		Basal	chr1:232378321-232379237	6.80493e-07	0.000490739	2.12739			Multiciliated-1	FOSB::JUNB.14	1.08293e-42	0.351402	0.62	0.483	8.1761e-40			AlvFB-2	TCF7L2	1.31821e-09	0.148629	0.549	0.488	9.95246e-07
		Basal	chr16:79640512-79641278	6.80493e-07	0.000490739	2.12739			Multiciliated-1	IKZF21	2.70518e-42	0.216075	0.629	0.478	2.04241e-39			AlvFB-2	ZNF274	3.41794e-09	0.133952	0.543	0.49	2.58054e-06
		Basal	chr17:41519465-41519958	6.80493e-07	0.000490739	2.12739			Multiciliated-1	FOXO1::ELF11	3.94105e-42	0.345371	0.646	0.489	2.97549e-39			AlvFB-2	MITF	8.95952e-09	0.102308	0.528	0.484	6.76444e-06
		Basal	chr18:36590752-36591404	6.80493e-07	0.000490739	2.12739			Multiciliated-1	TBR13	4.57859e-42	0.299911	0.601	0.487	3.45683e-39			AlvFB-2	TFEB	4.67596e-07	0.106102	0.534	0.487	0.000353035
		Basal	chr1:109262955-109264021	6.86354e-07	0.000493762	1.63215			Multiciliated-1	PRDM41	8.70777e-42	0.302327	0.616	0.49	6.57437e-39			AlvFB-2	SREBF2	7.43753e-07	0.112435	0.538	0.489	0.000561533
		Basal	chr3:190321713-190323440	6.87652e-07	0.000493762	1.54275			Multiciliated-1	FOS::JUNB4	8.85741e-42	0.343646	0.609	0.482	6.68734e-39			AlvFB-2	RFX7	9.75543e-07	0.117083	0.532	0.485	0.000736535
		Basal	chr1:14913553-14914167	6.92862e-07	0.000493762	2.35084			Multiciliated-1	FOSL2::JUND4	8.85741e-42	0.343646	0.609	0.482	6.68734e-39			AlvFB-2	ATF6	2.10912e-05	0.118156	0.531	0.486	0.0159238
		Basal	chr2:20434507-20435162	6.92862e-07	0.000493762	2.35084			Multiciliated-1	JDP24	2.76519e-41	0.320568	0.608	0.485	2.08772e-38			AlvFB-2	ZNF708	0.000433854	0.101443	0.541	0.494	0.327559
		Basal	chr2:28437345-28437849	6.92862e-07	0.000493762	2.35084			Multiciliated-1	HNF1A2	4.12781e-41	0.300046	0.606	0.482	3.11649e-38			AlvFB-p	BACH1	1.11386e-10	2.07704	1	0.483	8.40967e-08
		Basal	chr3:14316975-14317335	6.92862e-07	0.000493762	2.35084			Multiciliated-1	KLF91	4.28891e-41	0.252418	0.631	0.493	3.23812e-38			AlvFB-p	JDP2	4.79086e-10	1.85313	0.957	0.486	3.6171e-07
		Basal	chr10:103736026-103736427	6.92862e-07	0.000493762	2.35084			Multiciliated-1	SP5	1.47148e-40	0.173604	0.624	0.497	1.11096e-37			AlvFB-p	BACH2	6.91525e-10	2.04404	0.913	0.484	5.22101e-07
		Basal	chr11:110907594-110908010	6.92862e-07	0.000493762	2.35084			Multiciliated-1	PITX1	1.47746e-40	0.264152	0.617	0.491	1.11548e-37			AlvFB-p	FOSL2	7.61562e-10	2.0171	0.957	0.482	5.74979e-07
		Basal	chr15:80580453-80580754	6.92862e-07	0.000493762	2.35084			Multiciliated-1	GSC	1.47746e-40	0.264152	0.617	0.491	1.11548e-37			AlvFB-p	BNC2	8.91796e-10	1.69144	1	0.483	6.73306e-07
		Basal	chr16:54080141-54081358	6.92862e-07	0.000493762	2.35084			Multiciliated-1	GSC2	1.47746e-40	0.264152	0.617	0.491	1.11548e-37			AlvFB-p	FOS	1.92846e-09	1.86967	0.957	0.484	1.45599e-06
		Basal	chr20:23136739-23137186	6.92862e-07	0.000493762	2.35084			Multiciliated-1	OTX1	1.47746e-40	0.264152	0.617	0.491	1.11548e-37			AlvFB-p	JUN	6.06603e-09	1.91223	0.913	0.483	4.57985e-06
		Basal	chr17:41800395-41801901	7.00849e-07	0.000498919	1.5729			Multiciliated-1	PITX3	1.47746e-40	0.264152	0.617	0.491	1.11548e-37			AlvFB-p	NFIA	1.21803e-08	1.15354	0.957	0.489	9.19613e-06
		Basal	chr19:48551470-48552819	7.04704e-07	0.000501126	1.77577			Multiciliated-1	RHOXF1	1.47746e-40	0.264152	0.617	0.491	1.11548e-37			AlvFB-p	NFIX	1.21803e-08	1.15354	0.957	0.489	9.19613e-06
		Basal	chr1:165395614-165395840	7.11767e-07	0.00050185	2.73344			Multiciliated-1	ZNF1751	2.40803e-40	0.296695	0.623	0.474	1.81806e-37			AlvFB-p	MEF2C	2.35723e-07	1.22507	0.87	0.494	0.000177971
		Basal	chr4:82437256-82437956	7.11767e-07	0.00050185	2.73344			Multiciliated-1	IRF51	4.45148e-40	0.306335	0.608	0.489	3.36086e-37			AlvFB-p	MEF2A	6.1792e-07	1.09715	0.913	0.494	0.000466529
		Basal	chr5:178804097-178804847	7.11767e-07	0.00050185	2.73344			Multiciliated-1	BACH24	5.46412e-40	0.337303	0.615	0.483	4.12541e-37			AlvFB-p	IRF1	3.79673e-06	0.954955	0.957	0.483	0.00286653
		Basal	chr7:93860329-93860545	7.11767e-07	0.00050185	2.73344			Multiciliated-1	ETV2::FIGLA1	6.62505e-40	0.270485	0.604	0.492	5.00192e-37			AlvFB-p	IRF2	5.11654e-06	0.952552	0.913	0.492	0.00386299
		Basal	chr9:76526057-76526319	7.11767e-07	0.00050185	2.73344			Multiciliated-1	FOSL1::JUNB4	6.02498e-39	0.323954	0.606	0.482	4.54886e-36			AlvFB-p	NR2C2	1.2765e-05	0.832521	0.87	0.49	0.00963755
		Basal	chr12:126051725-126051942	7.11767e-07	0.00050185	2.73344			Multiciliated-1	FOXO1::ELK11	7.98678e-39	0.295952	0.621	0.48	6.03002e-36			AlvFB-p	MEF2D	2.33323e-05	0.8759	0.826	0.494	0.0176159
		Basal	chr17:40471013-40471507	7.11767e-07	0.00050185	2.73344			Multiciliated-1	TBX24	9.85912e-39	0.29005	0.609	0.487	7.44364e-36			AlvFB-p	AR	3.28197e-05	0.891216	0.826	0.492	0.0247789
		Basal	chr17:52233267-52233466	7.11767e-07	0.00050185	2.73344			Multiciliated-1	SCRT25	2.27564e-38	0.33583	0.629	0.49	1.71811e-35			AlvFB-p	NFATC3	4.28197e-05	0.745324	0.783	0.488	0.0323289
		Basal	chr12:84910560-84913099	7.14875e-07	0.000503507	1.35507			Multiciliated-1	NFE24	3.1665e-38	0.312754	0.6	0.484	2.39071e-35			AlvFB-p	NFATC4	7.78544e-05	1.03418	0.739	0.493	0.05878
		Basal	chr1:9842690-9843886	7.16968e-07	0.000504446	1.95652			Multiciliated-1	SP9	1.90382e-37	0.18493	0.624	0.494	1.43738e-34			AlvFB-p	IRF3	9.55501e-05	0.89422	0.87	0.489	0.0721403
		Basal	chr1:225699754-225700682	7.26651e-07	0.000508565	2.18814			Multiciliated-1	FOS::JUN4	3.48859e-37	0.323286	0.604	0.481	2.63388e-34			AlvFB-p	CEBPB	9.85524e-05	0.829001	0.913	0.473	0.0744071
		Basal	chr4:23920672-23921289	7.26651e-07	0.000508565	2.18814			Multiciliated-1	IRF7	3.52032e-37	0.294435	0.618	0.49	2.65784e-34			AlvFB-p	ZNF148	0.000103714	0.527208	0.826	0.497	0.0783042
		Basal	chr14:23513853-23514572	7.26651e-07	0.000508565	2.18814			Multiciliated-1	ETV6	1.92751e-36	0.263864	0.597	0.466	1.45527e-33			AlvFB-p	STAT1	0.000137536	0.790972	0.783	0.493	0.10384
		Basal	chr17:31051515-31052556	7.26651e-07	0.000508565	2.18814			Multiciliated-1	JUNB.13	3.5566e-36	0.303079	0.607	0.484	2.68523e-33			AlvFB-p	ZNF384	0.000163125	0.89057	0.826	0.498	0.123159
		Basal	chr21:26448729-26449469	7.26651e-07	0.000508565	2.18814			Multiciliated-1	THRA	9.86535e-36	0.27231	0.6	0.489	7.44834e-33			AlvFB-p	ZNF136	0.000390573	0.774474	0.87	0.49	0.294883
		Basal	chr6:41655743-41656673	7.3207e-07	0.000509682	2.03192			Multiciliated-1	ZBTB11	1.92033e-35	0.264176	0.596	0.481	1.44985e-32			AlvFB-p	TCF7L1	0.000597365	0.680122	0.826	0.492	0.45101
		Basal	chr7:96949185-96950149	7.3207e-07	0.000509682	2.03192			Multiciliated-1	ZNF2632	5.88168e-35	0.233095	0.608	0.491	4.44067e-32			AlvFB-p	TEAD2	0.000783419	0.721728	0.652	0.482	0.591481
		Basal	chr3:293883-294591	7.3592e-07	0.000509682	2.26119			Multiciliated-1	TBX33	8.23492e-35	0.268415	0.597	0.488	6.21736e-32			AlvFB-p	NFIC	0.000862472	0.718778	0.739	0.493	0.651167
		Basal	chr3:37853465-37854091	7.3592e-07	0.000509682	2.26119			Multiciliated-1	HNF1B2	1.65667e-34	0.273222	0.592	0.481	1.25079e-31			AlvFB-p	ZBED4	0.000863813	0.432604	0.783	0.492	0.652179
		Basal	chr3:144127341-144128102	7.3592e-07	0.000509682	2.26119			Multiciliated-1	FLI1::FOXI11	1.78775e-34	0.275754	0.618	0.489	1.34975e-31			AlvFB-p	HSF2	0.000877782	0.68397	0.913	0.491	0.662726
		Basal	chr4:32135419-32136303	7.3592e-07	0.000509682	2.26119			Multiciliated-1	ERF::FOXI1	8.40046e-34	0.268933	0.605	0.471	6.34235e-31			AlvFB-p	ATF4	0.000987138	0.673567	0.696	0.49	0.745289
		Basal	chr5:169164374-169164848	7.3592e-07	0.000509682	2.26119			Multiciliated-1	ZNF1481	1.57369e-33	0.167594	0.6	0.496	1.18813e-30			AlvFB-p	CEBPD	0.00121916	0.671501	0.826	0.484	0.920469
		Basal	chr6:121896902-121897678	7.3592e-07	0.000509682	2.26119			Multiciliated-1	SP41	2.50027e-33	0.180032	0.611	0.498	1.8877e-30			AlvFB-p	REL	0.00138088	0.616324	0.783	0.493	1
		Basal	chr9:133060700-133061606	7.3592e-07	0.000509682	2.26119			Multiciliated-1	KLF12	3.0645e-33	0.164082	0.608	0.496	2.3137e-30			AlvFB-p	PRDM4	0.00170976	0.654616	0.783	0.491	1
		Basal	chr10:12848895-12850117	7.3592e-07	0.000509682	2.26119			Multiciliated-1	EOMES3	4.62563e-33	0.263697	0.592	0.487	3.49235e-30			AlvFB-p	NR4A2	0.00238554	0.697853	0.696	0.491	1
		Basal	chr20:19783278-19786584	7.37485e-07	0.000510234	1.44995			Multiciliated-1	CTCF.12	8.53669e-33	0.227687	0.606	0.492	6.4452e-30			AlvFB-p	EBF1	0.00241076	0.55909	0.783	0.492	1
		Basal	chr11:67674064-67675588	7.42685e-07	0.000513238	1.75536			Multiciliated-1	SOX84	8.58962e-33	0.278221	0.607	0.494	6.48516e-30			AlvFB-p	TEAD3	0.00259546	0.610592	0.783	0.476	1
		Basal	chr1:201311631-201311851	7.50327e-07	0.000513238	2.48652			Multiciliated-1	SP31	2.04007e-31	0.183894	0.611	0.495	1.54025e-28			AlvFB-p	TEAD4	0.00259546	0.610592	0.783	0.476	1
		Basal	chr1:236455246-236455532	7.50327e-07	0.000513238	2.48652			Multiciliated-1	IRF21	2.81044e-31	0.253787	0.6	0.491	2.12189e-28			AlvFB-p	SP1	0.00273687	0.409696	0.783	0.498	1
		Basal	chr3:189834002-189834320	7.50327e-07	0.000513238	2.48652			Multiciliated-1	RARA::RXRG1	6.54979e-31	0.287898	0.605	0.49	4.94509e-28			AlvFB-p	CREB1	0.00320736	0.780963	0.739	0.492	1
		Basal	chr11:102223791-102224050	7.50327e-07	0.000513238	2.48652			Multiciliated-1	THRB.21	2.87599e-30	0.235798	0.593	0.489	2.17137e-27			AlvFB-p	ZFP14	0.0035324	0.449287	0.783	0.492	1
		Basal	chr14:61426077-61426370	7.50327e-07	0.000513238	2.48652			Multiciliated-1	MAFG::NFE2L11	1.01232e-29	0.252882	0.598	0.487	7.64301e-27			AlvFB-p	TEAD1	0.00424491	0.625635	0.696	0.481	1
		Basal	chr14:74518051-74518524	7.50327e-07	0.000513238	2.48652			Multiciliated-1	KLF111	1.39354e-29	0.201836	0.607	0.494	1.05212e-26			AlvFB-p	NRF1	0.00612443	0.435216	0.739	0.499	1
		Basal	chr15:41218496-41219070	7.50327e-07	0.000513238	2.48652			Multiciliated-1	ETV7	2.00189e-29	0.244067	0.595	0.472	1.51142e-26			AlvFB-p	HOXB3	0.00686876	0.495697	0.826	0.493	1
		Basal	chr16:81327558-81328057	7.50327e-07	0.000513238	2.48652			Multiciliated-1	HIF1A3	8.80913e-29	0.236155	0.592	0.49	6.65089e-26			AlvFB-p	POU6F1	0.00686876	0.495697	0.826	0.493	1
		Basal	chr17:2140780-2141276	7.50327e-07	0.000513238	2.48652			Multiciliated-1	BCL11A	3.94338e-28	0.227344	0.579	0.49	2.97725e-25			AlvFB-p	PRRX1	0.00686876	0.495697	0.826	0.493	1
		Basal	chr17:20851561-20852285	7.50327e-07	0.000513238	2.48652			Multiciliated-1	HLF3	6.56349e-28	0.260567	0.602	0.486	4.95544e-25			AlvFB-p	RBPJ	0.00758526	0.398769	0.696	0.49	1
		Basal	chr1:34780976-34782389	7.77594e-07	0.000530795	1.73606			Multiciliated-1	TEF3	9.9398e-28	0.271879	0.597	0.484	7.50455e-25			AlvFB-p	KLF12	0.00833612	0.340912	0.739	0.497	1
		Basal	chr5:132257145-132258054	7.77594e-07	0.000530795	1.73606			Multiciliated-1	CEBPB1	2.31324e-27	0.237793	0.576	0.472	1.7465e-24			AlvFB-p	NFIB	0.00843943	0.639413	0.739	0.49	1
		Basal	chr15:60374330-60375010	7.88295e-07	0.000537547	1.84053			Multiciliated-1	ETV5::FOXI1	4.4769e-27	0.264869	0.603	0.488	3.38006e-24			AlvFB-p	KLF10	0.00893182	0.390183	0.783	0.498	1
		Basal	chr1:59107415-59107826	8.00726e-07	0.000542128	2.78716			Multiciliated-1	NFIA5	4.56065e-27	0.214001	0.594	0.488	3.44329e-24			AlvFB-p	HIF1A	0.00928458	0.447415	0.739	0.491	1
		Basal	chr1:207951651-207952041	8.00726e-07	0.000542128	2.78716			Multiciliated-1	NFIX5	4.56065e-27	0.214001	0.594	0.488	3.44329e-24			AlvFB-p	HOXA3	0.00929629	0.517953	0.696	0.491	1
		Basal	chr7:30406990-30407403	8.00726e-07	0.000542128	2.78716			Multiciliated-1	NFIL33	3.44996e-26	0.252519	0.594	0.486	2.60472e-23			AlvFB-p	MEOX2	0.00929629	0.517953	0.696	0.491	1
		Basal	chr8:30711079-30711419	8.00726e-07	0.000542128	2.78716			Multiciliated-1	MAX	5.45808e-26	0.223458	0.584	0.488	4.12085e-23			AdvFB	NFATC3	3.36216e-211	0.444803	0.737	0.484	2.53843e-208
		Basal	chr10:125762510-125763024	8.00726e-07	0.000542128	2.78716			Multiciliated-1	MNT	5.45808e-26	0.223458	0.584	0.488	4.12085e-23			AdvFB	JUN	2.67164e-175	0.670224	0.711	0.479	2.01709e-172
		Basal	chr14:38727029-38727278	8.00726e-07	0.000542128	2.78716			Multiciliated-1	MAF::NFE21	6.01816e-25	0.241633	0.594	0.488	4.54371e-22			AdvFB	FOSL2	8.33205e-165	0.652072	0.707	0.478	6.2907e-162
		Basal	chrX:132004738-132005128	8.00726e-07	0.000542128	2.78716			Multiciliated-1	ZNF7701	8.53683e-25	0.191543	0.572	0.489	6.4453e-22			AdvFB	BNC2	3.90054e-155	0.572402	0.702	0.48	2.94491e-152
		Basal	chr2:3620854-3621070	8.22231e-07	0.000555555	3.01542			Multiciliated-1	EWSR1-FLI13	9.08553e-25	0.183455	0.58	0.492	6.85957e-22			AdvFB	BACH1	1.39381e-148	0.592369	0.688	0.48	1.05233e-145
		Basal	chr8:22238956-22239250	8.22231e-07	0.000555555	3.01542			Multiciliated-1	ZNF354A	1.09604e-24	0.204054	0.593	0.495	8.2751e-22			AdvFB	FOS	3.9991e-145	0.58234	0.689	0.48	3.01932e-142
		Basal	chr3:42090921-42092310	8.3665e-07	0.00056415	2.07731			Multiciliated-1	NR2F1.2	3.95262e-24	0.236525	0.579	0.489	2.98423e-21			AdvFB	NFATC2	5.36481e-129	0.449398	0.687	0.489	4.05043e-126
		Basal	chr19:47289033-47290148	8.3665e-07	0.00056415	2.07731			Multiciliated-1	DBP3	6.04585e-24	0.247241	0.576	0.483	4.56462e-21			AdvFB	RBPJ	3.00588e-125	0.310298	0.684	0.486	2.26944e-122
		Basal	chr1:208047204-208048575	8.50106e-07	0.000572642	1.81571			Multiciliated-1	RXRG	1.11611e-23	0.225316	0.578	0.49	8.42666e-21			AdvFB	NFIA	1.63547e-123	0.392737	0.678	0.486	1.23478e-120
		Basal	chr1:220515777-220517022	8.5665e-07	0.000573585	1.99152			Multiciliated-1	KLF131	1.70574e-23	0.222731	0.591	0.493	1.28784e-20			AdvFB	NFIX	1.63547e-123	0.392737	0.678	0.486	1.23478e-120
		Basal	chr4:791816-792548	8.5665e-07	0.000573585	1.99152			Multiciliated-1	CEBPE1	2.22613e-23	0.222721	0.568	0.474	1.68073e-20			AdvFB	BACH2	8.7777e-110	0.504042	0.664	0.481	6.62717e-107
		Basal	chr12:9318296-9319662	8.5665e-07	0.000573585	1.99152			Multiciliated-1	THRB.11	1.22775e-22	0.22532	0.579	0.489	9.26954e-20			AdvFB	JDP2	2.27003e-100	0.484405	0.663	0.483	1.71387e-97
		Basal	chr1:100467631-100468088	8.63596e-07	0.000573585	2.85009			Multiciliated-1	SREBF1.1	1.41924e-22	0.225237	0.58	0.489	1.07153e-19			AdvFB	ZNF263	2.52654e-98	0.334977	0.664	0.489	1.90754e-95
		Basal	chr1:108845925-108846343	8.63596e-07	0.000573585	2.85009			Multiciliated-1	KLF14	1.43274e-22	0.139384	0.582	0.498	1.08172e-19			AdvFB	IRF3	3.99885e-77	0.349545	0.644	0.486	3.01913e-74
		Basal	chr3:88281499-88282130	8.63596e-07	0.000573585	2.85009			Multiciliated-1	NFE2L21	1.49964e-22	0.216331	0.585	0.489	1.13223e-19			AdvFB	STAT3	1.55767e-73	0.35233	0.635	0.491	1.17604e-70
		Basal	chr3:123013636-123014140	8.63596e-07	0.000573585	2.85009			Multiciliated-1	ZNF7663	1.87149e-22	0.207811	0.578	0.491	1.41297e-19			AdvFB	ATF4	6.24686e-73	0.359807	0.625	0.487	4.71638e-70
		Basal	chr6:53567752-53568043	8.63596e-07	0.000573585	2.85009			Multiciliated-1	TBX12	3.01073e-22	0.210693	0.581	0.487	2.2731e-19			AdvFB	SP1	8.14663e-71	0.222477	0.632	0.496	6.1507e-68
		Basal	chr7:32336776-32337086	8.63596e-07	0.000573585	2.85009			Multiciliated-1	ERF::FIGLA1	3.255e-22	0.209139	0.576	0.494	2.45752e-19			AdvFB	ZNF148	2.25078e-69	0.224828	0.635	0.495	1.69934e-66
		Basal	chr7:129877190-129878003	8.63596e-07	0.000573585	2.85009			Multiciliated-1	NR2C1	8.03119e-22	0.191823	0.585	0.489	6.06355e-19			AdvFB	NFIC	1.43447e-67	0.334651	0.635	0.491	1.08303e-64
		Basal	chr8:27483257-27483456	8.63596e-07	0.000573585	2.85009			Multiciliated-1	NR2C2.1	8.03119e-22	0.191823	0.585	0.489	6.06355e-19			AdvFB	NFATC4	4.94591e-67	0.365588	0.638	0.49	3.73416e-64
		Basal	chr9:109537360-109537830	8.63596e-07	0.000573585	2.85009			Multiciliated-1	CTCF.22	8.41671e-22	0.177637	0.586	0.494	6.35461e-19			AdvFB	IRF2	7.31067e-59	0.296834	0.618	0.49	5.51955e-56
		Basal	chr12:12387374-12387839	8.63596e-07	0.000573585	2.85009			Multiciliated-1	ELK3	9.18765e-22	0.187134	0.547	0.479	6.93668e-19			AdvFB	JUND	2.81815e-58	0.318043	0.613	0.49	2.1277e-55
		Basal	chr19:52903818-52904333	8.63596e-07	0.000573585	2.85009			Multiciliated-1	MEIS1	2.29965e-21	0.115012	0.573	0.489	1.73624e-18			AdvFB	EBF1	4.20037e-56	0.264015	0.615	0.489	3.17128e-53
		Basal	chr2:234686315-234686700	8.78793e-07	0.000579621	2.92489			Multiciliated-1	ETS2	3.9795e-21	0.186479	0.566	0.476	3.00452e-18			AdvFB	ATF2	3.69103e-54	0.305184	0.605	0.49	2.78673e-51
		Basal	chr5:37296372-37296595	8.78793e-07	0.000579621	2.92489			Multiciliated-1	ZSCAN164	6.51339e-21	0.20097	0.569	0.491	4.91761e-18			AdvFB	ZNF680	1.93828e-53	0.310324	0.624	0.491	1.4634e-50
		Basal	chr5:149614185-149614685	8.78793e-07	0.000579621	2.92489			Multiciliated-1	FOXH13	6.79549e-21	0.237386	0.586	0.49	5.13059e-18			AdvFB	NR3C1	5.26872e-53	0.291818	0.604	0.487	3.97789e-50
		Basal	chr7:42219449-42219677	8.78793e-07	0.000579621	2.92489			Multiciliated-1	ERF	1.13714e-20	0.203352	0.575	0.481	8.58543e-18			AdvFB	CEBPD	6.07628e-53	0.292721	0.598	0.482	4.58759e-50
		Basal	chr9:110283731-110284061	8.78793e-07	0.000579621	2.92489			Multiciliated-1	CEBPG	1.96394e-20	0.213818	0.566	0.476	1.48277e-17			AdvFB	NFIL3	1.50603e-50	0.28831	0.608	0.485	1.13705e-47
		Basal	chr15:84068646-84068919	8.78793e-07	0.000579621	2.92489			Multiciliated-1	ETS1	2.46123e-20	0.190828	0.571	0.478	1.85823e-17			AdvFB	SMAD2	1.9406e-50	0.251133	0.629	0.489	1.46515e-47
		Basal	chr18:46088488-46088950	8.78793e-07	0.000579621	2.92489			Multiciliated-1	ETV4	3.71732e-20	0.177989	0.554	0.479	2.80658e-17			AdvFB	RREB1	8.72202e-49	0.223273	0.603	0.49	6.58513e-46
		Basal	chr2:43031692-43033070	9.02549e-07	0.000593521	1.89196			Multiciliated-1	ZNF2571	3.94151e-20	0.162449	0.569	0.49	2.97584e-17			AdvFB	NR3C2	2.60636e-43	0.274665	0.601	0.486	1.9678e-40
		Basal	chr6:53627406-53629081	9.02549e-07	0.000593521	1.89196			Multiciliated-1	HEY2	1.15304e-19	0.216596	0.582	0.486	8.70542e-17			AdvFB	AR	1.80853e-41	0.266981	0.601	0.49	1.36544e-38
		Basal	chr10:11162850-11163575	9.02549e-07	0.000593521	1.89196			Multiciliated-1	NFIC5	1.37207e-19	0.221499	0.577	0.492	1.03591e-16			AdvFB	STAT1	1.32742e-38	0.279812	0.612	0.491	1.0022e-35
		Basal	chr5:17094706-17095413	9.11056e-07	0.000597342	2.36556			Multiciliated-1	PPARD	1.41314e-19	0.194554	0.572	0.491	1.06692e-16			AdvFB	EGR1	2.58855e-34	0.179994	0.591	0.494	1.95435e-31
		Basal	chr5:65832500-65833300	9.11056e-07	0.000597342	2.36556			Multiciliated-1	ZBED2	2.37826e-19	0.191566	0.567	0.484	1.79559e-16			AdvFB	CREB1	2.85074e-34	0.241068	0.59	0.49	2.15231e-31
		Basal	chr13:105721090-105721540	9.11056e-07	0.000597342	2.36556			Multiciliated-1	THRB	3.75081e-19	0.205273	0.565	0.49	2.83186e-16			AdvFB	RFX3	1.69735e-30	0.204384	0.57	0.485	1.2815e-27
		Basal	chr17:49554818-49556588	9.20859e-07	0.000603173	1.53613			Multiciliated-1	ELK1	5.006e-19	0.16604	0.555	0.479	3.77953e-16			AdvFB	NFYB	3.3268e-28	0.201792	0.58	0.494	2.51173e-25
		Basal	chr18:48374535-48375703	9.25891e-07	0.000605872	2.13053			Multiciliated-1	TBX213	7.85944e-19	0.189143	0.57	0.489	5.93387e-16			AdvFB	RFX2	6.91319e-28	0.194223	0.56	0.485	5.21946e-25
		Basal	chr17:81056327-81057808	9.28326e-07	0.000606867	1.62576			Multiciliated-1	TEAD33	9.11476e-19	0.216806	0.57	0.475	6.88164e-16			AdvFB	ZNF331	3.01381e-26	0.209613	0.595	0.494	2.27543e-23
		Basal	chr18:33577449-33579499	9.4196e-07	0.000613635	1.56631			Multiciliated-1	TEAD43	9.11476e-19	0.216806	0.57	0.475	6.88164e-16			AdvFB	BCL6	1.05227e-23	0.199008	0.57	0.492	7.94464e-21
		Basal	chr1:27509339-27509812	9.49766e-07	0.000613635	2.51191			Multiciliated-1	ETV5	1.48342e-18	0.170286	0.551	0.48	1.11999e-15			AdvFB	TEAD1	2.53417e-23	0.190911	0.561	0.48	1.9133e-20
		Basal	chr1:110243309-110243520	9.49766e-07	0.000613635	2.51191			Multiciliated-1	ZKSCAN31	1.65855e-18	0.17168	0.571	0.491	1.2522e-15			AdvFB	NFIB	9.08783e-23	0.181007	0.57	0.489	6.86131e-20
		Basal	chr1:161256224-161256844	9.49766e-07	0.000613635	2.51191			Multiciliated-1	BARHL11	1.76774e-18	0.184438	0.573	0.491	1.33465e-15			AdvFB	NR4A1	4.90982e-22	0.17471	0.566	0.491	3.70691e-19
		Basal	chr6:56660011-56660286	9.49766e-07	0.000613635	2.51191			Multiciliated-1	BARHL21	1.76774e-18	0.184438	0.573	0.491	1.33465e-15			AdvFB	HOXB3	6.83891e-21	0.165703	0.566	0.492	5.16338e-18
		Basal	chr10:50325431-50325795	9.49766e-07	0.000613635	2.51191			Multiciliated-1	FLI1	2.47429e-18	0.162873	0.555	0.479	1.86809e-15			AdvFB	POU6F1	6.83891e-21	0.165703	0.566	0.492	5.16338e-18
		Basal	chr11:78659386-78659863	9.49766e-07	0.000613635	2.51191			Multiciliated-1	ETV2	2.92196e-18	0.185399	0.569	0.482	2.20608e-15			AdvFB	PRRX1	6.83891e-21	0.165703	0.566	0.492	5.16338e-18
		Basal	chr13:31115590-31115855	9.49766e-07	0.000613635	2.51191			Multiciliated-1	SOX182	3.9103e-18	0.198929	0.569	0.493	2.95228e-15			AdvFB	NR2C2	7.07821e-20	0.151134	0.56	0.489	5.34405e-17
		Basal	chr13:75643118-75643477	9.49766e-07	0.000613635	2.51191			Multiciliated-1	FEV	5.11526e-18	0.16862	0.551	0.479	3.86202e-15			AdvFB	JUNB	4.47172e-19	0.17595	0.549	0.484	3.37615e-16
		Basal	chr16:23142029-23142669	9.49766e-07	0.000613635	2.51191			Multiciliated-1	TFEC	7.14388e-18	0.202861	0.572	0.485	5.39363e-15			AdvFB	PRRX2	1.71991e-18	0.160124	0.547	0.489	1.29853e-15
		Basal	chr20:57326549-57327107	9.49766e-07	0.000613635	2.51191			Multiciliated-1	HES1	7.85066e-18	0.183216	0.56	0.485	5.92725e-15			AdvFB	MEIS2	3.35349e-18	0.172146	0.563	0.491	2.53188e-15
		Basal	chr22:45334065-45334412	9.49766e-07	0.000613635	2.51191			Multiciliated-1	ARNT2	7.94024e-18	0.20386	0.561	0.485	5.99488e-15			AdvFB	CREM	1.54666e-17	0.155905	0.545	0.487	1.16773e-14
		Basal	chr2:197598474-197599852	9.63645e-07	0.00062019	1.77048			Multiciliated-1	NR2F1.1	1.15795e-17	0.19527	0.57	0.488	8.74255e-15			AdvFB	ZNF75D	3.79223e-17	0.159166	0.562	0.493	2.86313e-14
		Basal	chr10:34768267-34769220	9.63645e-07	0.00062019	1.77048			Multiciliated-1	SPIB	1.20213e-17	0.10808	0.538	0.444	9.07611e-15			AdvFB	ZNF652	1.69083e-16	0.157815	0.558	0.49	1.27658e-13
		Basal	chr17:75123943-75125127	9.63645e-07	0.00062019	1.77048			Multiciliated-1	ETV5::FOXO12	1.39379e-17	0.212459	0.593	0.496	1.05231e-14			AdvFB	MEF2C	1.25762e-15	0.127022	0.55	0.493	9.49501e-13
		Basal	chr19:42198967-42200060	9.63645e-07	0.00062019	1.77048			Multiciliated-1	RXRB	1.80536e-17	0.197487	0.571	0.49	1.36305e-14			AdvFB	RFX7	7.22309e-15	0.140432	0.545	0.486	5.45343e-12
		Basal	chr1:19367274-19367768	9.82298e-07	0.000625689	2.19387			Multiciliated-1	ZKSCAN51	1.80583e-17	0.152922	0.557	0.489	1.3634e-14			AdvFB	MEF2A	3.1742e-12	0.109356	0.535	0.493	2.39652e-09
		Basal	chr2:134367700-134368434	9.82298e-07	0.000625689	2.19387			Multiciliated-1	ZNF7402	2.7464e-17	0.178127	0.581	0.492	2.07353e-14			AdvFB	NFE2L2	3.24866e-12	0.14585	0.553	0.489	2.45274e-09
		Basal	chr5:124605286-124605970	9.82298e-07	0.000625689	2.19387			Multiciliated-1	NR4A1	2.96148e-17	0.203902	0.575	0.492	2.23592e-14			AdvFB	CTCF	5.50047e-12	0.105058	0.537	0.492	4.15285e-09
		Basal	chr15:41849327-41849642	9.82298e-07	0.000625689	2.19387			Multiciliated-1	TCF46	5.21736e-17	0.218049	0.589	0.505	3.9391e-14			AdvFB	NRF1	6.2086e-12	0.105356	0.552	0.498	4.68749e-09
		Basal	chr2:130807420-130808568	9.84051e-07	0.000625689	1.95437			Multiciliated-1	MITF	5.29397e-17	0.170514	0.568	0.485	3.99695e-14			AdvFB	TEF	1.39159e-11	0.125168	0.533	0.484	1.05065e-08
		Basal	chr6:165552003-165552984	9.84051e-07	0.000625689	1.95437			Multiciliated-1	ZNF243	9.31753e-17	0.177584	0.569	0.491	7.03474e-14			AdvFB	CEBPB	2.97293e-11	0.121682	0.526	0.472	2.24456e-08
		Basal	chr8:47668771-47669582	9.84051e-07	0.000625689	1.95437			Multiciliated-1	SP81	1.96095e-16	0.126955	0.564	0.494	1.48052e-13			AdvFB	TEAD3	4.24301e-10	0.11578	0.531	0.475	3.20348e-07
		Basal	chr14:68146304-68147607	9.84051e-07	0.000625689	1.95437			Multiciliated-1	PKNOX2	2.36696e-16	0.198165	0.566	0.489	1.78705e-13			AdvFB	TCF7L1	4.85311e-10	0.131402	0.543	0.492	3.6641e-07
		Basal	chr20:10953829-10954851	9.84051e-07	0.000625689	1.95437			Multiciliated-1	CEBPA	3.05054e-16	0.191099	0.569	0.477	2.30316e-13			AdvFB	MXI1	7.5619e-08	0.121616	0.548	0.489	5.70923e-05
		Basal	chr2:25618042-25618960	9.84437e-07	0.000625689	2.27058			Multiciliated-1	SPI1	3.07386e-16	0.104566	0.547	0.45	2.32076e-13			AdvFB	REL	9.05776e-08	0.124269	0.539	0.492	6.83861e-05
		Basal	chr13:44021373-44022587	9.84437e-07	0.000625689	2.27058			Multiciliated-1	SREBF2.1	3.85076e-16	0.187542	0.562	0.485	2.90733e-13			AdvFB	ATF6	9.15386e-08	0.104381	0.534	0.487	6.91116e-05
		Basal	chr18:8685003-8685814	9.84437e-07	0.000625689	2.27058			Multiciliated-1	ZIC3	5.24846e-16	0.157232	0.579	0.497	3.96259e-13			AdvFB	XBP1	1.48205e-07	0.101562	0.522	0.484	0.000111895
		Basal	chr3:42129085-42130944	9.93239e-07	0.000629476	1.86305			Multiciliated-1	USF2	8.07e-16	0.18913	0.557	0.483	6.09285e-13			AdvFB	GLI2	2.90065e-07	0.104197	0.544	0.495	0.000218999
		Basal	chr7:452023-453359	9.93239e-07	0.000629476	1.86305			Multiciliated-1	VEZF1	8.22454e-16	0.133958	0.569	0.493	6.20953e-13			AdvFB	PGR	4.073e-07	0.116063	0.537	0.492	0.000307512
		Basal	chr15:55343169-55344626	9.93239e-07	0.000629476	1.86305			Multiciliated-1	BHLHE41	1.54572e-15	0.184443	0.561	0.483	1.16702e-12			AdvFB	ZNF76	4.75604e-06	0.10184	0.547	0.496	0.00359081
		Basal	chr10:122363384-122364365	1.00254e-06	0.000633557	2.03179			Multiciliated-1	PLAGL2	2.02192e-15	0.141606	0.564	0.493	1.52655e-12			AdvFB	GLI3	1.89059e-05	0.102314	0.534	0.496	0.0142739
		Basal	chr14:95339215-95340675	1.00254e-06	0.000633557	2.03179			Multiciliated-1	TBX203	4.30322e-15	0.148785	0.555	0.49	3.24893e-12			AdvFB	HOXA3	2.14014e-05	0.100849	0.536	0.49	0.0161581
		Basal	chr14:102984649-102986008	1.00254e-06	0.000633557	2.03179			Multiciliated-1	USF1	4.68553e-15	0.161093	0.562	0.489	3.53758e-12			AdvFB	MEOX2	2.14014e-05	0.100849	0.536	0.49	0.0161581
		Basal	chr3:195720426-195721283	1.01449e-06	0.000639891	1.74982			Multiciliated-1	EBF11	5.50139e-15	0.159029	0.564	0.491	4.15355e-12			AdvFBsubpl	JUN	9.29555e-110	1.28936	0.819	0.483	7.01814e-107
		Basal	chr21:32346985-32349508	1.01449e-06	0.000639891	1.74982			Multiciliated-1	SP1	5.62212e-15	0.113524	0.57	0.497	4.2447e-12			AdvFBsubpl	FOSL1	7.84818e-109	1.29616	0.818	0.482	5.92537e-106
		Basal	chr2:31302638-31304528	1.081e-06	0.000679908	1.83607			Multiciliated-1	TGIF2LX1	6.97738e-15	0.187233	0.566	0.487	5.26792e-12			AdvFBsubpl	FOSL2	2.6961e-104	1.2774	0.797	0.482	2.03556e-101
		Basal	chr19:51018566-51020435	1.10284e-06	0.00069233	1.71186			Multiciliated-1	CEBPD3	7.66965e-15	0.179785	0.56	0.483	5.79059e-12			AdvFBsubpl	BNC2	9.04097e-104	1.14713	0.804	0.483	6.82593e-101
		Basal	chr2:72115213-72116292	1.1122e-06	0.000697549	1.92009			Multiciliated-1	RARA::RXRA2	8.09661e-15	0.175604	0.558	0.49	6.11294e-12			AdvFBsubpl	BACH1	1.06823e-96	1.19245	0.791	0.482	8.06512e-94
		Basal	chr19:41218424-41220560	1.13418e-06	0.000709991	1.41254			Multiciliated-1	MLXIPL	8.59947e-15	0.175233	0.557	0.486	6.4926e-12			AdvFBsubpl	FOS	5.00903e-94	1.13828	0.784	0.483	3.78182e-91
		Basal	chr1:24321445-24322729	1.14001e-06	0.000710067	1.69438			Multiciliated-1	SPIC	2.85035e-14	0.106161	0.526	0.447	2.15202e-11			AdvFBsubpl	BACH2	3.71851e-82	1.03358	0.772	0.483	2.80748e-79
		Basal	chr3:40779970-40781509	1.14001e-06	0.000710067	1.69438			Multiciliated-1	HES7	4.31833e-14	0.179204	0.553	0.486	3.26034e-11			AdvFBsubpl	JDP2	3.82648e-72	0.971504	0.763	0.486	2.88899e-69
		Basal	chr3:112074305-112075554	1.14001e-06	0.000710067	1.69438			Multiciliated-1	HES2	5.83372e-14	0.175326	0.566	0.485	4.40446e-11			AdvFBsubpl	NFATC3	4.45851e-46	0.435794	0.734	0.488	3.36618e-43
		Basal	chr4:139886438-139888498	1.14001e-06	0.000710067	1.69438			Multiciliated-1	GCM23	9.41157e-14	0.165117	0.557	0.488	7.10574e-11			AdvFBsubpl	MAFK	2.53407e-40	0.572301	0.713	0.488	1.91322e-37
		Basal	chr2:191171361-191172313	1.14285e-06	0.000710067	2.07865			Multiciliated-1	POU4F11	1.07734e-13	0.156966	0.553	0.491	8.13395e-11			AdvFBsubpl	STAT1	1.49965e-38	0.559167	0.71	0.493	1.13224e-35
		Basal	chr8:100487686-100488209	1.14285e-06	0.000710067	2.07865			Multiciliated-1	CLOCK1	1.47508e-13	0.160206	0.553	0.488	1.11369e-10			AdvFBsubpl	NFATC2	2.46605e-33	0.458339	0.691	0.492	1.86187e-30
		Basal	chr11:83681123-83682269	1.14285e-06	0.000710067	2.07865			Multiciliated-1	ZBED42	1.55671e-13	0.103255	0.557	0.491	1.17532e-10			AdvFBsubpl	ZNF148	9.13173e-31	0.308802	0.675	0.497	6.89446e-28
		Basal	chr18:8786360-8787184	1.14285e-06	0.000710067	2.07865			Multiciliated-1	HOXB2::ELK1	1.64165e-13	0.145919	0.56	0.489	1.23944e-10			AdvFBsubpl	IRF1	2.41856e-30	0.438848	0.663	0.483	1.82601e-27
		Basal	chr17:9020716-9023267	1.15685e-06	0.000718095	1.49413			Multiciliated-1	HES61	1.99096e-13	0.151451	0.553	0.489	1.50318e-10			AdvFBsubpl	STAT3	3.63004e-30	0.46498	0.694	0.493	2.74068e-27
		Basal	chr19:40602185-40602802	1.16488e-06	0.000722403	1.81085			Multiciliated-1	TFEB	2.06925e-13	0.166795	0.558	0.488	1.56228e-10			AdvFBsubpl	RBPJ	6.63733e-29	0.311264	0.681	0.489	5.01119e-26
		Basal	chr1:99657099-99658067	1.17504e-06	0.000725352	1.99022			Multiciliated-1	PPARG::RXRA	2.22022e-13	0.180661	0.566	0.491	1.67627e-10			AdvFBsubpl	ATF4	1.75627e-25	0.445803	0.654	0.489	1.32598e-22
		Basal	chr4:86831041-86831970	1.17504e-06	0.000725352	1.99022			Multiciliated-1	ERG	2.28538e-13	0.135426	0.542	0.479	1.72546e-10			AdvFBsubpl	JUND	3.46933e-25	0.426866	0.646	0.492	2.61935e-22
		Basal	chr7:613529-614025	1.18897e-06	0.000725352	2.54036			Multiciliated-1	BHLHE40	2.76338e-13	0.153553	0.541	0.483	2.08635e-10			AdvFBsubpl	NFIA	7.10502e-25	0.365366	0.664	0.489	5.36429e-22
		Basal	chr8:42492326-42492910	1.18897e-06	0.000725352	2.54036			Multiciliated-1	NR1H2::RXRA	4.39351e-13	0.174999	0.561	0.491	3.3171e-10			AdvFBsubpl	NFIX	7.10502e-25	0.365366	0.664	0.489	5.36429e-22
		Basal	chr9:76444075-76444557	1.18897e-06	0.000725352	2.54036			Multiciliated-1	NR2F2	6.94199e-13	0.176658	0.555	0.49	5.2412e-10			AdvFBsubpl	IRF3	2.78537e-23	0.405499	0.649	0.489	2.10295e-20
		Basal	chr10:43452271-43452656	1.18897e-06	0.000725352	2.54036			Multiciliated-1	MAZ1	7.69141e-13	0.113412	0.563	0.494	5.80701e-10			AdvFBsubpl	ATF2	7.74898e-23	0.43133	0.652	0.491	5.85048e-20
		Basal	chr11:27355649-27355940	1.18897e-06	0.000725352	2.54036			Multiciliated-1	TGIF2LY	9.88554e-13	0.173083	0.552	0.487	7.46358e-10			AdvFBsubpl	JUNB	3.86288e-21	0.428762	0.631	0.485	2.91647e-18
		Basal	chr16:10981860-10982195	1.18897e-06	0.000725352	2.54036			Multiciliated-1	HEY1	1.04918e-12	0.17457	0.561	0.486	7.9213e-10			AdvFBsubpl	CEBPD	5.51906e-21	0.407334	0.654	0.483	4.16689e-18
		Basal	chr16:17069866-17070473	1.18897e-06	0.000725352	2.54036			Multiciliated-1	THAP12	1.82108e-12	0.155947	0.561	0.493	1.37491e-09			AdvFBsubpl	NFIL3	1.77337e-20	0.395492	0.649	0.486	1.3389e-17
		Basal	chr16:23279726-23280052	1.18897e-06	0.000725352	2.54036			Multiciliated-1	TFE3	1.89266e-12	0.169757	0.554	0.484	1.42896e-09			AdvFBsubpl	ZBED4	3.01127e-19	0.20096	0.636	0.491	2.27351e-16
		Basal	chr16:30490117-30490528	1.18897e-06	0.000725352	2.54036			Multiciliated-1	NR6A1	3.67037e-12	0.142502	0.545	0.489	2.77113e-09			AdvFBsubpl	KLF10	3.28982e-19	0.245824	0.645	0.498	2.48381e-16
		Basal	chr17:41394640-41394998	1.18897e-06	0.000725352	2.54036			Multiciliated-1	PITX23	5.14271e-12	0.136426	0.541	0.49	3.88275e-09			AdvFBsubpl	NFATC4	1.87275e-18	0.349417	0.64	0.492	1.41393e-15
		Basal	chr21:17690789-17691269	1.18897e-06	0.000725352	2.54036			Multiciliated-1	ATF6	6.44054e-12	0.133358	0.544	0.487	4.86261e-09			AdvFBsubpl	CEBPB	4.3193e-18	0.390097	0.63	0.473	3.26107e-15
		Basal	chr1:42340106-42340432	1.19257e-06	0.000725352	2.38174			Multiciliated-1	NR4A2	8.02662e-12	0.171356	0.562	0.49	6.0601e-09			AdvFBsubpl	MAFF	1.28911e-17	0.352006	0.63	0.49	9.73281e-15
		Basal	chr1:223189985-223190671	1.19257e-06	0.000725352	2.38174			Multiciliated-1	MLX	8.69525e-12	0.14372	0.551	0.484	6.56491e-09			AdvFBsubpl	CREB1	2.05116e-15	0.368302	0.63	0.492	1.54862e-12
		Basal	chr1:242100565-242101153	1.19257e-06	0.000725352	2.38174			Multiciliated-1	PAX51	9.31183e-12	0.152504	0.559	0.488	7.03043e-09			AdvFBsubpl	KLF12	3.22725e-15	0.202413	0.625	0.497	2.43658e-12
		Basal	chr5:172637017-172637575	1.19257e-06	0.000725352	2.38174			Multiciliated-1	HNF4A	1.07648e-11	0.159983	0.559	0.492	8.12742e-09			AdvFBsubpl	NFE2L2	1.05221e-13	0.294917	0.628	0.49	7.94419e-11
		Basal	chr11:119993674-119994086	1.19257e-06	0.000725352	2.38174			Multiciliated-1	IKZF1	1.28056e-11	0.137846	0.558	0.477	9.6682e-09			AdvFBsubpl	NR3C1	4.82104e-13	0.303719	0.637	0.489	3.63988e-10
		Basal	chr17:10622629-10623097	1.19257e-06	0.000725352	2.38174			Multiciliated-1	TFAP4::ETV11	1.95441e-11	0.137878	0.56	0.493	1.47558e-08			AdvFBsubpl	RREB1	7.17862e-13	0.247621	0.628	0.492	5.41986e-10
		Basal	chr18:26488503-26489076	1.19257e-06	0.000725352	2.38174			Multiciliated-1	SOX91	2.01269e-11	0.15912	0.562	0.494	1.51958e-08			AdvFBsubpl	HSF1	7.74839e-13	0.298374	0.603	0.49	5.85004e-10
		Basal	chr19:41133100-41133636	1.19257e-06	0.000725352	2.38174			Multiciliated-1	IRF6	2.18657e-11	0.152679	0.543	0.484	1.65086e-08			AdvFBsubpl	TEAD1	2.43443e-12	0.282389	0.604	0.481	1.838e-09
		Basal	chr5:139903605-139904935	1.20007e-06	0.000729244	1.66204			Multiciliated-1	ZNF281	2.23784e-11	0.108773	0.556	0.495	1.68957e-08			AdvFBsubpl	ATF3	5.79088e-12	0.29637	0.61	0.489	4.37211e-09
		Basal	chr6:137216961-137217567	1.23917e-06	0.00075163	1.88835			Multiciliated-1	SCRT15	2.47291e-11	0.194027	0.567	0.491	1.86705e-08			AdvFBsubpl	KLF7	9.0605e-12	0.180968	0.603	0.491	6.84068e-09
		Basal	chr7:17557396-17559391	1.2414e-06	0.000752296	1.63277			Multiciliated-1	XBP1	3.07712e-11	0.13388	0.536	0.484	2.32322e-08			AdvFBsubpl	NR3C2	1.91822e-11	0.279716	0.621	0.488	1.44826e-08
		Basal	chr4:139243176-139244079	1.25929e-06	0.000761747	2.1339			Multiciliated-1	POU2F33	3.32454e-11	0.171933	0.551	0.49	2.51002e-08			AdvFBsubpl	EGR1	2.0241e-11	0.209535	0.615	0.496	1.52819e-08
		Basal	chr17:29581594-29582199	1.25929e-06	0.000761747	2.1339			Multiciliated-1	POU2F1::SOX22	5.72979e-11	0.134438	0.544	0.491	4.32599e-08			AdvFBsubpl	CTCF	6.18475e-11	0.229346	0.609	0.493	4.66949e-08
		Basal	chr1:10494512-10496337	1.27067e-06	0.00076723	1.59373			Multiciliated-1	MYF61	6.53702e-11	0.137851	0.547	0.485	4.93545e-08			AdvFBsubpl	CREM	1.00553e-10	0.286755	0.618	0.487	7.59175e-08
		Basal	chr4:154490343-154492212	1.27067e-06	0.00076723	1.59373			Multiciliated-1	MEF2D	7.11816e-11	0.13984	0.541	0.493	5.37421e-08			AdvFBsubpl	NR2F2	2.45523e-10	0.262221	0.613	0.491	1.8537e-07
		Basal	chr1:3465200-3465544	1.31394e-06	0.000790484	2.2808			Multiciliated-1	MEF2B	8.98589e-11	0.139765	0.541	0.492	6.78434e-08			AdvFBsubpl	XBP1	2.80547e-10	0.278872	0.604	0.484	2.11813e-07
		Basal	chr1:46788268-46789022	1.31394e-06	0.000790484	2.2808			Multiciliated-1	ZFP572	1.06807e-10	0.15941	0.558	0.492	8.06391e-08			AdvFBsubpl	MEF2C	7.46618e-10	0.249541	0.596	0.494	5.63697e-07
		Basal	chr2:172196734-172197290	1.31394e-06	0.000790484	2.2808			Multiciliated-1	HES5	1.15824e-10	0.161459	0.551	0.485	8.74472e-08			AdvFBsubpl	MAF	1.1099e-09	0.235471	0.584	0.492	8.37972e-07
		Basal	chr22:23215195-23215798	1.31394e-06	0.000790484	2.2808			Multiciliated-1	RARA.12	2.75008e-10	0.155204	0.552	0.491	2.07631e-07			AdvFBsubpl	MEF2A	1.22192e-09	0.245225	0.6	0.494	9.22552e-07
		Basal	chr1:5660059-5660911	1.32651e-06	0.000795882	2.20005			Multiciliated-1	ZIC5	2.89844e-10	0.119698	0.556	0.496	2.18832e-07			AdvFBsubpl	NR4A1	6.91755e-09	0.221263	0.601	0.492	5.22275e-06
		Basal	chr5:151581754-151582222	1.32651e-06	0.000795882	2.20005			Multiciliated-1	ZIC1	3.87418e-10	0.105701	0.55	0.497	2.925e-07			AdvFBsubpl	RELB	7.74858e-09	0.23981	0.569	0.494	5.85018e-06
		Basal	chr9:108603039-108603748	1.32651e-06	0.000795882	2.20005			Multiciliated-1	TEAD13	4.25426e-10	0.128557	0.544	0.48	3.21197e-07			AdvFBsubpl	NFIC	9.50653e-09	0.243924	0.587	0.493	7.17743e-06
		Basal	chr22:37898108-37899115	1.35103e-06	0.000809865	1.9521			Multiciliated-1	CREB3	5.49317e-10	0.12268	0.527	0.486	4.14735e-07			AdvFBsubpl	NFIB	2.59392e-08	0.202036	0.6	0.49	1.95841e-05
		Basal	chr2:28436140-28437286	1.36321e-06	0.000815693	1.85887			Multiciliated-1	FOSB::JUN	6.45438e-10	0.154665	0.541	0.487	4.87306e-07			AdvFBsubpl	NR4A2	3.28027e-08	0.224345	0.597	0.491	2.4766e-05
		Basal	chr4:123649273-123650372	1.36321e-06	0.000815693	1.85887			Multiciliated-1	SOHLH2	1.08181e-09	0.151358	0.546	0.484	8.16768e-07			AdvFBsubpl	ZNF652	4.15145e-08	0.214071	0.591	0.491	3.13435e-05
		Basal	chr1:94527336-94528067	1.37313e-06	0.000818679	2.03165			Multiciliated-1	NR2C2	2.05009e-09	0.140997	0.551	0.489	1.54782e-06			AdvFBsubpl	EBF1	6.92897e-08	0.219908	0.588	0.491	5.23138e-05
		Basal	chr4:127708902-127709567	1.37313e-06	0.000818679	2.03165			Multiciliated-1	ZIC4	1.40563e-08	0.100875	0.551	0.497	1.06125e-05			AdvFBsubpl	AR	1.1554e-07	0.225844	0.593	0.491	8.72328e-05
		Basal	chr7:159027385-159028125	1.37313e-06	0.000818679	2.03165			Multiciliated-1	ZBTB321	1.51466e-08	0.134214	0.541	0.491	1.14357e-05			AdvFBsubpl	RFX3	1.46997e-07	0.239501	0.582	0.486	0.000110983
		Basal	chr13:112990642-112991190	1.37313e-06	0.000818679	2.03165			Multiciliated-1	ZNF524	1.746e-08	0.112993	0.531	0.483	1.31823e-05			AdvFBsubpl	TFDP1	1.49365e-07	0.194838	0.579	0.499	0.00011277
		Basal	chr2:26008519-26009576	1.38589e-06	0.000825548	1.74406			Multiciliated-1	PBX3	1.79219e-08	0.124574	0.551	0.492	1.3531e-05			AdvFBsubpl	REL	2.2317e-07	0.198664	0.601	0.493	0.000168494
		Basal	chr2:152097262-152099644	1.44025e-06	0.000857159	1.40027			Multiciliated-1	DMRTA23	2.47199e-08	0.130469	0.552	0.491	1.86635e-05			AdvFBsubpl	ATF6	2.78895e-07	0.217672	0.566	0.487	0.000210566
		Basal	chr15:57323330-57324668	1.44765e-06	0.000860791	1.72433			Multiciliated-1	NR3C2	2.49603e-08	0.107615	0.528	0.488	1.8845e-05			AdvFBsubpl	MAX	4.97505e-07	0.223126	0.575	0.489	0.000375616
		Basal	chr1:15173866-15174162	1.46823e-06	0.000862986	2.57247			Multiciliated-1	MEF2A	2.74186e-08	0.113963	0.538	0.494	2.0701e-05			AdvFBsubpl	MNT	4.97505e-07	0.223126	0.575	0.489	0.000375616
		Basal	chr1:112686986-112687714	1.46823e-06	0.000862986	2.57247			Multiciliated-1	CREB3L4	2.75759e-08	0.102025	0.531	0.489	2.08198e-05			AdvFBsubpl	SMAD2	5.19129e-07	0.173682	0.593	0.492	0.000391942
		Basal	chr2:156064536-156064914	1.46823e-06	0.000862986	2.57247			Multiciliated-1	ELK1::HOXB13	6.69994e-08	0.137648	0.535	0.486	5.05845e-05			AdvFBsubpl	NRF1	6.92211e-07	0.139966	0.6	0.498	0.000522619
		Basal	chr3:193828525-193828839	1.46823e-06	0.000862986	2.57247			Multiciliated-1	HOXB11	8.38839e-08	0.129042	0.54	0.491	6.33323e-05			AdvFBsubpl	MEF2D	1.06373e-06	0.204323	0.57	0.494	0.000803113
		Basal	chr6:155755229-155755791	1.46823e-06	0.000862986	2.57247			Multiciliated-1	HOXA31	8.38839e-08	0.129042	0.54	0.491	6.33323e-05			AdvFBsubpl	HOXB3	1.13607e-06	0.219909	0.587	0.493	0.000857732
		Basal	chr7:37040259-37040721	1.46823e-06	0.000862986	2.57247			Multiciliated-1	GSX21	8.38839e-08	0.129042	0.54	0.491	6.33323e-05			AdvFBsubpl	POU6F1	1.13607e-06	0.219909	0.587	0.493	0.000857732
		Basal	chr9:33464322-33464559	1.46823e-06	0.000862986	2.57247			Multiciliated-1	HOXA61	8.38839e-08	0.129042	0.54	0.491	6.33323e-05			AdvFBsubpl	PRRX1	1.13607e-06	0.219909	0.587	0.493	0.000857732
		Basal	chr9:71944634-71945141	1.46823e-06	0.000862986	2.57247			Multiciliated-1	HOXB61	8.38839e-08	0.129042	0.54	0.491	6.33323e-05			AdvFBsubpl	MEIS2	3.71298e-06	0.174216	0.558	0.492	0.0028033
		Basal	chr10:43944758-43945561	1.46823e-06	0.000862986	2.57247			Multiciliated-1	HOXB71	8.38839e-08	0.129042	0.54	0.491	6.33323e-05			AdvFBsubpl	CLOCK	3.97935e-06	0.207616	0.57	0.488	0.00300441
		Basal	chr12:69698922-69699460	1.46823e-06	0.000862986	2.57247			Multiciliated-1	LHX51	8.38839e-08	0.129042	0.54	0.491	6.33323e-05			AdvFBsubpl	NR2C2	4.23936e-06	0.181386	0.563	0.49	0.00320072
		Basal	chr14:69982915-69983139	1.46823e-06	0.000862986	2.57247			Multiciliated-1	MEOX21	8.38839e-08	0.129042	0.54	0.491	6.33323e-05			AdvFBsubpl	ETS1	1.22328e-05	0.163567	0.56	0.479	0.00923579
		Basal	chr14:91545612-91546533	1.46823e-06	0.000862986	2.57247			Multiciliated-1	RUNX32	8.55487e-08	0.128586	0.542	0.492	6.45893e-05			AdvFBsubpl	CREB3L1	1.73661e-05	0.200203	0.573	0.49	0.0131114
		Basal	chr22:36859916-36860293	1.46823e-06	0.000862986	2.57247			Multiciliated-1	ATF7	9.85636e-08	0.122585	0.537	0.486	7.44155e-05			AdvFBsubpl	MYC	4.24783e-05	0.189217	0.567	0.488	0.0320711
		Basal	chr17:45170464-45173198	1.48308e-06	0.000870944	1.28324			Multiciliated-1	GMEB21	1.16152e-07	0.12878	0.519	0.479	8.76948e-05			AdvFBsubpl	KLF4	4.62292e-05	0.111466	0.558	0.497	0.0349031
		Basal	chr1:156691358-156693151	1.52756e-06	0.00089627	1.91699			Multiciliated-1	ETV5::FIGLA1	1.67069e-07	0.105301	0.543	0.493	0.000126137			AdvFBsubpl	KLF2	5.7077e-05	0.115555	0.549	0.493	0.0430932
		Basal	chr12:57887881-57890808	1.55271e-06	0.000903136	1.14598			Multiciliated-1	POU4F31	1.8264e-07	0.115985	0.529	0.492	0.000137893			AdvFBsubpl	RFX2	5.98577e-05	0.184287	0.564	0.486	0.0451926
		Basal	chr5:90640109-90640754	1.55274e-06	0.000903136	2.39959			Multiciliated-1	EPAS12	6.63397e-07	0.117887	0.537	0.488	0.000500864			AdvFBsubpl	RORA	6.52665e-05	0.160543	0.596	0.492	0.0492762
		Basal	chr6:90728854-90729274	1.55274e-06	0.000903136	2.39959			Multiciliated-1	SOX144	8.43266e-07	0.108871	0.534	0.492	0.000636666			AdvFBsubpl	TEAD3	0.000101636	0.166158	0.533	0.476	0.0767353
		Basal	chr8:58670925-58671341	1.55274e-06	0.000903136	2.39959			Multiciliated-1	BARX2	8.54788e-07	0.115538	0.541	0.491	0.000645365			AdvFBsubpl	TEAD4	0.000101636	0.166158	0.533	0.476	0.0767353
		Basal	chr9:73179516-73179912	1.55274e-06	0.000903136	2.39959			Multiciliated-1	CREB3L4.1	9.51011e-07	0.100479	0.518	0.48	0.000718014			AdvFBsubpl	HES1	0.000104763	0.151537	0.563	0.486	0.0790957
		Basal	chr11:2366096-2366569	1.55274e-06	0.000903136	2.39959			Multiciliated-1	PKNOX1	1.44871e-06	0.111223	0.543	0.492	0.00109377			AdvFBsubpl	HIF1A	0.000158666	0.169692	0.56	0.49	0.119793
		Basal	chr12:20030619-20031199	1.55274e-06	0.000903136	2.39959			Multiciliated-1	TEAD23	2.1807e-06	0.121495	0.535	0.482	0.00164643			AdvFBsubpl	ZNF680	0.00023623	0.159538	0.576	0.493	0.178353
		Basal	chr19:31330764-31331114	1.55274e-06	0.000903136	2.39959			Multiciliated-1	RUNX12	2.71424e-06	0.121891	0.554	0.491	0.00204925			AdvFBsubpl	PRRX2	0.00023859	0.176563	0.555	0.49	0.180136
		Basal	chr20:60041397-60042159	1.55274e-06	0.000903136	2.39959			Multiciliated-1	ZSCAN43	3.30652e-06	0.125496	0.537	0.491	0.00249642			AdvFBsubpl	BCL6	0.000296158	0.16135	0.587	0.493	0.223599
		Basal	chr2:10732847-10734169	1.56102e-06	0.000903136	2.08009			Multiciliated-1	MSC2	5.3042e-06	0.101374	0.53	0.485	0.00400467			AdvFBsubpl	NR2C1	0.000300589	0.133146	0.545	0.49	0.226944
		Basal	chr4:7929209-7930131	1.56102e-06	0.000903136	2.08009			Multiciliated-1	ESRRA	9.10589e-06	0.126861	0.545	0.489	0.00687495			AdvFBsubpl	ZNF460	0.000486972	0.114938	0.56	0.496	0.367664
		Basal	chr7:118072853-118073484	1.56102e-06	0.000903136	2.08009			Multiciliated-1	MYB1	1.01322e-05	0.109802	0.548	0.491	0.00764978			AdvFBsubpl	ZNF75D	0.000530179	0.139875	0.542	0.494	0.400285
		Basal	chr8:138913725-138914699	1.56102e-06	0.000903136	2.08009			Multiciliated-1	SOX124	1.57395e-05	0.113409	0.534	0.49	0.0118833			AdvFBsubpl	MITF	0.000681934	0.162271	0.552	0.486	0.51486
		Basal	chr9:13979258-13980089	1.56102e-06	0.000903136	2.08009			Multiciliated-1	FOSB::JUNB	2.75968e-05	0.100344	0.523	0.486	0.0208356			AdvFBsubpl	ETV5	0.00252416	0.107531	0.536	0.48	1
		Basal	chr18:50869596-50870572	1.56102e-06	0.000903136	2.08009			Multiciliated-1	JUNB	3.70058e-05	0.104185	0.526	0.485	0.0279393			AdvFBsubpl	PPARD	0.00433194	0.116539	0.519	0.491	1
		Basal	chr1:164787041-164787622	1.61216e-06	0.000928681	1.98885			Multiciliated-1	FOS::JUN.1	4.7701e-05	0.103977	0.524	0.488	0.0360142			AdvFBsubpl	EPAS1	0.00986263	0.100635	0.522	0.488	1
		Basal	chr2:85237419-85238346	1.61216e-06	0.000928681	1.98885			Multiciliated-1	POU4F21	4.85841e-05	0.103609	0.538	0.492	0.036681			SCMF	NFATC3	7.79245e-63	0.372641	0.697	0.488	5.8833e-60
		Basal	chr6:19537588-19538477	1.61216e-06	0.000928681	1.98885			Multiciliated-1	ETV5::DRGX	4.93738e-05	0.114044	0.543	0.494	0.0372772			SCMF	NFIA	1.03123e-56	0.411825	0.688	0.488	7.78579e-54
		Basal	chr10:114524996-114525771	1.61216e-06	0.000928681	1.98885			Multiciliated-1	FOSL2::JUND.1	7.31421e-05	0.102243	0.538	0.489	0.0552223			SCMF	NFIX	1.03123e-56	0.411825	0.688	0.488	7.78579e-54
		Basal	chr22:45552352-45554359	1.62902e-06	0.000937578	1.65546			Multiciliated-1	NR5A1	7.90117e-05	0.106387	0.53	0.489	0.0596538			SCMF	RBPJ	6.29922e-54	0.331803	0.691	0.489	4.75591e-51
		Basal	chr19:50213943-50215655	1.68652e-06	0.000969835	1.54207			Multiciliated-1	ZNF4492	0.000136779	0.106785	0.551	0.493	0.103268			SCMF	NR3C2	8.90133e-48	0.465641	0.667	0.488	6.7205e-45
		Basal	chr5:177389320-177390800	1.69718e-06	0.000973656	1.61234			Multiciliated-1	POU6F1.12	0.000289289	0.111787	0.535	0.489	0.218413			SCMF	SMAD2	1.44037e-44	0.352897	0.676	0.491	1.08748e-41
		Basal	chr8:22023480-22025273	1.69718e-06	0.000973656	1.61234			Multiciliated-1	POU3F12	0.000370245	0.108946	0.539	0.492	0.279535			SCMF	NFATC2	5.15143e-44	0.394789	0.664	0.492	3.88933e-41
		Basal	chr16:70589817-70591630	1.69973e-06	0.000973656	1.55255			Multiciliated-2	FOXC26	2.40684e-235	0.70543	0.737	0.48	1.81717e-232			SCMF	NR3C1	4.03164e-42	0.445375	0.644	0.488	3.04389e-39
		Basal	chr20:2767304-2769174	1.69973e-06	0.000973656	1.55255			Multiciliated-2	FOXD27	7.24131e-227	0.687384	0.736	0.478	5.46719e-224			SCMF	NFIC	3.91716e-37	0.377895	0.661	0.492	2.95745e-34
		Basal	chr7:144407287-144407951	1.70188e-06	0.000973656	1.88456			Multiciliated-2	FOXB16	3.44172e-224	0.662846	0.724	0.481	2.5985e-221			SCMF	MXI1	6.11269e-37	0.321772	0.635	0.489	4.61508e-34
		Basal	chr15:48644306-48646520	1.70197e-06	0.000973656	1.42973			Multiciliated-2	FOXC16	3.62128e-195	0.604266	0.712	0.481	2.73407e-192			SCMF	MEIS1	5.36473e-35	0.188774	0.641	0.489	4.05037e-32
		Basal	chr21:41932380-41933940	1.70348e-06	0.000973686	1.78176			Multiciliated-2	FOXA15	1.42715e-191	0.631456	0.719	0.483	1.0775e-188			SCMF	PGR	2.77062e-26	0.327969	0.614	0.492	2.09182e-23
		Basal	chr6:12472355-12473016	1.71195e-06	0.000975168	2.13751			Multiciliated-2	RFX51	4.61995e-177	0.584222	0.694	0.479	3.48806e-174			SCMF	ZNF331	2.37152e-25	0.281647	0.624	0.495	1.7905e-22
		Basal	chr7:20352660-20353270	1.71195e-06	0.000975168	2.13751			Multiciliated-2	TP536	8.14528e-172	0.632581	0.701	0.476	6.14968e-169			SCMF	FOXP2	1.37349e-24	0.326483	0.63	0.493	1.03698e-21
		Basal	chr15:59169883-59170566	1.71195e-06	0.000975168	2.13751			Multiciliated-2	RFX21	6.37463e-168	0.573937	0.687	0.479	4.81284e-165			SCMF	ZNF263	1.76211e-23	0.266116	0.618	0.492	1.33039e-20
		Basal	chr16:66650372-66651238	1.71195e-06	0.000975168	2.13751			Multiciliated-2	RFX32	1.52595e-166	0.556562	0.684	0.48	1.15209e-163			SCMF	MEIS2	4.41043e-20	0.268743	0.601	0.492	3.32987e-17
		Basal	chr7:158001120-158001914	1.74916e-06	0.000990418	2.29195			Multiciliated-2	RFX42	8.72697e-165	0.592401	0.695	0.479	6.58886e-162			SCMF	RREB1	1.44524e-19	0.236322	0.601	0.492	1.09116e-16
		Basal	chr8:11889237-11889564	1.74916e-06	0.000990418	2.29195			Multiciliated-2	FOXE17	2.85433e-160	0.563173	0.699	0.482	2.15502e-157			SCMF	GLI2	3.00905e-19	0.284243	0.624	0.495	2.27183e-16
		Basal	chr10:11880796-11880999	1.74916e-06	0.000990418	2.29195			Multiciliated-2	FOXI15	3.68927e-157	0.56277	0.697	0.484	2.7854e-154			SCMF	NFIB	2.19646e-18	0.236147	0.58	0.49	1.65832e-15
		Basal	chr10:51308022-51308503	1.74916e-06	0.000990418	2.29195			Multiciliated-2	FOXL15	3.68927e-157	0.56277	0.697	0.484	2.7854e-154			SCMF	FOXN3	6.56411e-18	0.247915	0.603	0.494	4.9559e-15
		Basal	chr12:116712257-116712984	1.74916e-06	0.000990418	2.29195			Multiciliated-2	FOXO45	3.68927e-157	0.56277	0.697	0.484	2.7854e-154			SCMF	ZNF75D	2.04584e-17	0.261126	0.61	0.494	1.54461e-14
		Basal	chr17:79227925-79228799	1.74916e-06	0.000990418	2.29195			Multiciliated-2	FOXO65	3.68927e-157	0.56277	0.697	0.484	2.7854e-154			SCMF	CREB1	5.72712e-17	0.223061	0.588	0.491	4.32398e-14
		Basal	chr20:24746094-24746645	1.74916e-06	0.000990418	2.29195			Multiciliated-2	FOXP35	3.68927e-157	0.56277	0.697	0.484	2.7854e-154			SCMF	LEF1	3.43652e-16	0.254879	0.594	0.491	2.59457e-13
		Basal	chr2:168244373-168244599	1.78235e-06	0.000998992	2.60901			Multiciliated-2	FOXP45	3.68927e-157	0.56277	0.697	0.484	2.7854e-154			SCMF	GLI3	4.28823e-16	0.276608	0.612	0.496	3.23761e-13
		Basal	chr3:29447995-29448225	1.78235e-06	0.000998992	2.60901			Multiciliated-2	FOXA35	3.68927e-157	0.56277	0.697	0.484	2.7854e-154			SCMF	RUNX1	1.77242e-15	0.229536	0.571	0.491	1.33818e-12
		Basal	chr4:83364280-83364609	1.78235e-06	0.000998992	2.60901			Multiciliated-2	FOXD15	3.68927e-157	0.56277	0.697	0.484	2.7854e-154			SCMF	RUNX2	3.28581e-14	0.228772	0.569	0.488	2.48079e-11
		Basal	chr4:99413118-99413478	1.78235e-06	0.000998992	2.60901			Multiciliated-2	FOXK15	3.68927e-157	0.56277	0.697	0.484	2.7854e-154			SCMF	TCF7L1	4.92977e-14	0.207008	0.583	0.492	3.72198e-11
		Basal	chr6:6600823-6601170	1.78235e-06	0.000998992	2.60901			Multiciliated-2	FOXK25	3.68927e-157	0.56277	0.697	0.484	2.7854e-154			SCMF	JDP2	6.38431e-14	0.230929	0.58	0.486	4.82015e-11
		Basal	chr6:42325892-42326464	1.78235e-06	0.000998992	2.60901			Multiciliated-2	FOXP15	3.68927e-157	0.56277	0.697	0.484	2.7854e-154			SCMF	JUN	1.43569e-13	0.213335	0.571	0.483	1.08394e-10
		Basal	chr6:158121939-158122808	1.78235e-06	0.000998992	2.60901			Multiciliated-2	FOXS15	2.50869e-154	0.563192	0.696	0.484	1.89406e-151			SCMF	RORA	5.9775e-13	0.199365	0.576	0.492	4.51301e-10
		Basal	chr8:61652803-61653143	1.78235e-06	0.000998992	2.60901			Multiciliated-2	FOXA25	2.50869e-154	0.563192	0.696	0.484	1.89406e-151			SCMF	TCF7L2	6.50695e-13	0.219808	0.582	0.49	4.91275e-10
		Basal	chr9:134221958-134222239	1.78235e-06	0.000998992	2.60901			Multiciliated-2	FOXD35	3.11889e-154	0.527738	0.694	0.484	2.35476e-151			SCMF	TEAD1	1.78754e-12	0.203537	0.565	0.481	1.34959e-09
		Basal	chr13:27634190-27634588	1.78235e-06	0.000998992	2.60901			Multiciliated-2	RFX12	6.61069e-154	0.546499	0.686	0.48	4.99107e-151			SCMF	STAT3	2.63921e-12	0.216677	0.577	0.493	1.9926e-09
		Basal	chr16:17070794-17071306	1.78235e-06	0.000998992	2.60901			Multiciliated-2	FOXO34	6.12561e-140	0.529055	0.685	0.484	4.62483e-137			SCMF	NFYC	4.48748e-12	0.207963	0.568	0.498	3.38805e-09
		Basal	chr20:25478669-25478922	1.78235e-06	0.000998992	2.60901			Multiciliated-2	TP737	2.13553e-122	0.563767	0.683	0.477	1.61232e-119			SCMF	ZNF148	1.28404e-11	0.128695	0.575	0.497	9.69451e-09
		Basal	chr6:154757502-154758547	1.78917e-06	0.000999441	2.20674			Multiciliated-2	GRHL17	1.4917e-117	0.502146	0.66	0.473	1.12623e-114			SCMF	NR2C2	4.05455e-11	0.182088	0.579	0.49	3.06118e-08
		Basal	chr17:38449240-38449582	1.78917e-06	0.000999441	2.20674			Multiciliated-2	NFIB6	2.91173e-109	0.423189	0.656	0.484	2.19836e-106			SCMF	JUND	8.53978e-10	0.186876	0.559	0.492	6.44753e-07
		Basal	chr18:78349168-78349921	1.78917e-06	0.000999441	2.20674			Multiciliated-2	FOXP24	1.45929e-102	0.429169	0.658	0.488	1.10176e-99			SCMF	NR4A1	1.20856e-09	0.170643	0.561	0.492	9.12462e-07
		Basal	chr20:34578178-34579638	1.78917e-06	0.000999441	2.20674			Multiciliated-2	TP637	4.90025e-90	0.457926	0.653	0.479	3.69969e-87			SCMF	FOS	1.72359e-09	0.172324	0.562	0.483	1.30131e-06
		Basal	chr2:85954180-85955544	1.80638e-06	0.00100736	1.4429			Multiciliated-2	RFX71	2.43763e-89	0.411506	0.645	0.481	1.84041e-86			SCMF	SMAD3	1.86955e-09	0.170015	0.566	0.49	1.41151e-06
		Basal	chr8:21129879-21131196	1.85545e-06	0.00103212	1.9497			Multiciliated-2	SNAI26	3.5121e-89	0.443873	0.649	0.483	2.65164e-86			SCMF	BNC2	2.36152e-09	0.154472	0.546	0.483	1.78295e-06
		Basal	chr11:30422319-30423259	1.85545e-06	0.00103212	1.9497			Multiciliated-2	SIX27	5.85183e-88	0.39612	0.647	0.483	4.41813e-85			SCMF	ATF2	2.96496e-09	0.18051	0.571	0.491	2.23854e-06
		Basal	chr3:189304335-189305446	1.87155e-06	0.00104021	1.85448			Multiciliated-2	NFIX.15	3.54048e-79	0.381113	0.635	0.485	2.67307e-76			SCMF	FOSL2	4.87062e-09	0.156283	0.547	0.482	3.67732e-06
		Basal	chr1:202222098-202222553	1.88098e-06	0.0010437	2.0315			Multiciliated-2	FIGLA8	2.06947e-78	0.30778	0.671	0.51	1.56245e-75			SCMF	PKNOX2	9.88509e-09	0.145236	0.556	0.489	7.46324e-06
		Basal	chr4:68368402-68369740	1.88098e-06	0.0010437	2.0315			Multiciliated-2	ZEB18	2.06947e-78	0.30778	0.671	0.51	1.56245e-75			SCMF	BCL6	1.223e-08	0.163134	0.562	0.493	9.23363e-06
		Basal	chr16:68644450-68646203	1.908e-06	0.00105693	1.457			Multiciliated-2	TFCP25	1.94778e-77	0.37181	0.62	0.477	1.47057e-74			SCMF	BACH1	2.22439e-08	0.16684	0.564	0.483	1.67942e-05
		Basal	chr7:29563025-29565283	1.95706e-06	0.0010832	1.46442			Multiciliated-2	GRHL27	5.63287e-75	0.375605	0.63	0.48	4.25282e-72			SCMF	EGR1	3.78793e-08	0.142916	0.566	0.495	2.85989e-05
		Basal	chr5:170253835-170254374	2.00879e-06	0.00110356	2.4194			Multiciliated-2	NFIC.15	2.46678e-68	0.340257	0.625	0.485	1.86242e-65			SCMF	BACH2	6.44701e-08	0.147294	0.55	0.484	4.86749e-05
		Basal	chr9:673636-674024	2.00879e-06	0.00110356	2.4194			Multiciliated-2	FOXG14	5.54993e-64	0.357082	0.634	0.488	4.1902e-61			SCMF	CLOCK	1.19598e-06	0.125962	0.547	0.488	0.000902966
		Basal	chr9:35338350-35338828	2.00879e-06	0.00110356	2.4194			Multiciliated-2	SNAI37	9.66145e-62	0.379266	0.632	0.493	7.2944e-59			SCMF	NRF1	1.34673e-06	0.115111	0.554	0.498	0.00101678
		Basal	chr10:34217331-34217746	2.00879e-06	0.00110356	2.4194			Multiciliated-2	NFIC::TLX16	4.88498e-55	0.283872	0.605	0.487	3.68816e-52			SCMF	SREBF2	7.10057e-06	0.155482	0.568	0.49	0.00536093
		Basal	chr10:113788560-113789004	2.00879e-06	0.00110356	2.4194			Multiciliated-2	FOXF25	5.10536e-55	0.340997	0.625	0.487	3.85454e-52			SCMF	SMAD5	8.6775e-06	0.122589	0.526	0.488	0.00655152
		Basal	chr11:61378150-61379035	2.00879e-06	0.00110356	2.4194			Multiciliated-2	SIX17	1.02077e-52	0.356832	0.628	0.483	7.70681e-50			SCMF	NR2C1	8.79501e-06	0.107574	0.546	0.49	0.00664023
		Basal	chr18:74141616-74141978	2.00879e-06	0.00110356	2.4194			Multiciliated-2	KLF22	5.19398e-52	0.207431	0.604	0.489	3.92145e-49			SCMF	PPARD	9.50179e-06	0.11606	0.551	0.491	0.00717385
		Basal	chr20:46139900-46140212	2.00879e-06	0.00110356	2.4194			Multiciliated-2	TEAD34	1.08071e-49	0.264903	0.584	0.472	8.15936e-47			SCMF	PBX1	3.18966e-05	0.114595	0.531	0.493	0.024082
		Basal	chr2:215106721-215107998	2.03443e-06	0.0011158	1.82652			Multiciliated-2	TEAD44	1.08071e-49	0.264903	0.584	0.472	8.15936e-47			SCMF	THRB	5.41238e-05	0.118014	0.552	0.49	0.0408634
		Basal	chr8:48869943-48871134	2.03443e-06	0.0011158	1.82652			Multiciliated-2	FOXN35	4.0544e-48	0.306792	0.617	0.49	3.06107e-45			SCMF	GLIS3	6.36085e-05	0.13602	0.558	0.496	0.0480244
		Basal	chr14:105118622-105120359	2.04818e-06	0.00112149	1.69928			Multiciliated-2	MYOD15	3.47067e-45	0.286573	0.6	0.484	2.62036e-42			SCMF	ATF6	7.25936e-05	0.119865	0.535	0.487	0.0548081
		Basal	chr16:2835497-2836607	2.04818e-06	0.00112149	1.69928			Multiciliated-2	TCF38	3.66234e-43	0.294136	0.624	0.499	2.76507e-40			SCMF	RFX3	7.7849e-05	0.12303	0.537	0.486	0.058776
		Basal	chr11:73227366-73228249	2.09874e-06	0.00114728	1.91373			Multiciliated-2	SNAI18	3.66234e-43	0.294136	0.624	0.499	2.76507e-40			SCMF	FOXO3	7.9335e-05	0.146666	0.556	0.491	0.0598979
		Basal	chr18:48049826-48051102	2.09874e-06	0.00114728	1.91373			Multiciliated-2	TCF128	3.66234e-43	0.294136	0.624	0.499	2.76507e-40			SCMF	KLF9	9.2262e-05	0.11195	0.533	0.494	0.0696578
		Basal	chr2:177169729-177170926	2.11169e-06	0.00114875	1.68148			Multiciliated-2	KLF154	2.17218e-38	0.142444	0.583	0.489	1.63999e-35			SCMF	FOXK1	0.000130444	0.139636	0.556	0.491	0.0984856
		Basal	chr1:159261581-159262106	2.117e-06	0.00114875	2.65098			Multiciliated-2	KLF33	2.63297e-38	0.203378	0.592	0.486	1.98789e-35			SCMF	FOXK2	0.000130444	0.139636	0.556	0.491	0.0984856
		Basal	chr2:34524127-34524689	2.117e-06	0.00114875	2.65098			Multiciliated-2	ELF52	8.21578e-37	0.236798	0.582	0.463	6.20292e-34			SCMF	FOXP1	0.000130444	0.139636	0.556	0.491	0.0984856
		Basal	chr10:112810806-112811198	2.117e-06	0.00114875	2.65098			Multiciliated-2	SCRT26	2.54573e-36	0.257424	0.591	0.488	1.92203e-33			SCMF	MEF2A	0.000134524	0.135383	0.539	0.494	0.101566
		Basal	chr11:3370246-3370800	2.117e-06	0.00114875	2.65098			Multiciliated-2	HNF1A3	4.69134e-36	0.25024	0.583	0.48	3.54196e-33			SCMF	RFX7	0.000288764	0.12393	0.54	0.487	0.218016
		Basal	chr11:16876061-16876363	2.117e-06	0.00114875	2.65098			Multiciliated-2	ZNF4601	1.07304e-35	0.178652	0.596	0.493	8.10142e-33			SCMF	MEF2C	0.000470675	0.129032	0.55	0.494	0.355359
		Basal	chr11:79113410-79113755	2.117e-06	0.00114875	2.65098			Multiciliated-2	KLF62	5.76602e-35	0.207618	0.584	0.486	4.35335e-32			SCMF	RFX2	0.00096729	0.117904	0.531	0.486	0.730304
		Basal	chr15:39530776-39531251	2.117e-06	0.00114875	2.65098			Multiciliated-2	RUNX25	5.84592e-35	0.222624	0.577	0.485	4.41367e-32			SCMF	ZNF652	0.00169187	0.117966	0.536	0.491	1
		Basal	chrX:95382750-95383113	2.117e-06	0.00114875	2.65098			Multiciliated-2	HNF1B3	9.4468e-33	0.240151	0.577	0.478	7.13233e-30			ASMC	NFIA	8.44981e-35	0.315061	0.644	0.488	6.37961e-32
		Basal	chr2:35783234-35784069	2.13199e-06	0.00115124	2.08162			Multiciliated-2	CTCF2	3.28252e-32	0.226486	0.586	0.49	2.47831e-29			ASMC	NFIX	8.44981e-35	0.315061	0.644	0.488	6.37961e-32
		Basal	chr2:127422929-127423765	2.13199e-06	0.00115124	2.08162			Multiciliated-2	KLF42	5.55722e-30	0.148141	0.581	0.494	4.1957e-27			ASMC	NFATC3	1.01793e-33	0.258709	0.632	0.488	7.68538e-31
		Basal	chr5:75463571-75464427	2.13199e-06	0.00115124	2.08162			Multiciliated-2	KLF72	9.8899e-30	0.139172	0.574	0.488	7.46687e-27			ASMC	NFIC	2.92612e-26	0.312692	0.632	0.492	2.20922e-23
		Basal	chr12:68378708-68379508	2.13199e-06	0.00115124	2.08162			Multiciliated-2	ASCL1.18	1.7833e-28	0.246129	0.602	0.495	1.34639e-25			ASMC	SMAD2	2.93611e-25	0.252856	0.628	0.491	2.21677e-22
		Basal	chr14:65047147-65048227	2.13199e-06	0.00115124	2.08162			Multiciliated-2	ZNF3842	7.59228e-26	0.198458	0.579	0.496	5.73217e-23			ASMC	MEF2A	1.81491e-15	0.233006	0.598	0.494	1.37026e-12
		Basal	chr17:18718613-18719492	2.13199e-06	0.00115124	2.08162			Multiciliated-2	ARNT::HIF1A5	1.0099e-25	0.167558	0.581	0.492	7.62478e-23			ASMC	RBPJ	1.56944e-14	0.163613	0.589	0.489	1.18493e-11
		Basal	chr13:113001231-113002459	2.21103e-06	0.00118891	1.64865			Multiciliated-2	SOX45	1.53139e-25	0.21771	0.581	0.491	1.1562e-22			ASMC	MEF2C	1.59833e-14	0.234075	0.579	0.494	1.20674e-11
		Basal	chr3:52053497-52053890	2.21249e-06	0.00118891	1.9874			Multiciliated-2	ZIM34	7.47022e-25	0.20449	0.582	0.488	5.64002e-22			ASMC	NR3C1	2.21644e-14	0.232737	0.58	0.488	1.67341e-11
		Basal	chr3:150733375-150734734	2.21249e-06	0.00118891	1.9874			Multiciliated-2	SP21	8.45368e-23	0.12886	0.579	0.496	6.38253e-20			ASMC	NFATC4	2.42729e-14	0.242992	0.587	0.492	1.8326e-11
		Basal	chr5:16492151-16493504	2.21249e-06	0.00118891	1.9874			Multiciliated-2	SOX105	9.47708e-22	0.150029	0.57	0.49	7.1552e-19			ASMC	MEF2D	6.67818e-14	0.225356	0.576	0.493	5.04202e-11
		Basal	chr15:30801275-30802581	2.21249e-06	0.00118891	1.9874			Multiciliated-2	ELF42	1.26198e-21	0.183054	0.567	0.476	9.52796e-19			ASMC	NRF1	1.18311e-13	0.165033	0.596	0.498	8.93251e-11
		Basal	chr17:19748061-19748762	2.21249e-06	0.00118891	1.9874			Multiciliated-2	ZNF1351	3.29127e-20	0.169572	0.567	0.484	2.48491e-17			ASMC	MEIS2	2.14919e-13	0.214883	0.569	0.492	1.62264e-10
		Basal	chr14:103867247-103868836	2.23564e-06	0.00119941	1.52481			Multiciliated-2	TEAD24	7.35933e-20	0.160746	0.547	0.48	5.55629e-17			ASMC	NR3C2	2.8643e-13	0.22581	0.571	0.488	2.16254e-10
		Basal	chr21:31557501-31559934	2.23748e-06	0.00119943	1.3374			Multiciliated-2	ZNF2132	2.83922e-19	0.117585	0.559	0.489	2.14361e-16			ASMC	BACH2	5.0692e-13	0.18955	0.572	0.483	3.82725e-10
		Basal	chr6:158781192-158782257	2.24719e-06	0.00120366	1.63347			Multiciliated-2	IRF11	8.91246e-19	0.126461	0.561	0.481	6.72891e-16			ASMC	JUN	7.1477e-13	0.222567	0.561	0.483	5.39652e-10
		Basal	chr1:6489925-6491327	2.26125e-06	0.00120924	1.53487			Multiciliated-2	KLF102	1.24806e-18	0.116334	0.571	0.496	9.42288e-16			ASMC	BNC2	2.24352e-10	0.178642	0.564	0.483	1.69385e-07
		Basal	chr5:124401258-124402598	2.26125e-06	0.00120924	1.53487			Multiciliated-2	IRF91	3.62013e-18	0.176053	0.564	0.486	2.73319e-15			ASMC	FOSL2	2.62039e-10	0.177669	0.56	0.482	1.9784e-07
		Basal	chr9:101485882-101487610	2.2988e-06	0.00122834	1.37604			Multiciliated-2	SRY3	3.6574e-18	0.167217	0.566	0.493	2.76134e-15			ASMC	MZF1	9.95912e-10	0.182086	0.573	0.494	7.51913e-07
		Basal	chr12:109580961-109582963	2.30943e-06	0.00123101	1.57968			Multiciliated-2	SCRT16	3.73309e-18	0.162427	0.559	0.49	2.81849e-15			ASMC	BACH1	3.45008e-09	0.178399	0.546	0.483	2.60481e-06
		Basal	chr1:29249189-29249596	2.32141e-06	0.00123101	2.30416			Multiciliated-2	TCF47	7.44739e-18	0.183708	0.577	0.503	5.62278e-15			ASMC	CREB1	1.5006e-08	0.142972	0.546	0.492	1.13296e-05
		Basal	chr3:31968841-31969450	2.32141e-06	0.00123101	2.30416			Multiciliated-2	TEAD14	1.01014e-17	0.163755	0.551	0.478	7.62654e-15			ASMC	NFYC	1.80111e-08	0.14462	0.564	0.498	1.35984e-05
		Basal	chr3:51074709-51075748	2.32141e-06	0.00123101	2.30416			Multiciliated-2	SP91	3.43544e-17	0.110374	0.56	0.493	2.59376e-14			ASMC	FOS	1.82073e-08	0.159909	0.55	0.483	1.37465e-05
		Basal	chr4:33149384-33149943	2.32141e-06	0.00123101	2.30416			Multiciliated-2	PATZ12	3.74765e-17	0.120413	0.581	0.497	2.82947e-14			ASMC	NFIB	3.46632e-08	0.139732	0.553	0.49	2.61707e-05
		Basal	chr9:760000-760631	2.32141e-06	0.00123101	2.30416			Multiciliated-2	KLF112	4.08105e-17	0.118852	0.565	0.492	3.08119e-14			ASMC	EGR1	4.53175e-08	0.105431	0.556	0.495	3.42147e-05
		Basal	chr19:31254030-31254526	2.32141e-06	0.00123101	2.30416			Multiciliated-2	CTCF.13	9.23565e-17	0.146119	0.565	0.491	6.97292e-14			ASMC	SP1	4.85784e-08	0.103931	0.569	0.498	3.66767e-05
		Basal	chr4:175128179-175129111	2.32605e-06	0.00123101	2.1414			Multiciliated-2	TBX42	1.24641e-16	0.171993	0.56	0.486	9.41037e-14			ASMC	TEAD3	1.53663e-06	0.100785	0.515	0.476	0.00116015
		Basal	chr10:80471029-80471753	2.32605e-06	0.00123101	2.1414			Multiciliated-2	TBX52	1.24641e-16	0.171993	0.56	0.486	9.41037e-14			ASMC	PGR	3.38795e-06	0.130828	0.549	0.493	0.0025579
		Basal	chr16:56372071-56373402	2.32605e-06	0.00123101	2.1414			Multiciliated-2	TBR14	1.40094e-16	0.161915	0.556	0.486	1.05771e-13			ASMC	RFX3	9.44422e-06	0.13267	0.536	0.486	0.00713039
		Basal	chr17:13775443-13776451	2.32605e-06	0.00123101	2.1414			Multiciliated-2	RREB14	4.45527e-13	0.131179	0.553	0.49	3.36373e-10			ASMC	RFX2	0.000392277	0.119817	0.522	0.486	0.296169
		Basal	chr18:25285372-25286246	2.32605e-06	0.00123101	2.1414			Multiciliated-2	KLF92	4.46529e-13	0.108357	0.554	0.492	3.3713e-10			VSMC	RBPJ	8.95495e-92	0.283655	0.664	0.488	6.76099e-89
		Basal	chr12:101607891-101609169	2.33815e-06	0.00123643	1.88056			Multiciliated-2	MGA4	1.31815e-12	0.158579	0.555	0.486	9.95206e-10			VSMC	NFATC3	3.8774e-85	0.283126	0.66	0.486	2.92744e-82
		Basal	chr1:22042667-22043452	2.40981e-06	0.00126266	2.214			Multiciliated-2	TBX154	1.31815e-12	0.158579	0.555	0.486	9.95206e-10			VSMC	MEF2C	1.12271e-83	0.411287	0.648	0.492	8.47643e-81
		Basal	chr1:59856489-59857144	2.40981e-06	0.00126266	2.214			Multiciliated-2	TBX34	4.62332e-12	0.144463	0.548	0.487	3.49061e-09			VSMC	MEF2A	1.45055e-64	0.350741	0.628	0.492	1.09517e-61
		Basal	chr1:229268220-229268738	2.40981e-06	0.00126266	2.214			Multiciliated-2	TBX184	6.18631e-12	0.140239	0.55	0.487	4.67067e-09			VSMC	NR3C2	5.24258e-52	0.333777	0.609	0.487	3.95815e-49
		Basal	chr12:105561991-105562945	2.40981e-06	0.00126266	2.214			Multiciliated-2	POU2F34	6.99771e-12	0.145266	0.551	0.489	5.28327e-09			VSMC	MEF2D	7.62996e-50	0.32124	0.61	0.492	5.76062e-47
		Basal	chr17:55259364-55260093	2.40981e-06	0.00126266	2.214			Multiciliated-2	KLF132	8.05285e-12	0.14095	0.553	0.492	6.0799e-09			VSMC	NFATC4	1.64816e-46	0.2938	0.614	0.491	1.24436e-43
		Basal	chr19:14561720-14562279	2.40981e-06	0.00126266	2.214			Multiciliated-2	ETV2::FIGLA2	8.18906e-12	0.116698	0.544	0.491	6.18274e-09			VSMC	SMAD2	3.61454e-46	0.250615	0.623	0.49	2.72898e-43
		Basal	chr1:12386131-12386380	2.41056e-06	0.00126266	3.01198			Multiciliated-2	SOX183	2.1072e-11	0.104258	0.543	0.492	1.59093e-08			VSMC	NR3C1	4.85641e-46	0.319925	0.609	0.487	3.66659e-43
		Basal	chr5:177883283-177883544	2.41056e-06	0.00126266	3.01198			Multiciliated-2	TBX25	3.44033e-11	0.148323	0.545	0.486	2.59745e-08			VSMC	EBF1	8.71047e-42	0.271307	0.612	0.49	6.57641e-39
		Basal	chr7:7772366-7772565	2.41056e-06	0.00126266	3.01198			Multiciliated-2	FOXH14	7.0348e-11	0.15755	0.555	0.489	5.31127e-08			VSMC	NFIC	4.46625e-32	0.244971	0.6	0.492	3.37202e-29
		Basal	chr8:30704417-30704681	2.41056e-06	0.00126266	3.01198			Multiciliated-2	POU4F12	4.6195e-10	0.116727	0.542	0.49	3.48772e-07			VSMC	NFIA	2.57177e-28	0.215586	0.609	0.488	1.94169e-25
		Basal	chr16:7756958-7757183	2.41056e-06	0.00126266	3.01198			Multiciliated-2	EOMES4	7.90549e-10	0.140702	0.546	0.486	5.96864e-07			VSMC	NFIX	2.57177e-28	0.215586	0.609	0.488	1.94169e-25
		Basal	chr2:197266049-197266734	2.44393e-06	0.00127211	2.6997			Multiciliated-2	FEZF21	1.84516e-09	0.113603	0.544	0.49	1.3931e-06			VSMC	CREB1	5.24226e-26	0.208241	0.577	0.491	3.95791e-23
		Basal	chr2:232212176-232212406	2.44393e-06	0.00127211	2.6997			Multiciliated-2	ZNF244	2.72927e-09	0.105805	0.538	0.49	2.0606e-06			VSMC	NRF1	1.24587e-20	0.138634	0.585	0.498	9.40635e-18
		Basal	chr4:88756200-88756407	2.44393e-06	0.00127211	2.6997			Multiciliated-2	ZSCAN44	6.44698e-09	0.118991	0.542	0.49	4.86747e-06			VSMC	MEIS2	2.87832e-20	0.210197	0.571	0.491	2.17313e-17
		Basal	chr6:69861960-69862189	2.44393e-06	0.00127211	2.6997			Multiciliated-2	ZBED21	5.53428e-08	0.11502	0.532	0.483	4.17838e-05			VSMC	ZNF148	5.49649e-19	0.114589	0.561	0.496	4.14985e-16
		Basal	chr10:14942572-14942891	2.44393e-06	0.00127211	2.6997			Multiciliated-2	FOXO1::FLI12	6.39895e-08	0.102445	0.542	0.488	4.83121e-05			VSMC	STAT3	7.02513e-17	0.17157	0.565	0.492	5.30397e-14
		Basal	chr10:98374467-98374838	2.44393e-06	0.00127211	2.6997			Multiciliated-2	SOX85	1.48724e-07	0.113281	0.547	0.493	0.000112287			VSMC	ZNF331	1.48129e-16	0.16444	0.571	0.495	1.11837e-13
		Basal	chr12:11807462-11807739	2.44393e-06	0.00127211	2.6997			Multiciliated-2	PRDM42	1.74573e-07	0.100498	0.538	0.489	0.000131803			VSMC	SP1	5.02176e-16	0.103926	0.559	0.497	3.79143e-13
		Basal	chr19:40302302-40302952	2.44393e-06	0.00127211	2.6997			Multiciliated-2	ZSCAN165	1.85928e-07	0.126435	0.541	0.49	0.000140376			VSMC	NR4A1	8.08397e-16	0.161845	0.566	0.492	6.1034e-13
		Basal	chr10:11830539-11832259	2.46608e-06	0.00128263	1.75325			Multiciliated-2	TEF4	2.07595e-07	0.117337	0.535	0.483	0.000156735			VSMC	NFIB	3.97199e-15	0.168694	0.565	0.489	2.99885e-12
		Basal	chr8:143738587-143740774	2.53464e-06	0.00131548	1.31896			Multiciliated-2	ZBTB322	3.66136e-07	0.102295	0.532	0.49	0.000276433			VSMC	NFYC	5.16415e-14	0.153452	0.557	0.497	3.89893e-11
		Basal	chr8:65510548-65511240	2.54903e-06	0.00131548	1.94715			Multiciliated-2	STAT1::STAT22	1.13566e-06	0.111659	0.544	0.481	0.00085742			VSMC	TEAD1	1.40423e-13	0.179361	0.565	0.48	1.0602e-10
		Basal	chr11:129642919-129643869	2.54903e-06	0.00131548	1.94715			Multiciliated-2	CTCF.23	3.18122e-06	0.108544	0.544	0.493	0.00240182			VSMC	RFX3	5.92217e-13	0.14192	0.543	0.486	4.47124e-10
		Basal	chr10:48251137-48252218	2.57025e-06	0.00131548	1.84988			Multiciliated-2	NFIL34	1.60679e-05	0.112669	0.535	0.485	0.0121312			VSMC	ZNF75D	1.16127e-12	0.152255	0.557	0.493	8.76762e-10
		Basal	chr10:123889977-123891901	2.57025e-06	0.00131548	1.84988			Multiciliated-2	HLF4	3.18381e-05	0.10551	0.533	0.485	0.0240378			VSMC	PGR	1.19092e-12	0.174358	0.561	0.492	8.99144e-10
		Basal	chr2:237895438-237896560	2.57701e-06	0.00131548	2.03135			Multiciliated-2	IRF52	6.36001e-05	0.104064	0.53	0.489	0.048018			VSMC	ATF2	1.23287e-12	0.145491	0.561	0.491	9.30817e-10
		Basal	chr6:49667934-49668929	2.57701e-06	0.00131548	2.03135			Multiciliated-2	DBP4	0.000598242	0.102574	0.53	0.483	0.451673			VSMC	RFX2	4.5693e-11	0.134803	0.551	0.485	3.44982e-08
		Basal	chr7:91565565-91566264	2.57701e-06	0.00131548	2.03135			Multicil-AwSec	FOXD28	2.15321e-45	1.15032	0.87	0.487	1.62567e-42			VSMC	MXI1	4.91864e-11	0.13514	0.553	0.489	3.71357e-08
		Basal	chr7:113370980-113371897	2.57701e-06	0.00131548	2.03135			Multicil-AwSec	FOXC27	2.99878e-42	1.15685	0.865	0.488	2.26408e-39			VSMC	TEAD3	2.44432e-10	0.175329	0.548	0.475	1.84546e-07
		Basal	chr9:69385251-69386043	2.57701e-06	0.00131548	2.03135			Multicil-AwSec	FOXE18	2.38819e-34	0.945776	0.845	0.489	1.80308e-31			VSMC	JUN	4.19076e-10	0.13468	0.547	0.483	3.16403e-07
		Basal	chr10:11880287-11880777	2.57701e-06	0.00131548	2.03135			Multicil-AwSec	FOXA16	6.81079e-34	0.990929	0.829	0.491	5.14215e-31			VSMC	SMAD3	5.28291e-10	0.139777	0.54	0.49	3.9886e-07
		Basal	chr10:24488284-24489008	2.57701e-06	0.00131548	2.03135			Multicil-AwSec	FOXB17	5.98825e-30	0.915911	0.819	0.489	4.52113e-27			VSMC	TCF7L1	3.06503e-08	0.100191	0.537	0.492	2.3141e-05
		Basal	chr15:96170875-96172140	2.57701e-06	0.00131548	2.03135			Multicil-AwSec	GRHL18	6.75102e-30	1.00089	0.756	0.479	5.09702e-27			VSMC	FOSL2	3.85032e-08	0.127075	0.541	0.481	2.90699e-05
		Basal	chr1:222599872-222600680	2.57874e-06	0.00131548	2.44152			Multicil-AwSec	FOXS16	2.04448e-29	0.906563	0.808	0.491	1.54358e-26			VSMC	BNC2	9.18977e-08	0.119679	0.537	0.483	6.93828e-05
		Basal	chr2:25719181-25719807	2.57874e-06	0.00131548	2.44152			Multicil-AwSec	FOXA26	2.04448e-29	0.906563	0.808	0.491	1.54358e-26			VSMC	PPARG	2.43728e-07	0.110674	0.542	0.492	0.000184015
		Basal	chr2:121479883-121480745	2.57874e-06	0.00131548	2.44152			Multicil-AwSec	FOXI16	4.31957e-29	0.895989	0.808	0.491	3.26128e-26			VSMC	BACH1	4.42926e-07	0.123645	0.535	0.482	0.000334409
		Basal	chr9:129278398-129278707	2.57874e-06	0.00131548	2.44152			Multicil-AwSec	FOXL16	4.31957e-29	0.895989	0.808	0.491	3.26128e-26			VSMC	BACH2	4.62861e-07	0.126042	0.536	0.483	0.00034946
		Basal	chr10:44752568-44753357	2.57874e-06	0.00131548	2.44152			Multicil-AwSec	FOXO46	4.31957e-29	0.895989	0.808	0.491	3.26128e-26			VSMC	ZNF708	6.66134e-07	0.109523	0.537	0.495	0.000502931
		Basal	chr13:26541650-26542267	2.57874e-06	0.00131548	2.44152			Multicil-AwSec	FOXO66	4.31957e-29	0.895989	0.808	0.491	3.26128e-26			VSMC	CREM	1.44051e-06	0.115297	0.534	0.487	0.00108759
		Basal	chr14:51488580-51488987	2.57874e-06	0.00131548	2.44152			Multicil-AwSec	FOXP36	4.31957e-29	0.895989	0.808	0.491	3.26128e-26			VSMC	GLIS3	3.17825e-06	0.118721	0.547	0.496	0.00239958
		Basal	chr15:45069419-45070143	2.57874e-06	0.00131548	2.44152			Multicil-AwSec	FOXP46	4.31957e-29	0.895989	0.808	0.491	3.26128e-26			VSMC	JUND	4.04254e-06	0.118519	0.541	0.492	0.00305212
		Basal	chr17:72716037-72716561	2.57874e-06	0.00131548	2.44152			Multicil-AwSec	FOXA36	4.31957e-29	0.895989	0.808	0.491	3.26128e-26			VSMC	FOS	5.65211e-06	0.119705	0.53	0.483	0.00426734
		Basal	chr18:22813815-22814313	2.57874e-06	0.00131548	2.44152			Multicil-AwSec	FOXD16	4.31957e-29	0.895989	0.808	0.491	3.26128e-26			VSMC	GLI3	1.44473e-05	0.10017	0.529	0.496	0.0109077
		Basal	chr20:41475517-41476742	2.57874e-06	0.00131548	2.44152			Multicil-AwSec	FOXK16	4.31957e-29	0.895989	0.808	0.491	3.26128e-26			Pericyte	NR3C2	1.0095e-147	0.629927	0.694	0.485	7.6217e-145
		Basal	chr7:116498906-116500949	2.62332e-06	0.00133617	1.23847			Multicil-AwSec	FOXK26	4.31957e-29	0.895989	0.808	0.491	3.26128e-26			Pericyte	NR3C1	3.17305e-147	0.611132	0.691	0.486	2.39565e-144
		Basal	chrX:22134720-22136639	2.69564e-06	0.00137195	1.71164			Multicil-AwSec	FOXP16	4.31957e-29	0.895989	0.808	0.491	3.26128e-26			Pericyte	RBPJ	2.39216e-139	0.350881	0.701	0.486	1.80608e-136
		Basal	chr5:81881567-81881857	2.71566e-06	0.00137686	2.75698			Multicil-AwSec	GRHL28	1.84602e-28	0.892577	0.803	0.485	1.39375e-25			Pericyte	EBF1	1.42462e-86	0.373284	0.656	0.489	1.07559e-83
		Basal	chr6:36042592-36042939	2.71566e-06	0.00137686	2.75698			Multicil-AwSec	FOXO35	1.77228e-26	0.839819	0.782	0.491	1.33807e-23			Pericyte	MEF2C	3.83527e-73	0.378746	0.622	0.492	2.89563e-70
		Basal	chr11:13268864-13269326	2.71566e-06	0.00137686	2.75698			Multicil-AwSec	FOXC17	2.95979e-26	0.83269	0.803	0.488	2.23464e-23			Pericyte	NFATC3	8.11547e-68	0.221861	0.62	0.486	6.12718e-65
		Basal	chr18:55013531-55013740	2.71566e-06	0.00137686	2.75698			Multicil-AwSec	NFIB7	4.11873e-22	0.758375	0.788	0.49	3.10964e-19			Pericyte	MEF2A	4.24459e-58	0.333712	0.605	0.492	3.20467e-55
		Basal	chr22:30841132-30841644	2.71566e-06	0.00137686	2.75698			Multicil-AwSec	TP537	5.03824e-22	0.802402	0.767	0.483	3.80387e-19			Pericyte	FOXP2	1.24891e-49	0.306281	0.621	0.491	9.42929e-47
		Basal	chr1:15400501-15400960	2.79045e-06	0.00139916	2.9085			Multicil-AwSec	FOXD36	9.62233e-22	0.687626	0.793	0.492	7.26486e-19			Pericyte	SP1	1.5996e-44	0.164202	0.605	0.496	1.2077e-41
		Basal	chr2:172261258-172261564	2.79045e-06	0.00139916	2.9085			Multicil-AwSec	FOXP25	1.06445e-20	0.727571	0.777	0.493	8.03663e-18			Pericyte	ETS1	5.55811e-41	0.302344	0.585	0.477	4.19637e-38
		Basal	chr3:183965938-183966788	2.79045e-06	0.00139916	2.9085			Multicil-AwSec	FIGLA9	4.20092e-20	0.572349	0.793	0.515	3.17169e-17			Pericyte	MEF2D	9.25966e-40	0.284872	0.589	0.492	6.99104e-37
		Basal	chr4:10003420-10003619	2.79045e-06	0.00139916	2.9085			Multicil-AwSec	ZEB19	4.20092e-20	0.572349	0.793	0.515	3.17169e-17			Pericyte	NR4A1	2.1064e-34	0.239487	0.588	0.491	1.59033e-31
		Basal	chr4:168843712-168843911	2.79045e-06	0.00139916	2.9085			Multicil-AwSec	ELF53	7.47887e-19	0.703867	0.762	0.467	5.64654e-16			Pericyte	NFATC4	1.01739e-30	0.237142	0.591	0.491	7.68128e-28
		Basal	chr5:14660266-14660467	2.79045e-06	0.00139916	2.9085			Multicil-AwSec	TP738	1.76415e-18	0.752952	0.725	0.484	1.33193e-15			Pericyte	ETV1	1.72165e-28	0.189986	0.568	0.473	1.29985e-25
		Basal	chr5:143890158-143890616	2.79045e-06	0.00139916	2.9085			Multicil-AwSec	FOXG15	2.19648e-18	0.647251	0.767	0.493	1.65834e-15			Pericyte	MEIS1	7.02224e-28	0.121509	0.591	0.488	5.30179e-25
		Basal	chr10:75683329-75683528	2.79045e-06	0.00139916	2.9085			Multicil-AwSec	NFIX.16	5.17061e-18	0.701166	0.736	0.49	3.90381e-15			Pericyte	FOXN3	3.8105e-27	0.219671	0.59	0.493	2.87693e-24
		Basal	chr12:50274242-50274544	2.79045e-06	0.00139916	2.9085			Multicil-AwSec	TFCP26	1.01196e-17	0.670929	0.725	0.482	7.64027e-15			Pericyte	NR2C2	1.51406e-26	0.158446	0.568	0.489	1.14312e-23
		Basal	chr15:42163943-42164261	2.79045e-06	0.00139916	2.9085			Multicil-AwSec	NFIC.16	1.12055e-17	0.618369	0.725	0.49	8.46018e-15			Pericyte	ZNF148	1.69514e-26	0.138424	0.588	0.496	1.27983e-23
		Basal	chr19:6039076-6039359	2.79045e-06	0.00139916	2.9085			Multicil-AwSec	SNAI27	1.29533e-16	0.654136	0.777	0.488	9.77977e-14			Pericyte	FLI1	6.00327e-26	0.220796	0.559	0.479	4.53247e-23
		Basal	chr22:31243451-31243683	2.79045e-06	0.00139916	2.9085			Multicil-AwSec	TP638	6.06662e-16	0.659962	0.72	0.484	4.5803e-13			Pericyte	CREB1	4.70776e-25	0.209754	0.567	0.491	3.55436e-22
		Basal	chr9:37921598-37922663	2.79124e-06	0.00139916	1.69262			Multicil-AwSec	NFIC::TLX17	1.80582e-15	0.550632	0.731	0.491	1.36339e-12			Pericyte	TCF7L2	4.9679e-25	0.246942	0.588	0.489	3.75076e-22
		Basal	chr10:11757040-11758306	2.79124e-06	0.00139916	1.69262			Multicil-AwSec	KLF23	8.98873e-15	0.41549	0.731	0.493	6.78649e-12			Pericyte	VEZF1	4.74209e-23	0.155193	0.587	0.492	3.58028e-20
		Basal	chr19:38792128-38793619	2.79124e-06	0.00139916	1.69262			Multicil-AwSec	SIX28	9.19192e-15	0.629365	0.731	0.489	6.9399e-12			Pericyte	LEF1	1.19672e-22	0.217267	0.577	0.49	9.03521e-20
		Basal	chr2:241737312-241737523	2.86155e-06	0.0014258	2.82536			Multicil-AwSec	FOXF26	2.50702e-14	0.587646	0.72	0.492	1.8928e-11			Pericyte	SP4	2.67142e-22	0.115105	0.577	0.498	2.01692e-19
		Basal	chr4:26832042-26832363	2.86155e-06	0.0014258	2.82536			Multicil-AwSec	RFX52	1.17964e-13	0.593096	0.725	0.486	8.9063e-11			Pericyte	ZNF263	5.90895e-22	0.145643	0.571	0.491	4.46126e-19
		Basal	chr4:124633173-124633535	2.86155e-06	0.0014258	2.82536			Multicil-AwSec	RFX43	3.06104e-13	0.527126	0.705	0.487	2.31109e-10			Pericyte	ZNF75D	8.11384e-22	0.168579	0.566	0.493	6.12595e-19
		Basal	chr11:128486734-128486962	2.86155e-06	0.0014258	2.82536			Multicil-AwSec	SNAI38	6.92279e-12	0.562664	0.725	0.497	5.22671e-09			Pericyte	MEIS2	9.65249e-22	0.208062	0.573	0.491	7.28763e-19
		Basal	chr17:6474675-6474874	2.86155e-06	0.0014258	2.82536			Multicil-AwSec	FOSL1::JUND5	9.87898e-12	0.508043	0.705	0.483	7.45863e-09			Pericyte	TCF7L1	3.11607e-21	0.209244	0.582	0.491	2.35264e-18
		Basal	chr18:8668358-8668703	2.86155e-06	0.0014258	2.82536			Multicil-AwSec	SIX18	1.15097e-11	0.555025	0.689	0.488	8.6898e-09			Pericyte	RFX3	7.46506e-21	0.203568	0.559	0.485	5.63612e-18
		Basal	chrX:24201199-24201494	2.86155e-06	0.0014258	2.82536			Multicil-AwSec	FOXN36	1.64808e-11	0.48366	0.71	0.494	1.2443e-08			Pericyte	ETS2	9.27061e-21	0.206994	0.546	0.476	6.99931e-18
		Basal	chrX:100358677-100359076	2.86155e-06	0.0014258	2.82536			Multicil-AwSec	FOSL15	1.90168e-11	0.560411	0.71	0.482	1.43577e-08			Pericyte	THRB	9.13917e-19	0.156211	0.562	0.489	6.90007e-16
		Basal	chr1:181159082-181161719	2.87385e-06	0.00143085	1.67466			Multicil-AwSec	FOSL25	2.8499e-11	0.555686	0.689	0.482	2.15168e-08			Pericyte	SMAD2	9.26635e-19	0.141903	0.568	0.491	6.9961e-16
		Basal	chr3:140753859-140754976	2.88451e-06	0.00143294	1.91028			Multicil-AwSec	SOX46	5.9219e-11	0.536436	0.668	0.494	4.47103e-08			Pericyte	NRF1	1.81553e-18	0.136819	0.576	0.497	1.37072e-15
		Basal	chr7:87316619-87317900	2.88451e-06	0.00143294	1.91028			Multicil-AwSec	MYOD16	6.847e-11	0.501144	0.689	0.488	5.16948e-08			Pericyte	FOXF2	1.42719e-16	0.179221	0.569	0.491	1.07753e-13
		Basal	chr17:19659259-19660682	2.88451e-06	0.00143294	1.91028			Multicil-AwSec	BATF6	8.40354e-11	0.473909	0.699	0.483	6.34467e-08			Pericyte	PPARD	3.76379e-15	0.150449	0.554	0.49	2.84166e-12
		Basal	chr21:43331964-43334013	2.90869e-06	0.00144093	1.33057			Multicil-AwSec	BATF::JUN5	8.40354e-11	0.473909	0.699	0.483	6.34467e-08			Pericyte	RREB1	3.57412e-13	0.102727	0.543	0.492	2.69846e-10
		Basal	chr1:59768747-59769509	2.91144e-06	0.00144093	2.08327			Multicil-AwSec	BATF35	8.40354e-11	0.473909	0.699	0.483	6.34467e-08			Pericyte	NR2F2	5.09066e-10	0.14779	0.549	0.49	3.84345e-07
		Basal	chr3:50539525-50540428	2.91144e-06	0.00144093	2.08327			Multicil-AwSec	BNC25	8.40354e-11	0.473909	0.699	0.483	6.34467e-08			Pericyte	GLIS3	6.84974e-10	0.119792	0.546	0.495	5.17156e-07
		Basal	chr3:193829526-193830065	2.91144e-06	0.00144093	2.08327			Multicil-AwSec	KLF34	1.09464e-10	0.381533	0.668	0.489	8.26455e-08			Pericyte	NFYC	1.7051e-09	0.125094	0.545	0.497	1.28735e-06
		Basal	chr8:70610143-70610712	2.91144e-06	0.00144093	2.08327			Multicil-AwSec	FOS::JUND5	1.19815e-10	0.535176	0.689	0.483	9.04605e-08			Pericyte	FOXO3	3.14484e-09	0.149572	0.545	0.49	2.37436e-06
		Basal	chr10:27482772-27483919	3.00125e-06	0.00148206	1.79488			Multicil-AwSec	FOSL1::JUN.15	1.45414e-10	0.530095	0.684	0.483	1.09788e-07			Pericyte	SMAD3	7.97706e-09	0.149002	0.546	0.49	6.02268e-06
		Basal	chr5:116571961-116576368	3.01827e-06	0.00148936	1.15665			Multicil-AwSec	RUNX26	1.7718e-10	0.458922	0.684	0.488	1.33771e-07			Pericyte	ELK4	1.54894e-08	0.117716	0.532	0.479	1.16945e-05
		Basal	chr2:38109076-38110161	3.0372e-06	0.00149537	1.98585			Multicil-AwSec	FOSL2::JUN5	1.99954e-10	0.541753	0.684	0.482	1.50965e-07			Pericyte	ETV5	2.19626e-08	0.121953	0.523	0.48	1.65818e-05
		Basal	chr14:51382118-51383165	3.0372e-06	0.00149537	1.98585			Multicil-AwSec	RFX33	4.91857e-10	0.474954	0.679	0.486	3.71352e-07			Pericyte	RORA	3.53984e-08	0.123163	0.544	0.492	2.67258e-05
		Basal	chr18:63253108-63254255	3.0372e-06	0.00149537	1.98585			Multicil-AwSec	JUN::JUNB5	5.78649e-10	0.516072	0.668	0.484	4.3688e-07			Pericyte	NR2F1	4.61829e-08	0.106065	0.535	0.492	3.48681e-05
		Basal	chr3:75303492-75304180	3.06972e-06	0.00149696	2.31761			Multicil-AwSec	RFX13	1.24717e-09	0.482039	0.658	0.487	9.41614e-07			Pericyte	ZBTB7A	3.27659e-07	0.106569	0.532	0.481	0.000247383
		Basal	chr6:43468894-43469628	3.06972e-06	0.00149696	2.31761			Multicil-AwSec	RFX22	1.24983e-09	0.505762	0.663	0.486	9.43625e-07			Pericyte	PPARG	8.12745e-07	0.10129	0.535	0.492	0.000613622
		Basal	chr7:37259098-37259867	3.06972e-06	0.00149696	2.31761			Multicil-AwSec	ZIM35	1.38573e-09	0.401785	0.684	0.491	1.04622e-06			Pericyte	ZNF708	1.25065e-06	0.105821	0.537	0.495	0.000944242
		Basal	chr7:94701382-94701824	3.06972e-06	0.00149696	2.31761			Multicil-AwSec	TCF39	1.90217e-09	0.431866	0.705	0.503	1.43614e-06			Pericyte	FOXK1	2.71157e-06	0.117797	0.538	0.491	0.00204723
		Basal	chr9:36143976-36144729	3.06972e-06	0.00149696	2.31761			Multicil-AwSec	SNAI19	1.90217e-09	0.431866	0.705	0.503	1.43614e-06			Pericyte	FOXK2	2.71157e-06	0.117797	0.538	0.491	0.00204723
		Basal	chr9:84447001-84447586	3.06972e-06	0.00149696	2.31761			Multicil-AwSec	TCF129	1.90217e-09	0.431866	0.705	0.503	1.43614e-06			Pericyte	FOXP1	2.71157e-06	0.117797	0.538	0.491	0.00204723
		Basal	chr13:51556628-51557061	3.06972e-06	0.00149696	2.31761			Multicil-AwSec	SCRT27	3.37873e-09	0.479034	0.668	0.491	2.55094e-06			AEC-1	SOX13	9.90046e-110	0.473116	0.672	0.493	7.47485e-107
		Basal	chr14:55888871-55889491	3.06972e-06	0.00149696	2.31761			Multicil-AwSec	KLF43	7.91302e-09	0.306064	0.668	0.497	5.97433e-06			AEC-1	ELF1	2.24293e-42	0.269146	0.608	0.478	1.69341e-39
		Basal	chr15:92058968-92059628	3.06972e-06	0.00149696	2.31761			Multicil-AwSec	2025-06-05	9.36624e-09	0.444083	0.658	0.483	7.07151e-06			AEC-1	ETS1	4.50608e-35	0.267245	0.574	0.476	3.40209e-32
		Basal	chr16:88424658-88425149	3.06972e-06	0.00149696	2.31761			Multicil-AwSec	RREB15	2.98798e-08	0.362826	0.606	0.492	2.25592e-05			AEC-1	GATA6	3.79362e-30	0.221501	0.581	0.491	2.86418e-27
		Basal	chr18:10169054-10169618	3.06972e-06	0.00149696	2.31761			Multicil-AwSec	ASCL1.19	2.99299e-08	0.410251	0.694	0.498	2.25971e-05			AEC-1	TRPS1	3.79362e-30	0.221501	0.581	0.491	2.86418e-27
		Basal	chr18:57728925-57729544	3.06972e-06	0.00149696	2.31761			Multicil-AwSec	NFIC6	3.37918e-08	0.381654	0.689	0.493	2.55128e-05			AEC-1	ERG	1.90416e-24	0.238533	0.568	0.477	1.43764e-21
		Basal	chr18:63132339-63133052	3.06972e-06	0.00149696	2.31761			Multicil-AwSec	ARNT::HIF1A6	3.42369e-08	0.340118	0.663	0.495	2.58489e-05			AEC-1	RBPJ	4.05302e-24	0.14637	0.578	0.487	3.06003e-21
		Basal	chr2:45168708-45170424	3.07824e-06	0.00149781	1.61181			Multicil-AwSec	SRY4	5.01335e-08	0.392859	0.642	0.496	3.78508e-05			AEC-1	SOX18	1.51566e-20	0.200015	0.573	0.491	1.14432e-17
		Basal	chr4:128600358-128601794	3.07824e-06	0.00149781	1.61181			Multicil-AwSec	FOS4	5.24749e-08	0.41334	0.653	0.484	3.96186e-05			AEC-1	GATA2	1.15473e-17	0.183335	0.572	0.492	8.71821e-15
		Basal	chr16:20674218-20676359	3.07824e-06	0.00149781	1.61181			Multicil-AwSec	RFX72	1.04609e-07	0.41462	0.663	0.487	7.89801e-05			AEC-1	ZBTB7A	5.0027e-17	0.149885	0.551	0.48	3.77704e-14
		Basal	chr9:134371499-134372403	3.10375e-06	0.00150912	1.56034			Multicil-AwSec	ELF32	1.13325e-07	0.386539	0.653	0.47	8.556e-05			AEC-1	IRF2	1.70253e-16	0.1506	0.557	0.49	1.28541e-13
		Basal	chr3:136994486-136996218	3.11198e-06	0.00151201	1.57232			Multicil-AwSec	BACH15	1.29445e-07	0.416349	0.668	0.483	9.77311e-05			AEC-1	NR3C1	1.86506e-13	0.146535	0.552	0.487	1.40812e-10
		Basal	chr2:160695319-160696256	3.1584e-06	0.00152897	2.14561			Multicil-AwSec	SOX106	2.61079e-07	0.319183	0.668	0.493	0.000197115			AEC-1	ELK4	2.29639e-13	0.120694	0.536	0.479	1.73377e-10
		Basal	chr7:113099164-113099801	3.1584e-06	0.00152897	2.14561			Multicil-AwSec	ELF43	2.71137e-07	0.393197	0.642	0.479	0.000204708			AEC-1	ETS2	2.57983e-12	0.145004	0.532	0.476	1.94777e-09
		Basal	chr8:95772924-95773439	3.1584e-06	0.00152897	2.14561			Multicil-AwSec	KLF73	2.7591e-07	0.257353	0.617	0.491	0.000208312			AEC-1	FLI1	4.92405e-12	0.165097	0.542	0.478	3.71766e-09
		Basal	chr10:122085167-122085825	3.1584e-06	0.00152897	2.14561			Multicil-AwSec	JDP25	3.0901e-07	0.371554	0.653	0.486	0.000233303			AEC-1	IRF3	3.27244e-11	0.102387	0.533	0.488	2.47069e-08
		Basal	chr17:44118705-44119314	3.1584e-06	0.00152897	2.14561			Multicil-AwSec	JUND.15	4.7413e-07	0.415241	0.622	0.483	0.000357968			AEC-1	NR3C2	3.43645e-10	0.124164	0.548	0.487	2.59452e-07
		Basal	chr1:118485506-118486078	3.2404e-06	0.00156071	2.2219			Multicil-AwSec	STAT1::STAT23	4.75951e-07	0.325649	0.632	0.484	0.000359343			AEC-1	STAT3	4.25424e-08	0.126734	0.551	0.492	3.21195e-05
		Basal	chr2:43010811-43011305	3.2404e-06	0.00156071	2.2219			Multicil-AwSec	FOSL1::JUNB5	5.15513e-07	0.392728	0.627	0.483	0.000389213			AEC-1	STAT1	6.53796e-08	0.129672	0.547	0.492	4.93616e-05
		Basal	chr6:70059066-70059585	3.2404e-06	0.00156071	2.2219			Multicil-AwSec	FOSL2::JUNB5	7.58587e-07	0.398212	0.622	0.484	0.000572733			AEC-1	ELK3	1.20799e-07	0.105478	0.52	0.478	9.12029e-05
		Basal	chr6:82396780-82397962	3.2404e-06	0.00156071	2.2219			Multicil-AwSec	FOSB::JUNB.15	7.70104e-07	0.37901	0.622	0.485	0.000581429			CAP1	SOX13	4.25847e-129	0.548336	0.697	0.483	3.21514e-126
		Basal	chr9:104854279-104855089	3.2404e-06	0.00156071	2.2219			Multicil-AwSec	EHF2	8.06888e-07	0.353768	0.627	0.466	0.0006092			CAP1	RBPJ	4.53956e-40	0.189254	0.593	0.483	3.42737e-37
		Basal	chr10:98339784-98340585	3.2404e-06	0.00156071	2.2219			Multicil-AwSec	IRF92	8.32552e-07	0.37828	0.611	0.489	0.000628577			CAP1	SMAD2	3.02154e-38	0.218676	0.594	0.485	2.28126e-35
		Basal	chr18:78638495-78639190	3.2404e-06	0.00156071	2.2219			Multicil-AwSec	PRDM43	1.00411e-06	0.370951	0.627	0.491	0.000758103			CAP1	ELF1	3.55685e-32	0.198441	0.566	0.475	2.68542e-29
		Basal	chr6:151024517-151024963	3.27918e-06	0.00156914	2.46636			Multicil-AwSec	CTCF3	1.00586e-06	0.300963	0.632	0.493	0.000759423			CAP1	GATA6	4.4344e-30	0.236756	0.588	0.486	3.34797e-27
		Basal	chr8:77649765-77650017	3.27918e-06	0.00156914	2.46636			Multicil-AwSec	FOS::JUNB5	1.03193e-06	0.397937	0.632	0.483	0.00077911			CAP1	TRPS1	4.4344e-30	0.236756	0.588	0.486	3.34797e-27
		Basal	chr9:649381-649778	3.27918e-06	0.00156914	2.46636			Multicil-AwSec	FOSL2::JUND5	1.03193e-06	0.397937	0.632	0.483	0.00077911			CAP1	GATA2	3.90144e-28	0.217676	0.579	0.488	2.94559e-25
		Basal	chr10:121589524-121589849	3.27918e-06	0.00156914	2.46636			Multicil-AwSec	IRF12	1.15941e-06	0.296148	0.637	0.483	0.000875351			CAP1	ZNF708	3.39205e-26	0.235432	0.586	0.49	2.561e-23
		Basal	chr11:67022246-67022576	3.27918e-06	0.00156914	2.46636			Multicil-AwSec	FOS::JUN5	1.18227e-06	0.385605	0.627	0.482	0.000892612			CAP1	ZNF331	3.60971e-22	0.171735	0.566	0.491	2.72533e-19
		Basal	chr12:1616159-1616881	3.27918e-06	0.00156914	2.46636			Multicil-AwSec	BCL11A1	1.5501e-06	0.330128	0.632	0.49	0.00117033			CAP1	NFYC	1.12626e-21	0.235359	0.586	0.492	8.50325e-19
		Basal	chr13:24591661-24592101	3.27918e-06	0.00156914	2.46636			Multicil-AwSec	KLF63	1.56152e-06	0.358228	0.627	0.49	0.00117895			CAP1	SOX18	5.86799e-19	0.166295	0.553	0.489	4.43033e-16
		Basal	chr15:71609822-71610132	3.27918e-06	0.00156914	2.46636			Multicil-AwSec	ELF21	1.71826e-06	0.325411	0.642	0.486	0.00129729			CAP1	FOXP2	7.21265e-18	0.188819	0.565	0.488	5.44555e-15
		Basal	chr16:15562613-15563276	3.27918e-06	0.00156914	2.46636			Multicil-AwSec	KLF113	2.13533e-06	0.260049	0.648	0.495	0.00161217			CAP1	GLI3	1.81018e-15	0.187181	0.563	0.492	1.36669e-12
		Basal	chr20:57657065-57658103	3.37413e-06	0.0016111	1.74699			Multicil-AwSec	TEAD35	3.06977e-06	0.380142	0.637	0.476	0.00231768			CAP1	YY1	2.56342e-15	0.153923	0.556	0.493	1.93538e-12
		Basal	chr6:133240451-133242987	3.50994e-06	0.00167234	1.39024			Multicil-AwSec	TEAD45	3.06977e-06	0.380142	0.637	0.476	0.00231768			CAP1	NFATC3	8.76435e-15	0.114615	0.553	0.484	6.61709e-12
		Basal	chr2:216635870-216636894	3.53097e-06	0.00167639	1.84503			Multicil-AwSec	BACH25	3.19566e-06	0.382846	0.627	0.484	0.00241272			CAP1	PPARG	6.09371e-14	0.152052	0.546	0.489	4.60075e-11
		Basal	chr4:87521444-87522344	3.53107e-06	0.00167639	2.03118			Multicil-AwSec	NFIA6	3.33359e-06	0.281915	0.632	0.489	0.00251686			CAP1	NR3C1	5.2987e-13	0.143651	0.545	0.485	4.00052e-10
		Basal	chr8:143013054-143013819	3.53107e-06	0.00167639	2.03118			Multicil-AwSec	NFIX6	3.33359e-06	0.281915	0.632	0.489	0.00251686			CAP1	FOXN3	1.23416e-12	0.153852	0.554	0.49	9.31792e-10
		Basal	chr9:116836963-116838063	3.53107e-06	0.00167639	2.03118			Multicil-AwSec	GABPA2	3.63194e-06	0.314335	0.653	0.477	0.00274212			CAP1	ZNF75D	2.1697e-12	0.127926	0.544	0.491	1.63813e-09
		Basal	chr19:10891226-10892097	3.53107e-06	0.00167639	2.03118			Multicil-AwSec	FOXJ2::ELF11	4.83423e-06	0.325589	0.632	0.474	0.00364984			CAP1	NFKB1	7.64224e-12	0.10275	0.531	0.493	5.76989e-09
		Basal	chr6:30882394-30886392	3.53386e-06	0.00167652	1.07663			Multicil-AwSec	SP22	5.04396e-06	0.205249	0.637	0.498	0.00380819			CAP1	GLIS3	1.75402e-11	0.158956	0.552	0.492	1.32428e-08
		Basal	chr2:17537999-17540738	3.6205e-06	0.00171517	1.35222			Multicil-AwSec	ETV2::FIGLA3	5.3925e-06	0.29305	0.648	0.493	0.00407134			CAP1	PBX1	3.62233e-09	0.128439	0.537	0.49	2.73486e-06
		Basal	chr12:31117064-31120629	3.67456e-06	0.00173954	1.29484			Multicil-AwSec	KLF103	5.66991e-06	0.218182	0.611	0.498	0.00428078			CAP1	NR3C2	9.56166e-09	0.119947	0.533	0.485	7.21906e-06
		Basal	chr5:34189392-34190716	3.71046e-06	0.00175528	1.47348			Multicil-AwSec	KLF18	7.50154e-06	0.214028	0.622	0.498	0.00566366			CAP1	ZKSCAN1	8.63593e-08	0.111683	0.532	0.488	6.52013e-05
		Basal	chr2:20223174-20225697	3.73632e-06	0.00176626	1.23661			Multicil-AwSec	FOXO1::FLI13	7.68767e-06	0.31393	0.642	0.489	0.00580419			CAP1	MEIS2	1.67433e-06	0.117762	0.532	0.49	0.00126412
		Basal	chr12:3119233-3120804	3.80389e-06	0.00179437	1.68569			Multicil-AwSec	ZNF1352	7.85663e-06	0.308435	0.606	0.486	0.00593175			CAP1-l1	ELF1	8.35093e-73	0.511247	0.702	0.48	6.30496e-70
		Basal	chr12:123761781-123763431	3.80389e-06	0.00179437	1.68569			Multicil-AwSec	JUNB.14	7.93608e-06	0.352238	0.617	0.485	0.00599174			CAP1-l1	ETS1	2.15376e-72	0.59839	0.669	0.478	1.62609e-69
		Basal	chr12:124500037-124501003	3.80389e-06	0.00179437	1.68569			Multicil-AwSec	ELF12	8.86027e-06	0.331619	0.627	0.481	0.00668951			CAP1-l1	ERG	1.74307e-65	0.561747	0.668	0.478	1.31602e-62
		Basal	chr2:216632793-216633984	3.83307e-06	0.00180557	1.81601			Multicil-AwSec	IRF32	1.0235e-05	0.305514	0.596	0.489	0.00772742			CAP1-l1	ETS2	1.29656e-46	0.419898	0.639	0.476	9.78902e-44
		Basal	chr21:28392997-28394103	3.83307e-06	0.00180557	1.81601			Multicil-AwSec	SP42	1.12495e-05	0.18749	0.648	0.499	0.00849341			CAP1-l1	SOX13	1.12939e-41	0.419753	0.637	0.496	8.52688e-39
		Basal	chr20:6122106-6123652	3.86823e-06	0.00182084	1.4909			Multicil-AwSec	KLF155	1.18359e-05	0.204022	0.653	0.492	0.00893612			CAP1-l1	FLI1	1.24196e-41	0.401808	0.628	0.479	9.37679e-39
		Basal	chr7:134891088-134892455	3.9109e-06	0.00183832	1.66757			Multicil-AwSec	RARA::RXRG2	1.45252e-05	0.273073	0.632	0.491	0.0109665			CAP1-l1	ZBTB7A	1.47052e-32	0.352269	0.628	0.481	1.11024e-29
		Basal	chr15:82679904-82681239	3.9109e-06	0.00183832	1.66757			Multicil-AwSec	KLF121	1.77951e-05	0.198184	0.642	0.497	0.0134353			CAP1-l1	FOSL2	2.64439e-27	0.340109	0.602	0.482	1.99652e-24
		Basal	chr1:220527258-220529481	3.93498e-06	0.00184834	1.3618			Multicil-AwSec	NFE25	1.97709e-05	0.33061	0.606	0.485	0.0149271			CAP1-l1	ELK4	2.09611e-25	0.30903	0.608	0.479	1.58257e-22
		Basal	chr1:85297181-85298695	3.93891e-06	0.00184887	1.50015			Multicil-AwSec	KLF93	2.27091e-05	0.257743	0.611	0.494	0.0171454			CAP1-l1	ATF2	3.04124e-25	0.317026	0.611	0.491	2.29613e-22
		Basal	chr1:182113609-182114734	3.96597e-06	0.00185633	1.90663			Multicil-AwSec	SP92	3.42597e-05	0.218154	0.627	0.495	0.025866			CAP1-l1	ELK3	7.61262e-24	0.293254	0.588	0.479	5.74753e-21
		Basal	chr2:59352996-59354021	3.96597e-06	0.00185633	1.90663			Multicil-AwSec	SOX86	4.75133e-05	0.327575	0.58	0.495	0.0358726			CAP1-l1	ELF2	8.89134e-24	0.284107	0.606	0.485	6.71296e-21
		Basal	chr7:30550693-30551502	3.96597e-06	0.00185633	1.90663			Multicil-AwSec	CEBPB2	4.83987e-05	0.289484	0.617	0.473	0.036541			CAP1-l1	JUN	2.07753e-23	0.315119	0.599	0.483	1.56854e-20
		Basal	chr10:96505203-96505827	3.9752e-06	0.00185672	2.08504			Multicil-AwSec	MAFK2	8.22587e-05	0.25207	0.591	0.489	0.0621054			CAP1-l1	FOS	6.09574e-23	0.278187	0.592	0.483	4.60228e-20
		Basal	chr11:12402717-12403454	3.9752e-06	0.00185672	2.08504			Multicil-AwSec	FEZF22	8.97942e-05	0.217359	0.653	0.491	0.0677946			CAP1-l1	ETV6	4.38869e-21	0.250859	0.595	0.467	3.31346e-18
		Basal	chr12:65648696-65649477	3.9752e-06	0.00185672	2.08504			Multicil-AwSec	ZSCAN166	0.000113332	0.256611	0.632	0.492	0.0855655			CAP1-l1	BACH2	1.00769e-18	0.266388	0.586	0.483	7.60809e-16
		Basal	chr8:10729396-10730935	4.003e-06	0.00186839	1.50978			Multicil-AwSec	HLF5	0.000117042	0.257882	0.627	0.487	0.0883664			CAP1-l1	BACH1	1.3371e-18	0.255732	0.571	0.483	1.00951e-15
		Basal	chr1:205481623-205481996	4.04169e-06	0.0018759	2.33248			Multicil-AwSec	IRF53	0.000123472	0.300789	0.596	0.49	0.0932214			CAP1-l1	JUND	5.5709e-17	0.253543	0.597	0.492	4.20603e-14
		Basal	chr1:211703789-211704153	4.04169e-06	0.0018759	2.33248			Multicil-AwSec	HIF1A4	0.000126811	0.288017	0.58	0.49	0.0957421			CAP1-l1	REL	1.61698e-14	0.211041	0.584	0.493	1.22082e-11
		Basal	chr10:102769497-102770022	4.04169e-06	0.0018759	2.33248			Multicil-AwSec	HNF1A4	0.000137073	0.28434	0.637	0.483	0.10349			CAP1-l1	KLF4	4.14365e-14	0.152751	0.595	0.496	3.12846e-11
		Basal	chr13:40233681-40234050	4.04169e-06	0.0018759	2.33248			Multicil-AwSec	ZNF4602	0.000143908	0.215805	0.596	0.496	0.10865			CAP1-l1	JDP2	7.68915e-13	0.188678	0.564	0.486	5.80531e-10
		Basal	chr15:72222271-72222691	4.04169e-06	0.0018759	2.33248			Multicil-AwSec	ZNF1482	0.000154368	0.17974	0.596	0.497	0.116548			CAP1-l1	FOXP2	3.8542e-12	0.207557	0.59	0.493	2.90992e-09
		Basal	chr22:19129586-19130144	4.04169e-06	0.0018759	2.33248			Multicil-AwSec	ZNF2133	0.000187347	0.183719	0.596	0.491	0.141447			CAP1-l1	JUNB	7.7957e-12	0.196615	0.566	0.485	5.88576e-09
		Basal	chr22:42768296-42768717	4.04169e-06	0.0018759	2.33248			Multicil-AwSec	IRF41	0.000215458	0.281201	0.544	0.488	0.162671			CAP1-l1	KLF10	2.55772e-11	0.123217	0.59	0.498	1.93108e-08
		Basal	chr22:46627196-46627626	4.04169e-06	0.0018759	2.33248			Multicil-AwSec	OTX21	0.000226822	0.230052	0.601	0.487	0.171251			CAP1-l1	CREM	2.13641e-10	0.211137	0.566	0.487	1.61299e-07
		Basal	chr17:41650755-41651794	4.1078e-06	0.00189556	1.53031			Multicil-AwSec	SOX184	0.000233451	0.252513	0.606	0.493	0.176256			CAP1-l1	CREB1	1.06075e-09	0.180754	0.561	0.492	8.00863e-07
		Basal	chr6:90097893-90098959	4.11643e-06	0.00189556	1.78905			Multicil-AwSec	POU2F1::SOX23	0.00024849	0.250366	0.632	0.491	0.18761			CAP1-l1	TRPS1	5.71781e-08	0.165682	0.561	0.493	4.31694e-05
		Basal	chr16:81600218-81601902	4.11643e-06	0.00189556	1.78905			Multicil-AwSec	HNF1B4	0.000269308	0.296	0.601	0.482	0.203328			CAP1-l1	SOX18	5.89273e-07	0.120996	0.551	0.493	0.000444901
		Basal	chr1:12380879-12381768	4.12114e-06	0.00189556	2.49447			Multicil-AwSec	ZNF3843	0.000353711	0.210517	0.585	0.498	0.267052			CAP1-l1	STAT1	4.27985e-06	0.119041	0.547	0.493	0.00323129
		Basal	chr5:7146700-7147252	4.12114e-06	0.00189556	2.49447			Multicil-AwSec	IRF81	0.000444615	0.217761	0.596	0.49	0.335684			CAP1-l1	GATA2	8.83403e-06	0.135792	0.553	0.493	0.00666969
		Basal	chr5:178815034-178815614	4.12114e-06	0.00189556	2.49447			Multicil-AwSec	TCF48	0.000549141	0.291562	0.606	0.506	0.414601			CAP1-l1	NR3C1	2.19506e-05	0.11029	0.538	0.489	0.0165727
		Basal	chr8:30702817-30703234	4.12114e-06	0.00189556	2.49447			Multicil-AwSec	IKZF22	0.000617165	0.140613	0.575	0.48	0.46596			CAP1-l1	FOXN3	4.00205e-05	0.139052	0.544	0.494	0.0302155
		Basal	chr9:131633308-131633781	4.12114e-06	0.00189556	2.49447			Multicil-AwSec	HOXB12	0.000716599	0.205755	0.596	0.491	0.541032			CAP1-l1	NR3C2	6.20763e-05	0.10665	0.535	0.488	0.0468676
		Basal	chr9:132993572-132993929	4.12114e-06	0.00189556	2.49447			Multicil-AwSec	HOXA32	0.000716599	0.205755	0.596	0.491	0.541032			CAP1-l1	FOXO3	0.000137966	0.12033	0.549	0.491	0.104164
		Basal	chr10:99629363-99629794	4.12114e-06	0.00189556	2.49447			Multicil-AwSec	GSX22	0.000716599	0.205755	0.596	0.491	0.541032			CAP1-l2	SOX13	9.4565e-133	0.518427	0.691	0.485	7.13965e-130
		Basal	chr12:105425406-105425808	4.12114e-06	0.00189556	2.49447			Multicil-AwSec	HOXA62	0.000716599	0.205755	0.596	0.491	0.541032			CAP1-l2	ZNF708	1.29086e-56	0.331597	0.625	0.488	9.74599e-54
		Basal	chr13:98582886-98583273	4.12114e-06	0.00189556	2.49447			Multicil-AwSec	HOXB62	0.000716599	0.205755	0.596	0.491	0.541032			CAP1-l2	SMAD2	1.43071e-50	0.233732	0.616	0.484	1.08019e-47
		Basal	chr15:41946923-41947259	4.12114e-06	0.00189556	2.49447			Multicil-AwSec	HOXB72	0.000716599	0.205755	0.596	0.491	0.541032			CAP1-l2	ZNF143	4.26852e-49	0.298192	0.608	0.486	3.22273e-46
		Basal	chr2:197613444-197615628	4.1466e-06	0.00190595	1.54126			Multicil-AwSec	LHX52	0.000716599	0.205755	0.596	0.491	0.541032			CAP1-l2	NFYC	1.04096e-43	0.300194	0.616	0.491	7.85926e-41
		Basal	chr8:73419405-73420690	4.16466e-06	0.00190902	1.60432			Multicil-AwSec	MEOX22	0.000716599	0.205755	0.596	0.491	0.541032			CAP1-l2	ZNF331	2.53654e-39	0.220795	0.594	0.489	1.91509e-36
		Basal	chr10:97571481-97572871	4.16466e-06	0.00190902	1.60432			Multicil-AwSec	SP32	0.000718004	0.180947	0.627	0.496	0.542093			CAP1-l2	GLI3	3.74444e-32	0.241025	0.596	0.491	2.82705e-29
		Basal	chr21:45453893-45455715	4.16466e-06	0.00190902	1.60432			Multicil-AwSec	PATZ13	0.000808477	0.157627	0.57	0.5	0.6104			CAP1-l2	RBPJ	1.16672e-24	0.147739	0.581	0.484	8.80873e-22
		Basal	chr4:82780247-82781031	4.17052e-06	0.00190902	1.9842			Multicil-AwSec	CTCF.24	0.000845516	0.184021	0.601	0.495	0.638364			CAP1-l2	ZNF76	1.21649e-22	0.1754	0.572	0.493	9.18453e-20
		Basal	chr8:48695827-48696667	4.17052e-06	0.00190902	1.9842			Multicil-AwSec	KLF52	0.000955893	0.158991	0.601	0.499	0.721699			CAP1-l2	REST	5.79356e-22	0.201356	0.581	0.49	4.37414e-19
		Basal	chr12:62966362-62967222	4.17052e-06	0.00190902	1.9842			Multicil-AwSec	ZNF2633	0.000976274	0.204771	0.596	0.492	0.737087			CAP1-l2	GLIS3	2.93217e-19	0.219432	0.583	0.491	2.21379e-16
		Basal	chr1:202056043-202057383	4.18784e-06	0.00191431	1.59047			Multicil-AwSec	ERF::FOXO12	0.00113901	0.230156	0.554	0.491	0.859953			CAP1-l2	ZNF75D	1.1872e-14	0.152036	0.556	0.49	8.96334e-12
		Basal	chr1:182175152-182175845	4.28531e-06	0.0019468	2.15016			Multicil-AwSec	NR2F1.11	0.00137403	0.165503	0.58	0.489	1			CAP1-l2	YY1	3.20305e-13	0.11773	0.546	0.494	2.41831e-10
		Basal	chr4:82542671-82543510	4.28531e-06	0.0019468	2.15016			Multicil-AwSec	DBP5	0.00139564	0.196412	0.622	0.484	1			CAP1-l2	RELA	1.20698e-12	0.121306	0.547	0.493	9.11273e-10
		Basal	chr5:57435416-57436210	4.28531e-06	0.0019468	2.15016			Multicil-AwSec	TEF5	0.00147628	0.224779	0.58	0.485	1			CAP1-l2	ESR2	2.98239e-12	0.164699	0.562	0.489	2.2517e-09
		Basal	chr5:61292832-61293443	4.28531e-06	0.0019468	2.15016			Multicil-AwSec	THRB.22	0.00151232	0.214536	0.57	0.49	1			CAP1-l2	PPARG	6.52392e-11	0.160098	0.556	0.489	4.92556e-08
		Basal	chr6:148856190-148856830	4.28531e-06	0.0019468	2.15016			Multicil-AwSec	CEBPE2	0.0015463	0.209298	0.575	0.475	1			CAP1-l2	NFKB1	1.71633e-09	0.108478	0.539	0.492	1.29583e-06
		Basal	chr6:169959098-169959495	4.28531e-06	0.0019468	2.15016			Multicil-AwSec	TBX185	0.00178016	0.236482	0.57	0.489	1			CAP1-l2	TCF4	2.06018e-08	0.140316	0.552	0.503	1.55543e-05
		Basal	chr8:9040149-9041132	4.28531e-06	0.0019468	2.15016			Multicil-AwSec	SOX92	0.001826	0.211189	0.565	0.495	1			CAP1-l2	GATA2	7.94872e-08	0.108825	0.531	0.491	6.00128e-05
		Basal	chr11:108853779-108854655	4.28531e-06	0.0019468	2.15016			Multicil-AwSec	ZNF1752	0.00185746	0.188118	0.554	0.475	1			CAP1-l2	PBX1	1.04079e-07	0.124983	0.536	0.49	7.85796e-05
		Basal	chr13:73676977-73677573	4.28531e-06	0.0019468	2.15016			Multicil-AwSec	ZSCAN45	0.00204144	0.205284	0.632	0.491	1			CAP1-l2	GATA6	1.16899e-06	0.121741	0.538	0.49	0.000882584
		Basal	chr1:54571424-54572045	4.3488e-06	0.0019649	2.23054			Multicil-AwSec	EPAS13	0.00204816	0.229177	0.585	0.488	1			CAP1-l2	TRPS1	1.16899e-06	0.121741	0.538	0.49	0.000882584
		Basal	chr1:99580313-99580822	4.3488e-06	0.0019649	2.23054			Multicil-AwSec	ETV12	0.00226923	0.18598	0.549	0.475	1			CAP1-l2	ZKSCAN1	7.16613e-06	0.104114	0.528	0.489	0.00541043
		Basal	chr2:36701218-36701881	4.3488e-06	0.0019649	2.23054			Multicil-AwSec	THRA1	0.00277422	0.236237	0.565	0.49	1			CAP1-l2	NFIC	0.000275258	0.110777	0.537	0.49	0.207819
		Basal	chr3:50157870-50158155	4.3488e-06	0.0019649	2.23054			Multicil-AwSec	CTCF.14	0.00284756	0.19915	0.596	0.493	1			CAP2	SOX13	4.48352e-105	0.452359	0.67	0.49	3.38505e-102
		Basal	chr7:54917071-54917772	4.3488e-06	0.0019649	2.23054			Multicil-AwSec	ELK41	0.00310779	0.205909	0.596	0.48	1			CAP2	NFYC	3.96958e-45	0.299902	0.607	0.493	2.99703e-42
		Basal	chr9:97852290-97852569	4.3488e-06	0.0019649	2.23054			Multicil-AwSec	IRF71	0.00349893	0.155768	0.57	0.491	1			CAP2	SMAD2	2.14431e-38	0.200967	0.593	0.488	1.61896e-35
		Basal	chr9:116856295-116856666	4.3488e-06	0.0019649	2.23054			Multicil-AwSec	ERF::FIGLA2	0.00358784	0.195564	0.57	0.495	1			CAP2	ZNF708	2.02474e-30	0.25203	0.593	0.492	1.52868e-27
		Basal	chr11:102945945-102946606	4.3488e-06	0.0019649	2.23054			Multicil-AwSec	NR5A11	0.00405081	0.178281	0.611	0.49	1			CAP2	FOXP2	1.17673e-29	0.21132	0.572	0.49	8.88435e-27
		Basal	chr3:181719236-181720243	4.37846e-06	0.00197695	1.76392			Multicil-AwSec	ETV61	0.00414915	0.153452	0.58	0.467	1			CAP2	RBPJ	7.03016e-21	0.152908	0.575	0.486	5.30777e-18
		Basal	chr17:908440-910150	4.418e-06	0.00199209	1.87191			Multicil-AwSec	PITX11	0.00471648	0.166535	0.565	0.492	1			CAP2	YY1	1.70441e-20	0.171048	0.567	0.494	1.28683e-17
		Basal	chr3:151304672-151305591	4.81603e-06	0.00215846	1.94159			Multicil-AwSec	GSC1	0.00471648	0.166535	0.565	0.492	1			CAP2	GLI3	1.73707e-20	0.183004	0.563	0.494	1.31149e-17
		Basal	chr5:136122926-136123812	4.81603e-06	0.00215846	1.94159			Multicil-AwSec	GSC21	0.00471648	0.166535	0.565	0.492	1			CAP2	TRPS1	1.34422e-19	0.162228	0.557	0.49	1.01488e-16
		Basal	chr18:76559044-76559752	4.81603e-06	0.00215846	1.94159			Multicil-AwSec	OTX11	0.00471648	0.166535	0.565	0.492	1			CAP2	GATA2	3.26992e-16	0.156492	0.556	0.491	2.46879e-13
		Basal	chr22:28733440-28734708	4.81603e-06	0.00215846	1.94159			Multicil-AwSec	PITX31	0.00471648	0.166535	0.565	0.492	1			CAP2	FOXN3	2.86113e-15	0.159543	0.561	0.491	2.16016e-12
		Basal	chr13:24630321-24631357	4.83151e-06	0.00215846	1.71848			Multicil-AwSec	RHOXF11	0.00471648	0.166535	0.565	0.492	1			CAP2	NFKB1	4.35062e-11	0.118938	0.542	0.493	3.28472e-08
		Basal	chr1:2336089-2336427	4.83895e-06	0.00215846	2.031			Multicil-AwSec	MYC	0.00483966	0.201868	0.534	0.488	1			CAP2	FOXO3	4.48752e-11	0.116882	0.539	0.489	3.38808e-08
		Basal	chr3:111761151-111761841	4.83895e-06	0.00215846	2.031			Multicil-AwSec	MYCN	0.00483966	0.201868	0.534	0.488	1			CAP2	MEIS2	4.54068e-10	0.107506	0.533	0.491	3.42821e-07
		Basal	chr6:10582876-10584022	4.83895e-06	0.00215846	2.031			Multicil-AwSec	MAFG::NFE2L12	0.00515459	0.169504	0.554	0.488	1			CAP2	ZNF331	5.39451e-10	0.136314	0.553	0.493	4.07286e-07
		Basal	chr7:17068762-17069542	4.83895e-06	0.00215846	2.031			Multicil-AwSec	CEBPD4	0.00518983	0.182273	0.544	0.484	1			CAP2	FOXK1	2.33216e-09	0.109857	0.539	0.49	1.76078e-06
		Basal	chr7:24755212-24755865	4.83895e-06	0.00215846	2.031			Multicil-AwSec	ETV2::FOXI12	0.0052324	0.199384	0.56	0.477	1			CAP2	FOXK2	2.33216e-09	0.109857	0.539	0.49	1.76078e-06
		Basal	chr7:27916862-27917912	4.83895e-06	0.00215846	2.031			Multicil-AwSec	CLOCK2	0.00551774	0.224018	0.544	0.488	1			CAP2	FOXP1	2.33216e-09	0.109857	0.539	0.49	1.76078e-06
		Basal	chr7:46215752-46216340	4.83895e-06	0.00215846	2.031			Multicil-AwSec	SCRT17	0.00608723	0.226728	0.606	0.492	1			CAP2	RELB	0.000146117	0.103592	0.535	0.493	0.110318
		Basal	chr15:38647737-38648460	4.83895e-06	0.00215846	2.031			Multicil-AwSec	ZNF7842	0.00651181	0.198397	0.601	0.488	1			CAP2	PBX1	0.000550374	0.104054	0.537	0.491	0.415532
		Basal	chr12:49962615-49963274	4.85246e-06	0.00216158	1.83992			Multicil-AwSec	ZBTB7A1	0.00847194	0.177606	0.591	0.482	1			PVEC	SOX13	1.34254e-95	0.412422	0.657	0.492	1.01362e-92
		Basal	chr16:84841627-84842700	4.85246e-06	0.00216158	1.83992			Multicil-AwSec	NR2F21	0.00961967	0.119848	0.57	0.491	1			PVEC	RBPJ	3.93891e-30	0.159141	0.588	0.486	2.97388e-27
		Basal	chr9:76180139-76181564	5.02047e-06	0.00223493	1.69786			Multicil-AwSec	ATF3	0.00991479	0.21276	0.57	0.489	1			PVEC	SMAD2	3.03082e-28	0.159117	0.577	0.489	2.28827e-25
		Basal	chr14:64715257-64717216	5.0501e-06	0.00224661	1.47424			Goblet	FOXD29	7.2004e-31	0.668499	0.727	0.487	5.4363e-28			PVEC	NFYC	3.7544e-22	0.162517	0.563	0.496	2.83457e-19
		Basal	chr5:60544291-60544509	5.10311e-06	0.00226261	2.52655			Goblet	FIGLA10	8.74421e-29	0.538866	0.764	0.515	6.60188e-26			PVEC	ELF1	4.95882e-22	0.208872	0.582	0.478	3.74391e-19
		Basal	chr6:18352561-18353151	5.10311e-06	0.00226261	2.52655			Goblet	ZEB110	8.74421e-29	0.538866	0.764	0.515	6.60188e-26			PVEC	GATA6	1.05731e-19	0.169773	0.556	0.491	7.98272e-17
		Basal	chr8:29738574-29738786	5.10311e-06	0.00226261	2.52655			Goblet	FOXC28	4.39071e-27	0.635311	0.716	0.488	3.31499e-24			PVEC	TRPS1	1.05731e-19	0.169773	0.556	0.491	7.98272e-17
		Basal	chr12:93688936-93689402	5.10311e-06	0.00226261	2.52655			Goblet	FOXE19	1.36161e-24	0.581309	0.713	0.489	1.02802e-21			PVEC	NFATC3	7.60378e-18	0.104049	0.557	0.486	5.74085e-15
		Basal	chr9:78295607-78297768	5.14201e-06	0.00227834	1.35444			Goblet	FOXA17	9.05989e-24	0.607292	0.693	0.491	6.84022e-21			PVEC	STAT3	6.65747e-15	0.133809	0.545	0.491	5.02639e-12
		Basal	chr1:201282941-201284445	5.15853e-06	0.00228262	1.48309			Goblet	SIX19	1.27494e-23	0.566781	0.718	0.488	9.6258e-21			PVEC	SOX18	1.05763e-14	0.141637	0.55	0.492	7.98508e-12
		Basal	chr11:27173101-27174438	5.18389e-06	0.00229231	1.67847			Goblet	SNAI28	1.57691e-22	0.583759	0.71	0.488	1.19057e-19			PVEC	ZNF331	7.47607e-14	0.116942	0.547	0.494	5.64443e-11
		Basal	chr1:228457105-228458764	5.25971e-06	0.00231924	1.49231			Goblet	FOXC18	2.08536e-22	0.544	0.724	0.488	1.57445e-19			PVEC	GATA2	1.18921e-13	0.157254	0.557	0.491	8.97857e-11
		Basal	chr5:96246645-96247896	5.26378e-06	0.00231924	1.81035			Goblet	SIX29	3.07331e-22	0.521229	0.681	0.489	2.32035e-19			PVEC	SMAD3	2.48367e-12	0.179999	0.556	0.488	1.87517e-09
		Basal	chr19:22531851-22533204	5.26378e-06	0.00231924	1.81035			Goblet	GRHL19	8.31836e-21	0.537536	0.664	0.479	6.28036e-18			PVEC	ZNF75D	8.15825e-12	0.112354	0.544	0.492	6.15948e-09
		Basal	chr20:25237462-25238178	5.26378e-06	0.00231924	1.81035			Goblet	GRHL29	1.76826e-19	0.508138	0.684	0.485	1.33503e-16			PVEC	YY1	1.96439e-10	0.120091	0.548	0.495	1.48312e-07
		Basal	chr1:93597722-93597997	5.29369e-06	0.00231924	2.34901			Goblet	FOXB18	1.23245e-18	0.522481	0.675	0.489	9.30503e-16			PVEC	GLI3	2.07823e-10	0.135937	0.552	0.495	1.56906e-07
		Basal	chr1:95197758-95198290	5.29369e-06	0.00231924	2.34901			Goblet	SNAI39	5.86632e-18	0.515713	0.704	0.497	4.42907e-15			PVEC	ZNF708	5.12168e-10	0.146688	0.563	0.494	3.86687e-07
		Basal	chr2:124249877-124250278	5.29369e-06	0.00231924	2.34901			Goblet	FOXO36	6.63228e-18	0.508126	0.672	0.491	5.00737e-15			PVEC	NFIC	1.28172e-09	0.100048	0.532	0.492	9.67696e-07
		Basal	chr3:152622357-152622556	5.29369e-06	0.00231924	2.34901			Goblet	TCF310	1.98027e-16	0.462672	0.695	0.503	1.49511e-13			PVEC	NR3C1	9.57654e-09	0.11384	0.534	0.487	7.23028e-06
		Basal	chr6:128605912-128606251	5.29369e-06	0.00231924	2.34901			Goblet	SNAI110	1.98027e-16	0.462672	0.695	0.503	1.49511e-13			PVEC	REL	2.69021e-08	0.108188	0.534	0.492	2.03111e-05
		Basal	chr9:130200396-130200745	5.29369e-06	0.00231924	2.34901			Goblet	TCF1210	1.98027e-16	0.462672	0.695	0.503	1.49511e-13			PVEC	STAT1	3.73777e-08	0.124632	0.543	0.491	2.82201e-05
		Basal	chr11:34609559-34610179	5.29369e-06	0.00231924	2.34901			Goblet	FOXD37	2.87498e-16	0.448453	0.687	0.491	2.17061e-13			PVEC	GLIS3	5.62746e-08	0.125823	0.545	0.495	4.24874e-05
		Basal	chr12:115383669-115384041	5.29369e-06	0.00231924	2.34901			Goblet	FOXI17	8.73197e-16	0.488147	0.67	0.491	6.59264e-13			PVEC	ETS1	2.91735e-07	0.136251	0.525	0.477	0.00022026
		Basal	chr18:43869233-43870072	5.29369e-06	0.00231924	2.34901			Goblet	FOXL17	8.73197e-16	0.488147	0.67	0.491	6.59264e-13			PVEC	ERG	1.9358e-05	0.110218	0.517	0.478	0.0146153
		Basal	chrX:65920175-65920952	5.29369e-06	0.00231924	2.34901			Goblet	FOXO47	8.73197e-16	0.488147	0.67	0.491	6.59264e-13			SVEC	SOX13	2.0679e-50	0.401961	0.661	0.496	1.56127e-47
		Basal	chr2:142867941-142868866	5.32189e-06	0.00233006	1.6602			Goblet	FOXO67	8.73197e-16	0.488147	0.67	0.491	6.59264e-13			SVEC	GABPA	2.02724e-29	0.271055	0.607	0.477	1.53056e-26
		Basal	chr2:2747796-2748343	5.42645e-06	0.00237115	2.08696			Goblet	FOXP37	8.73197e-16	0.488147	0.67	0.491	6.59264e-13			SVEC	ELF1	2.44644e-26	0.247794	0.599	0.48	1.84706e-23
		Basal	chr12:107917818-107918923	5.42645e-06	0.00237115	2.08696			Goblet	FOXP47	8.73197e-16	0.488147	0.67	0.491	6.59264e-13			SVEC	ETS1	2.23747e-19	0.251468	0.577	0.478	1.68929e-16
		Basal	chr7:5427730-5428369	5.43558e-06	0.00237358	1.51195			Goblet	FOXA37	8.73197e-16	0.488147	0.67	0.491	6.59264e-13			SVEC	STAT1	5.72053e-19	0.209415	0.586	0.492	4.319e-16
		Basal	chr6:134502436-134503604	5.45505e-06	0.00237739	1.90276			Goblet	FOXD17	8.73197e-16	0.488147	0.67	0.491	6.59264e-13			SVEC	ERG	4.68627e-18	0.232786	0.579	0.479	3.53813e-15
		Basal	chr7:143279018-143280200	5.45505e-06	0.00237739	1.90276			Goblet	FOXK17	8.73197e-16	0.488147	0.67	0.491	6.59264e-13			SVEC	NFATC2	1.41973e-15	0.192377	0.588	0.492	1.0719e-12
		Basal	chr8:100680534-100681645	5.45505e-06	0.00237739	1.90276			Goblet	FOXK27	8.73197e-16	0.488147	0.67	0.491	6.59264e-13			SVEC	STAT3	2.22498e-15	0.179904	0.581	0.492	1.67986e-12
		Basal	chr1:109273077-109275399	5.50081e-06	0.00239576	1.29818			Goblet	FOXP17	8.73197e-16	0.488147	0.67	0.491	6.59264e-13			SVEC	RBPJ	4.64922e-13	0.131712	0.577	0.489	3.51016e-10
		Basal	chr11:3476083-3477889	5.56763e-06	0.00242328	1.53338			Goblet	FOXS17	4.40889e-14	0.464017	0.649	0.491	3.32871e-11			SVEC	NFATC3	6.57888e-10	0.107351	0.562	0.488	4.96706e-07
		Basal	chr1:109253496-109255046	5.64493e-06	0.00245481	1.55684			Goblet	FOXA27	4.40889e-14	0.464017	0.649	0.491	3.32871e-11			SVEC	ZBTB7A	4.14734e-08	0.105454	0.53	0.482	3.13124e-05
		Basal	chr10:73888462-73889298	5.64748e-06	0.00245481	1.78292			Goblet	ASCL1.110	4.72063e-14	0.429009	0.661	0.498	3.56408e-11			SVEC	FLI1	4.1161e-07	0.126187	0.541	0.479	0.000310766
		Basal	chr2:128378643-128379701	5.65602e-06	0.00245681	1.58266			Goblet	SOX107	7.75821e-14	0.298157	0.647	0.493	5.85745e-11			SVEC	NFYC	1.03341e-06	0.130692	0.543	0.498	0.000780222
		Basal	chr5:74865055-74866801	5.65947e-06	0.00245681	1.56944			Goblet	MYOD17	2.74061e-13	0.423949	0.644	0.488	2.06916e-10			SVEC	BCL6	2.21938e-06	0.136323	0.545	0.493	0.00167563
		Basal	chr1:162239570-162240592	5.72843e-06	0.00247703	1.98244			Goblet	SCRT28	2.96039e-13	0.427665	0.647	0.491	2.23509e-10			SVEC	ETS2	2.51011e-06	0.114469	0.525	0.477	0.00189514
		Basal	chr1:214515933-214517138	5.72843e-06	0.00247703	1.98244			Goblet	ELF54	3.24809e-13	0.443273	0.629	0.467	2.45231e-10			SVEC	REL	3.41526e-06	0.119442	0.544	0.493	0.00257852
		Basal	chr7:5430068-5430287	5.72843e-06	0.00247703	1.98244			Goblet	SCRT18	3.4697e-13	0.410726	0.664	0.492	2.61963e-10			SVEC	FOSL2	4.52596e-05	0.117143	0.536	0.482	0.034171
		Basal	chr14:68103873-68104932	5.72843e-06	0.00247703	1.98244			Goblet	SOX47	7.89883e-13	0.383025	0.632	0.493	5.96361e-10			SVEC	JUN	0.000216748	0.104009	0.523	0.483	0.163644
		Basal	chr16:81928619-81929524	5.72843e-06	0.00247703	1.98244			Goblet	ZNF4493	1.76022e-12	0.351948	0.635	0.494	1.32897e-09			SVEC	SMAD3	0.000295387	0.124666	0.529	0.49	0.223017
		Basal	chr1:21614511-21615030	5.80902e-06	0.00249031	2.15511			Goblet	NFIC.17	4.42164e-12	0.365934	0.644	0.49	3.33834e-09			LEC-1	NFATC2	1.40433e-53	0.33667	0.646	0.491	1.06027e-50
		Basal	chr2:158885479-158885996	5.80902e-06	0.00249031	2.15511			Goblet	FOXF27	1.39103e-11	0.378991	0.667	0.492	1.05023e-08			LEC-1	NFATC3	2.1756e-39	0.21963	0.62	0.487	1.64258e-36
		Basal	chr7:66359653-66360068	5.80902e-06	0.00249031	2.15511			Goblet	NFIX.17	1.7793e-11	0.370796	0.606	0.49	1.34337e-08			LEC-1	ETS1	1.8689e-34	0.286681	0.589	0.478	1.41102e-31
		Basal	chr7:130941287-130941735	5.80902e-06	0.00249031	2.15511			Goblet	FOXG16	2.44592e-11	0.396481	0.632	0.493	1.84667e-08			LEC-1	NRF1	9.89174e-30	0.194292	0.606	0.498	7.46827e-27
		Basal	chr9:97714408-97714848	5.80902e-06	0.00249031	2.15511			Goblet	FOSL26	4.26718e-11	0.469258	0.621	0.482	3.22172e-08			LEC-1	ERG	3.80508e-29	0.257444	0.585	0.478	2.87283e-26
		Basal	chr9:133873941-133874662	5.80902e-06	0.00249031	2.15511			Goblet	FOSL16	5.98063e-11	0.454453	0.629	0.482	4.51537e-08			LEC-1	ELF1	1.57145e-17	0.15319	0.566	0.48	1.18644e-14
		Basal	chr18:7941350-7941909	5.80902e-06	0.00249031	2.15511			Goblet	FOSL1::JUN.16	6.78502e-11	0.462444	0.661	0.483	5.12269e-08			LEC-1	YY1	4.50354e-15	0.142628	0.564	0.496	3.40017e-12
		Basal	chr19:40453112-40453785	5.80902e-06	0.00249031	2.15511			Goblet	NFIB8	8.37735e-11	0.349415	0.618	0.49	6.3249e-08			LEC-1	ELK4	3.65264e-14	0.135845	0.547	0.479	2.75775e-11
		Basal	chr13:87670736-87673035	5.81201e-06	0.00249031	1.36978			Goblet	BATF7	9.69366e-11	0.417955	0.641	0.483	7.31871e-08			LEC-1	ETS2	1.12024e-13	0.154832	0.552	0.476	8.4578e-11
		Basal	chr2:28656726-28657597	5.82288e-06	0.00249031	2.24003			Goblet	BATF::JUN6	9.69366e-11	0.417955	0.641	0.483	7.31871e-08			LEC-1	FLI1	1.81223e-12	0.168535	0.551	0.479	1.36823e-09
		Basal	chr2:109721715-109722384	5.82288e-06	0.00249031	2.24003			Goblet	BATF36	9.69366e-11	0.417955	0.641	0.483	7.31871e-08			LEC-1	RBPJ	1.12526e-11	0.109863	0.557	0.489	8.49573e-09
		Basal	chr5:151264094-151264663	5.82288e-06	0.00249031	2.24003			Goblet	BNC26	9.69366e-11	0.417955	0.641	0.483	7.31871e-08			LEC-1	ZBTB7A	2.18465e-11	0.124121	0.54	0.481	1.64941e-08
		Basal	chr7:22193252-22193991	5.82288e-06	0.00249031	2.24003			Goblet	FOSL2::JUN6	1.17747e-10	0.458617	0.621	0.482	8.88989e-08			LEC-1	ELF2	2.11912e-08	0.114627	0.53	0.485	1.59994e-05
		Basal	chr9:6166079-6166720	5.82288e-06	0.00249031	2.24003			Goblet	FOS::JUND6	1.47451e-10	0.449318	0.632	0.483	1.11325e-07			LEC-1	ELK3	1.02003e-07	0.129581	0.539	0.479	7.70125e-05
		Basal	chr17:14845434-14845914	5.82288e-06	0.00249031	2.24003			Goblet	TFCP27	1.75208e-10	0.33936	0.615	0.482	1.32282e-07			LEC-1	SMAD3	1.06487e-07	0.128405	0.542	0.49	8.03981e-05
		Basal	chr17:65064219-65064584	5.82288e-06	0.00249031	2.24003			Goblet	FOSL1::JUND6	2.50175e-10	0.449984	0.621	0.483	1.88882e-07			LEC-1	RFX3	2.33986e-07	0.125205	0.522	0.486	0.000176659
		Basal	chr19:6534053-6534622	5.82288e-06	0.00249031	2.24003			Goblet	JDP26	3.35268e-10	0.410474	0.635	0.486	2.53127e-07			LEC-1	NFYC	1.29839e-05	0.12233	0.551	0.498	0.00980281
		Basal	chr1:13583630-13584764	6.00015e-06	0.00255789	1.75741			Goblet	TCF49	6.80896e-10	0.356057	0.647	0.506	5.14077e-07			LEC-1	RFX7	0.00014665	0.117536	0.537	0.487	0.110721
		Basal	chr8:93912043-93912882	6.00015e-06	0.00255789	1.75741			Goblet	TBX43	7.18687e-10	0.362098	0.626	0.489	5.42609e-07			LEC-2	ETV1	1.20096e-17	0.605766	0.705	0.474	9.06724e-15
		Basal	chr16:89121815-89123057	6.00015e-06	0.00255789	1.75741			Goblet	TBX53	7.18687e-10	0.362098	0.626	0.489	5.42609e-07			LEC-2	ETS1	2.24221e-12	0.516467	0.653	0.479	1.69287e-09
		Basal	chr19:52943885-52944610	6.07649e-06	0.00258711	1.86721			Goblet	JUN::JUNB6	7.38343e-10	0.430318	0.626	0.484	5.57449e-07			LEC-2	GABPA	1.05756e-11	0.457122	0.663	0.477	7.98455e-09
		Basal	chr22:43126810-43127803	6.07649e-06	0.00258711	1.86721			Goblet	FOSL2::JUNB6	2.83132e-09	0.399247	0.621	0.484	2.13765e-06			LEC-2	ERG	1.91462e-11	0.516158	0.639	0.479	1.44554e-08
		Basal	chr10:116848197-116850386	6.15456e-06	0.00261117	1.33757			Goblet	MGA5	2.90417e-09	0.350769	0.629	0.488	2.19265e-06			LEC-2	ZBTB7A	4.77101e-09	0.351631	0.649	0.482	3.60211e-06
		Basal	chr1:209825944-209826239	6.19982e-06	0.00261117	2.56352			Goblet	TBX155	2.90417e-09	0.350769	0.629	0.488	2.19265e-06			LEC-2	SOX13	5.58323e-09	0.335595	0.639	0.497	4.21534e-06
		Basal	chr3:15893736-15894110	6.19982e-06	0.00261117	2.56352			Goblet	TP739	3.35032e-09	0.306238	0.621	0.484	2.52949e-06			LEC-2	ELF1	1.05912e-08	0.360385	0.632	0.481	7.99636e-06
		Basal	chr3:122310439-122310648	6.19982e-06	0.00261117	2.56352			Goblet	NFIC::TLX18	5.82272e-09	0.30016	0.624	0.491	4.39615e-06			LEC-2	ELK4	1.11736e-08	0.334188	0.639	0.48	8.43605e-06
		Basal	chr4:39936611-39936829	6.19982e-06	0.00261117	2.56352			Goblet	FOXN37	6.35834e-09	0.31073	0.612	0.494	4.80055e-06			LEC-2	ETV6	1.1898e-08	0.327381	0.621	0.467	8.98296e-06
		Basal	chr5:147361637-147361955	6.19982e-06	0.00261117	2.56352			Goblet	RREB16	7.41396e-09	0.255757	0.635	0.492	5.59754e-06			LEC-2	ETS2	9.40555e-08	0.353614	0.625	0.477	7.10119e-05
		Basal	chr7:108996108-108996482	6.19982e-06	0.00261117	2.56352			Goblet	JUND.16	8.43772e-09	0.383576	0.621	0.483	6.37048e-06			LEC-2	SOX4	9.49497e-08	0.314842	0.628	0.494	7.1687e-05
		Basal	chr8:42515532-42516158	6.19982e-06	0.00261117	2.56352			Goblet	NFIA7	9.08724e-09	0.282764	0.624	0.489	6.86087e-06			LEC-2	FLI1	1.31091e-06	0.350656	0.6	0.48	0.000989737
		Basal	chr8:73478200-73478516	6.19982e-06	0.00261117	2.56352			Goblet	NFIX7	9.08724e-09	0.282764	0.624	0.489	6.86087e-06			LEC-2	ZBTB11	1.50034e-06	0.278918	0.611	0.482	0.00113275
		Basal	chr9:75376762-75376973	6.19982e-06	0.00261117	2.56352			Goblet	NFE26	1.21554e-08	0.369691	0.621	0.485	9.17729e-06			LEC-2	ELK3	2.98147e-06	0.296304	0.614	0.479	0.00225101
		Basal	chr10:13404859-13405180	6.19982e-06	0.00261117	2.56352			Goblet	FOSB::JUNB.16	1.72972e-08	0.378289	0.609	0.485	1.30594e-05			LEC-2	ELF2	8.94616e-05	0.24655	0.589	0.486	0.0675435
		Basal	chr12:84969219-84969506	6.19982e-06	0.00261117	2.56352			Goblet	FOXP26	1.88541e-08	0.346489	0.641	0.493	1.42348e-05			LEC-2	ELF4	0.000137559	0.189935	0.575	0.479	0.103857
		Basal	chr12:88334198-88334669	6.19982e-06	0.00261117	2.56352			Goblet	FOS::JUN6	2.62477e-08	0.381055	0.615	0.482	1.9817e-05			LEC-2	NRF1	0.00173531	0.123203	0.586	0.499	1
		Basal	chr15:42049939-42050146	6.19982e-06	0.00261117	2.56352			Goblet	FOS5	2.82591e-08	0.365456	0.615	0.484	2.13356e-05			LEC-2	SP1	0.00272898	0.109727	0.565	0.498	1
		Basal	chr20:17434023-17434425	6.19982e-06	0.00261117	2.56352			Goblet	FOSL1::JUNB6	3.02271e-08	0.365044	0.618	0.483	2.28214e-05			LEC-2	IRF3	0.0034265	0.184187	0.568	0.489	1
		Basal	chrX:13293462-13293976	6.19982e-06	0.00261117	2.56352			Goblet	FOS::JUNB6	3.18744e-08	0.37445	0.609	0.483	2.40652e-05			LEC-2	RBPJ	0.00390662	0.108751	0.558	0.49	1
		Basal	chrX:108270294-108270608	6.19982e-06	0.00261117	2.56352			Goblet	FOSL2::JUND6	3.18744e-08	0.37445	0.609	0.483	2.40652e-05			LEC-2	CREB1	0.00625599	0.169554	0.544	0.492	1
		Basal	chr14:68505965-68507689	6.22149e-06	0.00261863	1.44181			Goblet	TBX186	5.09866e-08	0.327608	0.632	0.489	3.84948e-05			LEC-2	JUNB	0.00757448	0.151594	0.551	0.485	1
		Basal	chr1:41418655-41419514	6.31937e-06	0.00265478	1.73362			Goblet	BACH16	5.56586e-08	0.368086	0.598	0.483	4.20222e-05			LEC-2	ATF2	0.00902041	0.155207	0.533	0.492	1
		Basal	chr1:198448769-198450413	6.31937e-06	0.00265478	1.73362			Goblet	RUNX27	3.2421e-07	0.304759	0.609	0.488	0.000244778			AM	SPI1	0	2.04795	0.948	0.409	0
		Basal	chr6:13724324-13725989	6.31937e-06	0.00265478	1.73362			Goblet	SOX93	3.59381e-07	0.252425	0.632	0.495	0.000271333			AM	ETV6	0	1.61015	0.902	0.431	0
		Basal	chr14:22509858-22510258	6.35082e-06	0.00266631	3.00717			Goblet	TP538	6.03505e-07	0.282506	0.598	0.483	0.000455646			AM	IKZF2	0	0.980366	0.906	0.444	0
		Basal	chr2:160220431-160222152	6.52273e-06	0.00273675	1.38668			Goblet	TBX26	6.37489e-07	0.320779	0.598	0.488	0.000481304			AM	GABPA	0	1.51034	0.904	0.442	0
		Basal	chr5:172732688-172734061	6.56095e-06	0.00274931	1.45777			Goblet	JUNB.15	7.52396e-07	0.316239	0.595	0.485	0.000568059			AM	IKZF1	0	1.43686	0.894	0.443	0
		Basal	chr10:124152128-124153751	6.56095e-06	0.00274931	1.45777			Goblet	KLF44	7.75913e-07	0.186974	0.615	0.497	0.000585814			AM	ELF1	0	1.35335	0.89	0.447	0
		Basal	chr3:187850012-187851103	6.62359e-06	0.00275823	1.93854			Goblet	ELF44	8.17842e-07	0.2695	0.569	0.479	0.000617471			AM	IRF1	0	1.2267	0.866	0.452	0
		Basal	chr5:56097349-56098442	6.62359e-06	0.00275823	1.93854			Goblet	IKZF23	1.17428e-06	0.145018	0.583	0.48	0.00088658			AM	ELF4	0	1.0728	0.818	0.451	0
		Basal	chr10:71512214-71513385	6.62359e-06	0.00275823	1.93854			Goblet	2025-06-06	1.22892e-06	0.353541	0.598	0.483	0.000927837			AM	ETS2	0	1.00988	0.8	0.45	0
		Basal	chr16:8729855-8730808	6.62359e-06	0.00275823	1.93854			Goblet	SRY5	1.28834e-06	0.266	0.609	0.496	0.000972694			AM	ZBTB7A	0	0.898734	0.793	0.456	0
		Basal	chr16:81598696-81599871	6.62359e-06	0.00275823	1.93854			Goblet	BACH26	1.33669e-06	0.325409	0.589	0.484	0.0010092			AM	FLI1	0	0.96503	0.79	0.454	0
		Basal	chr2:177322226-177323282	6.63205e-06	0.00275823	2.0308			Goblet	ZIM36	1.71699e-06	0.233437	0.589	0.491	0.00129633			AM	ZBTB11	0	0.866808	0.783	0.457	0
		Basal	chr3:177618308-177619311	6.63205e-06	0.00275823	2.0308			Goblet	TBR15	1.82347e-06	0.297177	0.586	0.488	0.00137672			AM	ELK4	0	0.860939	0.779	0.455	0
		Basal	chr7:434906-435515	6.63205e-06	0.00275823	2.0308			Goblet	ETV2::FIGLA4	1.97839e-06	0.241152	0.569	0.493	0.00149369			AM	FOSL2	0	1.01412	0.774	0.458	0
		Basal	chr12:109832992-109833627	6.63205e-06	0.00275823	2.0308			Goblet	TBX214	2.95437e-06	0.273207	0.586	0.489	0.00223055			AM	BNC2	0	0.938737	0.774	0.459	0
		Basal	chr14:73227606-73228712	6.63205e-06	0.00275823	2.0308			Goblet	ZNF2134	3.71966e-06	0.178295	0.595	0.491	0.00280834			AM	IRF3	0	0.853245	0.779	0.465	0
		Basal	chr20:50855605-50856399	6.63205e-06	0.00275823	2.0308			Goblet	TFAP2B.14	9.4683e-06	0.210604	0.586	0.494	0.00714856			AM	JUN	0	0.999209	0.771	0.459	0
		Basal	chr21:45470821-45471846	6.63205e-06	0.00275823	2.0308			Goblet	ZSCAN46	1.06388e-05	0.233811	0.601	0.491	0.00803227			AM	ELF2	0	0.859897	0.772	0.462	0
		Basal	chr1:12475240-12476184	6.67099e-06	0.00276576	1.83453			Goblet	MAF::NFE22	1.29554e-05	0.248201	0.58	0.489	0.00978132			AM	BACH1	0	0.978723	0.767	0.46	0
		Basal	chr6:45472315-45473839	6.67099e-06	0.00276576	1.83453			Goblet	NFIC7	1.62822e-05	0.251666	0.609	0.493	0.012293			AM	FOS	8.71891e-299	0.92984	0.758	0.461	6.58278e-296
		Basal	chr6:169831644-169832942	6.67099e-06	0.00276576	1.83453			Goblet	TFAP2A.2	1.77569e-05	0.21391	0.586	0.494	0.0134064			AM	IRF8	6.2232e-269	0.804045	0.754	0.468	4.69851e-266
		Basal	chr10:114244947-114245744	6.67099e-06	0.00276576	1.83453			Goblet	TBX35	2.09718e-05	0.280559	0.58	0.489	0.0158337			AM	USF1	2.09664e-209	0.665889	0.724	0.47	1.58296e-206
		Basal	chr15:52111592-52112745	6.67099e-06	0.00276576	1.83453			Goblet	ETV5::FIGLA2	2.28512e-05	0.184312	0.589	0.493	0.0172527			AM	NR2C1	1.22966e-202	0.479319	0.71	0.472	9.28397e-200
		Basal	chr1:4829111-4829374	6.88953e-06	0.00283689	2.36752			Goblet	KLF94	2.42024e-05	0.190211	0.589	0.494	0.0182728			AM	JDP2	2.68075e-201	0.719115	0.71	0.468	2.02397e-198
		Basal	chr2:152581273-152581766	6.88953e-06	0.00283689	2.36752			Goblet	EOMES5	2.52652e-05	0.270744	0.566	0.488	0.0190752			AM	IRF2	3.83058e-198	0.631432	0.717	0.473	2.89209e-195
		Basal	chr2:237873337-237873705	6.88953e-06	0.00283689	2.36752			Goblet	ZNF7664	3.00437e-05	0.268661	0.56	0.492	0.022683			AM	ELK3	5.37498e-197	0.651938	0.714	0.46	4.05811e-194
		Basal	chr6:56642883-56643088	6.88953e-06	0.00283689	2.36752			Goblet	PKNOX21	3.09176e-05	0.258819	0.583	0.489	0.0233428			AM	MITF	2.38653e-182	0.615354	0.697	0.468	1.80183e-179
		Basal	chr6:163941286-163941610	6.88953e-06	0.00283689	2.36752			Goblet	SOX87	3.76471e-05	0.217275	0.589	0.495	0.0284236			AM	THRB	1.35516e-169	0.509905	0.679	0.475	1.02314e-166
		Basal	chr10:75187984-75188334	6.88953e-06	0.00283689	2.36752			Goblet	ELF33	3.96935e-05	0.17869	0.592	0.47	0.0299686			AM	ATF4	2.96805e-159	0.572212	0.693	0.473	2.24088e-156
		Basal	chr12:104528759-104529384	6.88953e-06	0.00283689	2.36752			Goblet	HLF6	4.57239e-05	0.177586	0.598	0.487	0.0345216			AM	ATF2	1.35202e-158	0.545987	0.684	0.476	1.02078e-155
		Basal	chr13:25002189-25002686	6.88953e-06	0.00283689	2.36752			Goblet	MAFK3	4.94075e-05	0.217894	0.56	0.489	0.0373027			AM	PPARD	1.99332e-158	0.526763	0.685	0.475	1.50496e-155
		Basal	chr16:1645733-1646363	6.88953e-06	0.00283689	2.36752			Goblet	TBX13	5.18638e-05	0.251444	0.546	0.488	0.0391571			AM	CEBPD	2.78693e-151	0.565526	0.679	0.468	2.10413e-148
		Basal	chr17:41869318-41869980	6.88953e-06	0.00283689	2.36752			Goblet	TP639	6.33929e-05	0.186723	0.575	0.484	0.0478616			AM	TFEB	1.04872e-150	0.55602	0.684	0.472	7.91784e-148
		Basal	chr2:240434607-240436425	6.98476e-06	0.00287432	1.3172			Goblet	ZNF1353	7.23698e-05	0.187079	0.572	0.486	0.0546392			AM	NFE2L2	8.63388e-143	0.535579	0.685	0.474	6.51858e-140
		Basal	chr2:132267234-132268742	7.01952e-06	0.00288684	1.48424			Goblet	KLF35	7.57682e-05	0.164421	0.572	0.489	0.057205			AM	NR2C2	6.29381e-142	0.425743	0.668	0.475	4.75183e-139
		Basal	chr1:211632645-211633580	7.23087e-06	0.00297191	1.80439			Goblet	DMRTA24	0.000118218	0.213434	0.592	0.491	0.0892547			AM	CREB1	1.08069e-129	0.474504	0.661	0.478	8.15922e-127
		Basal	chr3:62606793-62608135	7.27427e-06	0.0029879	1.50384			Goblet	NFE2L22	0.000118774	0.19713	0.58	0.49	0.0896743			AM	PRDM4	1.17492e-128	0.480147	0.675	0.476	8.87062e-126
		Basal	chr1:198443344-198443683	7.34582e-06	0.00299507	2.60659			Goblet	TFAP2C.14	0.000124305	0.187772	0.56	0.496	0.0938506			AM	JUND	3.77879e-117	0.463472	0.655	0.479	2.85299e-114
		Basal	chr1:234785437-234785848	7.34582e-06	0.00299507	2.60659			Goblet	EBF12	0.000135256	0.202496	0.589	0.491	0.102118			AM	MXI1	2.16116e-115	0.37417	0.656	0.476	1.63168e-112
		Basal	chr5:52961287-52961597	7.34582e-06	0.00299507	2.60659			Goblet	TBX61	0.000137477	0.24305	0.586	0.49	0.103795			AM	IRF5	8.02413e-114	0.461847	0.653	0.477	6.05822e-111
		Basal	chr5:56164251-56164472	7.34582e-06	0.00299507	2.60659			Goblet	ZNF7403	0.000140974	0.156817	0.56	0.492	0.106436			AM	NFIL3	4.58091e-113	0.451007	0.648	0.473	3.45858e-110
		Basal	chr7:33091274-33091543	7.34582e-06	0.00299507	2.60659			Goblet	RARA::RXRA3	0.000159388	0.226854	0.543	0.491	0.120338			AM	MAX	3.80776e-110	0.455752	0.661	0.475	2.87486e-107
		Basal	chr10:12243837-12244036	7.34582e-06	0.00299507	2.60659			Goblet	FOXH15	0.000184529	0.185668	0.555	0.491	0.139319			AM	MNT	3.80776e-110	0.455752	0.661	0.475	2.87486e-107
		Basal	chr12:82776035-82776673	7.34582e-06	0.00299507	2.60659			Goblet	KLF64	0.000265517	0.206277	0.572	0.49	0.200465			AM	RUNX2	2.44502e-109	0.444569	0.65	0.475	1.84599e-106
		Basal	chr12:89370547-89370898	7.34582e-06	0.00299507	2.60659			Goblet	ARNT::HIF1A7	0.000281333	0.158189	0.566	0.495	0.212407			AM	TFE3	1.50801e-108	0.453501	0.644	0.472	1.13854e-105
		Basal	chr16:82138524-82139062	7.34582e-06	0.00299507	2.60659			Goblet	ZNF530	0.000310071	0.12764	0.586	0.492	0.234104			AM	KLF2	2.79309e-108	0.332195	0.659	0.479	2.10878e-105
		Basal	chr19:55400424-55400981	7.34582e-06	0.00299507	2.60659			Goblet	RARA::RXRG3	0.000333554	0.191129	0.569	0.491	0.251833			AM	RUNX1	6.54851e-104	0.41921	0.649	0.478	4.94413e-101
		Basal	chr21:36487653-36488136	7.34582e-06	0.00299507	2.60659			Goblet	TFAP2C.2	0.00037057	0.171445	0.563	0.494	0.27978			AM	MEF2C	4.75543e-96	0.418639	0.651	0.481	3.59035e-93
		Basal	chrX:10158258-10158558	7.34582e-06	0.00299507	2.60659			Goblet	MAFG::NFE2L13	0.000376081	0.189759	0.557	0.488	0.283941			AM	TFEC	9.91956e-94	0.402767	0.629	0.474	7.48927e-91
		Basal	chr19:16087988-16088948	7.3839e-06	0.00300874	1.63515			Goblet	FOXJ2::ELF12	0.000380004	0.143129	0.543	0.474	0.286903			AM	CEBPB	6.62345e-91	0.478001	0.632	0.46	5.00071e-88
		Basal	chr5:126368389-126368741	7.40548e-06	0.003012	2.08902			Goblet	ZNF418	0.000389291	0.151264	0.575	0.492	0.293915			AM	MEF2A	9.59702e-89	0.420372	0.65	0.481	7.24575e-86
		Basal	chr12:63821652-63822499	7.40548e-06	0.003012	2.08902			Goblet	TFAP4::ETV12	0.000474837	0.161539	0.569	0.494	0.358502			AM	MEF2D	1.83962e-86	0.402471	0.641	0.482	1.38891e-83
		Basal	chr19:4713302-4714061	7.40548e-06	0.003012	2.08902			Goblet	ELF22	0.000485291	0.178552	0.586	0.486	0.366395			AM	CREM	5.89011e-85	0.40023	0.633	0.476	4.44703e-82
		Basal	chr12:65740633-65742626	7.47235e-06	0.00303547	1.52523			Goblet	TFAP2A.12	0.000539485	0.152203	0.578	0.495	0.407311			AM	KLF6	8.42244e-82	0.340932	0.631	0.478	6.35894e-79
		Basal	chr22:49951071-49951607	7.47235e-06	0.00303547	1.52523			Goblet	TEAD36	0.000544181	0.189546	0.572	0.476	0.410856			AM	MLX	1.601e-78	0.375775	0.619	0.473	1.20875e-75
		Basal	chr1:161074297-161075001	7.50636e-06	0.00303999	1.89865			Goblet	TEAD46	0.000544181	0.189546	0.572	0.476	0.410856			AM	ATF3	2.24349e-78	0.355183	0.615	0.478	1.69383e-75
		Basal	chr2:85409921-85410622	7.50636e-06	0.00303999	1.89865			Goblet	FOXO1::ELF12	0.000570049	0.182421	0.543	0.49	0.430387			AM	JUNB	5.7258e-76	0.358412	0.617	0.474	4.32298e-73
		Basal	chr6:43737069-43737982	7.50636e-06	0.00303999	1.89865			Goblet	TBX19	0.000585152	0.17498	0.555	0.489	0.44179			AM	KLF4	1.11794e-74	0.244963	0.631	0.486	8.44047e-72
		Basal	chr6:73264384-73264787	7.50636e-06	0.00303999	1.89865			Goblet	SREBF1.11	0.000618276	0.222426	0.58	0.49	0.466798			AM	USF2	2.67217e-74	0.390944	0.622	0.472	2.01749e-71
		Basal	chr10:12241738-12242549	7.50636e-06	0.00303999	1.89865			Goblet	NHLH22	0.000635736	0.211994	0.586	0.495	0.479981			AM	ZNF354A	5.97762e-70	0.340408	0.639	0.484	4.51311e-67
		Basal	chr21:43733489-43735562	7.59853e-06	0.00307545	1.54871			Goblet	RXRG1	0.000675491	0.176998	0.578	0.49	0.509996			AM	BHLHE41	2.96817e-66	0.353829	0.607	0.473	2.24097e-63
		Basal	chr6:157980793-157982414	7.61035e-06	0.00307564	1.36206			Goblet	ZSCAN167	0.00068955	0.202574	0.56	0.492	0.52061			AM	NR4A1	3.44638e-64	0.291077	0.604	0.483	2.60202e-61
		Basal	chr2:200786329-200788466	7.61753e-06	0.00307564	1.58853			Goblet	RUNX33	0.000754817	0.19944	0.566	0.492	0.569886			AM	NR4A2	3.38544e-57	0.266971	0.591	0.483	2.55601e-54
		Basal	chr10:5503105-5504407	7.61753e-06	0.00307564	1.58853			Goblet	THRA2	0.000756096	0.157223	0.555	0.49	0.570852			AM	KLF7	3.96197e-57	0.231241	0.612	0.481	2.99129e-54
		Basal	chr17:44137600-44138888	7.61753e-06	0.00307564	1.58853			Goblet	STAT1::STAT24	0.000827814	0.163667	0.546	0.484	0.625			AM	PBX3	2.93674e-52	0.272404	0.601	0.483	2.21724e-49
		Basal	chr11:7596954-7598003	7.62963e-06	0.00307865	1.56132			Goblet	THAP13	0.000834157	0.179034	0.586	0.493	0.629789			AM	YY1	5.43634e-52	0.299464	0.615	0.487	4.10444e-49
		Basal	chr7:135706102-135707398	7.75012e-06	0.00312283	1.77648			Goblet	ERF::FOXO13	0.000841523	0.153694	0.557	0.491	0.63535			AM	PKNOX1	1.40495e-51	0.268508	0.6	0.483	1.06074e-48
		Basal	chr3:196425-198326	7.75523e-06	0.00312283	1.41903			Goblet	ZBTB241	0.000968143	0.137387	0.598	0.493	0.730948			AM	KLF3	1.89161e-50	0.238072	0.604	0.48	1.42817e-47
		Basal	chr2:156476771-156477172	7.77511e-06	0.00312283	2.25049			Goblet	ERF::FOXI11	0.00103523	0.130329	0.552	0.472	0.781599			AM	RREB1	2.75346e-44	0.210016	0.591	0.484	2.07886e-41
		Basal	chr4:73649911-73650272	7.77511e-06	0.00312283	2.25049			Goblet	EHF3	0.00104715	0.127577	0.569	0.466	0.790601			AM	SP4	5.02336e-44	0.168944	0.597	0.491	3.79264e-41
		Basal	chr4:114038591-114039320	7.77511e-06	0.00312283	2.25049			Goblet	ERF::FIGLA3	0.00107615	0.155683	0.557	0.495	0.812496			AM	ESRRA	1.5184e-43	0.271766	0.589	0.481	1.14639e-40
		Basal	chr15:71471121-71471761	7.77511e-06	0.00312283	2.25049			Goblet	NFIL35	0.0011341	0.177383	0.557	0.487	0.856245			AM	STAT1	3.54783e-42	0.293613	0.608	0.484	2.67861e-39
		Basal	chr5:96823873-96824286	7.86597e-06	0.00312283	2.1605			Goblet	TGIF2LX2	0.0011721	0.163235	0.549	0.488	0.884935			AM	BHLHE40	5.55342e-42	0.262024	0.579	0.476	4.19283e-39
		Basal	chr6:106548038-106548449	7.86597e-06	0.00312283	2.1605			Goblet	IRF93	0.00119371	0.196021	0.56	0.489	0.901255			AM	NR1D2	2.00617e-37	0.267424	0.593	0.483	1.51466e-34
		Basal	chr7:121795248-121795936	7.86597e-06	0.00312283	2.1605			Goblet	FLI1::FOXI12	0.00134268	0.158359	0.557	0.49	1			AM	ATF6	3.26154e-37	0.229091	0.572	0.48	2.46246e-34
		Basal	chr7:151676527-151677097	7.86597e-06	0.00312283	2.1605			Goblet	TEAD25	0.00147485	0.181279	0.546	0.482	1			AM	HIF1A	4.07643e-37	0.233322	0.588	0.482	3.0777e-34
		Basal	chr8:94286553-94287430	7.86597e-06	0.00312283	2.1605			Goblet	ZKSCAN32	0.0015038	0.177786	0.583	0.492	1			AM	KLF9	2.11735e-36	0.176101	0.581	0.487	1.5986e-33
		Basal	chr9:108549093-108549606	7.86597e-06	0.00312283	2.1605			Goblet	RXRB1	0.00168318	0.170879	0.543	0.49	1			AM	XBP1	1.01204e-35	0.241518	0.573	0.477	7.64089e-33
		Basal	chr12:119334407-119335024	7.86597e-06	0.00312283	2.1605			Goblet	KLF24	0.00181569	0.138866	0.563	0.493	1			AM	RARA	3.53652e-34	0.282053	0.597	0.483	2.67007e-31
		Basal	chr14:76550524-76550907	7.86597e-06	0.00312283	2.1605			Goblet	ZBTB6	0.00206018	0.147104	0.552	0.492	1			AM	SREBF1	1.21228e-29	0.222776	0.58	0.483	9.15274e-27
		Basal	chr16:71526048-71526711	7.86597e-06	0.00312283	2.1605			Goblet	FEZF23	0.00209473	0.15876	0.552	0.491	1			AM	NR6A1	5.02689e-28	0.181734	0.561	0.483	3.7953e-25
		Basal	chr19:2203929-2204655	7.86597e-06	0.00312283	2.1605			Goblet	PPARG::RXRA1	0.00235749	0.127801	0.543	0.491	1			AM	ZNF76	6.80776e-28	0.167929	0.569	0.491	5.13986e-25
		Basal	chr19:55447165-55447933	7.86597e-06	0.00312283	2.1605			Goblet	IRF42	0.00252492	0.147482	0.58	0.488	1			AM	SREBF2	4.06252e-27	0.175438	0.561	0.485	3.0672e-24
		Basal	chr20:856138-856697	7.86597e-06	0.00312283	2.1605			Goblet	HIF1A5	0.00256867	0.132552	0.549	0.49	1			AM	RFX2	2.98338e-26	0.210281	0.566	0.48	2.25245e-23
		Basal	chr20:4704077-4704917	7.86597e-06	0.00312283	2.1605			Goblet	EWSR1-FLI14	0.00283406	0.118249	0.56	0.493	1			AM	KLF12	1.64817e-23	0.132398	0.567	0.491	1.24437e-20
		Basal	chr6:41824459-41825521	7.87075e-06	0.00312283	1.98055			Goblet	PLAGL21	0.00296794	0.137527	0.566	0.493	1			AM	SP1	8.30044e-21	0.101103	0.556	0.493	6.26683e-18
		Basal	chr8:26231019-26231792	7.87075e-06	0.00312283	1.98055			Goblet	ZNF245	0.00319183	0.17491	0.56	0.492	1			AM	ZFP14	4.45105e-19	0.151252	0.566	0.486	3.36055e-16
		Basal	chr9:117944416-117945681	7.87075e-06	0.00312283	1.98055			Goblet	KLF171	0.00328691	0.115871	0.549	0.495	1			AM	ESR1	8.83817e-18	0.180793	0.559	0.485	6.67282e-15
		Basal	chr10:71246720-71247185	7.87075e-06	0.00312283	1.98055			Goblet	REST2	0.00365061	0.179338	0.572	0.495	1			AM	CLOCK	9.42528e-17	0.214771	0.567	0.482	7.11609e-14
		Basal	chr10:127012496-127013479	7.87075e-06	0.00312283	1.98055			Goblet	TFAP2B.2	0.00375761	0.126023	0.552	0.496	1			AM	ZNF148	1.00855e-16	0.109113	0.558	0.492	7.61457e-14
		Basal	chr14:61237481-61238142	7.87075e-06	0.00312283	1.98055			Goblet	TFAP2C1	0.00382483	0.15378	0.549	0.497	1			AM	SP3	1.2845e-15	0.13877	0.567	0.49	9.69796e-13
		Basal	chr19:44776190-44776748	7.87075e-06	0.00312283	1.98055			Goblet	LEF11	0.00454427	0.130233	0.529	0.492	1			AM	KLF13	1.45889e-15	0.135318	0.548	0.49	1.10147e-12
		Basal	chr19:55368330-55369357	7.87075e-06	0.00312283	1.98055			Goblet	PAX8	0.00465172	0.134019	0.56	0.49	1			AM	MZF1	7.00132e-14	0.113496	0.538	0.491	5.28599e-11
		Basal	chr22:39428603-39429181	7.87075e-06	0.00312283	1.98055			Goblet	ZIC11	0.00471317	0.127954	0.563	0.497	1			AM	RFX1	3.79757e-13	0.148192	0.543	0.482	2.86717e-10
		Basal	chr1:226127246-226128945	7.92339e-06	0.00313996	1.36745			Goblet	NR2C21	0.00513682	0.135216	0.534	0.49	1			AM	VDR	9.2788e-13	0.142707	0.545	0.487	7.0055e-10
		Basal	chr2:217897119-217898794	8.01382e-06	0.0031739	1.33			Goblet	NR2F1.21	0.00518961	0.123643	0.546	0.49	1			AM	RFX3	4.8661e-11	0.12194	0.537	0.482	3.67391e-08
		Basal	chr9:114907638-114908610	8.22429e-06	0.00325338	1.75057			Goblet	THRB1	0.00564787	0.14424	0.529	0.49	1			AM	BCL6	2.32054e-10	0.109669	0.533	0.49	1.75201e-07
		Basal	chr10:52883692-52884746	8.22429e-06	0.00325338	1.75057			Goblet	PITX24	0.0057419	0.151968	0.572	0.49	1			AM	CTCF	6.77245e-09	0.109869	0.54	0.489	5.1132e-06
		Basal	chr19:31348586-31351816	8.29284e-06	0.00327855	1.27698			Goblet	FOXO1::FLI14	0.00600089	0.117744	0.546	0.489	1			AM	ZNF143	8.79364e-09	0.128347	0.542	0.489	6.6392e-06
		Basal	chr3:71532398-71533333	8.36106e-06	0.00329672	1.86223			Goblet	IRF33	0.00605102	0.136493	0.56	0.489	1			AM	RORA	4.73778e-07	0.114402	0.538	0.489	0.000357703
		Basal	chr7:50681173-50682338	8.36106e-06	0.00329672	1.86223			Goblet	DBP6	0.00614972	0.179085	0.546	0.484	1			AM	PPARG	1.34437e-05	0.112928	0.538	0.489	0.01015
		Basal	chr11:95337121-95339010	8.38009e-06	0.00329672	1.33454			Goblet	RARA.13	0.00630599	0.140105	0.549	0.491	1			AM-p	SPI1	1.53504e-42	3.07353	0.976	0.45	1.15895e-39
		Basal	chr1:17491665-17491984	8.41328e-06	0.00329672	2.65745			Goblet	NR4A11	0.00631218	0.137286	0.549	0.492	1			AM-p	IRF1	4.08763e-37	2.1848	0.951	0.483	3.08616e-34
		Basal	chr1:218625280-218625557	8.41328e-06	0.00329672	2.65745			Goblet	SREBF1	0.00689934	0.181153	0.555	0.49	1			AM-p	GABPA	6.02097e-37	2.27381	0.976	0.477	4.54584e-34
		Basal	chr1:223001559-223001845	8.41328e-06	0.00329672	2.65745			Goblet	FOXO1::ELK32	0.00693069	0.138484	0.543	0.492	1			AM-p	IKZF2	2.10705e-36	1.46719	0.963	0.479	1.59082e-33
		Basal	chr2:241390857-241391122	8.41328e-06	0.00329672	2.65745			Goblet	TFAP2E	0.00757958	0.126656	0.543	0.496	1			AM-p	IKZF1	1.62205e-35	2.08778	0.963	0.478	1.22464e-32
		Basal	chr3:48492350-48492747	8.41328e-06	0.00329672	2.65745			Goblet	ZNF161	0.00798539	0.143136	0.546	0.493	1			AM-p	ETV1	4.23319e-35	2.33306	0.951	0.475	3.19606e-32
		Basal	chr3:64141493-64141777	8.41328e-06	0.00329672	2.65745			Goblet	RFX53	0.00805788	0.141456	0.543	0.486	1			AM-p	ETV6	3.55604e-34	2.26343	0.939	0.467	2.68481e-31
		Basal	chr6:20661763-20662145	8.41328e-06	0.00329672	2.65745			Goblet	CEBPD5	0.00818203	0.159043	0.514	0.484	1			AM-p	ELF1	5.88524e-34	2.00432	0.963	0.481	4.44336e-31
		Basal	chr8:95143577-95143816	8.41328e-06	0.00329672	2.65745			Goblet	PRDM44	0.00840165	0.112467	0.549	0.491	1			AM-p	CEBPA	6.96657e-25	1.6	0.915	0.478	5.25976e-22
		Basal	chr11:120205105-120205410	8.41328e-06	0.00329672	2.65745			Goblet	IRF72	0.00842746	0.133697	0.557	0.491	1			AM-p	JUN	7.09972e-25	1.62919	0.878	0.483	5.36029e-22
		Basal	chr12:61188990-61189258	8.41328e-06	0.00329672	2.65745			Goblet	TFAP2B1	0.00854135	0.130621	0.572	0.497	1			AM-p	BNC2	1.07482e-23	1.49082	0.902	0.483	8.1149e-21
		Basal	chr19:10520948-10521165	8.41328e-06	0.00329672	2.65745			Goblet	TGIF2	0.00876956	0.15626	0.537	0.49	1			AM-p	BACH1	1.35662e-22	1.56205	0.878	0.483	1.02425e-19
		Basal	chr20:49148682-49148903	8.41328e-06	0.00329672	2.65745			Goblet	PPARD1	0.00884559	0.121992	0.56	0.491	1			AM-p	IRF3	1.65449e-22	1.46315	0.902	0.489	1.24914e-19
		Basal	chr17:41655151-41656328	8.48306e-06	0.00331896	1.44149			Goblet	AR1	0.00918062	0.111792	0.557	0.491	1			AM-p	FOSL2	3.09584e-22	1.56015	0.866	0.482	2.33736e-19
		Basal	chr3:115695208-115695535	8.51e-06	0.00331896	2.88644			Goblet	SOX185	0.00919314	0.157859	0.529	0.493	1			AM-p	ELF4	6.3481e-21	1.3315	0.878	0.479	4.79282e-18
		Basal	chr7:69568351-69568571	8.51e-06	0.00331896	2.88644			Goblet	TBXT1	0.00980497	0.135584	0.549	0.489	1			AM-p	FOS	1.36907e-20	1.44176	0.854	0.484	1.03365e-17
		Basal	chr11:46066356-46066567	8.51e-06	0.00331896	2.88644			Club	FIGLA11	2.36582e-05	0.517868	0.76	0.515	0.0178619			AM-p	IRF8	2.14873e-20	1.53199	0.817	0.49	1.62229e-17
		Basal	chr12:110304059-110304347	8.51e-06	0.00331896	2.88644			Club	ZEB111	2.36582e-05	0.517868	0.76	0.515	0.0178619			AM-p	ETS2	3.63916e-20	1.30136	0.878	0.477	2.74756e-17
		Basal	chr15:52558218-52558418	8.51e-06	0.00331896	2.88644			Club	TCF311	3.6968e-05	0.662609	0.76	0.503	0.0279108			AM-p	FLI1	7.55538e-20	1.34563	0.866	0.48	5.70431e-17
		Basal	chr19:10707097-10707311	8.51e-06	0.00331896	2.88644			Club	SNAI111	3.6968e-05	0.662609	0.76	0.503	0.0279108			AM-p	IRF7	8.35049e-20	1.35245	0.829	0.491	6.30462e-17
		Basal	chr19:42347112-42347323	8.51e-06	0.00331896	2.88644			Club	TCF1211	3.6968e-05	0.662609	0.76	0.503	0.0279108			AM-p	MAFK	9.44335e-20	1.16483	0.841	0.489	7.12973e-17
		Basal	chr11:393263-395100	8.56749e-06	0.00333746	1.37877			Club	SNAI310	5.10454e-05	0.69699	0.78	0.498	0.0385393			AM-p	IRF2	1.30945e-19	1.19113	0.878	0.492	9.88636e-17
		Basal	chr1:61322512-61323069	8.89639e-06	0.0034254	2.38836			Club	SNAI29	0.000238952	0.596665	0.68	0.488	0.180409			AM-p	ZKSCAN5	1.59289e-19	1.12367	0.841	0.49	1.20264e-16
		Basal	chr1:94875700-94876081	8.89639e-06	0.0034254	2.38836			Club	SCRT29	0.000257177	0.553503	0.74	0.492	0.194169			AM-p	ZBTB7A	1.75169e-19	1.10277	0.927	0.482	1.32253e-16
		Basal	chr2:168525056-168525348	8.89639e-06	0.0034254	2.38836			Club	NFIC::TLX19	0.000404475	0.545477	0.7	0.491	0.305379			AM-p	JDP2	3.661e-19	1.23663	0.841	0.486	2.76405e-16
		Basal	chr6:1464777-1465209	8.89639e-06	0.0034254	2.38836			Club	TCF410	0.000580972	0.532037	0.74	0.506	0.438634			AM-p	ATF4	7.88977e-18	1.06121	0.878	0.49	5.95678e-15
		Basal	chr6:3310695-3311005	8.89639e-06	0.0034254	2.38836			Club	ASCL1.111	0.00112953	0.566008	0.68	0.499	0.852799			AM-p	ELK4	9.26357e-18	1.05691	0.866	0.48	6.99399e-15
		Basal	chr7:621628-622293	8.89639e-06	0.0034254	2.38836			Club	GRHL110	0.00377722	0.425704	0.6	0.479	1			AM-p	ELF2	2.27703e-17	1.09882	0.866	0.486	1.71916e-14
		Basal	chr7:28731996-28732511	8.89639e-06	0.0034254	2.38836			Club	GRHL210	0.00396191	0.434325	0.68	0.485	1			AM-p	CEBPG	3.48608e-17	1.3438	0.805	0.477	2.63199e-14
		Basal	chr7:49878147-49878387	8.89639e-06	0.0034254	2.38836			Club	NFIX.18	0.00496592	0.361347	0.72	0.49	1			AM-p	ZNF384	4.94987e-17	1.03488	0.866	0.498	3.73715e-14
		Basal	chr10:12950571-12950876	8.89639e-06	0.0034254	2.38836			Br.Club	FOXD210	5.26408e-87	0.609697	0.709	0.486	3.97438e-84			AM-p	NFIL3	4.16989e-16	1.01735	0.841	0.487	3.14827e-13
		Basal	chr10:48466636-48466836	8.89639e-06	0.0034254	2.38836			Br.Club	FOXC29	2.69041e-86	0.621805	0.711	0.488	2.03126e-83			AM-p	ZBTB11	7.61563e-16	0.952078	0.878	0.482	5.7498e-13
		Basal	chr11:116827285-116827657	8.89639e-06	0.0034254	2.38836			Br.Club	GRHL111	5.43964e-81	0.621993	0.707	0.478	4.10693e-78			AM-p	NR2C2	1.01015e-15	0.86032	0.841	0.49	7.62663e-13
		Basal	chr12:19431535-19432193	8.89639e-06	0.0034254	2.38836			Br.Club	GRHL211	3.01457e-78	0.576831	0.701	0.484	2.276e-75			AM-p	CEBPD	9.26528e-15	1.05733	0.817	0.484	6.99529e-12
		Basal	chr13:27643824-27644540	8.89639e-06	0.0034254	2.38836			Br.Club	NFIB9	1.45794e-64	0.505575	0.679	0.489	1.10075e-61			AM-p	CEBPB	5.94016e-14	1.05805	0.817	0.473	4.48482e-11
		Basal	chr13:35599398-35599657	8.89639e-06	0.0034254	2.38836			Br.Club	FOXC19	5.27704e-64	0.496934	0.689	0.488	3.98416e-61			AM-p	ATF2	6.53579e-14	0.938631	0.854	0.492	4.93452e-11
		Basal	chr15:70833708-70834141	8.89639e-06	0.0034254	2.38836			Br.Club	FOXB19	8.41846e-62	0.50442	0.692	0.488	6.35594e-59			AM-p	PPARD	5.49467e-13	0.859509	0.793	0.491	4.14848e-10
		Basal	chr17:43634605-43635082	8.89639e-06	0.0034254	2.38836			Br.Club	ELF55	2.25221e-59	0.492338	0.658	0.466	1.70042e-56			AM-p	THRB	1.49563e-12	0.864049	0.793	0.49	1.1292e-09
		Basal	chr18:67428673-67429109	8.89639e-06	0.0034254	2.38836			Br.Club	FOXA18	1.33328e-58	0.498825	0.679	0.49	1.00662e-55			AM-p	JUND	1.61815e-12	0.920222	0.744	0.492	1.2217e-09
		Basal	chr19:4795047-4795299	8.89639e-06	0.0034254	2.38836			Br.Club	FOXS18	7.90862e-58	0.490432	0.688	0.49	5.97101e-55			AM-p	KLF6	3.00723e-12	0.839812	0.756	0.49	2.27046e-09
		Basal	chr17:1769417-1770437	9.0265e-06	0.00347095	1.70393			Br.Club	FOXA28	7.90862e-58	0.490432	0.688	0.49	5.97101e-55			AM-p	MEF2A	4.32401e-12	0.82815	0.793	0.494	3.26463e-09
		Basal	chr1:43007150-43007721	9.09056e-06	0.00347095	2.0306			Br.Club	FOXI18	3.8358e-54	0.472254	0.685	0.491	2.89603e-51			AM-p	MEF2C	4.91169e-12	0.82168	0.793	0.494	3.70832e-09
		Basal	chr1:67347743-67348549	9.09056e-06	0.00347095	2.0306			Br.Club	FOXL18	3.8358e-54	0.472254	0.685	0.491	2.89603e-51			AM-p	ZNF263	5.40748e-12	0.765103	0.768	0.492	4.08265e-09
		Basal	chr2:172214955-172215831	9.09056e-06	0.00347095	2.0306			Br.Club	FOXO48	3.8358e-54	0.472254	0.685	0.491	2.89603e-51			AM-p	PRDM4	7.50449e-12	0.87531	0.744	0.491	5.66589e-09
		Basal	chr3:8663259-8663819	9.09056e-06	0.00347095	2.0306			Br.Club	FOXO68	3.8358e-54	0.472254	0.685	0.491	2.89603e-51			AM-p	KLF2	1.5132e-11	0.684813	0.768	0.493	1.14247e-08
		Basal	chr3:13332122-13332934	9.09056e-06	0.00347095	2.0306			Br.Club	FOXP38	3.8358e-54	0.472254	0.685	0.491	2.89603e-51			AM-p	ZNF354A	1.72505e-11	0.701187	0.805	0.496	1.30241e-08
		Basal	chr4:57078331-57079059	9.09056e-06	0.00347095	2.0306			Br.Club	FOXP48	3.8358e-54	0.472254	0.685	0.491	2.89603e-51			AM-p	NR2C1	3.08527e-11	0.688821	0.768	0.49	2.32938e-08
		Basal	chr4:118348854-118349218	9.09056e-06	0.00347095	2.0306			Br.Club	FOXA38	3.8358e-54	0.472254	0.685	0.491	2.89603e-51			AM-p	CREM	4.34217e-11	0.80084	0.793	0.488	3.27834e-08
		Basal	chr19:5893635-5894267	9.09056e-06	0.00347095	2.0306			Br.Club	FOXD18	3.8358e-54	0.472254	0.685	0.491	2.89603e-51			AM-p	CREB1	7.67472e-11	0.737868	0.78	0.492	5.79442e-08
		Basal	chr1:10643473-10644042	9.11329e-06	0.00347095	1.93529			Br.Club	FOXK18	3.8358e-54	0.472254	0.685	0.491	2.89603e-51			AM-p	SP2	2.04449e-10	0.508656	0.768	0.498	1.54359e-07
		Basal	chr3:11139785-11140811	9.11329e-06	0.00347095	1.93529			Br.Club	FOXK28	3.8358e-54	0.472254	0.685	0.491	2.89603e-51			AM-p	KLF10	4.77099e-10	0.49011	0.756	0.498	3.6021e-07
		Basal	chr6:1756538-1757573	9.11329e-06	0.00347095	1.93529			Br.Club	FOXP18	3.8358e-54	0.472254	0.685	0.491	2.89603e-51			AM-p	ZNF257	5.3244e-10	0.599085	0.768	0.491	4.01992e-07
		Basal	chr7:115230508-115231442	9.11329e-06	0.00347095	1.93529			Br.Club	FOXE110	6.90801e-50	0.429666	0.665	0.488	5.21555e-47			AM-p	MAX	9.60149e-10	0.670329	0.768	0.489	7.24913e-07
		Basal	chr16:71625651-71627153	9.15781e-06	0.00347095	1.46678			Br.Club	FOXD38	1.35155e-48	0.414873	0.677	0.491	1.02042e-45			AM-p	MNT	9.60149e-10	0.670329	0.768	0.489	7.24913e-07
		Basal	chr6:125356681-125357970	9.17459e-06	0.00347095	1.82884			Br.Club	NFIX.19	1.66378e-48	0.459557	0.67	0.489	1.25615e-45			AM-p	USF1	9.71177e-10	0.760944	0.744	0.489	7.33239e-07
		Basal	chr8:37552641-37553462	9.17459e-06	0.00347095	1.82884			Br.Club	TFCP28	4.20829e-48	0.461704	0.648	0.481	3.17726e-45			AM-p	ELK3	1.08384e-09	0.735202	0.744	0.479	8.18296e-07
		Basal	chr13:51955120-51956118	9.17459e-06	0.00347095	1.82884			Br.Club	FIGLA12	1.13336e-45	0.386368	0.709	0.514	8.55689e-43			AM-p	KLF4	1.27075e-09	0.563442	0.72	0.497	9.5942e-07
		Basal	chr16:82055444-82056760	9.17459e-06	0.00347095	1.82884			Br.Club	ZEB112	1.13336e-45	0.386368	0.709	0.514	8.55689e-43			AM-p	MEF2D	2.24398e-09	0.742801	0.756	0.494	1.6942e-06
		Basal	chr1:11568697-11568979	9.18714e-06	0.00347095	2.71844			Br.Club	NFIC.18	1.33309e-45	0.424967	0.659	0.489	1.00648e-42			AM-p	STAT1	3.46007e-09	0.633528	0.768	0.493	2.61235e-06
		Basal	chr1:184545597-184545870	9.18714e-06	0.00347095	2.71844			Br.Club	FOXO37	1.74176e-45	0.441927	0.673	0.49	1.31503e-42			AM-p	JUNB	4.91776e-09	0.756932	0.707	0.485	3.71291e-06
		Basal	chr1:246767546-246767949	9.18714e-06	0.00347095	2.71844			Br.Club	SIX110	2.38583e-45	0.434983	0.651	0.487	1.8013e-42			AM-p	IRF5	4.96963e-09	0.735184	0.756	0.49	3.75207e-06
		Basal	chr3:11530058-11530316	9.18714e-06	0.00347095	2.71844			Br.Club	SOX48	3.82175e-41	0.387532	0.655	0.493	2.88542e-38			AM-p	KLF3	7.64183e-09	0.573284	0.78	0.489	5.76958e-06
		Basal	chr10:6624246-6624446	9.18714e-06	0.00347095	2.71844			Br.Club	SIX210	4.31115e-40	0.414919	0.658	0.488	3.25492e-37			AM-p	KLF12	1.71212e-08	0.442796	0.756	0.497	1.29265e-05
		Basal	chr10:93138066-93138399	9.18714e-06	0.00347095	2.71844			Br.Club	FOXP27	9.04078e-39	0.393979	0.647	0.493	6.82579e-36			AM-p	KLF11	4.17357e-08	0.446264	0.732	0.495	3.15104e-05
		Basal	chr11:129652766-129653025	9.18714e-06	0.00347095	2.71844			Br.Club	SNAI210	6.1778e-36	0.406519	0.642	0.488	4.66424e-33			AM-p	TFEB	9.18612e-08	0.611436	0.732	0.488	6.93552e-05
		Basal	chr12:43812048-43812254	9.18714e-06	0.00347095	2.71844			Br.Club	NFIC::TLX110	2.94698e-34	0.359289	0.644	0.49	2.22497e-31			AM-p	NR4A1	1.34322e-07	0.606835	0.732	0.492	0.000101413
		Basal	chr12:70754402-70754606	9.18714e-06	0.00347095	2.71844			Br.Club	RUNX28	1.82662e-31	0.376718	0.633	0.488	1.3791e-28			AM-p	MITF	1.6171e-07	0.629022	0.683	0.486	0.000122091
		Basal	chr13:27139545-27139772	9.18714e-06	0.00347095	2.71844			Br.Club	TCF312	6.89929e-31	0.386555	0.662	0.502	5.20897e-28			AM-p	SP1	1.703e-07	0.400963	0.732	0.498	0.000128576
		Basal	chr14:25081535-25081932	9.18714e-06	0.00347095	2.71844			Br.Club	SNAI112	6.89929e-31	0.386555	0.662	0.502	5.20897e-28			AM-p	KLF7	1.72126e-07	0.458413	0.72	0.491	0.000129955
		Basal	chr15:96200440-96200818	9.18714e-06	0.00347095	2.71844			Br.Club	TCF1212	6.89929e-31	0.386555	0.662	0.502	5.20897e-28			AM-p	RFX2	1.8462e-07	0.596982	0.72	0.486	0.000139388
		Basal	chr17:57048086-57048322	9.18714e-06	0.00347095	2.71844			Br.Club	SNAI311	5.26903e-30	0.3752	0.627	0.497	3.97811e-27			AM-p	RFX1	9.12968e-07	0.575044	0.707	0.487	0.000689291
		Basal	chr20:3023028-3023227	9.18714e-06	0.00347095	2.71844			Br.Club	FOSL27	3.17777e-29	0.353086	0.614	0.482	2.39922e-26			AM-p	ETV3	1.26886e-06	0.548917	0.72	0.487	0.000957986
		Basal	chrX:135531887-135532133	9.18714e-06	0.00347095	2.71844			Br.Club	FOXG17	3.60805e-29	0.340882	0.633	0.493	2.72408e-26			AM-p	RFX3	1.71891e-06	0.564308	0.732	0.487	0.00129778
		Basal	chr1:82198067-82198342	9.34995e-06	0.00352123	2.79302			Br.Club	MYOD18	5.89797e-28	0.311656	0.622	0.487	4.45297e-25			AM-p	RUNX2	2.15158e-06	0.585034	0.707	0.488	0.00162444
		Basal	chr2:134308283-134308482	9.34995e-06	0.00352123	2.79302			Br.Club	ASCL1.112	2.10028e-27	0.348791	0.642	0.498	1.58571e-24			AM-p	ATF3	2.21033e-06	0.595372	0.695	0.489	0.0016688
		Basal	chr8:70211871-70212070	9.34995e-06	0.00352123	2.79302			Br.Club	FOSL2::JUN7	3.48179e-27	0.359598	0.613	0.481	2.62875e-24			AM-p	BCL11A	2.4584e-06	0.55455	0.732	0.49	0.00185609
		Basal	chr12:85644686-85645008	9.34995e-06	0.00352123	2.79302			Br.Club	SOX108	1.06012e-26	0.252507	0.634	0.492	8.0039e-24			AM-p	SP3	4.50255e-06	0.384401	0.707	0.496	0.00339943
		Basal	chr13:23615765-23615983	9.34995e-06	0.00352123	2.79302			Br.Club	FOSL17	3.00706e-26	0.338187	0.602	0.482	2.27033e-23			AM-p	ZNF189	6.1988e-06	0.470184	0.707	0.494	0.00468009
		Basal	chr11:1834059-1834518	9.35203e-06	0.00352123	1.68286			Br.Club	FOSL1::JUN.17	7.19978e-26	0.345338	0.619	0.483	5.43583e-23			AM-p	MLX	7.02235e-06	0.516047	0.671	0.484	0.00530188
		Basal	chr5:125484186-125485635	9.62713e-06	0.00361866	1.6631			Br.Club	FOS::JUND7	1.93559e-25	0.341296	0.612	0.482	1.46137e-22			AM-p	RREB1	7.25888e-06	0.379704	0.695	0.492	0.00548046
		Basal	chr22:19849536-19850289	9.62713e-06	0.00361866	1.6631			Br.Club	FOSL2::JUNB7	4.22025e-25	0.318489	0.599	0.484	3.18629e-22			AM-p	ESRRA	1.10982e-05	0.523783	0.671	0.49	0.00837911
		Basal	chr8:37700303-37701370	9.85276e-06	0.00369928	1.64452			Br.Club	FOSL1::JUND7	1.71005e-24	0.312042	0.601	0.483	1.29109e-21			AM-p	TFE3	1.24936e-05	0.494	0.671	0.485	0.00943269
		Basal	chr11:129315440-129316577	9.85276e-06	0.00369928	1.64452			Br.Club	FOSB::JUNB.17	2.49707e-24	0.315774	0.598	0.484	1.88529e-21			AM-p	NFE2L2	1.4075e-05	0.476166	0.646	0.49	0.0106266
		Basal	chr7:130373417-130374314	9.8873e-06	0.00371015	1.5059			Br.Club	FOXN38	3.2876e-23	0.29672	0.622	0.494	2.48214e-20			AM-p	RARA	1.45946e-05	0.483756	0.707	0.491	0.0110189
		Basal	chr6:36577010-36578188	9.93647e-06	0.00372439	1.7981			Br.Club	JUN::JUNB7	3.88272e-23	0.308995	0.598	0.483	2.93145e-20			AM-p	USF2	3.67962e-05	0.434315	0.72	0.483	0.0277811
		Basal	chr13:44310539-44311455	9.93647e-06	0.00372439	1.7981			Br.Club	FOXF28	6.13254e-23	0.311965	0.612	0.492	4.63007e-20			AM-p	ZNF148	5.55484e-05	0.275519	0.634	0.497	0.0419391
		Basal	chr11:45157553-45159089	1.0024e-05	0.00375509	1.51682			Br.Club	JDP27	6.54962e-23	0.31063	0.585	0.486	4.94496e-20			AM-p	TFEC	5.97451e-05	0.452976	0.671	0.486	0.0451076
		Basal	chr18:46333019-46334408	1.00305e-05	0.00375539	1.62703			Br.Club	EHF4	6.96635e-23	0.221659	0.588	0.465	5.2596e-20			AM-p	SP4	6.40559e-05	0.288159	0.744	0.499	0.0483622
		Basal	chr2:10497835-10498258	1.01028e-05	0.00376125	2.09126			Br.Club	JUND.17	4.00099e-22	0.317821	0.586	0.483	3.02074e-19			AM-p	NR4A2	0.000182117	0.486298	0.671	0.491	0.137498
		Basal	chr7:90229222-90230090	1.01028e-05	0.00376125	2.09126			Br.Club	FOS::JUNB7	5.04902e-22	0.31823	0.588	0.483	3.81201e-19			AM-p	NR1D2	0.000234407	0.425452	0.671	0.492	0.176977
		Basal	chr7:142943882-142944144	1.01028e-05	0.00376125	2.09126			Br.Club	FOSL2::JUND7	5.04902e-22	0.31823	0.588	0.483	3.81201e-19			AM-p	RUNX1	0.000279279	0.419591	0.659	0.491	0.210856
		Basal	chr7:158324579-158324935	1.01028e-05	0.00376125	2.09126			Br.Club	FOSL1::JUNB7	6.77703e-22	0.310765	0.596	0.483	5.11666e-19			AM-p	GMEB2	0.000281755	0.381691	0.646	0.479	0.212725
		Basal	chr8:127091170-127092092	1.01028e-05	0.00376125	2.09126			Br.Club	FOS::JUN7	7.63609e-22	0.315776	0.596	0.482	5.76525e-19			AM-p	ZNF701	0.000314486	0.315833	0.659	0.493	0.237437
		Basal	chr9:3879352-3880085	1.01028e-05	0.00376125	2.09126			Br.Club	ELF34	1.11251e-21	0.226978	0.595	0.469	8.39943e-19			AM-p	ZFP14	0.000406956	0.321606	0.659	0.492	0.307252
		Basal	chr9:20357732-20358675	1.01028e-05	0.00376125	2.09126			Br.Club	SCRT210	1.11194e-20	0.286667	0.612	0.491	8.39516e-18			AM-p	BHLHE41	0.000444354	0.385293	0.634	0.483	0.335488
		Basal	chr9:114472436-114473214	1.01028e-05	0.00376125	2.09126			Br.Club	BACH17	3.2206e-20	0.299676	0.583	0.483	2.43155e-17			AM-p	NR6A1	0.000488671	0.346833	0.671	0.489	0.368947
		Basal	chr17:62670199-62670714	1.01028e-05	0.00376125	2.09126			Br.Club	FOS6	4.52687e-20	0.275634	0.603	0.483	3.41779e-17			AM-p	CTCF	0.000517293	0.366823	0.646	0.493	0.390556
		Basal	chr19:7178740-7180083	1.01028e-05	0.00376125	2.09126			Br.Club	BATF8	7.53217e-20	0.265733	0.593	0.483	5.68679e-17			AM-p	ZNF282	0.000549478	0.400587	0.659	0.494	0.414856
		Basal	chr4:82796304-82799614	1.01397e-05	0.00377289	1.26649			Br.Club	BATF::JUN7	7.53217e-20	0.265733	0.593	0.483	5.68679e-17			AM-p	HIF1A	0.000917866	0.325178	0.634	0.49	0.692989
		Basal	chr5:51382480-51383632	1.01623e-05	0.00377918	1.61053			Br.Club	BATF37	7.53217e-20	0.265733	0.593	0.483	5.68679e-17			AM-p	KLF9	0.000946678	0.263797	0.671	0.494	0.714742
		Basal	chr6:52723818-52726157	1.02242e-05	0.00378861	1.54029			Br.Club	BNC27	7.53217e-20	0.265733	0.593	0.483	5.68679e-17			AM-p	RFX7	0.00105396	0.357286	0.683	0.487	0.795742
		Basal	chr12:26134346-26136107	1.02242e-05	0.00378861	1.54029			Br.Club	TEAD37	4.10991e-18	0.265135	0.583	0.475	3.10298e-15			AM-p	ZBED4	0.00119574	0.213285	0.598	0.492	0.902782
		Basal	chr7:389906-392129	1.0282e-05	0.00378861	1.55291			Br.Club	TEAD47	4.10991e-18	0.265135	0.583	0.475	3.10298e-15			AM-p	ZNF24	0.0021488	0.326675	0.622	0.492	1
		Basal	chr7:2437196-2438870	1.02981e-05	0.00378861	1.58018			Br.Club	NFE27	5.23881e-18	0.272359	0.578	0.485	3.9553e-15			AM-p	MYB	0.00326518	0.315803	0.598	0.492	1
		Basal	chr7:157291586-157293296	1.02981e-05	0.00378861	1.58018			Br.Club	TCF411	5.68006e-18	0.286665	0.631	0.505	4.28845e-15			AM-p	E2F6	0.00610461	0.278801	0.61	0.494	1
		Basal	chr12:123518900-123520089	1.02981e-05	0.00378861	1.58018			Br.Club	NFIA8	5.12429e-17	0.228125	0.595	0.489	3.86884e-14			AM-p	CLOCK	0.0064265	0.343726	0.561	0.488	1
		Basal	chr2:216539640-216540371	1.03337e-05	0.00378861	1.89429			Br.Club	NFIX8	5.12429e-17	0.228125	0.595	0.489	3.86884e-14			AM-p	ZNF85	0.00896229	0.241802	0.646	0.491	1
		Basal	chr13:104014865-104016310	1.03337e-05	0.00378861	1.89429			Br.Club	BACH27	5.74834e-17	0.260749	0.577	0.483	4.34e-14			IVM	SPI1	0	1.67126	0.922	0.449	0
		Basal	chr22:17836984-17837687	1.03337e-05	0.00378861	1.89429			Br.Club	2025-06-07	1.23487e-16	0.269528	0.577	0.483	9.32323e-14			IVM	IKZF2	1.25514e-227	0.7984	0.868	0.478	9.47632e-225
		Basal	chr2:63047653-63048062	1.03474e-05	0.00378861	2.26209			Br.Club	RUNX13	8.13529e-16	0.256208	0.598	0.491	6.14214e-13			IVM	GABPA	1.90979e-207	1.17454	0.858	0.476	1.44189e-204
		Basal	chr2:70569751-70570528	1.03474e-05	0.00378861	2.26209			Br.Club	JUNB.16	6.64355e-15	0.228377	0.574	0.484	5.01588e-12			IVM	IKZF1	9.31309e-204	1.14711	0.84	0.476	7.03139e-201
		Basal	chr2:108942922-108943396	1.03474e-05	0.00378861	2.26209			Br.Club	TBX187	8.26646e-15	0.218048	0.575	0.489	6.24117e-12			IVM	IRF1	2.40992e-203	1.04363	0.848	0.482	1.81949e-200
		Basal	chr2:223501183-223501641	1.03474e-05	0.00378861	2.26209			Br.Club	NFIC8	1.86828e-14	0.241787	0.597	0.493	1.41056e-11			IVM	ETV6	1.12341e-194	1.1794	0.843	0.466	8.48174e-192
		Basal	chr2:232592590-232593374	1.03474e-05	0.00378861	2.26209			Br.Club	IKZF24	2.70227e-14	0.137992	0.597	0.479	2.04022e-11			IVM	ELF1	1.06389e-179	1.0094	0.838	0.48	8.03238e-177
		Basal	chr3:195451599-195451959	1.03474e-05	0.00378861	2.26209			Br.Club	MAFG::NFE2L14	2.82572e-14	0.199598	0.561	0.488	2.13342e-11			IVM	ELF4	3.36026e-119	0.79649	0.764	0.478	2.53699e-116
		Basal	chr4:23881009-23881415	1.03474e-05	0.00378861	2.26209			Br.Club	RUNX34	4.00749e-14	0.234391	0.581	0.492	3.02565e-11			IVM	IRF3	3.03999e-104	0.73032	0.769	0.488	2.2952e-101
		Basal	chr4:53476384-53477219	1.03474e-05	0.00378861	2.26209			Br.Club	KLF45	1.40673e-13	0.155894	0.597	0.496	1.06208e-10			IVM	CEBPA	1.13433e-98	0.798346	0.743	0.477	8.56417e-96
		Basal	chr4:109988702-109989298	1.03474e-05	0.00378861	2.26209			Br.Club	ELF45	2.06486e-13	0.188007	0.55	0.479	1.55897e-10			IVM	ETS2	9.64435e-89	0.711406	0.74	0.476	7.28148e-86
		Basal	chr5:6905663-6906089	1.03474e-05	0.00378861	2.26209			Br.Club	TBX215	2.6195e-13	0.203893	0.568	0.489	1.97772e-10			IVM	IRF8	1.24369e-85	0.655207	0.721	0.489	9.38987e-83
		Basal	chr7:70539006-70539823	1.03474e-05	0.00378861	2.26209			Br.Club	MGA6	3.2955e-13	0.199174	0.576	0.488	2.4881e-10			IVM	FLI1	1.35072e-85	0.69328	0.727	0.479	1.01979e-82
		Basal	chr7:84022734-84023606	1.03474e-05	0.00378861	2.26209			Br.Club	TBX156	3.2955e-13	0.199174	0.576	0.488	2.4881e-10			IVM	ZBTB7A	1.15445e-83	0.598293	0.712	0.481	8.7161e-81
		Basal	chr9:106037454-106038086	1.03474e-05	0.00378861	2.26209			Br.Club	SCRT19	8.1622e-13	0.233164	0.581	0.492	6.16246e-10			IVM	BNC2	5.87606e-77	0.638481	0.72	0.482	4.43643e-74
		Basal	chr10:45061899-45062202	1.03474e-05	0.00378861	2.26209			Br.Club	TBX27	1.12904e-12	0.203308	0.575	0.488	8.52424e-10			IVM	BACH1	3.49251e-75	0.675512	0.718	0.482	2.63685e-72
		Basal	chr11:4044962-4045373	1.03474e-05	0.00378861	2.26209			Br.Club	TBR16	1.40545e-12	0.210669	0.577	0.488	1.06112e-09			IVM	ELF2	1.02324e-71	0.592614	0.704	0.485	7.72548e-69
		Basal	chr12:27081793-27082203	1.03474e-05	0.00378861	2.26209			Br.Club	TP539	5.07561e-12	0.208128	0.563	0.483	3.83209e-09			IVM	FOSL2	2.06792e-70	0.657982	0.708	0.481	1.56128e-67
		Basal	chr21:41715645-41716056	1.03474e-05	0.00378861	2.26209			Br.Club	SOX88	7.38015e-12	0.211714	0.583	0.495	5.57201e-09			IVM	JUN	1.08988e-69	0.669883	0.696	0.483	8.22858e-67
		Basal	chr22:28771282-28771753	1.03474e-05	0.00378861	2.26209			Br.Club	ELF13	1.44094e-11	0.138359	0.566	0.481	1.08791e-08			IVM	FOS	1.00802e-68	0.621643	0.707	0.483	7.61052e-66
		Basal	chr11:7903832-7906679	1.03767e-05	0.00379725	1.35948			Br.Club	TBX36	1.49102e-11	0.18587	0.568	0.489	1.12572e-08			IVM	ZBTB11	8.6345e-68	0.556436	0.706	0.481	6.51905e-65
		Basal	chr6:69866311-69867815	1.05818e-05	0.00386332	1.41796			Br.Club	TEAD26	2.78102e-11	0.195496	0.571	0.482	2.09967e-08			IVM	IRF7	1.9861e-66	0.543979	0.718	0.49	1.49951e-63
		Basal	chr2:85974427-85975082	1.06374e-05	0.00386332	2.16641			Br.Club	SOX145	1.11331e-10	0.192228	0.561	0.492	8.40553e-08			IVM	ELK4	2.84096e-66	0.567511	0.691	0.479	2.14493e-63
		Basal	chr3:113253966-113254741	1.06374e-05	0.00386332	2.16641			Br.Club	FOXO1::FLI15	1.15738e-10	0.170459	0.565	0.489	8.73819e-08			IVM	IRF2	4.50758e-61	0.527438	0.692	0.491	3.40322e-58
		Basal	chr4:11632001-11632456	1.06374e-05	0.00386332	2.16641			Br.Club	IRF34	2.89223e-10	0.138849	0.563	0.489	2.18364e-07			IVM	CEBPG	4.8166e-49	0.535186	0.678	0.476	3.63653e-46
		Basal	chr8:32259315-32260062	1.06374e-05	0.00386332	2.16641			Br.Club	KLF95	7.16757e-10	0.15366	0.573	0.493	5.41151e-07			IVM	JDP2	6.11431e-41	0.484127	0.647	0.486	4.61631e-38
		Basal	chr10:121627678-121628622	1.06374e-05	0.00386332	2.16641			Br.Club	TP7310	7.55049e-10	0.189616	0.565	0.484	5.70062e-07			IVM	PRDM4	1.74342e-38	0.390516	0.647	0.49	1.31628e-35
		Basal	chr11:64021700-64022074	1.06374e-05	0.00386332	2.16641			Br.Club	TBX44	1.01045e-09	0.167664	0.552	0.489	7.62893e-07			IVM	CEBPD	1.78441e-37	0.454423	0.653	0.483	1.34723e-34
		Basal	chr13:73399023-73399809	1.06374e-05	0.00386332	2.16641			Br.Club	TBX54	1.01045e-09	0.167664	0.552	0.489	7.62893e-07			IVM	IRF5	2.19161e-37	0.403973	0.65	0.49	1.65467e-34
		Basal	chr14:24264433-24264675	1.06374e-05	0.00386332	2.16641			Br.Club	KLF36	1.31758e-09	0.13157	0.563	0.489	9.94771e-07			IVM	ATF4	4.27823e-37	0.42591	0.671	0.489	3.23007e-34
		Basal	chr20:6591382-6591866	1.06374e-05	0.00386332	2.16641			Br.Club	EOMES6	2.69628e-09	0.182542	0.553	0.487	2.03569e-06			IVM	RUNX2	5.42366e-34	0.404445	0.645	0.488	4.09486e-31
		Basal	chr20:11001663-11002776	1.06374e-05	0.00386332	2.16641			Br.Club	EWSR1-FLI15	3.57707e-09	0.125077	0.561	0.492	2.70069e-06			IVM	KLF2	2.75594e-32	0.282452	0.646	0.492	2.08074e-29
		Basal	chr13:39461728-39463003	1.06387e-05	0.00386332	1.76971			Br.Club	FOXJ2::ELF13	8.79045e-09	0.105299	0.552	0.473	6.63679e-06			IVM	USF1	2.36013e-31	0.380806	0.648	0.489	1.7819e-28
		Basal	chr1:234538907-234539229	1.08177e-05	0.00390911	1.97853			Br.Club	FOXO1::ELK33	9.16205e-09	0.146406	0.576	0.491	6.91735e-06			IVM	CEBPB	1.788e-29	0.391002	0.603	0.473	1.34994e-26
		Basal	chr2:66555180-66556043	1.08177e-05	0.00390911	1.97853			Br.Club	ELF23	1.00621e-08	0.116247	0.548	0.485	7.59687e-06			IVM	MAX	2.28074e-29	0.314634	0.62	0.489	1.72196e-26
		Basal	chr5:17882714-17883493	1.08177e-05	0.00390911	1.97853			Br.Club	KLF25	1.38023e-08	0.121282	0.562	0.492	1.04207e-05			IVM	MNT	2.28074e-29	0.314634	0.62	0.489	1.72196e-26
		Basal	chr7:47361207-47362007	1.08177e-05	0.00390911	1.97853			Br.Club	SRY6	2.89934e-08	0.148125	0.557	0.496	2.189e-05			IVM	NFIL3	1.223e-28	0.348706	0.625	0.486	9.23362e-26
		Basal	chr10:124589411-124589949	1.08177e-05	0.00390911	1.97853			Br.Club	RARA::RXRG4	3.39057e-08	0.147307	0.566	0.491	2.55988e-05			IVM	RUNX1	5.9988e-28	0.379327	0.642	0.491	4.52909e-25
		Basal	chr16:46876033-46876912	1.08177e-05	0.00390911	1.97853			Br.Club	TEAD15	3.73862e-08	0.159973	0.556	0.481	2.82266e-05			IVM	ATF2	1.15404e-27	0.333978	0.619	0.491	8.71303e-25
		Basal	chr18:13983160-13984603	1.08177e-05	0.00390911	1.97853			Br.Club	TBX14	5.50744e-08	0.148972	0.537	0.488	4.15812e-05			IVM	PPARD	1.4169e-27	0.358401	0.634	0.491	1.06976e-24
		Basal	chr1:59672845-59675007	1.12439e-05	0.00405647	1.37067			Br.Club	ZNF7665	5.74652e-08	0.150267	0.565	0.491	4.33862e-05			IVM	NR2C1	2.75891e-27	0.284578	0.623	0.49	2.08298e-24
		Basal	chr11:46916515-46918819	1.12439e-05	0.00405647	1.37067			Br.Club	RARA::RXRA4	7.06564e-08	0.156217	0.568	0.491	5.33456e-05			IVM	THRB	5.74476e-27	0.345796	0.625	0.49	4.33729e-24
		Basal	chr1:86104656-86105756	1.12755e-05	0.00406126	1.74339			Br.Club	RREB17	8.12191e-08	0.133679	0.565	0.492	6.13204e-05			IVM	MEF2A	1.94884e-25	0.313166	0.622	0.494	1.47137e-22
		Basal	chr8:126926069-126927974	1.12755e-05	0.00406126	1.74339			Br.Club	SOX94	8.32537e-08	0.184559	0.557	0.495	6.28566e-05			IVM	NR2C2	2.23205e-25	0.293874	0.626	0.489	1.6852e-22
		Basal	chr17:76597147-76598253	1.12755e-05	0.00406126	1.74339			Br.Club	ETV2::FIGLA5	9.89694e-08	0.149087	0.547	0.493	7.47219e-05			IVM	MITF	5.98848e-25	0.325557	0.603	0.485	4.5213e-22
		Basal	chr1:84750226-84750477	1.13756e-05	0.00406866	2.41201			Br.Club	ZKSCAN33	2.17194e-07	0.127224	0.559	0.492	0.000163981			IVM	KLF7	8.47286e-24	0.206744	0.611	0.491	6.39701e-21
		Basal	chr1:172719127-172719426	1.13756e-05	0.00406866	2.41201			Br.Club	ERF::FIGLA4	2.65179e-07	0.129904	0.553	0.495	0.00020021			IVM	MEF2C	7.71721e-23	0.301227	0.618	0.494	5.82649e-20
		Basal	chr2:99701445-99701782	1.13756e-05	0.00406866	2.41201			Br.Club	ZNF4494	4.98461e-07	0.161277	0.553	0.494	0.000376338			IVM	MEF2D	6.97233e-22	0.285629	0.612	0.493	5.26411e-19
		Basal	chr4:6633065-6633474	1.13756e-05	0.00406866	2.41201			Br.Club	KLF65	6.35624e-07	0.146173	0.552	0.489	0.000479896			IVM	ZNF524	9.72876e-20	0.27765	0.593	0.483	7.34521e-17
		Basal	chr5:107425466-107426047	1.13756e-05	0.00406866	2.41201			Br.Club	IRF22	9.1359e-07	0.142163	0.552	0.492	0.00068976			IVM	NFE2L2	2.20263e-19	0.296496	0.612	0.49	1.66299e-16
		Basal	chr7:2168733-2169134	1.13756e-05	0.00406866	2.41201			Br.Club	TFAP2B.15	9.93271e-07	0.120552	0.571	0.494	0.000749919			IVM	KLF3	2.19745e-18	0.194803	0.6	0.489	1.65908e-15
		Basal	chr9:77156681-77157192	1.13756e-05	0.00406866	2.41201			Br.Club	STAT1::STAT25	1.20232e-06	0.122981	0.557	0.483	0.000907754			IVM	CREB1	1.34487e-17	0.263392	0.6	0.491	1.01538e-14
		Basal	chr9:133944840-133945116	1.13756e-05	0.00406866	2.41201			Br.Club	KLF53	1.49672e-06	0.103211	0.57	0.499	0.00113002			IVM	TFEC	5.55397e-17	0.248563	0.578	0.486	4.19325e-14
		Basal	chr11:95134371-95134826	1.13756e-05	0.00406866	2.41201			Br.Club	POU2F1::SOX24	1.74036e-06	0.11908	0.547	0.491	0.00131397			IVM	USF2	2.3314e-16	0.248974	0.57	0.483	1.76021e-13
		Basal	chr14:69593044-69593704	1.13756e-05	0.00406866	2.41201			Br.Club	POU2F35	2.12188e-06	0.15506	0.561	0.491	0.00160202			IVM	TFE3	2.42756e-16	0.246901	0.579	0.484	1.83281e-13
		Basal	chr15:42031362-42031667	1.13756e-05	0.00406866	2.41201			Br.Club	IRF94	3.04617e-06	0.11474	0.534	0.489	0.00229986			IVM	KLF4	2.80888e-16	0.190258	0.603	0.496	2.1207e-13
		Basal	chr18:31810534-31811220	1.13756e-05	0.00406866	2.41201			Br.Club	MAF::NFE23	3.85734e-06	0.122538	0.55	0.489	0.00291229			IVM	KLF6	5.42789e-16	0.250556	0.611	0.489	4.09805e-13
		Basal	chr20:14522463-14522823	1.13756e-05	0.00406866	2.41201			Br.Club	FOXH16	5.34905e-06	0.141051	0.549	0.491	0.00403853			IVM	MLX	3.38259e-15	0.223416	0.583	0.484	2.55385e-12
		Basal	chr1:236503027-236503563	1.15096e-05	0.00410773	1.85696			Br.Club	ETV5::FOXO13	5.66865e-06	0.138515	0.561	0.496	0.00427983			IVM	CTCF	8.23373e-15	0.19596	0.603	0.493	6.21647e-12
		Basal	chr8:10690247-10691069	1.15096e-05	0.00410773	1.85696			Br.Club	IRF73	6.00514e-06	0.13496	0.546	0.491	0.00453388			IVM	JUND	2.06584e-14	0.248825	0.589	0.492	1.55971e-11
		Basal	chr14:61388327-61389603	1.15096e-05	0.00410773	1.85696			Br.Club	FOXO1::ELF13	8.5539e-06	0.113765	0.555	0.49	0.0064582			IVM	SP4	4.23539e-13	0.152846	0.594	0.499	3.19772e-10
		Basal	chr20:13286393-13287023	1.15096e-05	0.00410773	1.85696			Br.Club	ZIM37	1.77484e-05	0.122261	0.538	0.491	0.0134			IVM	EGR2	1.03501e-12	0.170981	0.594	0.493	7.81429e-10
		Basal	chr19:48500892-48502648	1.18382e-05	0.00422221	1.27613			Br.Club	IRF43	3.04318e-05	0.119576	0.539	0.488	0.022976			IVM	RREB1	1.76e-12	0.170944	0.577	0.492	1.3288e-09
		Basal	chr8:106624068-106625275	1.18431e-05	0.00422221	1.71893			Br.Club	SOX186	3.44336e-05	0.136171	0.559	0.493	0.0259973			IVM	STAT1	1.19002e-11	0.197493	0.57	0.493	8.98467e-09
		Basal	chr22:42645047-42646955	1.19323e-05	0.00425172	1.33609			Br.Club	ZNF246	3.57762e-05	0.105323	0.537	0.492	0.027011			IVM	BHLHE41	9.46734e-11	0.193783	0.564	0.483	7.14784e-08
		Basal	chr1:172430893-172432438	1.23397e-05	0.00439218	1.69614			Br.Club	ERF::FOXO14	5.62539e-05	0.115749	0.545	0.491	0.0424717			IVM	CREM	2.37627e-10	0.192297	0.555	0.487	1.79408e-07
		Basal	chr2:96882328-96882679	1.24615e-05	0.00441661	2.03037			Br.Club	TFAP2C.15	7.5386e-05	0.103261	0.547	0.496	0.0569164			IVM	MXI1	4.27947e-10	0.197533	0.59	0.49	3.231e-07
		Basal	chr8:132881377-132882195	1.24615e-05	0.00441661	2.03037			Br.Club	IRF54	0.000103832	0.133568	0.549	0.49	0.0783932			IVM	CLOCK	7.85375e-10	0.164767	0.554	0.488	5.92958e-07
		Basal	chr10:12701734-12702780	1.24615e-05	0.00441661	2.03037			Br.Club	PLAGL22	0.000155893	0.113718	0.543	0.493	0.117699			IVM	KLF12	8.2596e-10	0.12003	0.551	0.497	6.236e-07
		Basal	chr15:44830505-44831128	1.24615e-05	0.00441661	2.03037			Br.Club	ZBTB121	0.000208386	0.107752	0.539	0.493	0.157331			IVM	NR4A1	1.49928e-09	0.213475	0.585	0.492	1.13195e-06
		Basal	chr16:66150085-66150994	1.24615e-05	0.00441661	2.03037			Br.Club	POU5F13	0.000380236	0.107153	0.538	0.491	0.287078			IVM	RARA	6.54632e-09	0.192458	0.584	0.491	4.94247e-06
		Basal	chr18:27230936-27231731	1.24615e-05	0.00441661	2.03037			Br.Club	PKNOX22	0.000795077	0.10004	0.535	0.489	0.600283			IVM	ZNF148	1.92424e-08	0.110183	0.565	0.497	1.4528e-05
		Basal	chr2:227428813-227429038	1.24797e-05	0.00442067	3			Br.Club	RARA.14	0.000910016	0.100399	0.528	0.491	0.687062			IVM	HIF1A	4.53141e-08	0.175794	0.57	0.49	3.42121e-05
		Basal	chr3:9174998-9175836	1.25443e-05	0.00442703	1.93181			Br.Club	IRF82	0.000998587	0.100659	0.529	0.49	0.753933			IVM	ZBED4	5.81111e-08	0.100052	0.558	0.491	4.38739e-05
		Basal	chr3:187943219-187944499	1.25443e-05	0.00442703	1.93181			Br.Club	THAP14	0.00111805	0.105512	0.547	0.493	0.844128			IVM	SP1	7.06799e-08	0.115064	0.564	0.498	5.33634e-05
		Basal	chr9:129332139-129332442	1.25443e-05	0.00442703	1.93181			Br.Club	ZSCAN47	0.00122689	0.119383	0.538	0.491	0.926301			IVM	NR4A2	1.51242e-07	0.179079	0.561	0.491	0.000114188
		Basal	chr10:132570745-132571480	1.25443e-05	0.00442703	1.93181			Br.Club	NR4A12	0.00184449	0.127211	0.557	0.492	1			IVM	PKNOX1	1.58919e-07	0.166941	0.55	0.492	0.000119984
		Basal	chr12:95319500-95320238	1.25443e-05	0.00442703	1.93181			Br.Club	RFX44	0.00194788	0.118064	0.537	0.487	1			IVM	PBX3	4.46021e-07	0.172154	0.566	0.492	0.000336746
		Basal	chr17:40547229-40548057	1.25443e-05	0.00442703	1.93181			Br.Club	NHLH23	0.00405986	0.109115	0.549	0.495	1			IVM	KLF11	6.85394e-07	0.111956	0.558	0.495	0.000517473
		Basal	chr19:18756509-18757272	1.25443e-05	0.00442703	1.93181			Br.Club	TP6310	0.00584721	0.111925	0.522	0.484	1			IVM	NR1D2	1.93093e-06	0.172784	0.559	0.491	0.00145785
		Basal	chr6:170030865-170031404	1.2623e-05	0.00444771	1.82282			Pre-TB-SC	FOXC210	3.00878e-260	0.726216	0.745	0.484	2.27163e-257			IVM	XBP1	2.25018e-06	0.140075	0.519	0.484	0.00169889
		Basal	chr8:1760040-1760659	1.2623e-05	0.00444771	1.82282			Pre-TB-SC	GRHL112	1.41362e-237	0.766234	0.732	0.475	1.06728e-234			IVM	MAFG	8.4437e-06	0.142304	0.551	0.491	0.00637499
		Basal	chr14:89624999-89625849	1.2623e-05	0.00444771	1.82282			Pre-TB-SC	GRHL212	2.1939e-224	0.67962	0.724	0.481	1.6564e-221			IVM	RFX2	1.31106e-05	0.154211	0.552	0.486	0.00989848
		Basal	chr1:234898363-234899795	1.27537e-05	0.00448578	1.47687			Pre-TB-SC	FOXD211	3.29707e-219	0.657961	0.739	0.483	2.48929e-216			IVM	ATF3	1.39886e-05	0.158372	0.555	0.489	0.0105614
		Basal	chr2:100785648-100786701	1.27648e-05	0.00448578	1.67484			Pre-TB-SC	FOXB110	3.98435e-219	0.64871	0.733	0.485	3.00818e-216			IVM	ATF6	1.65539e-05	0.145915	0.537	0.487	0.0124982
		Basal	chr10:97453840-97455089	1.27648e-05	0.00448578	1.67484			Pre-TB-SC	FOXC110	1.52886e-206	0.606344	0.721	0.485	1.15429e-203			IVM	JUNB	1.74088e-05	0.131418	0.529	0.485	0.0131437
		Basal	chr12:113271454-113272548	1.27648e-05	0.00448578	1.67484			Pre-TB-SC	FOXA19	7.20291e-184	0.607786	0.721	0.487	5.4382e-181			IVM	ESRRA	1.77441e-05	0.152315	0.559	0.489	0.0133968
		Basal	chr17:1761805-1764596	1.29265e-05	0.00454022	1.3101			Pre-TB-SC	FOXI19	1.80263e-176	0.595993	0.718	0.488	1.36099e-173			IVM	NRF1	3.08649e-05	0.105211	0.544	0.498	0.023303
		Basal	chr1:235067275-235068623	1.30146e-05	0.00456873	1.34607			Pre-TB-SC	FOXL19	1.80263e-176	0.595993	0.718	0.488	1.36099e-173			IVM	ZNF189	6.68637e-05	0.138434	0.54	0.494	0.0504821
		Basal	chr6:150115676-150116801	1.31191e-05	0.00460057	1.6549			Pre-TB-SC	FOXO49	1.80263e-176	0.595993	0.718	0.488	1.36099e-173			IVM	SREBF1	7.64984e-05	0.130179	0.535	0.49	0.0577563
		Basal	chr9:124045090-124046085	1.31191e-05	0.00460057	1.6549			Pre-TB-SC	FOXO69	1.80263e-176	0.595993	0.718	0.488	1.36099e-173			IVM	NR6A1	0.000252587	0.1284	0.526	0.489	0.190703
		Basal	chr13:29594226-29596082	1.33295e-05	0.00467187	1.17741			Pre-TB-SC	FOXP39	1.80263e-176	0.595993	0.718	0.488	1.36099e-173			IVM	ZNF76	0.000302675	0.103205	0.553	0.497	0.22852
		Basal	chr2:20217385-20217979	1.34046e-05	0.00468583	1.63618			Pre-TB-SC	FOXP49	1.80263e-176	0.595993	0.718	0.488	1.36099e-173			IVM	KLF9	0.000333517	0.102541	0.557	0.494	0.251805
		Basal	chr7:471495-472505	1.34046e-05	0.00468583	1.63618			Pre-TB-SC	FOXA39	1.80263e-176	0.595993	0.718	0.488	1.36099e-173			IVM	ESR1	0.000524153	0.12692	0.535	0.49	0.395736
		Basal	chr9:89874338-89875357	1.34046e-05	0.00468583	1.63618			Pre-TB-SC	FOXD19	1.80263e-176	0.595993	0.718	0.488	1.36099e-173			IVM	RFX7	0.00310087	0.103315	0.537	0.487	1
		Basal	chr11:35110993-35112651	1.34046e-05	0.00468583	1.63618			Pre-TB-SC	FOXK19	1.80263e-176	0.595993	0.718	0.488	1.36099e-173			IVM	SREBF2	0.00592172	0.107876	0.541	0.491	1
		Basal	chr21:28632655-28634440	1.34046e-05	0.00468583	1.63618			Pre-TB-SC	FOXK29	1.80263e-176	0.595993	0.718	0.488	1.36099e-173			IM	SPI1	0	1.81848	0.922	0.44	0
		Basal	chr1:164659351-164661048	1.34404e-05	0.00469343	1.50812			Pre-TB-SC	FOXP19	1.80263e-176	0.595993	0.718	0.488	1.36099e-173			IM	IKZF2	0	0.872769	0.883	0.471	0
		Basal	chr14:93043012-93043936	1.34404e-05	0.00469343	1.50812			Pre-TB-SC	FOXS19	8.96718e-172	0.594365	0.71	0.488	6.77022e-169			IM	ETV6	0	1.38367	0.866	0.459	0
		Basal	chr10:110822333-110824130	1.36132e-05	0.00471043	1.51956			Pre-TB-SC	FOXA29	8.96718e-172	0.594365	0.71	0.488	6.77022e-169			IM	IKZF1	0	1.31538	0.866	0.47	0
		Basal	chr2:46171040-46172730	1.36238e-05	0.00471043	1.61857			Pre-TB-SC	FOXE111	1.56359e-152	0.539304	0.684	0.486	1.18051e-149			IM	ELF1	0	1.15061	0.848	0.473	0
		Basal	chr1:205579015-205579629	1.36594e-05	0.00471043	1.79146			Pre-TB-SC	TFCP29	1.46326e-148	0.579457	0.685	0.479	1.10476e-145			IM	IRF1	0	1.11256	0.836	0.476	0
		Basal	chr4:23333554-23334843	1.36594e-05	0.00471043	1.79146			Pre-TB-SC	FOXO38	8.81628e-133	0.517353	0.688	0.488	6.65629e-130			IM	ETS2	5.87952e-281	0.869342	0.757	0.471	4.43903e-278
		Basal	chr6:3377430-3378293	1.36594e-05	0.00471043	1.79146			Pre-TB-SC	FIGLA13	1.33979e-126	0.392823	0.72	0.512	1.01154e-123			IM	IRF3	1.15639e-270	0.811649	0.766	0.483	8.73072e-268
		Basal	chr9:131641188-131642621	1.36594e-05	0.00471043	1.79146			Pre-TB-SC	ZEB113	1.33979e-126	0.392823	0.72	0.512	1.01154e-123			IM	ZBTB7A	3.60459e-256	0.760067	0.749	0.476	2.72146e-253
		Basal	chr11:11501620-11502791	1.36594e-05	0.00471043	1.79146			Pre-TB-SC	FOXD39	2.1607e-118	0.450584	0.671	0.489	1.63133e-115			IM	FLI1	3.58431e-239	0.821592	0.743	0.474	2.70616e-236
		Basal	chr11:92852892-92853660	1.36594e-05	0.00471043	1.79146			Pre-TB-SC	SNAI211	2.94009e-114	0.476713	0.678	0.485	2.21977e-111			IM	ZBTB11	1.64213e-223	0.718572	0.738	0.477	1.23981e-220
		Basal	chr1:23865189-23865891	1.3715e-05	0.00471043	2.27501			Pre-TB-SC	SNAI312	4.9403e-105	0.462479	0.683	0.495	3.72993e-102			IM	ELF2	6.93146e-199	0.68991	0.732	0.48	5.23325e-196
		Basal	chr2:20401361-20401670	1.3715e-05	0.00471043	2.27501			Pre-TB-SC	TCF313	2.31598e-84	0.374347	0.662	0.5	1.74856e-81			IM	IRF8	4.0078e-196	0.668344	0.727	0.485	3.02589e-193
		Basal	chr3:14199450-14199936	1.3715e-05	0.00471043	2.27501			Pre-TB-SC	SNAI113	2.31598e-84	0.374347	0.662	0.5	1.74856e-81			IM	IRF2	1.96034e-139	0.524918	0.685	0.488	1.48006e-136
		Basal	chr3:184726547-184726874	1.3715e-05	0.00471043	2.27501			Pre-TB-SC	TCF1213	2.31598e-84	0.374347	0.662	0.5	1.74856e-81			IM	ELK3	2.00743e-132	0.539002	0.682	0.475	1.51561e-129
		Basal	chr4:7124803-7125397	1.3715e-05	0.00471043	2.27501			Pre-TB-SC	FOXG18	3.36182e-84	0.39582	0.65	0.491	2.53817e-81			IM	ETV5	4.11805e-113	0.502246	0.669	0.476	3.10913e-110
		Basal	chr4:125266779-125267447	1.3715e-05	0.00471043	2.27501			Pre-TB-SC	FOXP28	3.57469e-78	0.384766	0.645	0.491	2.69889e-75			IM	JUN	2.1405e-110	0.541733	0.664	0.48	1.61608e-107
		Basal	chr9:109264854-109265466	1.3715e-05	0.00471043	2.27501			Pre-TB-SC	SIX111	1.79418e-71	0.326227	0.618	0.486	1.35461e-68			IM	MITF	4.53194e-110	0.506317	0.666	0.482	3.42161e-107
		Basal	chr13:84121420-84121986	1.3715e-05	0.00471043	2.27501			Pre-TB-SC	ASCL1.113	2.43277e-70	0.330672	0.641	0.496	1.83674e-67			IM	BNC2	1.40872e-106	0.494652	0.663	0.48	1.06359e-103
		Basal	chr17:50785687-50786239	1.3715e-05	0.00471043	2.27501			Pre-TB-SC	FOXN39	3.64521e-64	0.329849	0.638	0.492	2.75213e-61			IM	FOSL2	7.36529e-105	0.531528	0.658	0.479	5.5608e-102
		Basal	chr17:80861917-80862164	1.3715e-05	0.00471043	2.27501			Pre-TB-SC	FOXF29	2.66129e-53	0.318216	0.619	0.49	2.00927e-50			IM	BACH1	4.78402e-101	0.511183	0.658	0.479	3.61194e-98
		Basal	chr18:23827692-23828038	1.3715e-05	0.00471043	2.27501			Pre-TB-SC	TCF412	1.98933e-45	0.298677	0.624	0.504	1.50194e-42			IM	ZNF263	5.61175e-98	0.357203	0.665	0.489	4.23687e-95
		Basal	chr20:24095715-24096502	1.3715e-05	0.00471043	2.27501			Pre-TB-SC	TEAD38	1.62186e-44	0.299466	0.596	0.474	1.2245e-41			IM	MEF2A	6.4398e-93	0.429369	0.664	0.49	4.86205e-90
		Basal	chr21:41707558-41707757	1.3715e-05	0.00471043	2.27501			Pre-TB-SC	TEAD48	1.62186e-44	0.299466	0.596	0.474	1.2245e-41			IM	TFEB	3.37076e-88	0.441896	0.658	0.485	2.54493e-85
		Basal	chr22:19758725-19758998	1.3715e-05	0.00471043	2.27501			Pre-TB-SC	NFIX.110	5.80953e-44	0.257166	0.595	0.488	4.3862e-41			IM	FOS	1.03307e-87	0.463416	0.645	0.48	7.79968e-85
		Basal	chr17:6551793-6552583	1.37514e-05	0.00471043	1.53157			Pre-TB-SC	RUNX29	7.09203e-44	0.281656	0.596	0.487	5.35449e-41			IM	MEF2C	2.46164e-87	0.421931	0.658	0.491	1.85854e-84
		Basal	chr1:94647974-94648767	1.37764e-05	0.00471043	2.09371			Pre-TB-SC	SCRT211	1.09624e-43	0.284839	0.602	0.49	8.27661e-41			IM	MAX	9.87038e-83	0.378797	0.643	0.486	7.45214e-80
		Basal	chr3:182052013-182052672	1.37764e-05	0.00471043	2.09371			Pre-TB-SC	MYOD19	3.58827e-43	0.275509	0.612	0.486	2.70915e-40			IM	RUNX1	8.88424e-78	0.333064	0.621	0.489	6.7076e-75
		Basal	chr5:39691393-39692157	1.37764e-05	0.00471043	2.09371			Pre-TB-SC	NFIC.19	2.28118e-42	0.243396	0.593	0.488	1.72229e-39			IM	TFE3	4.4888e-69	0.400029	0.626	0.482	3.38904e-66
		Basal	chr5:117262091-117262823	1.37764e-05	0.00471043	2.09371			Pre-TB-SC	NFIB10	2.80103e-42	0.237116	0.592	0.489	2.11478e-39			IM	MEF2D	5.64195e-68	0.37548	0.636	0.491	4.25967e-65
		Basal	chr6:30822002-30822925	1.37764e-05	0.00471043	2.09371			Pre-TB-SC	NKX2-82	7.25731e-42	0.262486	0.593	0.489	5.47927e-39			IM	RUNX2	3.70882e-67	0.356321	0.626	0.485	2.80016e-64
		Basal	chr6:47669637-47670543	1.37764e-05	0.00471043	2.09371			Pre-TB-SC	NFIC::TLX111	2.51224e-40	0.241338	0.584	0.49	1.89674e-37			IM	CREB1	4.20929e-59	0.333066	0.622	0.489	3.17802e-56
		Basal	chr9:2361744-2362754	1.37764e-05	0.00471043	2.09371			Pre-TB-SC	SIX211	5.48674e-34	0.242173	0.583	0.487	4.14249e-31			IM	NFE2L2	1.92673e-58	0.332477	0.624	0.487	1.45468e-55
		Basal	chr9:33620773-33621414	1.37764e-05	0.00471043	2.09371			Pre-TB-SC	NKX2-32	1.56588e-31	0.240509	0.589	0.487	1.18224e-28			IM	TFEC	4.95464e-57	0.343642	0.609	0.483	3.74076e-54
		Basal	chr11:13168098-13168777	1.37764e-05	0.00471043	2.09371			Pre-TB-SC	NKX2-42	1.92911e-31	0.222469	0.583	0.49	1.45648e-28			IM	USF2	3.26852e-55	0.341071	0.613	0.481	2.46773e-52
		Basal	chr12:25585013-25585584	1.37764e-05	0.00471043	2.09371			Pre-TB-SC	SCRT110	3.30704e-26	0.22318	0.57	0.491	2.49681e-23			IM	ATF2	2.82373e-51	0.341478	0.623	0.489	2.13192e-48
		Basal	chr15:25691236-25691669	1.37764e-05	0.00471043	2.09371			Pre-TB-SC	KLF37	3.6766e-26	0.171809	0.586	0.488	2.77583e-23			IM	JDP2	1.36055e-45	0.324918	0.611	0.484	1.02721e-42
		Basal	chr16:65547327-65548350	1.37764e-05	0.00471043	2.09371			Pre-TB-SC	NKX3-22	1.73683e-25	0.214138	0.579	0.485	1.31131e-22			IM	CEBPD	9.60996e-42	0.28324	0.594	0.481	7.25552e-39
		Basal	chr18:49731563-49732303	1.37764e-05	0.00471043	2.09371			Pre-TB-SC	TEAD27	1.34173e-24	0.216065	0.576	0.481	1.01301e-21			IM	CREM	1.95794e-41	0.2962	0.6	0.485	1.47825e-38
		Basal	chr20:54172759-54173357	1.37764e-05	0.00471043	2.09371			Pre-TB-SC	FOSL2::JUNB8	3.28325e-22	0.199652	0.554	0.483	2.47885e-19			IM	JUND	3.3307e-41	0.278805	0.6	0.49	2.51468e-38
		Basal	chr1:7548755-7550555	1.37799e-05	0.00471043	1.60199			Pre-TB-SC	TBR17	2.32784e-21	0.185239	0.561	0.487	1.75752e-18			IM	NR2C1	1.92562e-39	0.216775	0.596	0.488	1.45384e-36
		Basal	chr5:157993882-157995337	1.37799e-05	0.00471043	1.60199			Pre-TB-SC	FOSB::JUNB.18	1.11358e-20	0.186962	0.541	0.484	8.40756e-18			IM	SP1	1.2965e-36	0.159737	0.596	0.496	9.78857e-34
		Basal	chr21:13979377-13980855	1.37799e-05	0.00471043	1.60199			Pre-TB-SC	FOSL2::JUN8	1.73301e-20	0.201983	0.544	0.481	1.30843e-17			IM	RREB1	9.75333e-34	0.224562	0.599	0.49	7.36376e-31
		Basal	chr9:72977749-72979660	1.38766e-05	0.00473862	1.58633			Pre-TB-SC	JUND.18	2.30967e-20	0.194562	0.55	0.482	1.7438e-17			IM	JUNB	3.29662e-32	0.263319	0.584	0.483	2.48895e-29
		Basal	chr17:45240835-45242244	1.38766e-05	0.00473862	1.58633			Pre-TB-SC	KLF26	5.0131e-20	0.129447	0.566	0.492	3.78489e-17			IM	PRDM1	7.72021e-31	0.204721	0.573	0.489	5.82876e-28
		Basal	chr2:207810218-207811316	1.3908e-05	0.0047469	1.5575			Pre-TB-SC	FOSL28	2.18631e-19	0.184799	0.543	0.481	1.65066e-16			IM	KLF7	6.85704e-30	0.16889	0.59	0.489	5.17707e-27
		Basal	chr1:244231169-244231986	1.42326e-05	0.00481397	1.88963			Pre-TB-SC	FOS::JUNB8	2.20808e-19	0.187143	0.547	0.482	1.6671e-16			IM	HIF1A	9.003e-30	0.214181	0.591	0.488	6.79726e-27
		Basal	chr5:124842171-124842922	1.42326e-05	0.00481397	1.88963			Pre-TB-SC	FOSL2::JUND8	2.20808e-19	0.187143	0.547	0.482	1.6671e-16			IM	MXI1	1.7357e-29	0.2123	0.587	0.488	1.31045e-26
		Basal	chr7:134368842-134369490	1.42326e-05	0.00481397	1.88963			Pre-TB-SC	TBX188	8.56532e-19	0.166359	0.555	0.488	6.46681e-16			IM	CEBPB	6.51807e-29	0.30293	0.584	0.471	4.92114e-26
		Basal	chr12:80321600-80322262	1.42326e-05	0.00481397	1.88963			Pre-TB-SC	FOS::JUN8	1.25549e-18	0.178588	0.541	0.482	9.47895e-16			IM	ZNF148	1.21285e-27	0.149345	0.589	0.495	9.15701e-25
		Basal	chr14:90620411-90621385	1.42326e-05	0.00481397	1.88963			Pre-TB-SC	BACH18	2.98601e-18	0.180288	0.544	0.482	2.25444e-15			IM	STAT1	4.13759e-25	0.215228	0.583	0.491	3.12388e-22
		Basal	chr15:27479085-27480408	1.42326e-05	0.00481397	1.88963			Pre-TB-SC	BACH28	3.78326e-18	0.171231	0.546	0.483	2.85636e-15			IM	ATF4	4.96997e-25	0.214558	0.578	0.488	3.75232e-22
		Basal	chr16:15899293-15900068	1.42326e-05	0.00481397	1.88963			Pre-TB-SC	ZBED43	1.06646e-17	0.106735	0.566	0.491	8.0518e-15			IM	NR2C2	1.00638e-24	0.184561	0.575	0.488	7.59813e-22
		Basal	chr20:2236257-2237451	1.42326e-05	0.00481397	1.88963			Pre-TB-SC	TEAD16	1.14018e-17	0.18653	0.564	0.48	8.6084e-15			IM	MAF	2.46714e-23	0.223641	0.584	0.49	1.86269e-20
		Basal	chr4:24469922-24473293	1.42424e-05	0.00481397	1.243			Pre-TB-SC	JDP28	2.26354e-17	0.183448	0.55	0.485	1.70897e-14			IM	KLF2	1.59878e-22	0.165648	0.585	0.491	1.20708e-19
		Basal	chr8:94638749-94642629	1.4304e-05	0.00481397	1.02088			Pre-TB-SC	FOSL1::JUNB8	5.04056e-17	0.169681	0.541	0.482	3.80563e-14			IM	PPARD	8.71963e-22	0.175986	0.564	0.49	6.58332e-19
		Basal	chr1:184882021-184882827	1.43627e-05	0.00481397	2.17292			Pre-TB-SC	KLF74	2.04524e-16	0.117783	0.565	0.49	1.54416e-13			IM	YY1	9.14962e-22	0.180611	0.572	0.495	6.90797e-19
		Basal	chr2:31396967-31397487	1.43627e-05	0.00481397	2.17292			Pre-TB-SC	FOSL18	2.12482e-16	0.181842	0.546	0.481	1.60424e-13			IM	CLOCK	2.71895e-21	0.173163	0.553	0.487	2.05281e-18
		Basal	chr2:109304180-109305370	1.43627e-05	0.00481397	2.17292			Pre-TB-SC	FOSL1::JUN.18	4.87073e-16	0.175725	0.543	0.482	3.6774e-13			IM	KLF12	1.31729e-20	0.131796	0.574	0.496	9.94554e-18
		Basal	chr4:152595345-152595744	1.43627e-05	0.00481397	2.17292			Pre-TB-SC	EOMES7	5.31648e-16	0.146149	0.542	0.487	4.01395e-13			IM	PKNOX1	1.39164e-18	0.157987	0.565	0.491	1.05068e-15
		Basal	chr5:151646158-151646638	1.43627e-05	0.00481397	2.17292			Pre-TB-SC	FOS7	7.04935e-16	0.167666	0.54	0.483	5.32226e-13			IM	PBX3	2.84972e-18	0.160251	0.561	0.491	2.15154e-15
		Basal	chr6:170124594-170125254	1.43627e-05	0.00481397	2.17292			Pre-TB-SC	FOS::JUND8	1.05285e-15	0.172346	0.542	0.482	7.94901e-13			IM	ZFP14	2.98857e-18	0.154936	0.577	0.49	2.25637e-15
		Basal	chr8:53522005-53522599	1.43627e-05	0.00481397	2.17292			Pre-TB-SC	JUN::JUNB8	1.19584e-15	0.162739	0.543	0.483	9.02862e-13			IM	THRB	3.23007e-15	0.157132	0.552	0.489	2.4387e-12
		Basal	chr9:124813600-124814145	1.43627e-05	0.00481397	2.17292			Pre-TB-SC	TBX37	9.75764e-15	0.143038	0.54	0.488	7.36702e-12			IM	ATF6	4.33217e-14	0.179503	0.554	0.486	3.27079e-11
		Basal	chr10:24324676-24325508	1.43627e-05	0.00481397	2.17292			Pre-TB-SC	TBX28	1.3404e-14	0.149948	0.553	0.487	1.012e-11			IM	BCL6	8.45518e-11	0.125374	0.535	0.492	6.38366e-08
		Basal	chr11:102064237-102064643	1.43627e-05	0.00481397	2.17292			Pre-TB-SC	TBX45	7.86104e-14	0.149457	0.546	0.488	5.93508e-11			IM	ESRRA	3.10572e-10	0.129323	0.542	0.489	2.34482e-07
		Basal	chr12:62817497-62818280	1.43627e-05	0.00481397	2.17292			Pre-TB-SC	TBX55	7.86104e-14	0.149457	0.546	0.488	5.93508e-11			IM	XBP1	9.25217e-10	0.166057	0.544	0.483	6.98539e-07
		Basal	chr15:50797733-50798259	1.43627e-05	0.00481397	2.17292			Pre-TB-SC	SOX49	2.98455e-13	0.128662	0.548	0.493	2.25333e-10			IM	SREBF2	5.90361e-09	0.108144	0.538	0.49	4.45722e-06
		Basal	chr16:70707007-70707426	1.43627e-05	0.00481397	2.17292			Pre-TB-SC	FOSL1::JUND8	3.34567e-13	0.149485	0.545	0.482	2.52598e-10			IM	NR1D2	1.96684e-08	0.104328	0.533	0.491	1.48496e-05
		Basal	chr1:6962451-6962741	1.43655e-05	0.00481397	2.43909			Pre-TB-SC	TBX16	7.51558e-13	0.151865	0.549	0.487	5.67426e-10			IM	RFX2	2.83595e-08	0.118714	0.539	0.485	2.14114e-05
		Basal	chr1:8381667-8382111	1.43655e-05	0.00481397	2.43909			Pre-TB-SC	ELF56	8.61482e-13	0.118519	0.543	0.466	6.50419e-10			IM	SREBF1	6.4561e-08	0.111028	0.541	0.489	4.87436e-05
		Basal	chr1:164794157-164794683	1.43655e-05	0.00481397	2.43909			Pre-TB-SC	OTX22	9.19313e-12	0.117266	0.527	0.487	6.94081e-09			IM	KLF3	1.51378e-07	0.103641	0.54	0.488	0.00011429
		Basal	chr2:1405846-1406168	1.43655e-05	0.00481397	2.43909			Pre-TB-SC	BATF9	1.05997e-11	0.13964	0.537	0.483	8.00274e-09			IM	HSF1	8.23355e-07	0.106371	0.534	0.49	0.000621633
		Basal	chr3:176599781-176600146	1.43655e-05	0.00481397	2.43909			Pre-TB-SC	BATF::JUN8	1.05997e-11	0.13964	0.537	0.483	8.00274e-09			IM-p	SPI1	1.07439e-73	2.999	1	0.45	8.11165e-71
		Basal	chr4:87060995-87061244	1.43655e-05	0.00481397	2.43909			Pre-TB-SC	BATF38	1.05997e-11	0.13964	0.537	0.483	8.00274e-09			IM-p	GABPA	1.23701e-62	2.24184	0.978	0.477	9.33941e-60
		Basal	chr5:138388643-138389162	1.43655e-05	0.00481397	2.43909			Pre-TB-SC	BNC28	1.05997e-11	0.13964	0.537	0.483	8.00274e-09			IM-p	IRF1	1.38454e-60	2.13066	0.949	0.483	1.04533e-57
		Basal	chr5:171791263-171791479	1.43655e-05	0.00481397	2.43909			Pre-TB-SC	NFE28	3.03083e-11	0.133919	0.538	0.485	2.28828e-08			IM-p	IKZF1	5.12341e-60	2.23096	0.971	0.478	3.86817e-57
		Basal	chr5:177574828-177575425	1.43655e-05	0.00481397	2.43909			Pre-TB-SC	2025-06-08	6.06062e-11	0.117401	0.529	0.483	4.57577e-08			IM-p	ETV6	1.39146e-56	2.21255	0.978	0.467	1.05055e-53
		Basal	chr6:52426587-52427001	1.43655e-05	0.00481397	2.43909			Pre-TB-SC	POU2F36	7.02538e-11	0.135992	0.544	0.49	5.30416e-08			IM-p	ELF1	2.36623e-56	1.96945	0.964	0.481	1.7865e-53
		Basal	chr8:717722-717964	1.43655e-05	0.00481397	2.43909			Pre-TB-SC	ZNF7843	2.1176e-09	0.115115	0.532	0.487	1.59879e-06			IM-p	IRF8	6.09038e-43	1.56422	0.912	0.49	4.59824e-40
		Basal	chr11:102269928-102270144	1.43655e-05	0.00481397	2.43909			Pre-TB-SC	EGR22	5.70626e-09	0.106127	0.553	0.493	4.30822e-06			IM-p	IRF3	1.34854e-41	1.45382	0.905	0.489	1.01815e-38
		Basal	chr20:54726779-54727181	1.43655e-05	0.00481397	2.43909			Pre-TB-SC	ZSCAN48	1.58843e-08	0.108962	0.538	0.491	1.19926e-05			IM-p	ELF4	2.80484e-40	1.46208	0.92	0.479	2.11766e-37
		Basal	chr1:226132822-226133616	1.46083e-05	0.00488793	1.76257			Pre-TB-SC	MGA7	1.98449e-08	0.129496	0.539	0.488	1.49829e-05			IM-p	FOSL2	1.54193e-34	1.44226	0.912	0.482	1.16416e-31
		Basal	chr2:216664736-216665710	1.46083e-05	0.00488793	1.76257			Pre-TB-SC	TBX157	1.98449e-08	0.129496	0.539	0.488	1.49829e-05			IM-p	JUN	2.22394e-34	1.43241	0.891	0.483	1.67908e-31
		Basal	chr14:65354039-65355367	1.46083e-05	0.00488793	1.76257			Pre-TB-SC	JUNB.17	3.2927e-08	0.108831	0.531	0.484	2.48599e-05			IM-p	ETS2	8.14488e-34	1.37868	0.861	0.477	6.14938e-31
		Basal	chr13:99045483-99046901	1.4862e-05	0.00495162	1.32328			Pre-TB-SC	ISL22	3.42373e-07	0.102736	0.534	0.49	0.000258491			IM-p	FLI1	1.40161e-32	1.31307	0.847	0.48	1.05822e-29
		Basal	chr2:121174704-121175593	1.48731e-05	0.00495162	1.97636			Pre-TB-SC	HNF1B5	3.92887e-07	0.119523	0.528	0.481	0.000296629			IM-p	ZBTB7A	3.3979e-32	1.25419	0.861	0.482	2.56542e-29
		Basal	chr3:193831430-193831825	1.48731e-05	0.00495162	1.97636			Pre-TB-SC	HNF1A5	7.35066e-07	0.119113	0.543	0.482	0.000554975			IM-p	BACH1	4.86708e-32	1.38282	0.876	0.483	3.67464e-29
		Basal	chr4:86972630-86973418	1.48731e-05	0.00495162	1.97636			Pre-TB-SC	FOXH17	9.56238e-07	0.106909	0.541	0.491	0.00072196			IM-p	MEF2A	7.50474e-32	1.19367	0.861	0.494	5.66608e-29
		Basal	chr6:168342626-168343236	1.48731e-05	0.00495162	1.97636			Pre-TB-SC	RUNX35	1.65057e-06	0.111675	0.529	0.492	0.00124618			IM-p	BNC2	7.85472e-32	1.30789	0.861	0.483	5.93031e-29
		Basal	chr9:75963988-75964853	1.48731e-05	0.00495162	1.97636			TRB-SC	FOXC211	4.48254e-128	0.69825	0.756	0.487	3.38432e-125			IM-p	FOS	4.24971e-29	1.23536	0.876	0.484	3.20853e-26
		Basal	chr10:80289339-80290139	1.48731e-05	0.00495162	1.97636			TRB-SC	FOXD212	6.44975e-124	0.672875	0.754	0.486	4.86956e-121			IM-p	IRF2	5.48989e-29	1.10192	0.854	0.492	4.14487e-26
		Basal	chr10:98314123-98314950	1.48731e-05	0.00495162	1.97636			TRB-SC	GRHL113	1.11743e-116	0.721336	0.723	0.478	8.43663e-114			IM-p	MEF2D	2.31676e-27	1.07368	0.854	0.494	1.74916e-24
		Basal	chr11:129023830-129024567	1.48731e-05	0.00495162	1.97636			TRB-SC	FOXE112	3.06465e-95	0.565503	0.73	0.488	2.31381e-92			IM-p	ELK4	3.75883e-27	1.11902	0.847	0.48	2.83792e-24
		Basal	chr3:4750121-4752343	1.5351e-05	0.00510815	1.43247			TRB-SC	GRHL213	6.17376e-94	0.597391	0.716	0.484	4.66119e-91			IM-p	MEF2C	4.22483e-27	1.0925	0.832	0.494	3.18975e-24
		Basal	chr2:47042936-47043925	1.54623e-05	0.00513746	1.73584			TRB-SC	FOXB111	9.88555e-93	0.577134	0.725	0.488	7.46359e-90			IM-p	ZBTB11	1.75862e-26	1.10217	0.803	0.482	1.32775e-23
		Basal	chr12:95162399-95164396	1.54623e-05	0.00513746	1.73584			TRB-SC	FOXC111	2.07549e-85	0.553648	0.712	0.487	1.567e-82			IM-p	ELF2	4.78933e-24	1.03382	0.847	0.485	3.61595e-21
		Basal	chr3:14297479-14298263	1.58513e-05	0.00525881	1.85135			TRB-SC	FOXS110	9.3642e-75	0.52923	0.702	0.49	7.06997e-72			IM-p	JDP2	1.40967e-23	1.11843	0.796	0.486	1.0643e-20
		Basal	chr22:17919710-17920605	1.58513e-05	0.00525881	1.85135			TRB-SC	FOXA210	9.3642e-75	0.52923	0.702	0.49	7.06997e-72			IM-p	IRF5	2.9774e-22	0.94634	0.825	0.49	2.24794e-19
		Basal	chr14:100149764-100150540	1.62171e-05	0.0053748	1.71104			TRB-SC	SNAI212	2.48679e-73	0.521233	0.699	0.487	1.87753e-70			IM-p	ZNF263	4.12606e-22	0.714953	0.825	0.492	3.11518e-19
		Basal	chr12:6272242-6274804	1.66449e-05	0.00551108	1.2136			TRB-SC	FOXI110	1.58285e-72	0.518523	0.692	0.49	1.19506e-69			IM-p	CEBPG	6.26943e-22	1.07839	0.788	0.477	4.73342e-19
		Basal	chr10:114403511-114405032	1.70145e-05	0.00562552	1.46798			TRB-SC	FOXL110	1.58285e-72	0.518523	0.692	0.49	1.19506e-69			IM-p	KLF7	1.32743e-19	0.555839	0.788	0.491	1.00221e-16
		Basal	chr1:67355553-67356248	1.70837e-05	0.00562552	2.03013			TRB-SC	FOXO410	1.58285e-72	0.518523	0.692	0.49	1.19506e-69			IM-p	MAX	2.98442e-19	0.749598	0.832	0.489	2.25324e-16
		Basal	chr3:11136860-11137530	1.70837e-05	0.00562552	2.03013			TRB-SC	FOXO610	1.58285e-72	0.518523	0.692	0.49	1.19506e-69			IM-p	MNT	2.98442e-19	0.749598	0.832	0.489	2.25324e-16
		Basal	chr3:59566302-59566854	1.70837e-05	0.00562552	2.03013			TRB-SC	FOXP310	1.58285e-72	0.518523	0.692	0.49	1.19506e-69			IM-p	ATF2	6.46137e-19	0.786519	0.825	0.492	4.87833e-16
		Basal	chr3:97917409-97918272	1.70837e-05	0.00562552	2.03013			TRB-SC	FOXP410	1.58285e-72	0.518523	0.692	0.49	1.19506e-69			IM-p	TFEB	2.07638e-18	0.794405	0.825	0.488	1.56767e-15
		Basal	chr3:137263739-137264603	1.70837e-05	0.00562552	2.03013			TRB-SC	FOXA310	1.58285e-72	0.518523	0.692	0.49	1.19506e-69			IM-p	ELK3	3.99682e-17	0.806547	0.774	0.479	3.0176e-14
		Basal	chr7:32289863-32290406	1.70837e-05	0.00562552	2.03013			TRB-SC	FOXD110	1.58285e-72	0.518523	0.692	0.49	1.19506e-69			IM-p	KLF10	4.73567e-17	0.476379	0.788	0.498	3.57543e-14
		Basal	chr7:93676427-93677453	1.70837e-05	0.00562552	2.03013			TRB-SC	FOXK110	1.58285e-72	0.518523	0.692	0.49	1.19506e-69			IM-p	TFEC	5.47971e-17	0.730117	0.818	0.486	4.13718e-14
		Basal	chr16:19121571-19122209	1.70837e-05	0.00562552	2.03013			TRB-SC	FOXK210	1.58285e-72	0.518523	0.692	0.49	1.19506e-69			IM-p	SP4	1.11574e-16	0.490241	0.781	0.499	8.42383e-14
		Basal	chr20:13247261-13247868	1.70837e-05	0.00562552	2.03013			TRB-SC	FOXP110	1.58285e-72	0.518523	0.692	0.49	1.19506e-69			IM-p	JUNB	2.25269e-16	0.788602	0.759	0.485	1.70078e-13
		Basal	chr20:54173844-54174555	1.70837e-05	0.00562552	2.03013			TRB-SC	SNAI313	1.19432e-68	0.504661	0.714	0.496	9.01714e-66			IM-p	SP1	7.10408e-16	0.472995	0.766	0.498	5.36358e-13
		Basal	chr12:6312290-6313412	1.72016e-05	0.00566153	1.38697			TRB-SC	FOXA110	8.06877e-67	0.505645	0.69	0.49	6.09192e-64			IM-p	CEBPD	1.1872e-15	0.766046	0.796	0.484	8.96339e-13
		Basal	chr2:35794660-35795366	1.72748e-05	0.00566599	1.92808			TRB-SC	TFCP210	5.85614e-64	0.500771	0.664	0.481	4.42139e-61			IM-p	PRDM4	2.64466e-15	0.703126	0.745	0.491	1.99672e-12
		Basal	chr6:43733456-43734403	1.72748e-05	0.00566599	1.92808			TRB-SC	FIGLA14	1.65194e-61	0.360667	0.722	0.514	1.24722e-58			IM-p	MITF	5.55235e-15	0.747145	0.759	0.486	4.19202e-12
		Basal	chr8:8625257-8626206	1.72748e-05	0.00566599	1.92808			TRB-SC	ZEB114	1.65194e-61	0.360667	0.722	0.514	1.24722e-58			IM-p	KLF12	5.77272e-15	0.444285	0.766	0.497	4.3584e-12
		Basal	chr9:21549017-21549743	1.72748e-05	0.00566599	1.92808			TRB-SC	FOXD310	1.29295e-57	0.43332	0.676	0.491	9.76178e-55			IM-p	ETV5	1.47751e-14	0.722278	0.759	0.48	1.11552e-11
		Basal	chr9:107432490-107433402	1.72748e-05	0.00566599	1.92808			TRB-SC	FOXO39	1.11789e-48	0.433274	0.672	0.49	8.44008e-46			IM-p	CEBPB	1.49719e-14	0.801595	0.723	0.473	1.13038e-11
		Basal	chr19:33298480-33298773	1.72748e-05	0.00566599	1.92808			TRB-SC	TCF314	1.30908e-37	0.371892	0.668	0.502	9.88359e-35			IM-p	JUND	2.05605e-14	0.6797	0.708	0.492	1.55232e-11
		Basal	chr22:25628193-25628940	1.72748e-05	0.00566599	1.92808			TRB-SC	SNAI114	1.30908e-37	0.371892	0.668	0.502	9.88359e-35			IM-p	TFE3	2.71396e-14	0.705637	0.759	0.485	2.04904e-11
		Basal	chr1:88060078-88061748	1.7375e-05	0.00567743	1.81643			TRB-SC	TCF1214	1.30908e-37	0.371892	0.668	0.502	9.88359e-35			IM-p	NFE2L2	1.57331e-13	0.674744	0.759	0.49	1.18785e-10
		Basal	chr1:201289460-201290064	1.7375e-05	0.00567743	1.81643			TRB-SC	FOXP29	2.3728e-37	0.347908	0.647	0.493	1.79147e-34			IM-p	ZNF148	9.76671e-13	0.406905	0.723	0.497	7.37386e-10
		Basal	chr2:98774811-98776024	1.7375e-05	0.00567743	1.81643			TRB-SC	TEAD39	2.84281e-33	0.381847	0.632	0.475	2.14632e-30			IM-p	ZNF257	1.34433e-12	0.526032	0.708	0.491	1.01497e-09
		Basal	chr2:227227489-227228634	1.7375e-05	0.00567743	1.81643			TRB-SC	TEAD49	2.84281e-33	0.381847	0.632	0.475	2.14632e-30			IM-p	RREB1	1.75469e-12	0.449048	0.752	0.492	1.32479e-09
		Basal	chr19:16719319-16720401	1.7375e-05	0.00567743	1.81643			TRB-SC	ASCL1.114	1.48497e-32	0.319555	0.642	0.498	1.12115e-29			IM-p	CREM	2.71596e-12	0.646293	0.745	0.488	2.05055e-09
		Basal	chr14:68547476-68548567	1.73781e-05	0.00567743	1.47788			TRB-SC	MYOD110	4.87124e-31	0.305668	0.62	0.487	3.67779e-28			IM-p	USF1	3.07934e-12	0.659684	0.73	0.489	2.3249e-09
		Basal	chr19:37505847-37507415	1.73781e-05	0.00567743	1.47788			TRB-SC	NKX2-83	3.04428e-28	0.315486	0.616	0.49	2.29843e-25			IM-p	RUNX2	1.14792e-11	0.647087	0.657	0.488	8.6668e-09
		Basal	chr11:27471232-27473194	1.76612e-05	0.00575858	1.25445			TRB-SC	FOXG19	1.17196e-26	0.309935	0.622	0.493	8.84832e-24			IM-p	USF2	5.28257e-11	0.622499	0.701	0.483	3.98834e-08
		Basal	chr14:61536773-61538330	1.77122e-05	0.00576956	1.48825			TRB-SC	NKX3-23	5.98597e-26	0.297102	0.596	0.486	4.51941e-23			IM-p	KLF3	7.63482e-11	0.406289	0.693	0.489	5.76429e-08
		Basal	chr6:57198963-57199378	1.78499e-05	0.00577757	2.47041			TRB-SC	SCRT212	5.03801e-25	0.29621	0.606	0.491	3.8037e-22			IM-p	STAT1	1.31262e-10	0.544459	0.737	0.493	9.91031e-08
		Basal	chr7:144772882-144773376	1.78499e-05	0.00577757	2.47041			TRB-SC	SIX112	1.30619e-24	0.28141	0.605	0.487	9.86172e-22			IM-p	HIF1A	1.41348e-10	0.526084	0.672	0.49	1.06718e-07
		Basal	chr8:107490140-107490352	1.78499e-05	0.00577757	2.47041			TRB-SC	NKX2-43	4.306e-24	0.289397	0.617	0.491	3.25103e-21			IM-p	CREB1	1.61483e-10	0.628734	0.693	0.492	1.2192e-07
		Basal	chr11:16097557-16097828	1.78499e-05	0.00577757	2.47041			TRB-SC	NKX2-33	2.25563e-22	0.281268	0.598	0.488	1.703e-19			IM-p	ATF4	2.67031e-10	0.564642	0.672	0.49	2.01609e-07
		Basal	chr11:77510211-77510427	1.78499e-05	0.00577757	2.47041			TRB-SC	KLF38	9.3577e-22	0.204276	0.588	0.489	7.06506e-19			IM-p	BCL11A	4.40135e-09	0.497606	0.708	0.49	3.32302e-06
		Basal	chr13:79604695-79605102	1.78499e-05	0.00577757	2.47041			TRB-SC	FOSL2::JUNB9	1.63262e-21	0.284466	0.589	0.484	1.23263e-18			IM-p	ZBED4	1.46792e-08	0.291381	0.686	0.492	1.10828e-05
		Basal	chr14:61646793-61647013	1.78499e-05	0.00577757	2.47041			TRB-SC	NFIC.110	1.86003e-21	0.266774	0.596	0.49	1.40433e-18			IM-p	NFIL3	1.86345e-08	0.470785	0.657	0.487	1.40691e-05
		Basal	chr15:52772510-52773000	1.78499e-05	0.00577757	2.47041			TRB-SC	FOSB::JUNB.19	2.64772e-21	0.276686	0.589	0.484	1.99903e-18			IM-p	NR2C1	2.11138e-08	0.400177	0.686	0.49	1.59409e-05
		Basal	chr18:14189008-14189301	1.78499e-05	0.00577757	2.47041			TRB-SC	KLF27	9.39113e-21	0.161067	0.587	0.492	7.0903e-18			IM-p	BHLHE40	3.09057e-08	0.526062	0.686	0.484	2.33338e-05
		Basal	chr19:13974111-13974332	1.78499e-05	0.00577757	2.47041			TRB-SC	FOSL2::JUN9	9.8802e-21	0.283837	0.583	0.481	7.45955e-18			IM-p	XBP1	7.66039e-08	0.47423	0.672	0.484	5.78359e-05
		Basal	chr20:47125927-47126140	1.78499e-05	0.00577757	2.47041			TRB-SC	NFIC::TLX112	1.13981e-20	0.26064	0.602	0.49	8.60558e-18			IM-p	RUNX1	8.20722e-08	0.458856	0.672	0.491	6.19645e-05
		Basal	chr21:41295755-41296066	1.78499e-05	0.00577757	2.47041			TRB-SC	FOS8	1.48671e-20	0.268887	0.578	0.483	1.12246e-17			IM-p	MEIS1	2.16689e-07	0.258272	0.664	0.49	0.0001636
		Basal	chrX:46260574-46260847	1.78499e-05	0.00577757	2.47041			TRB-SC	NFIB11	1.71331e-20	0.249034	0.605	0.49	1.29355e-17			IM-p	NR2C2	2.65716e-06	0.353585	0.672	0.49	0.00200616
		Basal	chr11:8267762-8268812	1.78773e-05	0.00578361	1.64633			TRB-SC	KLF75	1.8755e-20	0.149515	0.59	0.491	1.41601e-17			IM-p	KLF6	3.03532e-06	0.371534	0.62	0.49	0.00229167
		Basal	chr1:3553539-3553738	1.80882e-05	0.0057926	2.28951			TRB-SC	FOSL29	2.9487e-20	0.273227	0.587	0.482	2.22627e-17			IM-p	PPARD	3.42586e-06	0.333298	0.672	0.491	0.00258652
		Basal	chr1:21974589-21975058	1.80882e-05	0.0057926	2.28951			TRB-SC	FOSL19	4.29174e-20	0.274332	0.582	0.482	3.24026e-17			IM-p	GMEB2	5.37956e-06	0.422268	0.635	0.479	0.00406157
		Basal	chr1:54904186-54904871	1.80882e-05	0.0057926	2.28951			TRB-SC	FOSL1::JUND9	4.85657e-20	0.275422	0.584	0.483	3.66671e-17			IM-p	KLF11	9.62159e-06	0.252368	0.679	0.495	0.0072643
		Basal	chr1:64569267-64569686	1.80882e-05	0.0057926	2.28951			TRB-SC	FOSL1::JUN.19	5.61377e-20	0.275312	0.588	0.483	4.2384e-17			IM-p	RUNX3	3.68911e-05	0.376371	0.657	0.492	0.0278528
		Basal	chr2:88609378-88609664	1.80882e-05	0.0057926	2.28951			TRB-SC	JDP29	6.28386e-20	0.257874	0.579	0.486	4.74432e-17			IM-p	ATF6	3.78674e-05	0.361694	0.613	0.487	0.0285899
		Basal	chr2:111139472-111139993	1.80882e-05	0.0057926	2.28951			TRB-SC	FOS::JUND9	9.48409e-20	0.27756	0.583	0.482	7.16049e-17			IM-p	E2F7	8.15467e-05	0.326782	0.628	0.493	0.0615678
		Basal	chr3:130095780-130096143	1.80882e-05	0.0057926	2.28951			TRB-SC	FOXF210	1.59654e-19	0.256616	0.604	0.492	1.20539e-16			IM-p	PBX3	0.000149006	0.330735	0.657	0.492	0.112499
		Basal	chr3:133403138-133403698	1.80882e-05	0.0057926	2.28951			TRB-SC	JUND.19	2.92817e-19	0.268385	0.586	0.483	2.21076e-16			IM-p	CTCF	0.000164162	0.275111	0.613	0.493	0.123943
		Basal	chr4:10101595-10101794	1.80882e-05	0.0057926	2.28951			TRB-SC	FOS::JUNB9	3.38328e-19	0.27068	0.583	0.483	2.55438e-16			IM-p	THRB	0.000205419	0.305599	0.664	0.49	0.155091
		Basal	chr4:92599044-92599362	1.80882e-05	0.0057926	2.28951			TRB-SC	FOSL2::JUND9	3.38328e-19	0.27068	0.583	0.483	2.55438e-16			IM-p	SP3	0.000262049	0.210767	0.62	0.496	0.197847
		Basal	chr4:174400816-174401264	1.80882e-05	0.0057926	2.28951			TRB-SC	ZNF4603	2.01729e-18	0.165021	0.583	0.496	1.52305e-15			IM-p	VEZF1	0.000320188	0.233763	0.657	0.493	0.241742
		Basal	chr6:89997824-89998377	1.80882e-05	0.0057926	2.28951			TRB-SC	FOSL1::JUNB9	2.15298e-18	0.267507	0.571	0.483	1.6255e-15			IM-p	PKNOX1	0.000547826	0.297188	0.577	0.492	0.413608
		Basal	chr6:135185514-135185828	1.80882e-05	0.0057926	2.28951			TRB-SC	FOS::JUN9	7.95593e-18	0.260394	0.574	0.482	6.00673e-15			IM-p	MAFG	0.000622572	0.298157	0.613	0.491	0.470042
		Basal	chr7:16464107-16464383	1.80882e-05	0.0057926	2.28951			TRB-SC	JUN::JUNB9	9.8689e-18	0.251198	0.581	0.483	7.45102e-15			IM-p	CLOCK	0.000894592	0.277406	0.628	0.488	0.675417
		Basal	chr11:73188162-73188449	1.80882e-05	0.0057926	2.28951			TRB-SC	TBX189	1.36996e-17	0.205154	0.59	0.489	1.03432e-14			IM-p	E2F8	0.0009316	0.253979	0.613	0.492	0.703358
		Basal	chr11:94823139-94823477	1.80882e-05	0.0057926	2.28951			TRB-SC	TEAD17	1.6267e-17	0.260682	0.586	0.48	1.22815e-14			IM-p	KLF9	0.0018089	0.236061	0.599	0.494	1
		Basal	chr13:100773389-100773822	1.80882e-05	0.0057926	2.28951			TRB-SC	BACH19	6.66403e-17	0.235919	0.579	0.483	5.03134e-14			IM-p	ESRRA	0.00370558	0.211373	0.62	0.49	1
		Basal	chr14:81393407-81393849	1.80882e-05	0.0057926	2.28951			TRB-SC	ZBED44	7.57907e-17	0.131559	0.583	0.491	5.7222e-14			IM-p	RARA	0.00398479	0.211245	0.569	0.491	1
		Basal	chr16:15592320-15592690	1.80882e-05	0.0057926	2.28951			TRB-SC	SCRT111	1.46026e-16	0.227233	0.589	0.492	1.1025e-13			IM-p	E2F2	0.00720669	0.25655	0.562	0.485	1
		Basal	chr18:48059367-48059860	1.80882e-05	0.0057926	2.28951			TRB-SC	NFIX.111	2.44077e-15	0.244194	0.586	0.489	1.84278e-12			IM-p	HSF1	0.00793165	0.211404	0.606	0.49	1
		Basal	chr21:31310791-31311121	1.80882e-05	0.0057926	2.28951			TRB-SC	TCF413	5.72284e-15	0.242146	0.602	0.505	4.32074e-12			IM-p	NR4A2	0.00840804	0.189674	0.606	0.491	1
		Basal	chr12:52307858-52308907	1.82352e-05	0.00583685	1.62747			TRB-SC	TBR18	6.55807e-15	0.200953	0.573	0.488	4.95135e-12			IM-p	ESR1	0.00841817	0.227775	0.562	0.491	1
		Basal	chr19:33819588-33821274	1.84471e-05	0.00590186	1.31058			TRB-SC	FOXN310	6.83142e-15	0.228895	0.596	0.494	5.15772e-12			IM-p	RFX2	0.00998603	0.222158	0.599	0.486	1
		Basal	chr5:61301335-61302309	1.84873e-05	0.0059104	1.52254			TRB-SC	2025-06-09	6.9941e-15	0.224752	0.579	0.483	5.28054e-12			cDC2	SPI1	0	1.89487	0.954	0.447	0
		Basal	chr1:19074481-19075591	1.85015e-05	0.00591072	1.60976			TRB-SC	BATF10	7.88163e-15	0.227683	0.583	0.483	5.95063e-12			cDC2	ETV6	0	1.47291	0.901	0.464	0
		Basal	chr2:15888664-15890827	1.86517e-05	0.00595297	1.53517			TRB-SC	BATF::JUN9	7.88163e-15	0.227683	0.583	0.483	5.95063e-12			cDC2	IKZF1	0	1.37539	0.894	0.475	0
		Basal	chr16:11180406-11182765	1.86517e-05	0.00595297	1.53517			TRB-SC	BATF39	7.88163e-15	0.227683	0.583	0.483	5.95063e-12			cDC2	ELF1	0	1.2224	0.887	0.478	0
		Basal	chr11:6457797-6459292	1.86814e-05	0.00595808	1.59309			TRB-SC	BNC29	7.88163e-15	0.227683	0.583	0.483	5.95063e-12			cDC2	IRF1	0	1.21032	0.873	0.481	0
[truncated: 641,617+ more rows]
