# Supplementary material for: A Multimodal Spatial and Epigenomic Atlas of Human Adult Lung Topography
Source: bioRxiv. 2025 May 23:2025.05.23.655666. Preprint. [Version 1] doi: 10.1101/2025.05.23.655666 (PMC12140004; doi:10.1101/2025.05.23.655666)
Supplement: Supplement 3 [file media-3.zip › Supplementary Tables snHLA/Supplementary Table 9 Subclass.L3 Epigenomic Features.xlsx]

## Sheet: Sheet 1
		Supplementary Table 9. Subclass level 3 cell type specific accessible regions and transcription factor motifs.
		Differentially Accessible Regions (DARs) (left), top ChromVAR transcription factor motifs (middle), and top active (accessible and expressed) ChromVAR transcription factor motifs (right).
		Differentially Accessible Regions (DARs)							Top Cell Type Specific TF Motif Accessibility (ChromVAR)									Top Cell Type Specific Active TF Motif Accessibility (ChromVAR, expressed in 10% of nuclei)
		Subclass.L3 Cluster	Region	P value (<0.001)	Q value	Log Fold Change (>1)			Subclass.L3 Cluster	Motif	P value	Average Difference	% Accessible Motif in Cluster	% Accessilbe Motif in Other Clusters	Adjusted P Value			Subclass.L3 Cluster	Motif	P value	Average Difference	% Accessible Motif in Cluster	% Accessilbe Motif in Other Clusters	Adjusted P Value
		Basal	chr3:48598291-48599488	1.39697e-26	9.27845e-21	2.76614			Basal	TP53	0	1.53026	0.892	0.477	0			Basal	TP53	0	1.53026	0.892	0.477	0
		Basal	chr6:170224431-170226347	4.50167e-26	1.49496e-20	2.37472			Basal	TP73	0	1.40724	0.872	0.478	0			Basal	TP63	0	1.2905	0.848	0.479	0
		Basal	chr12:52521389-52522820	7.13765e-25	1.58023e-19	2.74249			Basal	TP63	0	1.2905	0.848	0.479	0			Basal	GRHL2	2.91688e-178	0.606282	0.709	0.482	2.20224e-175
		Basal	chr11:66686424-66687084	3.9703e-24	6.5925e-19	3.40646			Basal	GRHL2	2.91688e-178	0.606282	0.709	0.482	2.20224e-175			Basal	GRHL1	2.33342e-159	0.589447	0.7	0.476	1.76173e-156
		Basal	chr8:127400794-127401701	2.20853e-23	2.93373e-18	3.47136			Basal	GRHL1	2.33342e-159	0.589447	0.7	0.476	1.76173e-156			Basal	NFIA	1.69271e-75	0.308242	0.645	0.487	1.27799e-72
		Basal	chr8:48708387-48709385	5.21652e-22	5.77453e-17	3.01725			Basal	FOXD2	1.1171e-154	0.545906	0.705	0.484	8.43412e-152			Basal	NFIX	1.69271e-75	0.308242	0.645	0.487	1.27799e-72
		Basal	chr2:28376981-28379128	6.91712e-22	6.56318e-17	2.27883			Basal	FOXC2	2.33509e-124	0.474827	0.676	0.486	1.76299e-121			Basal	TFCP2	5.49527e-75	0.389362	0.629	0.48	4.14893e-72
		Basal	chr10:14184501-14185814	1.8956e-20	1.57378e-15	2.70309			Basal	SIX2	4.38496e-105	0.430118	0.657	0.486	3.31065e-102			Basal	TEAD3	1.28749e-73	0.390605	0.635	0.474	9.72057e-71
		Basal	chr1:209815754-209816606	1.38652e-19	1.02323e-14	2.85082			Basal	FOXC1	8.54904e-95	0.399933	0.654	0.486	6.45452e-92			Basal	FOXA1	4.68316e-68	0.33504	0.631	0.489	3.53579e-65
		Basal	chr1:180614665-180616154	5.02674e-19	3.33867e-14	2.87974			Basal	FOXB1	2.90602e-92	0.3894	0.647	0.487	2.19405e-89			Basal	FOSL2	2.8376e-61	0.366542	0.611	0.48	2.14239e-58
		Basal	chr21:38903535-38904142	7.37888e-19	4.10878e-14	3.24648			Basal	FOXE1	2.86139e-76	0.353496	0.637	0.487	2.16035e-73			Basal	JDP2	8.42707e-59	0.343083	0.612	0.484	6.36244e-56
		Basal	chr17:19706890-19708027	7.42348e-19	4.10878e-14	2.74083			Basal	NFIA	1.69271e-75	0.308242	0.645	0.487	1.27799e-72			Basal	FOXK1	5.50105e-57	0.320644	0.626	0.489	4.15329e-54
		Basal	chr3:45177955-45178790	9.07271e-19	4.63533e-14	2.92751			Basal	NFIX	1.69271e-75	0.308242	0.645	0.487	1.27799e-72			Basal	FOXK2	5.50105e-57	0.320644	0.626	0.489	4.15329e-54
		Basal	chr17:41625566-41625878	1.38395e-18	6.5657e-14	3.60353			Basal	TFCP2	5.49527e-75	0.389362	0.629	0.48	4.14893e-72			Basal	FOXP1	5.50105e-57	0.320644	0.626	0.489	4.15329e-54
		Basal	chr3:181710360-181713255	2.58351e-18	1.07245e-13	2.02945			Basal	TEAD3	1.28749e-73	0.390605	0.635	0.474	9.72057e-71			Basal	ZEB1	7.83049e-56	0.284139	0.658	0.513	5.91202e-53
		Basal	chr2:121527024-121527587	2.88946e-18	1.1289e-13	3.50884			Basal	TEAD4	1.28749e-73	0.390605	0.635	0.474	9.72057e-71			Basal	JUN	2.64059e-55	0.336759	0.61	0.481	1.99364e-52
		Basal	chr2:28453488-28455089	4.87396e-18	1.79844e-13	2.42547			Basal	FOXD3	5.58337e-73	0.330446	0.63	0.49	4.21545e-70			Basal	NFIB	2.29609e-53	0.282351	0.609	0.488	1.73355e-50
		Basal	chr17:82613238-82614206	7.03575e-18	2.45948e-13	2.67062			Basal	SIX1	1.29163e-71	0.380894	0.643	0.486	9.75178e-69			Basal	BACH1	9.01207e-52	0.329753	0.599	0.481	6.80411e-49
		Basal	chr11:94706238-94707188	7.92065e-18	2.63038e-13	3.239			Basal	FOXA1	4.68316e-68	0.33504	0.631	0.489	3.53579e-65			Basal	BNC2	1.10299e-46	0.30393	0.599	0.482	8.32756e-44
		Basal	chr6:18487931-18488808	1.10182e-17	3.48481e-13	3.13357			Basal	FOS::JUND	1.83329e-67	0.382239	0.625	0.481	1.38413e-64			Basal	FOS	1.61685e-42	0.294565	0.598	0.482	1.22072e-39
		Basal	chr1:29709348-29709979	1.33202e-17	3.83343e-13	3.46819			Basal	FOSL1::JUN.1	1.57728e-66	0.382873	0.626	0.481	1.19085e-63			Basal	TEAD1	1.17634e-41	0.289203	0.593	0.479	8.8814e-39
		Basal	chr22:45537643-45538342	1.35826e-17	3.83343e-13	3.17522			Basal	FOSL2::JUN	2.47086e-66	0.387066	0.622	0.48	1.8655e-63			Basal	BACH2	1.35983e-40	0.296777	0.592	0.482	1.02667e-37
		Basal	chr20:46965063-46966017	1.3852e-17	3.83343e-13	2.8661			Basal	FOSL2::JUNB	2.05551e-65	0.378795	0.625	0.482	1.55191e-62			Basal	FOXO3	5.29797e-40	0.261562	0.604	0.489	3.99996e-37
		Basal	chr19:31254030-31254526	1.96296e-17	5.21504e-13	4.05868			Basal	FOSL1	8.30704e-63	0.375658	0.623	0.48	6.27181e-60			Basal	NFIC	2.3982e-35	0.249503	0.594	0.492	1.81064e-32
		Basal	chr7:138726855-138727667	2.79927e-17	7.15086e-13	3.15684			Basal	FOSB::JUNB.1	6.99277e-62	0.360325	0.62	0.483	5.27954e-59			Basal	FOXN3	9.65644e-34	0.227762	0.593	0.493	7.29061e-31
		Basal	chr20:3221309-3222218	3.04376e-17	7.41209e-13	3.51987			Basal	FOSL2	2.8376e-61	0.366542	0.611	0.48	2.14239e-58			Basal	FOXP2	8.83256e-31	0.231981	0.593	0.492	6.66858e-28
		Basal	chr9:128890301-128890847	3.12473e-17	7.41209e-13	3.60097			Basal	FOS::JUN	5.51024e-61	0.361439	0.61	0.481	4.16023e-58			Basal	HLF	2.50397e-29	0.208576	0.581	0.486	1.8905e-26
		Basal	chr17:77285675-77288082	4.05935e-17	9.29707e-13	1.68151			Basal	FOSL1::JUNB	3.26346e-60	0.35525	0.609	0.481	2.46392e-57			Basal	TCF12	2.64043e-29	0.234497	0.599	0.501	1.99353e-26
		Basal	chr5:14701978-14702683	5.47993e-17	1.18661e-12	3.3618			Basal	FOXS1	3.54298e-59	0.328551	0.628	0.489	2.67495e-56			Basal	HIF1A	9.94061e-28	0.194848	0.581	0.489	7.50516e-25
		Basal	chr22:45469581-45470106	5.53836e-17	1.18661e-12	3.89281			Basal	FOXA2	3.54298e-59	0.328551	0.628	0.489	2.67495e-56			Basal	SOX4	2.01434e-26	0.193367	0.576	0.492	1.52082e-23
		Basal	chr17:49100988-49101892	7.39148e-17	1.53415e-12	3.04189			Basal	JDP2	8.42707e-59	0.343083	0.612	0.484	6.36244e-56			Basal	EGR1	1.42246e-23	0.139828	0.575	0.495	1.07396e-20
		Basal	chr10:8435184-8435789	1.29992e-16	2.61632e-12	3.405			Basal	JUND.1	1.79938e-58	0.36179	0.616	0.481	1.35853e-55			Basal	RUNX2	1.84313e-20	0.209357	0.564	0.487	1.39156e-17
		Basal	chr11:119696346-119696770	1.45978e-16	2.85164e-12	3.16305			Basal	FOS::JUNB	1.90175e-57	0.357343	0.61	0.481	1.43582e-54			Basal	TCF4	3.24735e-20	0.186042	0.577	0.505	2.45175e-17
		Basal	chr20:50430396-50431337	1.86833e-16	3.54547e-12	2.64358			Basal	FOSL2::JUND	1.90175e-57	0.357343	0.61	0.481	1.43582e-54			Basal	RREB1	3.40568e-14	0.121222	0.559	0.491	2.57129e-11
		Basal	chr1:33220455-33221476	2.04248e-16	3.76828e-12	2.80197			Basal	FOXI1	5.50105e-57	0.320644	0.626	0.489	4.15329e-54			Basal	TEF	4.48214e-14	0.156691	0.554	0.484	3.38402e-11
		Basal	chr6:43496034-43496894	2.10662e-16	3.78157e-12	3.26271			Basal	FOXL1	5.50105e-57	0.320644	0.626	0.489	4.15329e-54			Basal	CTCF	5.44633e-14	0.104449	0.536	0.492	4.11198e-11
		Basal	chr4:26779285-26780054	2.31678e-16	4.04938e-12	2.97173			Basal	FOXO4	5.50105e-57	0.320644	0.626	0.489	4.15329e-54			Basal	MGA	1.47313e-11	0.118888	0.543	0.488	1.11221e-08
		Basal	chr6:37807504-37808548	3.00845e-16	5.12349e-12	3.14342			Basal	FOXO6	5.50105e-57	0.320644	0.626	0.489	4.15329e-54			Basal	CEBPD	2.04205e-11	0.122863	0.534	0.483	1.54174e-08
		Basal	chr4:3484140-3485256	3.77183e-16	6.26295e-12	2.36649			Basal	FOXP3	5.50105e-57	0.320644	0.626	0.489	4.15329e-54			Basal	NRF1	2.20524e-10	0.106033	0.544	0.498	1.66496e-07
		Basal	chr17:45043143-45044204	3.88941e-16	6.30068e-12	3.04164			Basal	FOXP4	5.50105e-57	0.320644	0.626	0.489	4.15329e-54			Basal	ZNF331	2.40037e-09	0.113483	0.546	0.495	1.81228e-06
		Basal	chr2:160646753-160648932	4.29582e-16	6.79335e-12	2.11867			Basal	FOXA3	5.50105e-57	0.320644	0.626	0.489	4.15329e-54			Basal	EPAS1	1.13175e-07	0.113284	0.526	0.488	8.54472e-05
		Basal	chr8:22633815-22634489	4.94244e-16	7.63414e-12	3.0809			Basal	FOXD1	5.50105e-57	0.320644	0.626	0.489	4.15329e-54			Basal	TBX1	1.38928e-06	0.110917	0.528	0.487	0.0010489
		Basal	chr5:1329934-1331554	5.64946e-16	8.52788e-12	2.47304			Basal	FOXK1	5.50105e-57	0.320644	0.626	0.489	4.15329e-54			Basal	TCF7L2	2.3951e-06	0.126455	0.536	0.49	0.0018083
		Basal	chr14:36382959-36384700	8.29495e-16	1.2243e-11	1.99964			Basal	FOXK2	5.50105e-57	0.320644	0.626	0.489	4.15329e-54			Basal-p	TP73	2.9748e-07	1.38703	0.87	0.484	0.000224598
		Basal	chr15:70195458-70197049	1.00678e-15	1.45367e-11	2.26323			Basal	FOXP1	5.50105e-57	0.320644	0.626	0.489	4.15329e-54			Basal-p	KLF3	6.73575e-06	0.650271	0.826	0.489	0.00508549
		Basal	chr11:13160296-13161094	1.08353e-15	1.53119e-11	3.27691			Basal	FIGLA	7.83049e-56	0.284139	0.658	0.513	5.91202e-53			Basal-p	BACH2	0.000137697	0.873081	0.87	0.484	0.103961
		Basal	chr2:232285650-232286198	1.18284e-15	1.63671e-11	3.92623			Basal	ZEB1	7.83049e-56	0.284139	0.658	0.513	5.91202e-53			Basal-p	GRHL2	0.000315251	0.793254	0.696	0.485	0.238014
		Basal	chr12:105912852-105913337	2.08016e-15	2.8196e-11	4.06066			Basal	JUN	2.64059e-55	0.336759	0.61	0.481	1.99364e-52			Basal-p	FOSL2	0.0003429	0.882551	0.739	0.482	0.258889
		Basal	chr4:1939906-1940458	2.67255e-15	3.55012e-11	3.89822			Basal	FOSL1::JUND	2.60806e-54	0.342417	0.603	0.482	1.96909e-51			Basal-p	SIX1	0.000387381	0.847835	0.783	0.488	0.292473
		Basal	chr6:33751797-33752509	2.9004e-15	3.77724e-11	2.73486			Basal	NFIB	2.29609e-53	0.282351	0.609	0.488	1.73355e-50			Basal-p	FOSL1	0.000909161	0.798983	0.783	0.482	0.686417
		Basal	chr12:46702644-46703226	2.96525e-15	3.78744e-11	3.38452			Basal	BACH1	9.01207e-52	0.329753	0.599	0.481	6.80411e-49			Basal-p	GRHL1	0.00155833	0.948201	0.739	0.479	1
		Basal	chr3:52406169-52406579	3.33076e-15	4.17401e-11	3.64757			Basal	JUN::JUNB	8.06271e-50	0.325174	0.597	0.482	6.08735e-47			Basal-p	FOXN3	0.00171903	0.599228	0.783	0.494	1
		Basal	chr16:81580763-81581555	4.05145e-15	4.98315e-11	2.75653			Basal	JUNB.1	3.8976e-48	0.323427	0.602	0.483	2.94269e-45			Basal-p	NFIB	0.00172241	0.645392	0.783	0.49	1
		Basal	chr16:57619347-57620834	4.22726e-15	5.10485e-11	1.90245			Basal	NFE2	6.86286e-47	0.310478	0.596	0.484	5.18146e-44			Basal-p	BACH1	0.00215879	0.729839	0.696	0.483	1
		Basal	chr6:43436362-43437645	4.92094e-15	5.83642e-11	2.4996			Basal	BATF	1.10299e-46	0.30393	0.599	0.482	8.32756e-44			Basal-p	FOXA1	0.00272525	0.55788	0.696	0.491	1
		Basal	chr17:9185019-9186064	5.3994e-15	6.2816e-11	2.84968			Basal	BATF::JUN	1.10299e-46	0.30393	0.599	0.482	8.32756e-44			Basal-p	TP63	0.00298454	0.639002	0.739	0.485	1
		Basal	chr10:77897982-77899524	5.48544e-15	6.2816e-11	2.12556			Basal	BATF3	1.10299e-46	0.30393	0.599	0.482	8.32756e-44			Basal-p	JDP2	0.00367533	0.758258	0.739	0.486	1
		Basal	chr10:119680209-119681027	5.59526e-15	6.29876e-11	2.71758			Basal	BNC2	1.10299e-46	0.30393	0.599	0.482	8.32756e-44			Basal-p	BNC2	0.00477195	0.600863	0.783	0.483	1
		Basal	chr8:127294156-127295198	6.45279e-15	7.03335e-11	2.58123			Basal	NFIX.1	1.65118e-46	0.268792	0.612	0.488	1.24664e-43			Basal-p	FOXP2	0.00769668	0.441354	0.826	0.493	1
		Basal	chr16:68644450-68646203	6.45959e-15	7.03335e-11	1.90074			Basal	TEAD2	1.55403e-44	0.301778	0.606	0.481	1.17329e-41			Basal-p	BCL6	0.00812249	0.493423	0.783	0.493	1
		Basal	chr3:48267858-48269576	8.75994e-15	9.38419e-11	2.32651			Basal	FOS	1.61685e-42	0.294565	0.598	0.482	1.22072e-39			Basal-p	TP53	0.00847173	0.768601	0.696	0.483	1
		Basal	chr10:43025817-43026665	9.08583e-15	9.5788e-11	2.48449			Basal	TEAD1	1.17634e-41	0.289203	0.593	0.479	8.8814e-39			Basal-p	SMAD5	0.0086239	0.459957	0.826	0.488	1
		Basal	chr17:81840708-81841944	9.3497e-15	9.70297e-11	2.26704			Basal	BACH2	1.35983e-40	0.296777	0.592	0.482	1.02667e-37			Basal-p	JUN	0.00979604	0.606291	0.652	0.483	1
		Basal	chr12:57096067-57096625	9.77499e-15	9.98826e-11	2.90979			Basal	FOXO3	5.29797e-40	0.261562	0.604	0.489	3.99996e-37			MEC	TP53	5.73994e-09	0.854711	0.727	0.483	4.33366e-06
		Basal	chr1:1968909-1970049	1.03423e-14	1.02323e-10	2.30755			Basal	ARNT::HIF1A	5.31479e-36	0.178082	0.596	0.493	4.01267e-33			MEC	TP63	4.03034e-05	0.522543	0.688	0.484	0.030429
		Basal	chr2:240440876-240442359	1.037e-14	1.02323e-10	2.10213			Basal	ZBTB14	9.42785e-36	0.224164	0.606	0.498	7.11803e-33			MEC	NFIA	0.000608997	0.300334	0.662	0.489	0.459793
		Basal	chr8:22102972-22104177	1.06065e-14	1.02323e-10	2.52292			Basal	NFIC	2.3982e-35	0.249503	0.594	0.492	1.81064e-32			MEC	NFIX	0.000608997	0.300334	0.662	0.489	0.459793
		Basal	chr14:103581699-103582596	1.063e-14	1.02323e-10	2.83082			Basal	FOXN3	9.65644e-34	0.227762	0.593	0.493	7.29061e-31			MEC	NFIC	0.00317471	0.379072	0.701	0.493	1
		Basal	chr17:4186302-4187473	1.36618e-14	1.29628e-10	3.08511			Basal	EGR3	3.74851e-31	0.155935	0.58	0.494	2.83012e-28			Serous	NFIA	2.16156e-27	0.423823	0.687	0.489	1.63198e-24
		Basal	chr17:49523655-49523994	1.53351e-14	1.43455e-10	3.70725			Basal	FOXP2	8.83256e-31	0.231981	0.593	0.492	6.66858e-28			Serous	NFIX	2.16156e-27	0.423823	0.687	0.489	1.63198e-24
		Basal	chr2:233690956-233691743	1.69732e-14	1.56574e-10	2.97997			Basal	HLF	2.50397e-29	0.208576	0.581	0.486	1.8905e-26			Serous	SOX10	3.10161e-26	0.393357	0.703	0.493	2.34172e-23
		Basal	chr7:27916862-27917912	1.94471e-14	1.76003e-10	2.88989			Basal	TCF3	2.64043e-29	0.234497	0.599	0.501	1.99353e-26			Serous	GRHL2	3.74525e-26	0.508573	0.691	0.485	2.82766e-23
		Basal	chr6:170025929-170027459	1.96094e-14	1.76003e-10	2.12952			Basal	SNAI1	2.64043e-29	0.234497	0.599	0.501	1.99353e-26			Serous	SOX4	1.63159e-21	0.465471	0.659	0.493	1.23185e-18
		Basal	chr5:10769336-10770283	2.45795e-14	2.1767e-10	3.2458			Basal	TCF12	2.64043e-29	0.234497	0.599	0.501	1.99353e-26			Serous	GRHL1	1.80436e-18	0.434201	0.645	0.479	1.36229e-15
		Basal	chr7:30165247-30166762	2.49543e-14	2.18081e-10	2.2582			Basal	ASCL1.1	2.73504e-29	0.223226	0.589	0.497	2.06496e-26			Serous	NFIC	1.80721e-17	0.390784	0.671	0.493	1.36444e-14
		Basal	chr10:1600826-1601693	2.5924e-14	2.23614e-10	2.923			Basal	ZBED4	4.63228e-28	0.130013	0.574	0.49	3.49737e-25			Serous	ZEB1	3.20479e-16	0.346807	0.683	0.515	2.41962e-13
		Basal	chr8:48704080-48704573	2.7947e-14	2.37973e-10	3.06308			Basal	KLF15	6.01242e-28	0.122242	0.57	0.491	4.53938e-25			Serous	TCF4	3.53336e-16	0.427893	0.677	0.505	2.66769e-13
		Basal	chr20:50844662-50845012	2.84302e-14	2.39023e-10	3.31177			Basal	HIF1A	9.94061e-28	0.194848	0.581	0.489	7.50516e-25			Serous	TCF3	3.2098e-14	0.375724	0.669	0.503	2.4234e-11
		Basal	chr1:234589124-234590132	2.956e-14	2.45415e-10	2.76687			Basal	ZNF610	4.06062e-27	0.13391	0.578	0.495	3.06577e-24			Serous	TCF12	3.2098e-14	0.375724	0.669	0.503	2.4234e-11
		Basal	chr4:25075209-25076661	3.24993e-14	2.66487e-10	2.28059			Basal	SOX4	2.01434e-26	0.193367	0.576	0.492	1.52082e-23			Serous	TFCP2	1.81549e-11	0.372055	0.604	0.482	1.37069e-08
		Basal	chr16:8716428-8716932	3.39939e-14	2.75343e-10	3.67868			Basal	NFIC.1	5.03242e-26	0.198877	0.576	0.489	3.79948e-23			Serous	SIX1	2.28648e-11	0.356995	0.629	0.488	1.72629e-08
		Basal	chr5:61298506-61299570	3.64318e-14	2.91535e-10	2.49121			Basal	SOX10	2.08616e-24	0.150182	0.579	0.492	1.57505e-21			Serous	SOX9	9.15202e-08	0.266386	0.622	0.495	6.90978e-05
		Basal	chr4:23903874-23905300	3.92143e-14	3.10065e-10	2.04517			Basal	EWSR1-FLI1	3.91789e-24	0.149296	0.565	0.492	2.95801e-21			Serous	SOX2	2.26653e-07	0.247236	0.598	0.497	0.000171123
		Basal	chr12:52520296-52520617	4.29365e-14	3.35502e-10	3.16325			Basal	NFIL3	7.83931e-24	0.196027	0.568	0.486	5.91868e-21			Serous	SOX13	2.26653e-07	0.247236	0.598	0.497	0.000171123
		Basal	chr18:31041132-31043015	4.78547e-14	3.65599e-10	1.96517			Basal	EGR1	1.42246e-23	0.139828	0.575	0.495	1.07396e-20			Serous	RUNX1	5.31934e-06	0.216055	0.596	0.491	0.0040161
		Basal	chr11:118076542-118077275	4.78891e-14	3.65599e-10	2.5777			Basal	FOXG1	5.35402e-23	0.198813	0.579	0.492	4.04228e-20			Serous	ZNF708	7.06236e-06	0.218007	0.586	0.496	0.00533208
		Basal	chr3:14379413-14380138	5.61301e-14	4.23643e-10	2.68438			Basal	NFIC::TLX1	1.32251e-22	0.164487	0.568	0.49	9.98491e-20			Serous	ZNF680	3.81445e-05	0.194026	0.586	0.493	0.0287991
		Basal	chr15:40238549-40240593	5.8317e-14	4.35203e-10	1.93848			Basal	ZSCAN4	1.40561e-22	0.196886	0.579	0.49	1.06123e-19			Serous	RUNX2	5.49813e-05	0.183453	0.572	0.488	0.0415109
		Basal	chr1:34754675-34755681	6.65688e-14	4.90623e-10	2.24892			Basal	POU2F3	5.97661e-21	0.147267	0.551	0.49	4.51234e-18			Serous	NFIB	0.00015366	0.150646	0.536	0.49	0.116014
		Basal	chr10:1464702-1466278	6.72451e-14	4.90623e-10	2.47509			Basal	RUNX2	1.84313e-20	0.209357	0.564	0.487	1.39156e-17			Serous	NFYC	0.000207811	0.165913	0.568	0.498	0.156897
		Basal	chr3:149792424-149793087	6.79592e-14	4.90623e-10	3.35996			Basal	FOXF2	2.40957e-20	0.192702	0.566	0.491	1.81923e-17			Serous	REST	0.000431052	0.173254	0.568	0.495	0.325445
		Basal	chr8:141041019-141041863	6.93053e-14	4.9496e-10	2.59344			Basal	EGR2	2.96499e-20	0.137133	0.565	0.492	2.23857e-17			Serous	ZNF331	0.000602222	0.156031	0.58	0.495	0.454678
		Basal	chr4:77927809-77928458	7.67596e-14	5.42365e-10	3.53863			Basal	TCF4	3.24735e-20	0.186042	0.577	0.505	2.45175e-17			Serous	HNF4G	0.000870996	0.164657	0.564	0.494	0.657602
		Basal	chr10:96505203-96505827	8.89597e-14	6.15473e-10	3.13941			Basal	SCRT2	2.00373e-19	0.209155	0.566	0.49	1.51282e-16			Serous	SMAD3	0.00127436	0.149777	0.558	0.49	0.96214
		Basal	chr14:103867247-103868836	9.21142e-14	6.30728e-10	2.04512			Basal	SRY	1.70118e-18	0.18912	0.576	0.495	1.28439e-15			Serous	TFAP2A	0.00703443	0.106441	0.552	0.498	1
		Basal	chr11:2574651-2575300	9.99544e-14	6.77427e-10	2.61016			Basal	POU5F1	3.88105e-18	0.155938	0.559	0.491	2.93019e-15			Ionocyte	TCF3	0.00481915	0.681844	0.737	0.503	1
		Basal	chr2:200786329-200788466	1.06702e-13	7.08694e-10	2.08124			Basal	SNAI2	1.13732e-17	0.182669	0.558	0.487	8.58678e-15			Ionocyte	TCF12	0.00481915	0.681844	0.737	0.503	1
		Basal	chr8:109579805-109581459	1.06702e-13	7.08694e-10	2.08124			Basal	DBP	2.31575e-17	0.171421	0.549	0.483	1.74839e-14			Ionocyte	ZEB1	0.00552657	0.505367	0.789	0.515	1
		Basal	chr3:42514714-42516694	1.09461e-13	7.19825e-10	1.84595			Basal	SCRT1	2.94065e-17	0.199603	0.57	0.491	2.22019e-14			Ionocyte	NRF1	0.00572095	0.444063	0.789	0.499	1
		Basal	chr1:43933070-43934757	1.2578e-13	8.19029e-10	1.88759			Basal	ZSCAN16	8.67369e-17	0.13449	0.539	0.491	6.54864e-14			Ionocyte	IRF2	0.00703567	0.584315	0.737	0.492	1
		Basal	chr21:41726732-41728218	1.2963e-13	8.35899e-10	2.16676			Basal	ZIM3	8.92821e-17	0.150855	0.555	0.49	6.7408e-14			Ionocyte	ZNF766	0.00819533	0.501346	0.737	0.492	1
		Basal	chr12:91817503-91819440	1.33348e-13	8.5161e-10	2.10794			Basal	EGR4	1.3208e-16	0.127805	0.562	0.496	9.972e-14			PNEC	TCF12	6.01932e-12	0.471842	0.691	0.503	4.54459e-09
		Basal	chr7:144407287-144407951	1.43614e-13	9.08437e-10	2.62795			Basal	ZNF24	1.51058e-16	0.159002	0.554	0.491	1.14049e-13			PNEC	ZEB1	5.54614e-11	0.377751	0.712	0.515	4.18734e-08
		Basal	chr17:49508024-49508863	1.46047e-13	9.15108e-10	2.49876			Basal	ZNF263	1.964e-16	0.104397	0.545	0.492	1.48282e-13			PNEC	TCF4	2.43818e-05	0.30435	0.621	0.506	0.0184082
		Basal	chr16:23142029-23142669	1.66012e-13	1.03049e-09	3.61979			Basal	E2F6	4.38896e-16	0.121389	0.561	0.493	3.31366e-13			PNEC	ASCL1	0.000380573	0.256761	0.597	0.497	0.287333
		Basal	chr8:42289882-42290712	1.99566e-13	1.2273e-09	2.28141			Basal	TBR1	5.7524e-16	0.168903	0.554	0.487	4.34306e-13			PNEC	RFX3	0.00184155	0.190619	0.576	0.487	1
		Basal	chr16:81530394-81531756	2.17175e-13	1.32334e-09	2.32865			Basal	RREB1	3.40568e-14	0.121222	0.559	0.491	2.57129e-11			PNEC	NRF1	0.00304326	0.168216	0.568	0.499	1
		Basal	chr1:112605705-112606632	2.24279e-13	1.3542e-09	3.1718			Basal	TEF	4.48214e-14	0.156691	0.554	0.484	3.38402e-11			PNEC	ZNF708	0.00539718	0.182272	0.572	0.496	1
		Basal	chr5:157912441-157913818	2.50766e-13	1.50049e-09	2.13878			Basal	CTCF	5.44633e-14	0.104449	0.536	0.492	4.11198e-11			Multiciliated	FOXA1	1.65548e-247	0.698735	0.736	0.48	1.24989e-244
		Basal	chr5:31853232-31855723	2.5728e-13	1.52572e-09	1.66152			Basal	EOMES	1.01509e-13	0.16401	0.553	0.487	7.66393e-11			Multiciliated	FOXK1	1.5287e-199	0.621667	0.712	0.481	1.15417e-196
		Basal	chr3:193830700-193831098	2.66703e-13	1.5676e-09	3.23514			Basal	FOXH1	3.13899e-13	0.148356	0.559	0.49	2.36993e-10			Multiciliated	FOXK2	1.5287e-199	0.621667	0.712	0.481	1.15417e-196
		Basal	chr11:12189500-12190147	3.01839e-13	1.74327e-09	2.73264			Basal	TBX18	9.78712e-13	0.156506	0.558	0.488	7.38928e-10			Multiciliated	FOXP1	1.5287e-199	0.621667	0.712	0.481	1.15417e-196
		Basal	chr11:57292799-57293373	3.01839e-13	1.74327e-09	2.73264			Basal	TBX20	1.27362e-12	0.153338	0.551	0.489	9.61581e-10			Multiciliated	FOXO3	7.80487e-183	0.591827	0.701	0.481	5.89268e-180
		Basal	chr4:68368402-68369740	3.14381e-13	1.78467e-09	2.52523			Basal	GCM2	1.65203e-12	0.128396	0.55	0.488	1.24728e-09			Multiciliated	RFX2	4.53564e-175	0.617397	0.698	0.476	3.42441e-172
		Basal	chr12:110344791-110345790	3.14381e-13	1.78467e-09	2.52523			Basal	SOX14	2.68164e-12	0.144402	0.543	0.491	2.02464e-09			Multiciliated	RFX3	1.20879e-164	0.600567	0.695	0.477	9.12637e-162
		Basal	chr17:37450037-37450598	3.63659e-13	2.02971e-09	3.48092			Basal	TBX21	5.03931e-12	0.150081	0.549	0.489	3.80468e-09			Multiciliated	TP73	1.57911e-164	0.618833	0.697	0.474	1.19223e-161
		Basal	chr2:88609378-88609664	3.74414e-13	2.07061e-09	4.55969			Basal	TFAP2B.1	9.41041e-12	0.122413	0.554	0.494	7.10486e-09			Multiciliated	RFX1	1.75597e-155	0.588842	0.697	0.477	1.32575e-152
		Basal	chr8:11474056-11475490	3.77221e-13	2.07061e-09	1.96899			Basal	MGA	1.47313e-11	0.118888	0.543	0.488	1.11221e-08			Multiciliated	GRHL1	1.54913e-142	0.562895	0.675	0.47	1.16959e-139
		Basal	chr9:121397963-121398796	4.04272e-13	2.18301e-09	2.83811			Basal	TBX15	1.47313e-11	0.118888	0.543	0.488	1.11221e-08			Multiciliated	FOXP2	5.24628e-131	0.484474	0.675	0.485	3.96094e-128
		Basal	chr11:17313778-17314927	4.04272e-13	2.18301e-09	2.83811			Basal	CEBPD	2.04205e-11	0.122863	0.534	0.483	1.54174e-08			Multiciliated	NFIB	7.4637e-122	0.502617	0.68	0.481	5.63509e-119
		Basal	chr7:17599740-17600673	4.14726e-13	2.20905e-09	2.68887			Basal	ZNF784	9.24805e-11	0.116068	0.534	0.487	6.98228e-08			Multiciliated	RFX7	1.05357e-96	0.452734	0.657	0.479	7.95447e-94
		Basal	chr6:51513744-51514769	4.15746e-13	2.20905e-09	2.42562			Basal	TBX2	1.66891e-10	0.148097	0.544	0.487	1.26003e-07			Multiciliated	GRHL2	2.40082e-94	0.434041	0.646	0.478	1.81262e-91
		Basal	chr12:130253684-130254607	4.76409e-13	2.51129e-09	2.97145			Basal	MYOD1	2.19894e-10	0.113511	0.535	0.487	1.6602e-07			Multiciliated	ZEB1	1.05797e-91	0.348432	0.69	0.507	7.98766e-89
		Basal	chr9:122190591-122191947	5.31511e-13	2.76813e-09	2.09734			Basal	NRF1	2.20524e-10	0.106033	0.544	0.498	1.66496e-07			Multiciliated	TFCP2	1.05293e-84	0.417253	0.635	0.475	7.94965e-82
		Basal	chr5:113487340-113489714	5.33468e-13	2.76813e-09	1.68412			Basal	E2F8	4.16341e-10	0.126722	0.549	0.491	3.14338e-07			Multiciliated	SIX1	1.66885e-77	0.403586	0.644	0.481	1.25998e-74
		Basal	chr3:126751769-126754061	5.4316e-13	2.78918e-09	1.85035			Basal	TFAP2A.1	4.90444e-10	0.101299	0.549	0.494	3.70285e-07			Multiciliated	FOXN3	1.17663e-75	0.348383	0.63	0.488	8.88355e-73
		Basal	chr1:43884903-43885795	5.45925e-13	2.78918e-09	2.87144			Basal	ZNF766	6.64739e-10	0.140092	0.551	0.491	5.01878e-07			Multiciliated	CTCF	9.98124e-57	0.257319	0.601	0.488	7.53584e-54
		Basal	chr9:129332139-129332442	5.59559e-13	2.81552e-09	3.20867			Basal	TBX3	9.75387e-10	0.139452	0.546	0.488	7.36417e-07			Multiciliated	TCF12	9.33002e-54	0.316705	0.631	0.497	7.04417e-51
		Basal	chr17:66570265-66571299	5.59559e-13	2.81552e-09	3.20867			Basal	ZNF331	2.40037e-09	0.113483	0.546	0.495	1.81228e-06			Multiciliated	KLF3	1.15164e-50	0.240907	0.61	0.484	8.6949e-48
		Basal	chr1:48741254-48741903	6.14376e-13	3.0452e-09	3.01607			Basal	POU2F1::SOX2	2.91664e-09	0.105943	0.534	0.491	2.20206e-06			Multiciliated	KLF6	1.23038e-45	0.256498	0.601	0.485	9.28934e-43
		Basal	chr12:29858435-29858993	6.14376e-13	3.0452e-09	3.01607			Basal	POU1F1	3.67832e-09	0.100785	0.531	0.492	2.77713e-06			Multiciliated	ZNF135	5.09881e-42	0.237432	0.591	0.482	3.8496e-39
		Basal	chr6:139343991-139344833	6.51982e-13	3.18408e-09	3.27904			Basal	ZNF449	5.87566e-09	0.116782	0.544	0.493	4.43612e-06			Multiciliated	SOX4	3.43769e-36	0.271617	0.601	0.489	2.59545e-33
		Basal	chr21:42812237-42812898	7.29026e-13	3.53435e-09	2.90779			Basal	POU6F1.1	6.92522e-09	0.116006	0.538	0.489	5.22854e-06			Multiciliated	KLF7	1.98216e-35	0.160638	0.587	0.487	1.49653e-32
		Basal	chr9:116836963-116838063	7.36729e-13	3.54581e-09	2.47643			Basal	PITX2	7.09286e-09	0.124064	0.536	0.49	5.35511e-06			Multiciliated	RUNX2	5.24785e-33	0.254207	0.59	0.484	3.96212e-30
		Basal	chr15:92636349-92639300	7.68129e-13	3.67034e-09	1.6943			Basal	LHX6	8.39679e-09	0.103685	0.532	0.486	6.33958e-06			Multiciliated	IRF1	1.05958e-32	0.196738	0.589	0.478	7.9998e-30
		Basal	chr1:183198407-183198836	7.88712e-13	3.74177e-09	3.45117			Basal	SNAI3	9.34219e-09	0.141813	0.545	0.497	7.05335e-06			Multiciliated	RREB1	9.50607e-25	0.177852	0.575	0.488	7.17708e-22
		Basal	chr2:46049898-46050745	8.18191e-13	3.8541e-09	2.73726			Basal	SOX8	1.66354e-08	0.112705	0.545	0.494	1.25597e-05			Multiciliated	MGA	1.39092e-24	0.19641	0.568	0.485	1.05014e-21
		Basal	chr1:162695912-162697294	9.44472e-13	4.3958e-09	2.25662			Basal	EPAS1	1.13175e-07	0.113284	0.526	0.488	8.54472e-05			Multiciliated	KLF9	2.56804e-22	0.143522	0.571	0.49	1.93887e-19
		Basal	chr15:90190087-90192472	9.46427e-13	4.3958e-09	1.89336			Basal	POU6F2	2.8518e-07	0.114874	0.538	0.488	0.000215311			Multiciliated	HIF1A	1.29093e-20	0.13252	0.547	0.488	9.74651e-18
		Basal	chr8:124856624-124857667	1.1122e-12	5.12986e-09	2.35758			Basal	PRDM1	3.23059e-07	0.107226	0.542	0.49	0.000243909			Multiciliated	TCF4	1.63897e-20	0.195638	0.58	0.502	1.23743e-17
		Basal	chr15:53909968-53911745	1.15241e-12	5.27868e-09	1.92721			Basal	TCF7	7.04922e-07	0.117095	0.54	0.49	0.000532216			Multiciliated	SP3	2.66565e-19	0.120488	0.568	0.492	2.01257e-16
		Basal	chr1:220515777-220517022	1.35908e-12	6.11059e-09	2.4585			Basal	SOX18	1.33619e-06	0.108613	0.535	0.493	0.00100882			Multiciliated	IRF3	3.58469e-19	0.151162	0.553	0.486	2.70644e-16
		Basal	chr14:32472082-32473830	1.37183e-12	6.11059e-09	2.14619			Basal	TBX1	1.38928e-06	0.110917	0.528	0.487	0.0010489			Multiciliated	KLF12	6.58362e-19	0.113674	0.569	0.494	4.97064e-16
		Basal	chr4:1907800-1908292	1.37808e-12	6.11059e-09	3.25103			Basal	SOX12	1.46352e-06	0.112319	0.539	0.49	0.00110496			Multiciliated	KLF13	5.63595e-17	0.161432	0.561	0.491	4.25514e-14
		Basal	chr11:119993674-119994086	1.37808e-12	6.11059e-09	3.25103			Basal	TCF7L2	2.3951e-06	0.126455	0.536	0.49	0.0018083			Multiciliated	TEF	3.70709e-16	0.154333	0.548	0.482	2.79886e-13
		Basal	chr1:209383073-209384602	1.38003e-12	6.11059e-09	2.39168			Basal	ZFP57	1.83047e-05	0.107207	0.541	0.492	0.01382			Multiciliated	KLF5	2.60266e-15	0.11395	0.571	0.496	1.96501e-12
		Basal	chr10:29646184-29647307	1.45634e-12	6.40581e-09	2.88433			Basal	RFX4	2.14716e-05	0.104485	0.536	0.486	0.0162111			Multiciliated	ELF2	1.86467e-13	0.14755	0.551	0.483	1.40783e-10
		Basal	chr14:68676189-68676966	1.52611e-12	6.6685e-09	2.64823			Basal-p	TP73	2.9748e-07	1.38703	0.87	0.484	0.000224598			Multiciliated	MAX	2.18889e-13	0.10259	0.535	0.487	1.65261e-10
		Basal	chr16:84196352-84197406	1.59749e-12	6.93481e-09	2.50267			Basal-p	KLF3	6.73575e-06	0.650271	0.826	0.489	0.00508549			Multiciliated	ELK4	1.188e-12	0.126262	0.543	0.477	8.96941e-10
		Basal	chr7:90660895-90662435	1.66266e-12	7.17083e-09	2.24135			Basal-p	SIX2	6.82771e-06	1.1647	0.87	0.489	0.00515492			Multiciliated	ZNF24	2.34553e-12	0.122906	0.544	0.489	1.77087e-09
		Basal	chr12:125982802-125984397	1.68473e-12	7.21915e-09	1.86607			Basal-p	FOXC2	8.62208e-06	0.999789	0.87	0.489	0.00650967			Multiciliated	NFIA	1.74536e-11	0.116588	0.545	0.487	1.31775e-08
		Basal	chr9:69252484-69253388	1.82898e-12	7.78702e-09	2.552			Basal-p	FOXD2	3.61551e-05	1.02364	0.826	0.487	0.0272971			Multiciliated	NFIX	1.74536e-11	0.116588	0.545	0.487	1.31775e-08
		Basal	chr12:49936929-49938139	2.06174e-12	8.72212e-09	2.40122			Basal-p	FOSL2::JUN	9.09905e-05	0.991407	0.87	0.482	0.0686978			Multiciliated	ZNF263	6.10939e-11	0.100536	0.542	0.49	4.61259e-08
		Basal	chr4:4385633-4387250	2.17428e-12	9.14e-09	2.26659			Basal-p	BACH2	0.000137697	0.873081	0.87	0.484	0.103961			Multiciliated	TEAD1	4.64161e-10	0.159013	0.55	0.478	3.50442e-07
		Basal	chr11:120055261-120055977	2.21789e-12	9.20678e-09	2.74233			Basal-p	JUND.1	0.000161344	0.873028	0.87	0.483	0.121815			Multiciliated	FOSL2	6.50886e-10	0.14437	0.542	0.48	4.91419e-07
		Basal	chr13:112984859-112985591	2.21789e-12	9.20678e-09	2.74233			Basal-p	FOXE1	0.000303908	0.765688	0.739	0.489	0.22945			Multiciliated	CEBPD	9.77124e-10	0.117711	0.535	0.481	7.37729e-07
		Basal	chr4:3436582-3437283	2.35511e-12	9.71566e-09	2.13211			Basal-p	FOS::JUNB	0.000313681	0.88631	0.826	0.483	0.236829			Multiciliated	BNC2	3.15624e-09	0.11117	0.532	0.481	2.38296e-06
		Basal	chr2:196291364-196292714	2.38602e-12	9.78241e-09	1.94331			Basal-p	FOSL2::JUND	0.000313681	0.88631	0.826	0.483	0.236829			Multiciliated	NR4A2	3.41076e-09	0.114107	0.536	0.489	2.57512e-06
		Basal	chr10:132667411-132668305	2.49937e-12	1.01843e-08	2.44036			Basal-p	GRHL2	0.000315251	0.793254	0.696	0.485	0.238014			Multiciliated	BACH1	3.44695e-09	0.10681	0.531	0.481	2.60245e-06
		Basal	chr6:21021647-21023465	2.56494e-12	1.03877e-08	1.99613			Basal-p	FOS::JUN	0.000316126	0.919408	0.783	0.483	0.238675			Multiciliated	NFIC	4.50986e-09	0.130199	0.546	0.491	3.40495e-06
		Basal	chr10:22873960-22875012	2.65736e-12	1.06968e-08	2.56891			Basal-p	FOSL1::JUN.1	0.000321426	0.911689	0.87	0.483	0.242677			Multiciliated	THRA	4.81348e-09	0.112401	0.533	0.488	3.63418e-06
		Basal	chr4:3384467-3386087	2.69727e-12	1.0792e-08	1.85542			Basal-p	FOSL2	0.0003429	0.882551	0.739	0.482	0.258889			Multiciliated	TBX1	8.93752e-09	0.121056	0.538	0.486	6.74783e-06
		Basal	chr6:53627406-53629081	2.81241e-12	1.11853e-08	2.29404			Basal-p	SIX1	0.000387381	0.847835	0.783	0.488	0.292473			Multiciliated	EPAS1	3.68944e-08	0.101021	0.528	0.487	2.78553e-05
		Basal	chr2:19860022-19860411	2.90031e-12	1.14663e-08	2.86049			Basal-p	FOS::JUND	0.000421116	0.889692	0.783	0.483	0.317942			Multiciliated	ZBTB7A	1.03218e-07	0.103391	0.534	0.479	7.79299e-05
		Basal	chr15:69467594-69469422	3.0046e-12	1.17649e-08	1.75437			Basal-p	FOSL1	0.000909161	0.798983	0.783	0.482	0.686417			Multiciliated	NR4A1	2.45916e-07	0.117437	0.538	0.49	0.000185666
		Basal	chr10:120945486-120946367	3.01127e-12	1.17649e-08	2.34869			Basal-p	FOSL1::JUND	0.000914334	0.707801	0.783	0.483	0.690322			AwSecretory	GRHL1	8.56942e-90	0.602423	0.696	0.478	6.46991e-87
		Basal	chr8:122862167-122862901	3.07598e-12	1.19474e-08	2.771			Basal-p	FOSL1::JUNB	0.000933854	0.819721	0.783	0.483	0.70506			AwSecretory	GRHL2	5.96085e-88	0.561515	0.697	0.484	4.50044e-85
		Basal	chr12:123695835-123696924	3.33903e-12	1.28629e-08	3.30021			Basal-p	FOXD3	0.00102316	0.586376	0.826	0.492	0.772488			AwSecretory	ZEB1	5.34303e-78	0.418858	0.72	0.514	4.03399e-75
		Basal	chr18:9638304-9639385	3.3504e-12	1.28629e-08	2.20664			Basal-p	FOXF2	0.0010475	0.730656	0.783	0.492	0.790859			AwSecretory	FOXA1	9.15065e-73	0.509903	0.677	0.49	6.90874e-70
		Basal	chr1:25566625-25569075	3.45048e-12	1.3171e-08	1.80999			Basal-p	FOSL2::JUNB	0.00136783	0.84854	0.739	0.485	1			AwSecretory	SIX1	4.32349e-65	0.456358	0.663	0.487	3.26423e-62
		Basal	chr1:244370723-244372110	3.60474e-12	1.36812e-08	2.13388			Basal-p	GRHL1	0.00155833	0.948201	0.739	0.479	1			AwSecretory	NFIB	1.40002e-64	0.469173	0.666	0.489	1.05702e-61
		Basal	chr17:17156044-17156325	3.77331e-12	1.42396e-08	3.61811			Basal-p	FOXN3	0.00171903	0.599228	0.783	0.494	1			AwSecretory	FOXK1	1.26165e-63	0.467535	0.676	0.49	9.52544e-61
		Basal	chr3:9169339-9169718	3.87716e-12	1.43863e-08	2.89869			Basal-p	NFIB	0.00172241	0.645392	0.783	0.49	1			AwSecretory	FOXK2	1.26165e-63	0.467535	0.676	0.49	9.52544e-61
		Basal	chr11:20055866-20056419	3.87716e-12	1.43863e-08	2.89869			Basal-p	FOSB::JUNB.1	0.001893	0.790148	0.783	0.485	1			AwSecretory	FOXP1	1.26165e-63	0.467535	0.676	0.49	9.52544e-61
		Basal	chr17:40547229-40548057	3.87716e-12	1.43863e-08	2.89869			Basal-p	BACH1	0.00215879	0.729839	0.696	0.483	1			AwSecretory	ELF5	5.37723e-59	0.471023	0.649	0.466	4.05981e-56
		Basal	chr20:3237782-3240481	4.12233e-12	1.51805e-08	1.66074			Basal-p	FOXC1	0.00259422	0.606407	0.783	0.489	1			AwSecretory	FOXO3	3.64177e-57	0.445814	0.671	0.49	2.74954e-54
		Basal	chr5:17228555-17229465	4.16252e-12	1.51805e-08	2.64898			Basal-p	FOXA1	0.00272525	0.55788	0.696	0.491	1			AwSecretory	TCF3	4.63246e-53	0.408766	0.671	0.502	3.49751e-50
		Basal	chr15:41832812-41833204	4.16252e-12	1.51805e-08	2.64898			Basal-p	NFE2	0.0027733	0.78608	0.783	0.485	1			AwSecretory	TCF12	4.63246e-53	0.408766	0.671	0.502	3.49751e-50
		Basal	chr7:149074508-149074867	4.2055e-12	1.51805e-08	4.15241			Basal-p	TP63	0.00298454	0.639002	0.739	0.485	1			AwSecretory	TFCP2	1.17785e-51	0.432575	0.641	0.481	8.89278e-49
		Basal	chr10:72889167-72889713	4.2055e-12	1.51805e-08	4.15241			Basal-p	FOXB1	0.00355203	0.611956	0.696	0.489	1			AwSecretory	FOXP2	7.95634e-42	0.377698	0.642	0.493	6.00704e-39
		Basal	chr17:49554818-49556588	4.57099e-12	1.64106e-08	1.97231			Basal-p	JDP2	0.00367533	0.758258	0.739	0.486	1			AwSecretory	SOX4	1.32531e-41	0.375574	0.646	0.493	1.00061e-38
		Basal	chr4:99437069-99438563	4.72274e-12	1.68643e-08	2.03173			Basal-p	BATF	0.00477195	0.600863	0.783	0.483	1			AwSecretory	RUNX2	5.5552e-36	0.35453	0.624	0.487	4.19418e-33
		Basal	chr13:113836918-113838158	4.90611e-12	1.74254e-08	1.96126			Basal-p	BATF::JUN	0.00477195	0.600863	0.783	0.483	1			AwSecretory	FOSL2	1.05626e-35	0.365163	0.612	0.481	7.97473e-33
		Basal	chr11:120128381-120129207	4.99984e-12	1.76639e-08	2.54873			Basal-p	BATF3	0.00477195	0.600863	0.783	0.483	1			AwSecretory	FOXN3	5.58788e-31	0.293419	0.618	0.493	4.21885e-28
		Basal	chr1:3473463-3473881	5.08121e-12	1.77624e-08	3.12621			Basal-p	BNC2	0.00477195	0.600863	0.783	0.483	1			AwSecretory	JDP2	2.5354e-28	0.321927	0.592	0.486	1.91423e-25
		Basal	chr22:25176095-25176566	5.08121e-12	1.77624e-08	3.12621			Basal-p	JUN::JUNB	0.00674469	0.704656	0.739	0.484	1			AwSecretory	TCF4	1.23537e-27	0.306611	0.637	0.505	9.32707e-25
		Basal	chr3:13622992-13623677	5.48485e-12	1.9073e-08	2.46471			Basal-p	RARA::RXRA	0.00702217	0.508851	0.739	0.491	1			AwSecretory	BNC2	1.93268e-27	0.284803	0.597	0.483	1.45917e-24
		Basal	chr2:7773186-7773861	5.54541e-12	1.91831e-08	2.60641			Basal-p	FOXP2	0.00769668	0.441354	0.826	0.493	1			AwSecretory	BACH1	3.66099e-26	0.304013	0.583	0.483	2.76404e-23
		Basal	chr6:170146450-170148394	5.60918e-12	1.93032e-08	1.93996			Basal-p	ZSCAN16	0.0078397	0.461907	0.783	0.492	1			AwSecretory	FOS	1.81268e-25	0.284038	0.604	0.483	1.36857e-22
		Basal	chr7:70598990-70599539	5.75769e-12	1.9611e-08	2.83624			Basal-p	BCL6	0.00812249	0.493423	0.783	0.493	1			AwSecretory	JUN	1.86693e-23	0.276112	0.579	0.483	1.40953e-20
		Basal	chr9:133873941-133874662	5.75769e-12	1.9611e-08	2.83624			Basal-p	TP53	0.00847173	0.768601	0.696	0.483	1			AwSecretory	NFIA	2.3202e-23	0.229927	0.597	0.489	1.75175e-20
		Basal	chr12:68041766-68042620	6.81361e-12	2.30892e-08	2.43331			Basal-p	SMAD5	0.0086239	0.459957	0.826	0.488	1			AwSecretory	NFIX	2.3202e-23	0.229927	0.597	0.489	1.75175e-20
		Basal	chr6:35077128-35077610	7.09701e-12	2.39274e-08	3.26984			Basal-p	JUN	0.00979604	0.606291	0.652	0.483	1			AwSecretory	BACH2	2.98e-20	0.264803	0.575	0.483	2.2499e-17
		Basal	chr8:132898085-132899817	7.63348e-12	2.56062e-08	2.08819			MEC	TP73	2.21331e-09	0.838543	0.766	0.484	1.67105e-06			AwSecretory	TEAD3	1.03759e-18	0.243638	0.577	0.475	7.83383e-16
		Basal	chr10:84179047-84179678	7.75014e-12	2.58669e-08	2.8736			MEC	TP53	5.73994e-09	0.854711	0.727	0.483	4.33366e-06			AwSecretory	NFIC	1.12993e-18	0.234478	0.593	0.493	8.531e-16
		Basal	chr11:128624121-128624892	8.35121e-12	2.75405e-08	2.69724			MEC	TP63	4.03034e-05	0.522543	0.688	0.484	0.030429			AwSecretory	TP53	1.10177e-17	0.216191	0.568	0.483	8.31834e-15
		Basal	chr1:6918578-6918908	8.40632e-12	2.75405e-08	3.46109			MEC	GLI2	0.00034551	0.354299	0.688	0.496	0.26086			AwSecretory	ELF3	1.35072e-16	0.208127	0.59	0.469	1.0198e-13
		Basal	chr5:154365109-154365563	8.40632e-12	2.75405e-08	3.46109			MEC	NFIA	0.000608997	0.300334	0.662	0.489	0.459793			AwSecretory	EHF	4.93039e-16	0.194845	0.581	0.465	3.72245e-13
		Basal	chr1:10634385-10636337	8.41746e-12	2.75405e-08	1.69125			MEC	NFIX	0.000608997	0.300334	0.662	0.489	0.459793			AwSecretory	RUNX1	6.49724e-16	0.215503	0.583	0.491	4.90542e-13
		Basal	chr8:47381457-47381766	1.01136e-11	3.2849e-08	2.44534			MEC	ZNF701	0.000919799	0.28766	0.675	0.493	0.694449			AwSecretory	IKZF2	1.50068e-14	0.131651	0.589	0.479	1.13301e-11
		Basal	chr5:170150805-170151987	1.01389e-11	3.2849e-08	2.17561			MEC	ZBTB14	0.00155815	0.335189	0.649	0.5	1			AwSecretory	MGA	4.85299e-14	0.225999	0.584	0.488	3.66401e-11
		Basal	chr2:85288289-85288736	1.02964e-11	3.3037e-08	2.91479			MEC	HOXC12	0.00192491	0.333435	0.623	0.488	1			AwSecretory	KLF3	1.55316e-13	0.132055	0.56	0.489	1.17264e-10
		Basal	chr9:95101991-95102407	1.02964e-11	3.3037e-08	2.91479			MEC	NEUROD1	0.00265667	0.313185	0.675	0.491	1			AwSecretory	KLF9	6.47214e-12	0.153332	0.572	0.493	4.88646e-09
		Basal	chr1:201289460-201290064	1.05189e-11	3.35886e-08	2.58504			MEC	NFIC	0.00317471	0.379072	0.701	0.493	1			AwSecretory	ZNF766	7.90208e-12	0.169448	0.562	0.491	5.96607e-09
		Basal	chr1:232318582-232319487	1.13605e-11	3.5693e-08	2.6498			MEC	SIX1	0.00818277	0.330383	0.662	0.488	1			AwSecretory	RREB1	1.65095e-10	0.149304	0.575	0.492	1.24647e-07
		Basal	chr7:24755212-24755865	1.13605e-11	3.5693e-08	2.6498			MEC	SATB1	0.00980312	0.224671	0.649	0.491	1			AwSecretory	KLF2	6.88444e-10	0.120147	0.557	0.492	5.19775e-07
		Basal	chr6:12472355-12473016	1.13928e-11	3.5693e-08	2.81158			Serous	NFIA	2.16156e-27	0.423823	0.687	0.489	1.63198e-24			AwSecretory	KLF6	1.49849e-09	0.150929	0.553	0.489	1.13136e-06
		Basal	chr18:36590752-36591404	1.13928e-11	3.5693e-08	2.81158			Serous	NFIX	2.16156e-27	0.423823	0.687	0.489	1.63198e-24			AwSecretory	IRF2	1.91064e-09	0.131181	0.544	0.492	1.44253e-06
		Basal	chr16:75485773-75486334	1.17112e-11	3.65183e-08	2.72445			Serous	SOX10	3.10161e-26	0.393357	0.703	0.493	2.34172e-23			AwSecretory	TEAD1	1.0154e-08	0.150549	0.546	0.481	7.66625e-06
		Basal	chr9:97852635-97854088	1.18541e-11	3.67911e-08	2.21822			Serous	GRHL2	3.74525e-26	0.508573	0.691	0.485	2.82766e-23			AwSecretory	TBX1	6.44649e-08	0.168848	0.54	0.488	4.8671e-05
		Basal	chr12:107319862-107321097	1.22675e-11	3.7897e-08	2.34745			Serous	SOX4	1.63159e-21	0.465471	0.659	0.493	1.23185e-18			AwSecretory	ELF2	3.40706e-07	0.120904	0.552	0.485	0.000257233
		Basal	chr10:17609584-17610138	1.27923e-11	3.91539e-08	3.16356			Serous	GRHL1	1.80436e-18	0.434201	0.645	0.479	1.36229e-15			AwSecretory	IRF3	4.35812e-07	0.123211	0.555	0.488	0.000329038
		Basal	chr10:51308022-51308503	1.27923e-11	3.91539e-08	3.16356			Serous	NFIC	1.80721e-17	0.390784	0.671	0.493	1.36444e-14			AwSecretory	MAFK	5.99531e-07	0.11389	0.528	0.489	0.000452646
		Basal	chr4:67574787-67575990	1.34297e-11	4.07296e-08	2.26639			Serous	FIGLA	3.20479e-16	0.346807	0.683	0.515	2.41962e-13			AwSecretory	NR4A1	1.3171e-06	0.120088	0.551	0.492	0.00099441
		Basal	chr11:83051675-83052662	1.34297e-11	4.07296e-08	2.26639			Serous	ZEB1	3.20479e-16	0.346807	0.683	0.515	2.41962e-13			AwSecretory	ELF1	2.24589e-06	0.120427	0.557	0.481	0.00169564
		Basal	chr3:181838383-181839971	1.35899e-11	4.1028e-08	2.19806			Serous	TCF4	3.53336e-16	0.427893	0.677	0.505	2.66769e-13			AwSecretory	ZNF24	2.3186e-06	0.114787	0.539	0.491	0.00175054
		Basal	chr17:41800395-41801901	1.4042e-11	4.22013e-08	1.85266			Serous	TCF3	3.2098e-14	0.375724	0.669	0.503	2.4234e-11			BrAS	GRHL1	2.61958e-231	0.73076	0.722	0.473	1.97778e-228
		Basal	chr22:42300619-42301448	1.51619e-11	4.53616e-08	2.60526			Serous	SNAI1	3.2098e-14	0.375724	0.669	0.503	2.4234e-11			BrAS	GRHL2	3.51959e-202	0.632868	0.711	0.479	2.65729e-199
		Basal	chr14:90681644-90682399	1.54411e-11	4.59253e-08	2.84807			Serous	TCF12	3.2098e-14	0.375724	0.669	0.503	2.4234e-11			BrAS	FOXA1	1.97612e-141	0.536398	0.695	0.486	1.49197e-138
		Basal	chr4:83212003-83212816	1.54886e-11	4.59253e-08	2.17861			Serous	SCRT1	8.81458e-13	0.356319	0.631	0.492	6.65501e-10			BrAS	FOXP4	8.66759e-140	0.538725	0.696	0.486	6.54403e-137
		Basal	chr2:108942922-108943396	1.62942e-11	4.80993e-08	2.75409			Serous	TFCP2	1.81549e-11	0.372055	0.604	0.482	1.37069e-08			BrAS	FOXK1	8.66759e-140	0.538725	0.696	0.486	6.54403e-137
		Basal	chr1:84750226-84750477	1.71304e-11	5.03437e-08	3.69388			Serous	SIX1	2.28648e-11	0.356995	0.629	0.488	1.72629e-08			BrAS	FOXK2	8.66759e-140	0.538725	0.696	0.486	6.54403e-137
		Basal	chr17:41301088-41301901	1.73146e-11	5.04389e-08	3.01134			Serous	ASCL1.1	2.4508e-11	0.3356	0.639	0.498	1.85035e-08			BrAS	FOXP1	8.66759e-140	0.538725	0.696	0.486	6.54403e-137
		Basal	chr19:38559515-38559985	1.73146e-11	5.04389e-08	3.01134			Serous	SNAI3	4.79148e-10	0.309613	0.633	0.497	3.61757e-07			BrAS	ZEB1	7.0684e-130	0.402924	0.727	0.51	5.33664e-127
		Basal	chr2:17815413-17817070	1.75546e-11	5.09145e-08	2.15985			Serous	SCRT2	8.86027e-10	0.326941	0.614	0.491	6.6895e-07			BrAS	TFCP2	4.68892e-127	0.54062	0.67	0.477	3.54014e-124
		Basal	chr20:18187027-18187419	1.82888e-11	5.26275e-08	3.42714			Serous	MYOD1	1.36031e-09	0.289798	0.59	0.488	1.02703e-06			BrAS	FOXO3	1.42996e-102	0.456041	0.666	0.487	1.07962e-99
		Basal	chr8:55906593-55907537	1.84365e-11	5.26275e-08	2.35616			Serous	ZNF93	1.49614e-09	0.223316	0.633	0.501	1.12959e-06			BrAS	TCF3	5.18741e-98	0.389061	0.667	0.499	3.9165e-95
		Basal	chr16:15562613-15563276	1.84621e-11	5.26275e-08	3.54772			Serous	SOX15	3.58083e-08	0.274807	0.6	0.494	2.70353e-05			BrAS	TCF12	5.18741e-98	0.389061	0.667	0.499	3.9165e-95
		Basal	chr17:80861917-80862164	1.84621e-11	5.26275e-08	3.54772			Serous	SOX9	9.15202e-08	0.266386	0.622	0.495	6.90978e-05			BrAS	TEAD3	3.5586e-51	0.326577	0.607	0.473	2.68674e-48
		Basal	chr2:133072912-133073549	2.06668e-11	5.84107e-08	2.88832			Serous	OSR1	1.6143e-07	0.269782	0.584	0.494	0.00012188			BrAS	TCF4	1.05266e-49	0.298539	0.623	0.503	7.94755e-47
		Basal	chr6:121896902-121897678	2.06668e-11	5.84107e-08	2.88832			Serous	SOX2	2.26653e-07	0.247236	0.598	0.497	0.000171123			BrAS	FOXP2	5.65673e-47	0.326396	0.621	0.49	4.27083e-44
		Basal	chr9:76180139-76181564	2.18729e-11	6.15575e-08	2.05934			Serous	SOX13	2.26653e-07	0.247236	0.598	0.497	0.000171123			BrAS	FOXN3	7.53276e-33	0.256664	0.606	0.491	5.68723e-30
		Basal	chr10:113480589-113481677	2.2084e-11	6.18893e-08	2.32907			Serous	SOX8	3.03534e-07	0.245825	0.625	0.495	0.000229168			BrAS	NFIB	1.34942e-32	0.210501	0.582	0.488	1.01881e-29
		Basal	chr9:551769-552900	2.56653e-11	7.16236e-08	2.52381			Serous	SNAI2	3.04961e-07	0.213446	0.6	0.488	0.000230246			BrAS	KLF3	1.36359e-27	0.181687	0.586	0.487	1.02951e-24
		Basal	chr1:152182909-152183447	2.72592e-11	7.57534e-08	2.93295			Serous	NHLH2	3.73697e-07	0.216024	0.59	0.495	0.000282142			BrAS	TEAD1	1.27451e-22	0.20351	0.567	0.479	9.62258e-20
		Basal	chr3:37945421-37946471	2.74939e-11	7.60872e-08	2.22693			Serous	NFIX.1	9.59662e-07	0.238572	0.592	0.49	0.000724545			BrAS	RUNX2	4.87318e-21	0.225931	0.574	0.486	3.67925e-18
		Basal	chr11:13126040-13126880	3.06602e-11	8.44977e-08	2.82207			Serous	ZBTB14	2.34486e-06	0.185243	0.606	0.5	0.00177037			BrAS	KLF7	3.10168e-20	0.114695	0.563	0.489	2.34177e-17
		Basal	chr9:135951679-135952651	3.18203e-11	8.73324e-08	2.72942			Serous	RUNX1	5.31934e-06	0.216055	0.596	0.491	0.0040161			BrAS	ZBED4	3.17731e-19	0.100366	0.56	0.49	2.39887e-16
		Basal	chr11:10488156-10489487	3.40138e-11	9.29685e-08	2.12595			Serous	RUNX3	6.95946e-06	0.236454	0.578	0.492	0.00525439			BrAS	JDP2	9.90103e-19	0.189997	0.554	0.484	7.47528e-16
		Basal	chr6:148856190-148856830	3.5341e-11	9.62003e-08	2.98277			Serous	ZNF708	7.06236e-06	0.218007	0.586	0.496	0.00533208			BrAS	FOSL2	1.47682e-17	0.187326	0.547	0.481	1.115e-14
		Basal	chr6:37055922-37056842	3.60816e-11	9.75668e-08	2.25448			Serous	GCM1	1.38093e-05	0.21379	0.582	0.495	0.010426			BrAS	MGA	1.44192e-14	0.138445	0.541	0.487	1.08865e-11
		Basal	chr8:143903771-143904970	3.61368e-11	9.75668e-08	2.18506			Serous	ASCL1	1.56809e-05	0.226025	0.608	0.496	0.0118391			BrAS	BACH1	2.58801e-14	0.175418	0.547	0.481	1.95395e-11
		Basal	chr19:289663-291223	3.71991e-11	1.00028e-07	1.82129			Serous	MYOG	1.56809e-05	0.226025	0.608	0.496	0.0118391			BrAS	FOS	1.08463e-13	0.173068	0.544	0.482	8.18893e-11
		Basal	chr2:119240101-119241367	3.89442e-11	1.04298e-07	1.9655			Serous	ERF::NHLH1	1.85764e-05	0.177407	0.58	0.494	0.0140252			BrAS	HNF1B	6.91066e-13	0.151477	0.542	0.48	5.21755e-10
		Basal	chr4:123507335-123507662	4.06805e-11	1.08511e-07	3.51119			Serous	TFAP4::FLI1	2.07377e-05	0.170835	0.598	0.492	0.015657			BrAS	BNC2	6.45755e-11	0.139115	0.54	0.482	4.87545e-08
		Basal	chr14:36855790-36856721	4.09504e-11	1.08794e-07	2.45107			Serous	SIX2	2.14346e-05	0.244471	0.59	0.489	0.0161831			BrAS	JUN	6.96464e-09	0.126846	0.535	0.482	5.25831e-06
		Basal	chr9:7433491-7434315	4.14898e-11	1.09788e-07	2.604			Serous	ZNF417	2.45763e-05	0.170443	0.58	0.495	0.0185551			BrAS-AT2	TCF3	5.10915e-25	0.476573	0.721	0.502	3.8574e-22
		Basal	chr7:484351-486162	4.38966e-11	1.15696e-07	2.0162			Serous	MYB	3.36208e-05	0.183847	0.598	0.491	0.0253837			BrAS-AT2	TCF12	5.10915e-25	0.476573	0.721	0.502	3.8574e-22
		Basal	chr7:54857831-54858462	4.4154e-11	1.15914e-07	2.76095			Serous	ZNF680	3.81445e-05	0.194026	0.586	0.493	0.0287991			BrAS-AT2	HNF1B	1.236e-19	0.410316	0.654	0.481	9.33183e-17
		Basal	chr17:38449240-38449582	4.48919e-11	1.17387e-07	3.03875			Serous	FERD3L	4.87103e-05	0.187528	0.574	0.496	0.0367763			BrAS-AT2	GRHL1	2.57044e-17	0.425317	0.658	0.479	1.94068e-14
		Basal	chr1:16947611-16948869	4.67834e-11	1.20905e-07	2.28476			Serous	RUNX2	5.49813e-05	0.183453	0.572	0.488	0.0415109			BrAS-AT2	TCF4	3.57101e-16	0.402501	0.676	0.505	2.69612e-13
		Basal	chr5:9467295-9468157	4.67834e-11	1.20905e-07	2.28476			Serous	NFIB	0.00015366	0.150646	0.536	0.49	0.116014			BrAS-AT2	GRHL2	2.28359e-15	0.331687	0.631	0.485	1.72411e-12
		Basal	chr7:76423139-76424311	4.67834e-11	1.20905e-07	2.28476			Serous	ZNF582	0.000201774	0.128812	0.562	0.492	0.15234			BrAS-AT2	CEBPB	2.06096e-13	0.373955	0.583	0.473	1.55602e-10
		Basal	chr10:110833569-110836075	4.81774e-11	1.24025e-07	1.59661			Serous	NFYC	0.000207811	0.165913	0.568	0.498	0.156897			BrAS-AT2	TFCP2	1.1018e-09	0.270931	0.607	0.482	8.3186e-07
		Basal	chr2:28436140-28437286	5.21169e-11	1.33649e-07	2.12778			Serous	NFIC.1	0.000211568	0.189367	0.572	0.49	0.159733			BrAS-AT2	KLF3	4.40443e-08	0.159397	0.597	0.489	3.32534e-05
		Basal	chr1:38117357-38117922	5.56402e-11	1.41591e-07	3.10216			Serous	FOXD2	0.000225303	0.131301	0.554	0.487	0.170104			BrAS-AT2	TEAD3	2.52229e-07	0.233242	0.597	0.476	0.000190433
		Basal	chr22:36859916-36860293	5.56402e-11	1.41591e-07	3.10216			Serous	TFAP2C.1	0.000329356	0.143111	0.562	0.496	0.248664			BrAS-AT2	TEAD1	4.89209e-06	0.222398	0.59	0.481	0.00369353
		Basal	chr2:65316046-65316473	5.94863e-11	1.49658e-07	2.62685			Serous	ZNF341	0.000413479	0.163138	0.56	0.495	0.312177			BrAS-AT2	FOXP4	0.000515942	0.159971	0.559	0.491	0.389536
		Basal	chr3:183991031-183991945	5.94863e-11	1.49658e-07	2.62685			Serous	REST	0.000431052	0.173254	0.568	0.495	0.325445			BrAS-AT2	FOXK1	0.000515942	0.159971	0.559	0.491	0.389536
		Basal	chr19:46762294-46762808	5.94863e-11	1.49658e-07	2.62685			Serous	TFAP2B.1	0.000437128	0.144112	0.554	0.494	0.330032			BrAS-AT2	FOXK2	0.000515942	0.159971	0.559	0.491	0.389536
		Basal	chr2:109720385-109721422	6.05805e-11	1.50914e-07	2.46507			Serous	CTCF.2	0.00054012	0.131622	0.554	0.495	0.407791			BrAS-AT2	FOXP1	0.000515942	0.159971	0.559	0.491	0.389536
		Basal	chr4:8205852-8206471	6.05805e-11	1.50914e-07	2.46507			Serous	ETV5::FOXO1	0.000555637	0.162581	0.586	0.496	0.419506			BrAS-AT2	KLF6	0.000665384	0.12694	0.555	0.49	0.502365
		Basal	chr12:116712257-116712984	6.06671e-11	1.50914e-07	2.7956			Serous	DUX4	0.000586262	0.162029	0.566	0.492	0.442628			BrAS-AT2	MGA	0.000735367	0.172397	0.583	0.488	0.555202
		Basal	chr1:41418655-41419514	6.21227e-11	1.53386e-07	2.38563			Serous	ZNF331	0.000602222	0.156031	0.58	0.495	0.454678			BrAS-AT2	JDP2	0.00121447	0.132824	0.544	0.486	0.916928
		Basal	chr8:48522244-48522929	6.21227e-11	1.53386e-07	2.38563			Serous	NFIC::TLX1	0.0006256	0.175891	0.558	0.491	0.472328			BrAS-AT2	CEBPD	0.0032206	0.13495	0.542	0.484	1
		Basal	chr3:183291133-183292023	6.36964e-11	1.56689e-07	2.23656			Serous	BHLHE22.1	0.000645688	0.133131	0.562	0.483	0.487495			BrAS-AT2	POU2F3	0.00370692	0.115609	0.551	0.491	1
		Basal	chr14:105097503-105097792	6.69295e-11	1.63431e-07	3.17468			Serous	GCM2	0.00071966	0.158094	0.556	0.488	0.543343			BrAS-AT2	THRA	0.00395622	0.128116	0.55	0.49	1
		Basal	chr11:134275734-134277219	6.85527e-11	1.66782e-07	1.93999			Serous	NHLH1	0.000767565	0.161605	0.584	0.496	0.579512			AT2	HNF1B	2.94286e-234	0.698852	0.691	0.424	2.22186e-231
		Basal	chr4:24469922-24473293	6.96148e-11	1.68748e-07	1.55109			Serous	HNF4A.1	0.000870996	0.164657	0.564	0.494	0.657602			AT2	CEBPB	8.87014e-147	0.603876	0.64	0.427	6.69696e-144
		Basal	chr9:92737079-92739157	6.99592e-11	1.68966e-07	1.85877			Serous	HNF4G	0.000870996	0.164657	0.564	0.494	0.657602			AT2	TCF12	8.88835e-138	0.48004	0.662	0.459	6.71071e-135
		Basal	chr2:216659009-216659592	7.03192e-11	1.6922e-07	2.51895			Serous	DMRTA2	0.00111826	0.133486	0.55	0.492	0.844284			AT2	TCF4	6.20125e-92	0.425856	0.641	0.468	4.68194e-89
		Basal	chr10:12241738-12242549	7.0836e-11	1.69848e-07	2.29159			Serous	SMAD3	0.00127436	0.149777	0.558	0.49	0.96214			AT2	CEBPA	2.45466e-51	0.329893	0.587	0.448	1.85327e-48
		Basal	chr20:62349942-62350755	7.18017e-11	1.71138e-07	2.07623			Serous	MSC	0.00205119	0.148626	0.57	0.485	1			AT2	GRHL2	2.21239e-46	0.265347	0.573	0.461	1.67035e-43
		Basal	chr9:673636-674024	7.18893e-11	1.71138e-07	2.95362			Serous	ZIC1	0.00229718	0.131592	0.574	0.497	1			AT2	CEBPD	1.44687e-36	0.262578	0.566	0.461	1.09239e-33
		Basal	chr14:74569617-74570525	7.35141e-11	1.74381e-07	2.21392			Serous	ZNF610	0.00271752	0.103538	0.57	0.496	1			AT2	MGA	2.93332e-33	0.225308	0.563	0.468	2.21466e-30
		Basal	chr1:164659351-164661048	7.77342e-11	1.83735e-07	1.91726			Serous	ZBTB12	0.00319301	0.155001	0.552	0.493	1			AT2	KLF3	7.93182e-27	0.16353	0.558	0.47	5.98852e-24
		Basal	chr9:95124709-95125550	7.88666e-11	1.85751e-07	2.58054			Serous	SOX14	0.0033537	0.185217	0.58	0.492	1			AT2	TFCP2	2.14462e-21	0.189373	0.543	0.465	1.61919e-18
		Basal	chr14:51395300-51396720	7.91767e-11	1.85822e-07	2.06016			Serous	NFYA	0.00471867	0.137672	0.542	0.497	1			AT2	TEF	7.47331e-15	0.161067	0.534	0.471	5.64235e-12
		Basal	chr7:368701-369842	7.98599e-11	1.86766e-07	2.1297			Serous	HOXD13	0.00539688	0.127671	0.556	0.492	1			AT2	MEF2D	1.4463e-14	0.134173	0.539	0.482	1.09196e-11
		Basal	chr15:68271854-68272311	8.24075e-11	1.92048e-07	2.83387			Serous	ZNF157	0.00629296	0.168314	0.56	0.49	1			AT2	NFIL3	3.10873e-14	0.147307	0.536	0.473	2.34709e-11
		Basal	chr16:85384478-85385406	8.31791e-11	1.93168e-07	2.26615			Serous	TFAP2A	0.00703443	0.106441	0.552	0.498	1			AT2	HLF	1.1953e-12	0.128608	0.528	0.476	9.02448e-10
		Basal	chr22:45334065-45334412	8.5909e-11	1.98813e-07	3.61588			Serous	ZNF677	0.00826101	0.118689	0.55	0.492	1			AT2	TEAD3	9.06078e-11	0.116843	0.521	0.464	6.84089e-08
		Basal	chr8:143888421-143888843	8.64635e-11	1.99039e-07	2.73496			Ionocyte	ASCL1.1	0.00128595	0.828943	0.684	0.499	0.970896			AT2-p	HNF1B	5.21276e-30	0.6214	0.731	0.481	3.93563e-27
		Basal	chr20:6122106-6123652	8.66061e-11	1.99039e-07	1.8144			Ionocyte	FOXE1	0.00169623	0.607286	0.789	0.489	1			AT2-p	CEBPB	4.02782e-26	0.667684	0.702	0.473	3.041e-23
		Basal	chr20:23100129-23100642	8.9389e-11	2.04726e-07	2.48008			Ionocyte	ARNT::HIF1A	0.00278797	0.633825	0.737	0.495	1			AT2-p	ZEB1	6.93562e-25	0.455475	0.772	0.515	5.23639e-22
		Basal	chr4:184747793-184748638	9.02305e-11	2.05238e-07	2.3264			Ionocyte	TFAP2B.1	0.00317218	0.574916	0.789	0.495	1			AT2-p	CEBPG	2.77254e-22	0.615226	0.658	0.477	2.09327e-19
		Basal	chr12:116318012-116319011	9.02305e-11	2.05238e-07	2.3264			Ionocyte	MYF6	0.00368541	0.685064	0.842	0.485	1			AT2-p	FOSL2	2.3602e-17	0.528027	0.645	0.482	1.78195e-14
		Basal	chr16:8729855-8730808	9.28642e-11	2.10508e-07	2.39675			Ionocyte	BHLHE22.1	0.00375319	0.50371	0.842	0.483	1			AT2-p	JDP2	9.61636e-16	0.492094	0.674	0.486	7.26035e-13
		Basal	chr6:7540516-7543262	9.58502e-11	2.16537e-07	1.51721			Ionocyte	TCF3	0.00481915	0.681844	0.737	0.503	1			AT2-p	FOS	1.65492e-15	0.493134	0.658	0.484	1.24947e-12
		Basal	chr6:30074363-30076323	9.65595e-11	2.174e-07	1.67094			Ionocyte	SNAI1	0.00481915	0.681844	0.737	0.503	1			AT2-p	TEAD3	2.84713e-15	0.479227	0.637	0.476	2.14958e-12
		Basal	chr2:216551248-216551989	1.02688e-10	2.30417e-07	2.53709			Ionocyte	TCF12	0.00481915	0.681844	0.737	0.503	1			AT2-p	TEAD4	2.84713e-15	0.479227	0.637	0.476	2.14958e-12
		Basal	chr10:99394037-99395319	1.08697e-10	2.4308e-07	2.15111			Ionocyte	ASCL1	0.00502299	0.613394	0.842	0.497	1			AT2-p	JUN	5.80501e-15	0.505063	0.64	0.483	4.38278e-12
		Basal	chr1:50610555-50611428	1.10451e-10	2.44532e-07	2.87637			Ionocyte	MYOG	0.00502299	0.613394	0.842	0.497	1			AT2-p	BACH1	1.20603e-14	0.500245	0.681	0.483	9.10551e-12
		Basal	chr1:93988595-93989427	1.10451e-10	2.44532e-07	2.87637			Ionocyte	ATOH1	0.005148	0.619071	0.737	0.482	1			AT2-p	BNC2	4.14469e-14	0.466381	0.65	0.483	3.12924e-11
		Basal	chr7:117273842-117274462	1.10451e-10	2.44532e-07	2.87637			Ionocyte	FIGLA	0.00552657	0.505367	0.789	0.515	1			AT2-p	FOXP4	2.29151e-13	0.38432	0.661	0.491	1.73009e-10
		Basal	chr9:91177590-91179134	1.12182e-10	2.47539e-07	1.92632			Ionocyte	ZEB1	0.00552657	0.505367	0.789	0.515	1			AT2-p	FOXK1	2.29151e-13	0.38432	0.661	0.491	1.73009e-10
		Basal	chr1:228013275-228013699	1.13639e-10	2.49924e-07	2.60261			Ionocyte	NRF1	0.00572095	0.444063	0.789	0.499	1			AT2-p	FOXK2	2.29151e-13	0.38432	0.661	0.491	1.73009e-10
		Basal	chr16:68985612-68986268	1.15465e-10	2.53102e-07	3.07045			Ionocyte	IRF2	0.00703567	0.584315	0.737	0.492	1			AT2-p	FOXP1	2.29151e-13	0.38432	0.661	0.491	1.73009e-10
		Basal	chr19:49063596-49065364	1.17796e-10	2.57361e-07	1.73903			Ionocyte	MSC	0.00764065	0.708017	0.684	0.485	1			AT2-p	KLF3	3.76668e-13	0.299284	0.642	0.489	2.84385e-10
		Basal	chr1:8733229-8733960	1.19609e-10	2.58769e-07	2.76863			Ionocyte	ZNF93	0.00766232	0.418021	0.737	0.501	1			AT2-p	NFIB	6.37029e-13	0.358283	0.658	0.49	4.80957e-10
		Basal	chr1:202593452-202594169	1.19609e-10	2.58769e-07	2.76863			Ionocyte	SNAI3	0.00783029	0.780157	0.737	0.498	1			AT2-p	TCF3	1.10442e-12	0.401763	0.642	0.503	8.3384e-10
		Basal	chr3:64163423-64164164	1.20057e-10	2.58895e-07	2.6788			Ionocyte	ZNF766	0.00819533	0.501346	0.737	0.492	1			AT2-p	TCF12	1.10442e-12	0.401763	0.642	0.503	8.3384e-10
		Basal	chr12:26226171-26227333	1.22378e-10	2.63047e-07	2.13172			Ionocyte	TFAP2C.1	0.00857953	0.570007	0.632	0.496	1			AT2-p	ZNF384	1.10769e-12	0.336437	0.65	0.498	8.36308e-10
		Basal	chr1:16925343-16926475	1.26196e-10	2.69509e-07	2.27248			PNEC	TCF3	6.01932e-12	0.471842	0.691	0.503	4.54459e-09			AT2-p	KLF10	4.0123e-11	0.212557	0.658	0.498	3.02929e-08
		Basal	chr5:39100417-39101411	1.26196e-10	2.69509e-07	2.27248			PNEC	SNAI1	6.01932e-12	0.471842	0.691	0.503	4.54459e-09			AT2-p	CEBPA	9.017e-11	0.389428	0.632	0.478	6.80783e-08
		Basal	chr3:4994866-4995240	1.31515e-10	2.79074e-07	2.49623			PNEC	TCF12	6.01932e-12	0.471842	0.691	0.503	4.54459e-09			AT2-p	TEAD1	1.55668e-10	0.376308	0.642	0.481	1.17529e-07
		Basal	chr17:72705741-72706870	1.31515e-10	2.79074e-07	2.49623			PNEC	FIGLA	5.54614e-11	0.377751	0.712	0.515	4.18734e-08			AT2-p	CEBPD	3.54248e-10	0.352673	0.624	0.484	2.67458e-07
		Basal	chr1:33098978-33099974	1.33585e-10	2.81666e-07	2.04456			PNEC	ZEB1	5.54614e-11	0.377751	0.712	0.515	4.18734e-08			AT2-p	TCF4	9.80383e-10	0.353354	0.648	0.506	7.40189e-07
		Basal	chr19:51018566-51020435	1.33585e-10	2.81666e-07	2.04456			PNEC	ASCL1.1	1.07223e-07	0.367197	0.663	0.498	8.0953e-05			AT2-p	KLF12	6.23064e-09	0.192731	0.611	0.497	4.70414e-06
		Basal	chr6:54846127-54847765	1.3549e-10	2.84779e-07	1.69464			PNEC	SNAI3	7.22318e-07	0.344187	0.626	0.497	0.00054535			AT2-p	GRHL2	8.48982e-09	0.301897	0.617	0.485	6.40981e-06
		Basal	chr11:77351357-77351729	1.40501e-10	2.93843e-07	3.14151			PNEC	TCF4	2.43818e-05	0.30435	0.621	0.506	0.0184082			AT2-p	KLF6	2.06211e-08	0.262541	0.642	0.489	1.55689e-05
		Basal	chr2:207847227-207848753	1.41192e-10	2.93843e-07	1.88252			PNEC	SNAI2	0.000203876	0.247593	0.584	0.488	0.153926			AT2-p	TEAD2	5.01904e-08	0.313893	0.624	0.482	3.78937e-05
		Basal	chr22:42317003-42318275	1.41192e-10	2.93843e-07	1.88252			PNEC	ZBTB32	0.000317493	0.23003	0.584	0.491	0.239708			AT2-p	FOXA1	3.22592e-07	0.292358	0.614	0.491	0.000243557
		Basal	chr2:20212494-20213474	1.42014e-10	2.93843e-07	1.79425			PNEC	ASCL1	0.000380573	0.256761	0.597	0.497	0.287333			AT2-p	KLF11	3.34818e-07	0.163421	0.606	0.495	0.000252787
		Basal	chr9:96185736-96187543	1.42014e-10	2.93843e-07	1.79425			PNEC	MYOG	0.000380573	0.256761	0.597	0.497	0.287333			AT2-p	MGA	5.38945e-07	0.288731	0.604	0.488	0.000406903
		Basal	chr2:197846660-197847530	1.45719e-10	3.00571e-07	2.92387			PNEC	MYF5	0.000423079	0.268014	0.584	0.488	0.319424			AT2-p	FOXO3	2.43115e-06	0.256506	0.593	0.491	0.00183552
		Basal	chr7:20352660-20353270	1.49362e-10	3.06184e-07	2.55669			PNEC	ZNF93	0.000607662	0.158527	0.617	0.501	0.458785			AT2-p	TFCP2	2.78001e-06	0.232891	0.578	0.482	0.00209891
		Basal	chr8:51520121-51521145	1.49362e-10	3.06184e-07	2.55669			PNEC	SCRT1	0.00158941	0.197725	0.576	0.492	1			AT2-p	KLF7	5.49778e-06	0.14951	0.585	0.491	0.00415082
		Basal	chr11:79439222-79441624	1.5109e-10	3.08773e-07	1.64541			PNEC	RFX3	0.00184155	0.190619	0.576	0.487	1			AT2-p	SP3	6.4761e-06	0.153876	0.588	0.496	0.00488946
		Basal	chr12:57887881-57890808	1.54855e-10	3.15497e-07	1.32872			PNEC	ZNF410	0.002071	0.181778	0.551	0.491	1			AT2-p	SP2	1.17428e-05	0.137466	0.573	0.498	0.00886584
		Basal	chr12:57175288-57176509	1.56208e-10	3.1728e-07	1.86226			PNEC	RFX1	0.0021527	0.223021	0.576	0.487	1			AT2-p	SP1	1.19162e-05	0.135631	0.585	0.498	0.00899675
		Basal	chr1:205579015-205579629	1.62046e-10	3.26981e-07	2.3065			PNEC	BHLHE22.1	0.00300444	0.157138	0.58	0.483	1			AT2-p	ZNF24	3.06181e-05	0.179325	0.591	0.492	0.0231167
		Basal	chr12:49888243-49889057	1.62046e-10	3.26981e-07	2.3065			PNEC	NRF1	0.00304326	0.168216	0.568	0.499	1			AT2-p	PATZ1	7.0711e-05	0.122882	0.585	0.5	0.0533868
		Basal	chr2:111235780-111236449	1.62846e-10	3.26981e-07	2.62661			PNEC	NHLH2	0.00317629	0.178038	0.576	0.495	1			AT2-p	SP4	0.000230289	0.13183	0.596	0.499	0.173868
		Basal	chr2:12346974-12347788	1.63671e-10	3.26981e-07	2.80585			PNEC	REST	0.003455	0.189705	0.584	0.495	1			AT2-p	MAFK	0.000293005	0.186659	0.578	0.489	0.221219
		Basal	chr20:41650082-41650887	1.63671e-10	3.26981e-07	2.80585			PNEC	MEIS3	0.00381178	0.197461	0.564	0.491	1			AT2-p	NFIL3	0.000683035	0.148765	0.534	0.487	0.515692
		Basal	chr1:13664267-13664784	1.64957e-10	3.26981e-07	3.22376			PNEC	MYOD1	0.00409254	0.210367	0.551	0.488	1			AT2-p	THRA	0.000894074	0.168737	0.562	0.49	0.675026
		Basal	chr3:190374127-190374597	1.64957e-10	3.26981e-07	3.22376			PNEC	TGIF2LX	0.00414908	0.195264	0.576	0.488	1			AT2-p	MEF2D	0.00190468	0.148426	0.578	0.494	1
		Basal	chr4:84631594-84632387	1.64957e-10	3.26981e-07	3.22376			PNEC	ZNF708	0.00539718	0.182272	0.572	0.496	1			AT2-p	FOXP2	0.00324877	0.140117	0.557	0.493	1
		Basal	chr9:123677818-123678856	1.65907e-10	3.26981e-07	2.45772			PNEC	TFAP4::FLI1	0.00689528	0.179672	0.576	0.493	1			AT2-p	NR6A1	0.00404751	0.182977	0.575	0.489	1
		Basal	chr11:134266255-134267334	1.65907e-10	3.26981e-07	2.45772			PNEC	ZSCAN29	0.0074267	0.195912	0.572	0.492	1			AT2-p	TCF7L2	0.00447326	0.128867	0.562	0.491	1
		Basal	chr15:101358758-101359718	1.70756e-10	3.35542e-07	2.22316			PNEC	NKX2-5	0.00847025	0.207748	0.551	0.491	1			AT2-p	POU2F3	0.0049023	0.146291	0.557	0.491	1
		Basal	chr16:81327558-81328057	1.851e-10	3.62655e-07	3.32023			PNEC	PKNOX2	0.00913416	0.158	0.572	0.489	1			AT2-p	IRF1	0.00537834	0.100854	0.544	0.483	1
		Basal	chr6:124865220-124865722	1.88664e-10	3.66395e-07	2.97735			Multiciliated	FOXC2	4.92669e-276	0.784343	0.758	0.476	3.71965e-273			AT2-p	RARA	0.00703841	0.125253	0.56	0.491	1
		Basal	chr11:113345589-113346271	1.88664e-10	3.66395e-07	2.97735			Multiciliated	FOXD2	1.13242e-267	0.765449	0.757	0.475	8.54977e-265			AT2-AT1	TEAD3	3.15927e-137	0.639763	0.717	0.474	2.38525e-134
		Basal	chr20:11906370-11907367	1.88664e-10	3.66395e-07	2.97735			Multiciliated	FOXB1	4.60621e-253	0.712126	0.739	0.477	3.47769e-250			AT2-AT1	TEAD4	3.15927e-137	0.639763	0.717	0.474	2.38525e-134
		Basal	chr3:24388954-24390094	1.91348e-10	3.70034e-07	2.2792			Multiciliated	FOXA1	1.65548e-247	0.698735	0.736	0.48	1.24989e-244			AT2-AT1	ZEB1	3.86845e-112	0.454791	0.756	0.513	2.92068e-109
		Basal	chr16:17069866-17070473	1.91652e-10	3.70034e-07	3.57523			Multiciliated	FOXC1	1.05924e-214	0.658493	0.728	0.477	7.99729e-212			AT2-AT1	TCF3	1.68169e-80	0.45541	0.7	0.501	1.26967e-77
		Basal	chr7:17492378-17492685	1.95875e-10	3.75975e-07	3.43525			Multiciliated	FOXE1	3.9878e-207	0.648775	0.723	0.478	3.01079e-204			AT2-AT1	TCF12	1.68169e-80	0.45541	0.7	0.501	1.26967e-77
		Basal	chr2:75807649-75808473	1.96427e-10	3.75975e-07	2.20004			Multiciliated	TP53	9.4081e-204	0.686963	0.716	0.472	7.10311e-201			AT2-AT1	TEAD1	5.58553e-73	0.448683	0.649	0.479	4.21708e-70
		Basal	chr8:93912043-93912882	1.96427e-10	3.75975e-07	2.20004			Multiciliated	FOXI1	1.5287e-199	0.621667	0.712	0.481	1.15417e-196			AT2-AT1	TEAD2	2.31032e-62	0.408863	0.646	0.481	1.74429e-59
		Basal	chr7:148326890-148327714	2.16275e-10	4.12775e-07	2.57795			Multiciliated	FOXL1	1.5287e-199	0.621667	0.712	0.481	1.15417e-196			AT2-AT1	TCF4	6.05784e-58	0.39575	0.669	0.504	4.57367e-55
		Basal	chr2:36701218-36701881	2.21128e-10	4.19627e-07	2.84722			Multiciliated	FOXO4	1.5287e-199	0.621667	0.712	0.481	1.15417e-196			AT2-AT1	HNF1B	1.05424e-35	0.286361	0.597	0.481	7.95953e-33
		Basal	chr3:195852081-195852655	2.21128e-10	4.19627e-07	2.84722			Multiciliated	FOXO6	1.5287e-199	0.621667	0.712	0.481	1.15417e-196			AT2-AT1	KLF3	1.57339e-12	0.121539	0.552	0.489	1.18791e-09
		Basal	chr13:87670736-87673035	2.32091e-10	4.37088e-07	1.62099			Multiciliated	FOXP3	1.5287e-199	0.621667	0.712	0.481	1.15417e-196			AT2-AT1	MGA	7.1776e-12	0.157132	0.547	0.488	5.41909e-09
		Basal	chr1:34780976-34782389	2.32304e-10	4.37088e-07	1.94627			Multiciliated	FOXP4	1.5287e-199	0.621667	0.712	0.481	1.15417e-196			AT2-AT1	GRHL2	1.72325e-10	0.177981	0.552	0.485	1.30105e-07
		Basal	chr20:62377524-62378436	2.32304e-10	4.37088e-07	1.94627			Multiciliated	FOXA3	1.5287e-199	0.621667	0.712	0.481	1.15417e-196			AT2-AT1	TFCP2	1.01417e-07	0.123958	0.533	0.481	7.65699e-05
		Basal	chr11:96122102-96123008	2.34939e-10	4.39556e-07	2.74115			Multiciliated	FOXD1	1.5287e-199	0.621667	0.712	0.481	1.15417e-196			AT2-AT1	FOXP4	9.6733e-05	0.101479	0.524	0.491	0.0730334
		Basal	chr18:3617854-3618505	2.34939e-10	4.39556e-07	2.74115			Multiciliated	FOXK1	1.5287e-199	0.621667	0.712	0.481	1.15417e-196			AT2-AT1	FOXK1	9.6733e-05	0.101479	0.524	0.491	0.0730334
		Basal	chr1:193437721-193438099	2.38782e-10	4.4549e-07	3.03803			Multiciliated	FOXK2	1.5287e-199	0.621667	0.712	0.481	1.15417e-196			AT2-AT1	FOXK2	9.6733e-05	0.101479	0.524	0.491	0.0730334
		Basal	chr1:214476053-214477827	2.44722e-10	4.55294e-07	1.75906			Multiciliated	FOXP1	1.5287e-199	0.621667	0.712	0.481	1.15417e-196			AT2-AT1	FOXP1	9.6733e-05	0.101479	0.524	0.491	0.0730334
		Basal	chr3:187943219-187944499	2.53514e-10	4.67721e-07	2.38694			Multiciliated	FOXS1	1.47396e-198	0.621512	0.713	0.481	1.11284e-195			AT1	TEAD3	0	1.22718	0.83	0.44	0
		Basal	chr9:109555806-109556484	2.53514e-10	4.67721e-07	2.38694			Multiciliated	FOXA2	1.47396e-198	0.621512	0.713	0.481	1.11284e-195			AT1	TEAD4	0	1.22718	0.83	0.44	0
		Basal	chr17:77288325-77288946	2.53514e-10	4.67721e-07	2.38694			Multiciliated	RFX5	1.59466e-190	0.637333	0.708	0.476	1.20397e-187			AT1	TEAD1	0	0.916405	0.776	0.451	0
		Basal	chr2:158722397-158725289	2.55942e-10	4.70892e-07	1.41556			Multiciliated	FOXO3	7.80487e-183	0.591827	0.701	0.481	5.89268e-180			AT1	ZEB1	2.22758e-200	0.504616	0.751	0.491	1.68182e-197
		Basal	chr3:61685330-61686611	2.60132e-10	4.75964e-07	2.22818			Multiciliated	FOXD3	3.8419e-177	0.594463	0.715	0.481	2.90064e-174			AT1	TCF3	1.83111e-138	0.511433	0.696	0.483	1.38249e-135
		Basal	chr6:163750521-163751480	2.60132e-10	4.75964e-07	2.22818			Multiciliated	RFX4	4.22594e-176	0.644609	0.71	0.476	3.19058e-173			AT1	TCF12	1.83111e-138	0.511433	0.696	0.483	1.38249e-135
		Basal	chr7:47634730-47635672	2.65822e-10	4.8504e-07	1.99885			Multiciliated	RFX2	4.53564e-175	0.617397	0.698	0.476	3.42441e-172			AT1	TCF4	3.87374e-119	0.478382	0.679	0.488	2.92467e-116
		Basal	chr12:109580961-109582963	2.73551e-10	4.97775e-07	1.83015			Multiciliated	RFX3	1.20879e-164	0.600567	0.695	0.477	9.12637e-162			AT1	GATA6	9.92627e-31	0.230068	0.577	0.484	7.49433e-28
		Basal	chr9:114472436-114473214	2.81797e-10	5.09985e-07	2.53244			Multiciliated	TP73	1.57911e-164	0.618833	0.697	0.474	1.19223e-161			AT1	TRPS1	9.92627e-31	0.230068	0.577	0.484	7.49433e-28
		Basal	chr12:108814411-108815246	2.81797e-10	5.09985e-07	2.53244			Multiciliated	RFX1	1.75597e-155	0.588842	0.697	0.477	1.32575e-152			AT1	MGA	3.80691e-16	0.188784	0.562	0.481	2.87422e-13
		Basal	chr8:32547206-32549320	2.88558e-10	5.20801e-07	1.49047			Multiciliated	GRHL1	1.54913e-142	0.562895	0.675	0.47	1.16959e-139			AT1	FOXK1	1.19751e-11	0.126147	0.538	0.487	9.0412e-09
		Basal	chr11:64021700-64022074	2.93938e-10	5.28278e-07	3.10757			Multiciliated	FOXP2	5.24628e-131	0.484474	0.675	0.485	3.96094e-128			AT1	FOXK2	1.19751e-11	0.126147	0.538	0.487	9.0412e-09
		Basal	chr9:78288229-78288774	2.94291e-10	5.28278e-07	2.8935			Multiciliated	SNAI2	9.1958e-123	0.491574	0.666	0.48	6.94283e-120			AT1	FOXP1	1.19751e-11	0.126147	0.538	0.487	9.0412e-09
		Basal	chr9:90920491-90921523	2.99804e-10	5.36724e-07	2.2043			Multiciliated	NFIB	7.4637e-122	0.502617	0.68	0.481	5.63509e-119			AT1-p	TEAD3	2.82023e-06	1.30404	0.882	0.476	0.00212928
		Basal	chr1:67347743-67348549	3.06759e-10	5.47699e-07	2.435			Multiciliated	TP63	9.41167e-116	0.508743	0.667	0.476	7.10581e-113			AT1-p	TEAD4	2.82023e-06	1.30404	0.882	0.476	0.00212928
		Basal	chr17:55320337-55321712	3.07714e-10	5.47931e-07	2.35432			Multiciliated	SIX2	9.18109e-109	0.460919	0.667	0.481	6.93172e-106			AT1-p	TEAD2	4.82261e-05	1.10083	0.882	0.482	0.0364107
		Basal	chr10:124618605-124619532	3.14531e-10	5.57792e-07	1.88745			Multiciliated	NFIX.1	2.78293e-104	0.442648	0.655	0.482	2.10111e-101			AT1-p	TEAD1	9.47293e-05	0.983119	0.824	0.481	0.0715206
		Basal	chr1:38026595-38027713	3.15517e-10	5.57792e-07	2.04447			Multiciliated	SNAI3	6.18388e-97	0.415811	0.644	0.491	4.66883e-94			AT1-p	TCF3	0.000615173	0.773728	0.882	0.503	0.464455
		Basal	chr2:17537999-17540738	3.15771e-10	5.57792e-07	1.51471			Multiciliated	RFX7	1.05357e-96	0.452734	0.657	0.479	7.95447e-94			AT1-p	TCF12	0.000615173	0.773728	0.882	0.503	0.464455
		Basal	chr2:11430293-11431206	3.23848e-10	5.70541e-07	2.77728			Multiciliated	GRHL2	2.40082e-94	0.434041	0.646	0.478	1.81262e-91			AT1-p	ZNF449	0.00290774	0.634982	0.824	0.494	1
		Basal	chr18:49731563-49732303	3.2787e-10	5.76099e-07	2.68152			Multiciliated	FIGLA	1.05797e-91	0.348432	0.69	0.507	7.98766e-89			AT1-p	ZBED2	0.00747877	0.610134	0.765	0.485	1
		Basal	chr2:132415523-132417269	3.29938e-10	5.78203e-07	1.53126			Multiciliated	ZEB1	1.05797e-91	0.348432	0.69	0.507	7.98766e-89			AT1-p	JUN	0.0098378	0.7683	0.765	0.483	1
		Basal	chr14:71354945-71356244	3.40348e-10	5.94877e-07	2.2593			Multiciliated	FOXG1	1.20276e-89	0.413001	0.652	0.486	9.0808e-87			Neural	ZNF708	0.000168252	0.205899	0.566	0.496	0.12703
		Basal	chr9:136623641-136624260	3.4308e-10	5.98078e-07	2.18142			Multiciliated	FOXF2	2.72259e-88	0.397562	0.643	0.485	2.05556e-85			Neural	SMAD2	0.000390749	0.127483	0.54	0.492	0.295016
		Basal	chr16:81600218-81601902	3.45328e-10	6.00421e-07	2.0284			Multiciliated	NFIC.1	1.45799e-86	0.391597	0.642	0.483	1.10078e-83			Neural	MXI1	0.00072325	0.160941	0.556	0.49	0.546054
		Basal	chr16:19879311-19879600	3.49559e-10	6.04496e-07	3.18813			Multiciliated	TFCP2	1.05293e-84	0.417253	0.635	0.475	7.94965e-82			Neural	HAND2	0.00161975	0.13718	0.562	0.489	1
		Basal	chr20:45959231-45959661	3.49559e-10	6.04496e-07	3.18813			Multiciliated	SIX1	1.66885e-77	0.403586	0.644	0.481	1.25998e-74			Neural	ZNF331	0.0036554	0.17185	0.56	0.495	1
		Basal	chr6:133240451-133242987	3.50402e-10	6.04496e-07	1.59761			Multiciliated	FOXN3	1.17663e-75	0.348383	0.63	0.488	8.88355e-73			AlvFB	NFATC3	1.5419e-281	0.553847	0.766	0.459	1.16413e-278
		Basal	chr6:10163166-10163742	3.60848e-10	6.19299e-07	2.48978			Multiciliated	ELF5	9.75652e-67	0.358255	0.621	0.46	7.36617e-64			AlvFB	NFIA	1.09203e-264	0.61024	0.742	0.462	8.24484e-262
		Basal	chr14:22839173-22839439	3.60848e-10	6.19299e-07	2.48978			Multiciliated	MYOD1	1.92308e-64	0.328957	0.614	0.482	1.45193e-61			AlvFB	NFIX	1.09203e-264	0.61024	0.742	0.462	8.24484e-262
		Basal	chr18:48452969-48453577	3.6943e-10	6.32394e-07	2.32335			Multiciliated	NFIC::TLX1	1.41e-62	0.345841	0.625	0.485	1.06455e-59			AlvFB	RBPJ	3.46262e-203	0.430378	0.722	0.465	2.61428e-200
		Basal	chr1:26278332-26278675	3.78827e-10	6.45154e-07	2.39898			Multiciliated	KLF2	1.637e-60	0.252413	0.626	0.487	1.23594e-57			AlvFB	NFIC	6.29308e-143	0.504967	0.68	0.473	4.75128e-140
		Basal	chr10:46779469-46781216	3.78827e-10	6.45154e-07	2.39898			Multiciliated	CTCF	9.98124e-57	0.257319	0.601	0.488	7.53584e-54			AlvFB	SMAD2	5.07004e-129	0.383535	0.682	0.471	3.82788e-126
		Basal	chr8:30711079-30711419	3.81867e-10	6.46827e-07	3.70586			Multiciliated	ZNF460	1.42223e-56	0.223196	0.615	0.491	1.07378e-53			AlvFB	ATF4	3.42186e-124	0.491187	0.667	0.471	2.58351e-121
		Basal	chr8:125143438-125143904	3.84678e-10	6.46827e-07	2.94564			Multiciliated	TCF3	9.33002e-54	0.316705	0.631	0.497	7.04417e-51			AlvFB	NFATC4	9.62547e-112	0.467395	0.663	0.474	7.26723e-109
		Basal	chr12:120925484-120926149	3.84678e-10	6.46827e-07	2.94564			Multiciliated	SNAI1	9.33002e-54	0.316705	0.631	0.497	7.04417e-51			AlvFB	MEIS1	1.72885e-111	0.242989	0.671	0.47	1.30528e-108
		Basal	chr17:79227925-79228799	3.84678e-10	6.46827e-07	2.94564			Multiciliated	TCF12	9.33002e-54	0.316705	0.631	0.497	7.04417e-51			AlvFB	ZNF680	3.46661e-102	0.43003	0.657	0.476	2.61729e-99
		Basal	chr19:31330764-31331114	3.84678e-10	6.46827e-07	2.94564			Multiciliated	KLF3	1.15164e-50	0.240907	0.61	0.484	8.6949e-48			AlvFB	TEAD1	3.72957e-101	0.482976	0.657	0.462	2.81583e-98
		Basal	chr22:37898108-37899115	3.89987e-10	6.54097e-07	2.15947			Multiciliated	HNF1A	1.75299e-47	0.265731	0.589	0.479	1.32351e-44			AlvFB	AR	8.41208e-95	0.393651	0.638	0.476	6.35112e-92
		Basal	chr8:141043264-141043597	3.97907e-10	6.62363e-07	3.28275			Multiciliated	KLF6	1.23038e-45	0.256498	0.601	0.485	9.28934e-43			AlvFB	NR3C2	1.67437e-93	0.404972	0.627	0.474	1.26415e-90
		Basal	chr13:111282505-111282720	3.97907e-10	6.62363e-07	3.28275			Multiciliated	IRF9	6.68042e-44	0.249817	0.588	0.484	5.04372e-41			AlvFB	MEIS2	2.36284e-93	0.439696	0.65	0.476	1.78394e-90
		Basal	chr16:72923817-72924129	3.97907e-10	6.62363e-07	3.28275			Multiciliated	ZNF135	5.09881e-42	0.237432	0.591	0.482	3.8496e-39			AlvFB	ZNF263	7.08645e-92	0.318683	0.637	0.477	5.35027e-89
		Basal	chr7:29883442-29884788	4.39034e-10	7.27034e-07	2.2939			Multiciliated	ZIM3	8.31861e-42	0.257986	0.602	0.486	6.28055e-39			AlvFB	NFIL3	3.21838e-89	0.42179	0.637	0.471	2.42987e-86
		Basal	chr5:126368389-126368741	4.41037e-10	7.27034e-07	2.81748			Multiciliated	HNF1B	3.37181e-41	0.252121	0.58	0.477	2.54572e-38			AlvFB	NR3C1	1.71156e-85	0.392878	0.623	0.475	1.29223e-82
		Basal	chr17:56982062-56982637	4.41037e-10	7.27034e-07	2.81748			Multiciliated	ZNF384	4.68605e-41	0.245832	0.597	0.494	3.53797e-38			AlvFB	CEBPD	8.85676e-84	0.436062	0.635	0.468	6.68685e-81
		Basal	chr11:108697923-108699410	4.41136e-10	7.27034e-07	2.06144			Multiciliated	ARNT::HIF1A	7.43323e-41	0.214833	0.601	0.49	5.61209e-38			AlvFB	TEAD3	1.08434e-78	0.436159	0.64	0.458	8.18679e-76
		Basal	chr7:56009257-56010044	4.46212e-10	7.3358e-07	2.62633			Multiciliated	ASCL1.1	4.0216e-40	0.268339	0.61	0.493	3.03631e-37			AlvFB	NR4A1	7.29321e-78	0.360368	0.626	0.478	5.50637e-75
		Basal	chr2:19504402-19505479	4.54811e-10	7.42204e-07	2.44968			Multiciliated	KLF15	2.06153e-38	0.158126	0.592	0.488	1.55645e-35			AlvFB	MEF2C	7.63861e-76	0.387426	0.637	0.479	5.76715e-73
		Basal	chr3:65902166-65902760	4.54811e-10	7.42204e-07	2.44968			Multiciliated	SCRT2	4.05993e-38	0.281597	0.6	0.487	3.06525e-35			AlvFB	IRF3	3.3387e-74	0.379553	0.633	0.473	2.52072e-71
		Basal	chr22:17836984-17837687	4.54811e-10	7.42204e-07	2.44968			Multiciliated	KLF4	3.27664e-37	0.197765	0.605	0.492	2.47386e-34			AlvFB	IRF2	1.38534e-72	0.348627	0.624	0.478	1.04593e-69
		Basal	chr9:98222973-98223575	4.61997e-10	7.52083e-07	2.36491			Multiciliated	SOX4	3.43769e-36	0.271617	0.601	0.489	2.59545e-33			AlvFB	RELB	3.72373e-70	0.325816	0.618	0.481	2.81142e-67
		Basal	chr6:168455162-168455599	4.92012e-10	7.98986e-07	3.00487			Multiciliated	TEAD3	1.46137e-35	0.260502	0.582	0.471	1.10333e-32			AlvFB	STAT3	1.47628e-67	0.356827	0.632	0.478	1.11459e-64
		Basal	chr2:233480082-233482629	4.93757e-10	7.99864e-07	1.533			Multiciliated	TEAD4	1.46137e-35	0.260502	0.582	0.471	1.10333e-32			AlvFB	MEF2A	1.66709e-64	0.337287	0.619	0.481	1.25865e-61
		Basal	chr3:69540644-69542950	5.08488e-10	8.21724e-07	1.63058			Multiciliated	KLF7	1.98216e-35	0.160638	0.587	0.487	1.49653e-32			AlvFB	EBF1	6.94757e-53	0.286394	0.612	0.479	5.24542e-50
		Basal	chr7:106058303-106058842	5.16836e-10	8.33188e-07	2.26586			Multiciliated	ELF4	3.1196e-34	0.25369	0.591	0.474	2.35529e-31			AlvFB	CREB1	2.27211e-52	0.337553	0.612	0.479	1.71544e-49
		Basal	chr17:66675201-66676996	5.20697e-10	8.37379e-07	1.60149			Multiciliated	RUNX2	5.24785e-33	0.254207	0.59	0.484	3.96212e-30			AlvFB	NR2C2	7.76616e-51	0.224448	0.587	0.48	5.86345e-48
		Basal	chr2:35794660-35795366	5.29584e-10	8.45529e-07	2.50778			Multiciliated	IRF1	1.05958e-32	0.196738	0.589	0.478	7.9998e-30			AlvFB	RREB1	1.22043e-50	0.247175	0.604	0.48	9.21425e-48
		Basal	chr6:24847105-24848049	5.29584e-10	8.45529e-07	2.50778			Multiciliated	SOX10	3.23001e-31	0.192688	0.591	0.488	2.43866e-28			AlvFB	SP1	7.59877e-49	0.185324	0.6	0.487	5.73707e-46
		Basal	chr15:31279435-31280352	5.29584e-10	8.45529e-07	2.50778			Multiciliated	ZNF213	5.60864e-30	0.159147	0.58	0.487	4.23452e-27			AlvFB	ZNF331	7.51282e-48	0.270515	0.606	0.484	5.67218e-45
		Basal	chr2:207407899-207408780	5.56941e-10	8.87075e-07	2.33262			Multiciliated	KLF10	1.657e-28	0.146445	0.587	0.494	1.25104e-25			AlvFB	MAF	2.27233e-45	0.27029	0.59	0.482	1.71561e-42
		Basal	chr2:20917503-20918334	5.64988e-10	8.97739e-07	2.41191			Multiciliated	STAT1::STAT2	4.54701e-27	0.185226	0.573	0.479	3.43299e-24			AlvFB	MXI1	1.38482e-41	0.250602	0.599	0.478	1.04554e-38
		Basal	chr3:14370295-14372221	5.90167e-10	9.35508e-07	1.47168			Multiciliated	SP2	6.05889e-27	0.14899	0.591	0.494	4.57446e-24			AlvFB	NFIB	1.19349e-40	0.270317	0.594	0.479	9.01082e-38
		Basal	chr9:90942522-90942949	5.92092e-10	9.36325e-07	2.86247			Multiciliated	CTCF.1	1.32189e-26	0.167039	0.574	0.489	9.98027e-24			AlvFB	ZNF148	7.24766e-40	0.184454	0.598	0.486	5.47198e-37
		Basal	chr3:42129085-42130944	5.97006e-10	9.41854e-07	2.16256			Multiciliated	PATZ1	1.43187e-25	0.142485	0.594	0.496	1.08106e-22			AlvFB	CEBPB	1.16077e-38	0.244572	0.559	0.464	8.76381e-36
		Basal	chr1:25697373-25697766	6.12743e-10	9.58052e-07	3.0728			Multiciliated	SRY	2.08454e-25	0.212193	0.581	0.492	1.57382e-22			AlvFB	PGR	3.91396e-38	0.269362	0.591	0.482	2.95504e-35
		Basal	chr1:201302362-201302680	6.12743e-10	9.58052e-07	3.0728			Multiciliated	FEZF2	3.84725e-25	0.166096	0.567	0.488	2.90467e-22			AlvFB	KLF15	6.74458e-38	0.14213	0.572	0.484	5.09216e-35
		Basal	chr8:73419405-73420690	6.13043e-10	9.58052e-07	1.83237			Multiciliated	RREB1	9.50607e-25	0.177852	0.575	0.488	7.17708e-22			AlvFB	FOXP2	9.29417e-34	0.247406	0.588	0.483	7.0171e-31
		Basal	chr8:141225366-141225781	6.34751e-10	9.85918e-07	2.65404			Multiciliated	MGA	1.39092e-24	0.19641	0.568	0.485	1.05014e-21			AlvFB	NRF1	5.39802e-33	0.16725	0.582	0.49	4.0755e-30
		Basal	chr3:151890405-151891049	6.38296e-10	9.85918e-07	2.74814			Multiciliated	TBX15	1.39092e-24	0.19641	0.568	0.485	1.05014e-21			AlvFB	TEF	3.02756e-31	0.228592	0.566	0.476	2.28581e-28
		Basal	chr5:139914250-139914705	6.38296e-10	9.85918e-07	2.74814			Multiciliated	TBX4	3.16748e-23	0.206334	0.573	0.485	2.39145e-20			AlvFB	TCF7L1	1.00459e-30	0.205842	0.572	0.484	7.58468e-28
		Basal	chr14:24396300-24396539	6.38296e-10	9.85918e-07	2.74814			Multiciliated	TBX5	3.16748e-23	0.206334	0.573	0.485	2.39145e-20			AlvFB	HOXB3	1.21207e-30	0.229598	0.585	0.483	9.15111e-28
		Basal	chr8:94638749-94642629	6.46811e-10	9.96752e-07	1.2198			Multiciliated	SP9	1.02395e-22	0.129922	0.574	0.491	7.73084e-20			AlvFB	POU6F1	1.21207e-30	0.229598	0.585	0.483	9.15111e-28
		Basal	chr21:41783225-41784128	6.7248e-10	1.03391e-06	2.46553			Multiciliated	KLF9	2.56804e-22	0.143522	0.571	0.49	1.93887e-19			AlvFB	PRRX1	1.21207e-30	0.229598	0.585	0.483	9.15111e-28
		Basal	chr2:109436811-109437709	6.92572e-10	1.05989e-06	2.37626			Multiciliated	FOXO1::FLI1	1.49237e-21	0.176097	0.569	0.486	1.12674e-18			AlvFB	JUND	1.27547e-30	0.227928	0.578	0.483	9.62982e-28
		Basal	chr11:92852892-92853660	6.92572e-10	1.05989e-06	2.37626			Multiciliated	HIF1A	1.29093e-20	0.13252	0.547	0.488	9.74651e-18			AlvFB	EGR1	4.06343e-30	0.198682	0.593	0.485	3.06789e-27
		Basal	chr15:57323330-57324668	7.32986e-10	1.11916e-06	1.96748			Multiciliated	TCF4	1.63897e-20	0.195638	0.58	0.502	1.23743e-17			AlvFB	STAT1	4.34121e-30	0.276192	0.595	0.482	3.27762e-27
		Basal	chr18:22826501-22826972	7.38173e-10	1.1245e-06	3.15161			Multiciliated	KLF1	6.8064e-20	0.128273	0.572	0.494	5.13883e-17			AlvFB	FOXN3	6.7342e-30	0.22068	0.578	0.485	5.08432e-27
		Basal	chr7:82442655-82444841	7.44115e-10	1.13096e-06	1.53849			Multiciliated	KLF11	2.38084e-19	0.14085	0.575	0.491	1.79754e-16			AlvFB	ZNF274	6.90724e-30	0.171416	0.558	0.485	5.21496e-27
		Basal	chr3:181719236-181720243	7.58972e-10	1.1509e-06	2.12001			Multiciliated	SP3	2.66565e-19	0.120488	0.568	0.492	2.01257e-16			AlvFB	MZF1	1.38661e-29	0.239043	0.583	0.485	1.04689e-26
		Basal	chr1:246617191-246618215	7.7424e-10	1.17138e-06	2.52732			Multiciliated	IRF3	3.58469e-19	0.151162	0.553	0.486	2.70644e-16			AlvFB	PKNOX2	2.60758e-28	0.222615	0.572	0.48	1.96872e-25
		Basal	chr5:1930497-1931891	7.79276e-10	1.17415e-06	1.87028			Multiciliated	KLF12	6.58362e-19	0.113674	0.569	0.494	4.97064e-16			AlvFB	NR2F2	3.58165e-28	0.199189	0.566	0.483	2.70415e-25
		Basal	chr2:124249877-124250278	7.81374e-10	1.17415e-06	2.91322			Multiciliated	TBX2	1.72595e-18	0.181916	0.559	0.485	1.30309e-15			AlvFB	TCF21	1.62878e-27	0.223901	0.57	0.48	1.22973e-24
		Basal	chr17:20851561-20852285	7.81374e-10	1.17415e-06	2.91322			Multiciliated	SP4	3.88654e-18	0.116015	0.571	0.496	2.93434e-15			AlvFB	RORA	1.25593e-26	0.213797	0.569	0.484	9.48227e-24
		Basal	chr7:3955781-3956918	7.84372e-10	1.17599e-06	2.27284			Multiciliated	TBR1	5.84101e-18	0.194549	0.565	0.484	4.40996e-15			AlvFB	ATF2	8.81522e-26	0.208197	0.566	0.484	6.65549e-23
		Basal	chr2:108923120-108923602	8.40797e-10	1.25192e-06	2.42584			Multiciliated	IRF8	1.52634e-17	0.135614	0.55	0.487	1.15239e-14			AlvFB	MEF2D	1.0994e-22	0.199293	0.57	0.486	8.3005e-20
		Basal	chr20:13286393-13287023	8.40797e-10	1.25192e-06	2.42584			Multiciliated	FOXH1	1.59277e-17	0.177347	0.561	0.488	1.20254e-14			AlvFB	THRB	2.17906e-22	0.152599	0.549	0.484	1.64519e-19
		Basal	chr22:25628193-25628940	8.40797e-10	1.25192e-06	2.42584			Multiciliated	POU2F3	2.48105e-17	0.153212	0.551	0.488	1.87319e-14			AlvFB	ZNF75D	4.52183e-22	0.201607	0.571	0.486	3.41398e-19
		Basal	chr6:158781192-158782257	8.43037e-10	1.25192e-06	1.94003			Multiciliated	IRF4	3.87083e-17	0.144446	0.552	0.486	2.92248e-14			AlvFB	JUN	2.57307e-21	0.212316	0.553	0.476	1.94267e-18
		Basal	chr1:208047204-208048575	8.48206e-10	1.25192e-06	2.09998			Multiciliated	TBX3	4.37422e-17	0.174428	0.559	0.486	3.30254e-14			AlvFB	BCL6	9.24234e-21	0.199364	0.567	0.485	6.97797e-18
		Basal	chr2:105409680-105410787	8.48206e-10	1.25192e-06	2.09998			Multiciliated	KLF13	5.63595e-17	0.161432	0.561	0.491	4.25514e-14			AlvFB	PPARD	1.88673e-20	0.139262	0.545	0.486	1.42448e-17
		Basal	chr11:46686805-46687799	8.48206e-10	1.25192e-06	2.09998			Multiciliated	MAFK	9.46388e-17	0.155385	0.553	0.486	7.14523e-14			AlvFB	BACH1	5.49805e-18	0.196633	0.55	0.476	4.15103e-15
		Basal	chr10:50325431-50325795	8.52513e-10	1.25381e-06	3.24428			Multiciliated	OTX2	1.30257e-16	0.155268	0.554	0.484	9.83443e-14			AlvFB	BNC2	1.83505e-16	0.18393	0.549	0.476	1.38546e-13
		Basal	chr5:151637348-151638068	8.55149e-10	1.25381e-06	2.59936			Multiciliated	TEF	3.70709e-16	0.154333	0.548	0.482	2.79886e-13			AlvFB	REST	4.08567e-15	0.156055	0.56	0.488	3.08468e-12
		Basal	chr14:61237481-61238142	8.55149e-10	1.25381e-06	2.59936			Multiciliated	EOMES	1.01706e-15	0.17015	0.556	0.485	7.6788e-13			AlvFB	REL	8.73426e-15	0.16301	0.555	0.486	6.59436e-12
		Basal	chr12:26124630-26126764	8.64467e-10	1.2631e-06	1.41278			Multiciliated	KLF5	2.60266e-15	0.11395	0.571	0.496	1.96501e-12			AlvFB	ZNF652	2.48577e-14	0.183217	0.559	0.484	1.87676e-11
		Basal	chr3:100033175-100033407	8.65292e-10	1.2631e-06	3.66006			Multiciliated	HEY2	4.44855e-15	0.109526	0.534	0.484	3.35866e-12			AlvFB	RFX2	2.82546e-13	0.155107	0.544	0.48	2.13322e-10
		Basal	chr2:28437345-28437849	8.76199e-10	1.27343e-06	2.7871			Multiciliated	ETV2::FIGLA	1.01575e-14	0.154463	0.558	0.49	7.66888e-12			AlvFB	FOSL2	2.91022e-13	0.15901	0.535	0.477	2.19722e-10
		Basal	chr17:56808213-56808743	8.76199e-10	1.27343e-06	2.7871			Multiciliated	IRF5	3.14603e-14	0.152414	0.547	0.488	2.37525e-11			AlvFB	BACH2	1.13536e-12	0.155798	0.537	0.478	8.57194e-10
		Basal	chr1:209822855-209824228	8.90483e-10	1.29136e-06	2.0113			Multiciliated	SCRT1	3.88854e-14	0.17259	0.561	0.489	2.93585e-11			AlvFB	TCF7L2	5.5964e-12	0.139823	0.542	0.485	4.22528e-09
		Basal	chr15:29838317-29838888	8.95911e-10	1.29358e-06	2.68457			Multiciliated	CTCF.2	4.97795e-14	0.126409	0.554	0.493	3.75835e-11			AlvFB	ZNF708	1.01433e-11	0.130805	0.548	0.49	7.65818e-09
		Basal	chr16:7435808-7436539	8.95911e-10	1.29358e-06	2.68457			Multiciliated	ELF2	1.86467e-13	0.14755	0.551	0.483	1.40783e-10			AlvFB	NFE2L2	4.72847e-11	0.114219	0.532	0.486	3.57e-08
		Basal	chr15:96170875-96172140	9.13885e-10	1.31667e-06	2.16583			Multiciliated	TEAD2	2.01685e-13	0.155792	0.545	0.48	1.52272e-10			AlvFB	JUNB	8.73176e-11	0.112681	0.522	0.481	6.59248e-08
		Basal	chr11:13268864-13269326	9.31849e-10	1.33965e-06	3.35508			Multiciliated	TBX18	2.17028e-13	0.177063	0.559	0.486	1.63856e-10			AlvFB	HIF1A	2.71032e-10	0.115846	0.534	0.486	2.04629e-07
		Basal	chr1:10494512-10496337	9.41015e-10	1.3499e-06	1.71631			Multiciliated	MAX	2.18889e-13	0.10259	0.535	0.487	1.65261e-10			AlvFB	NFYC	5.41213e-10	0.124492	0.545	0.493	4.08616e-07
		Basal	chr6:73264384-73264787	9.91257e-10	1.41282e-06	2.48269			Multiciliated	MNT	2.18889e-13	0.10259	0.535	0.487	1.65261e-10			AlvFB	FOS	1.99095e-09	0.128278	0.528	0.479	1.50317e-06
		Basal	chr7:143318464-143319123	9.91257e-10	1.41282e-06	2.48269			Multiciliated	ZSCAN16	3.50962e-13	0.146581	0.548	0.489	2.64976e-10			AlvFB	RFX3	3.39516e-09	0.158803	0.545	0.48	2.56334e-06
		Basal	chr17:67279590-67280682	9.91257e-10	1.41282e-06	2.48269			Multiciliated	RARA::RXRG	3.76695e-13	0.144412	0.549	0.488	2.84405e-10			AlvFB	GLI2	8.17323e-09	0.124399	0.547	0.49	6.17079e-06
		Basal	chr3:14199450-14199936	1.00997e-09	1.43642e-06	2.97092			Multiciliated	PRDM4	4.52407e-13	0.149796	0.556	0.488	3.41567e-10			AlvFB	ATF6	1.37962e-08	0.119894	0.53	0.483	1.04161e-05
		Basal	chr11:44977212-44980310	1.03524e-09	1.46921e-06	1.35964			Multiciliated	SOX8	5.35676e-13	0.154105	0.56	0.492	4.04435e-10			AlvFB	HOXA3	3.92264e-08	0.122058	0.533	0.487	2.96159e-05
		Basal	chr16:49702639-49703590	1.0645e-09	1.50751e-06	2.21866			Multiciliated	ELK4	1.188e-12	0.126262	0.543	0.477	8.96941e-10			AlvFB	MEOX2	3.92264e-08	0.122058	0.533	0.487	2.96159e-05
		Basal	chr2:23563357-23564912	1.12685e-09	1.58977e-06	1.63053			Multiciliated	POU4F1	1.26371e-12	0.127999	0.544	0.489	9.54101e-10			AlvFB	CREM	5.2001e-08	0.100505	0.522	0.484	3.92608e-05
		Basal	chr2:43074650-43075541	1.12737e-09	1.58977e-06	1.96575			Multiciliated	ZNF24	2.34553e-12	0.122906	0.544	0.489	1.77087e-09			AlvFB	SREBF2	8.53495e-08	0.114386	0.535	0.486	6.44389e-05
		Basal	chr1:180521428-180522389	1.16461e-09	1.63879e-06	2.122			Multiciliated	FOSL1	2.367e-12	0.147084	0.542	0.48	1.78709e-09			AlvFB	PBX1	1.55473e-07	0.144159	0.548	0.487	0.000117382
		Basal	chr4:149708594-149709100	1.18656e-09	1.65914e-06	2.83076			Multiciliated	DBP	6.86695e-12	0.136995	0.541	0.482	5.18455e-09			AlvFB	RFX7	7.16451e-07	0.147573	0.54	0.481	0.00054092
		Basal	chr6:143286237-143286682	1.18656e-09	1.65914e-06	2.83076			Multiciliated	HLF	1.49383e-11	0.143055	0.549	0.484	1.12784e-08			AlvFB	PKNOX1	1.0653e-06	0.103219	0.533	0.488	0.000804304
		Basal	chr20:7155161-7155817	1.18656e-09	1.65914e-06	2.83076			Multiciliated	NFIA	1.74536e-11	0.116588	0.545	0.487	1.31775e-08			AlvFB	GLI3	3.30372e-05	0.124793	0.546	0.491	0.0249431
		Basal	chr7:452023-453359	1.18959e-09	1.65989e-06	2.28028			Multiciliated	NFIX	1.74536e-11	0.116588	0.545	0.487	1.31775e-08			AlvFB-p	BACH1	7.94452e-11	2.07704	1	0.483	5.99811e-08
		Basal	chr3:126179624-126181274	1.20156e-09	1.67307e-06	1.76512			Multiciliated	IRF7	2.21781e-11	0.110971	0.542	0.489	1.67445e-08			AlvFB-p	JDP2	3.68695e-10	1.85312	0.957	0.486	2.78365e-07
		Basal	chr15:55343169-55344626	1.21079e-09	1.68239e-06	1.95154			Multiciliated	NFIL3	4.46643e-11	0.145558	0.547	0.484	3.37215e-08			AlvFB-p	BACH2	5.59964e-10	2.04404	0.913	0.484	4.22773e-07
		Basal	chr1:26093462-26095125	1.22489e-09	1.69843e-06	2.19341			Multiciliated	ZNF263	6.10939e-11	0.100536	0.542	0.49	4.61259e-08			AlvFB-p	FOSL2	6.79034e-10	2.01709	0.957	0.482	5.12671e-07
		Basal	chr9:97734542-97735301	1.24817e-09	1.71994e-06	2.44087			Multiciliated	HES7	1.75677e-10	0.101917	0.527	0.485	1.32636e-07			AlvFB-p	BNC2	1.05978e-09	1.69144	1	0.483	8.00137e-07
		Basal	chr11:125019742-125020765	1.24817e-09	1.71994e-06	2.44087			Multiciliated	JUN::JUNB	2.00867e-10	0.129851	0.534	0.481	1.51654e-07			AlvFB-p	FOS	1.36428e-09	1.86966	0.957	0.484	1.03003e-06
		Basal	chr20:34578178-34579638	1.24817e-09	1.71994e-06	2.44087			Multiciliated	TEAD1	4.64161e-10	0.159013	0.55	0.478	3.50442e-07			AlvFB-p	JUN	6.05558e-09	1.91223	0.913	0.483	4.57197e-06
		Basal	chr6:160041063-160042783	1.25479e-09	1.72548e-06	1.85593			Multiciliated	FOSL2	6.50886e-10	0.14437	0.542	0.48	4.91419e-07			AlvFB-p	NFIA	1.71081e-08	1.15354	0.957	0.489	1.29166e-05
		Basal	chr6:87944302-87944984	1.26108e-09	1.72699e-06	2.35318			Multiciliated	ZBED2	7.02493e-10	0.134756	0.539	0.482	5.30382e-07			AlvFB-p	NFIX	1.71081e-08	1.15354	0.957	0.489	1.29166e-05
		Basal	chr16:68658216-68658934	1.26108e-09	1.72699e-06	2.35318			Multiciliated	CEBPD	9.77124e-10	0.117711	0.535	0.481	7.37729e-07			AlvFB-p	MEF2C	2.71143e-07	1.22507	0.87	0.494	0.000204713
		Basal	chr1:28241287-28242085	1.27257e-09	1.73556e-06	3.03718			Multiciliated	FOSL1::JUND	1.07032e-09	0.126023	0.537	0.481	8.08092e-07			AlvFB-p	MEF2A	8.66907e-07	1.09715	0.913	0.494	0.000654515
		Basal	chr8:42515532-42516158	1.27257e-09	1.73556e-06	3.03718			Multiciliated	ZNF766	1.07287e-09	0.111556	0.537	0.49	8.1002e-07			AlvFB-p	IRF1	3.08814e-06	0.954961	0.957	0.483	0.00233154
		Basal	chr1:9835134-9836704	1.29604e-09	1.76035e-06	1.93778			Multiciliated	FOS::JUND	1.48959e-09	0.123945	0.533	0.481	1.12464e-06			AlvFB-p	IRF2	3.46335e-06	0.952557	0.913	0.492	0.00261483
		Basal	chr5:107474599-107475639	1.29604e-09	1.76035e-06	1.93778			Multiciliated	GCM2	1.74373e-09	0.109593	0.532	0.486	1.31652e-06			AlvFB-p	NR2C2	1.93098e-05	0.832522	0.87	0.49	0.0145789
		Basal	chr11:13007932-13010727	1.3523e-09	1.83301e-06	1.41616			Multiciliated	ZSCAN4	2.10062e-09	0.123538	0.542	0.489	1.58597e-06			AlvFB-p	MEF2D	2.69025e-05	0.875904	0.826	0.494	0.0203114
		Basal	chr2:60479612-60480715	1.38289e-09	1.87065e-06	1.92443			Multiciliated	FOSL2::JUN	2.34259e-09	0.126153	0.533	0.48	1.76865e-06			AlvFB-p	AR	2.79484e-05	0.891216	0.826	0.492	0.0211011
		Basal	chr16:48535861-48538709	1.44377e-09	1.94904e-06	1.49015			Multiciliated	ZBTB32	2.78761e-09	0.111178	0.534	0.489	2.10464e-06			AlvFB-p	NFATC3	4.36253e-05	0.745329	0.783	0.488	0.0329371
		Basal	chr5:98786186-98787598	1.44894e-09	1.95205e-06	2.08161			Multiciliated	BATF	3.15624e-09	0.11117	0.532	0.481	2.38296e-06			AlvFB-p	NFATC4	8.30271e-05	1.03418	0.739	0.493	0.0626854
		Basal	chr18:46386715-46388612	1.4523e-09	1.95261e-06	1.70434			Multiciliated	BATF::JUN	3.15624e-09	0.11117	0.532	0.481	2.38296e-06			AlvFB-p	CEBPB	8.44334e-05	0.828998	0.913	0.473	0.0637472
		Basal	chr7:6403601-6404312	1.45601e-09	1.95365e-06	2.50132			Multiciliated	BATF3	3.15624e-09	0.11117	0.532	0.481	2.38296e-06			AlvFB-p	IRF3	8.66369e-05	0.894225	0.87	0.489	0.0654109
		Basal	chr22:45976321-45979314	1.52823e-09	2.04641e-06	1.38802			Multiciliated	BNC2	3.15624e-09	0.11117	0.532	0.481	2.38296e-06			AlvFB-p	ZNF148	9.07734e-05	0.527208	0.826	0.497	0.0685339
		Basal	chr1:64571870-64572822	1.54802e-09	2.05902e-06	2.40159			Multiciliated	NR4A2	3.41076e-09	0.114107	0.536	0.489	2.57512e-06			AlvFB-p	ZNF384	0.000109972	0.890571	0.826	0.498	0.0830288
		Basal	chr12:103858732-103859403	1.54802e-09	2.05902e-06	2.40159			Multiciliated	BACH1	3.44695e-09	0.10681	0.531	0.481	2.60245e-06			AlvFB-p	STAT1	0.000159213	0.790971	0.783	0.493	0.120206
		Basal	chr22:17835644-17836811	1.54802e-09	2.05902e-06	2.40159			Multiciliated	FOSL1::JUN.1	3.6469e-09	0.120646	0.531	0.481	2.75341e-06			AlvFB-p	ZNF136	0.00046708	0.774468	0.87	0.49	0.352645
		Basal	chr7:94701382-94701824	1.55315e-09	2.05902e-06	3.11413			Multiciliated	NFIC	4.50986e-09	0.130199	0.546	0.491	3.40495e-06			AlvFB-p	HSF2	0.00055888	0.683974	0.913	0.491	0.421955
		Basal	chr8:30702817-30703234	1.55315e-09	2.05902e-06	3.11413			Multiciliated	THRA	4.81348e-09	0.112401	0.533	0.488	3.63418e-06			AlvFB-p	TCF7L1	0.000727362	0.680121	0.826	0.492	0.549158
		Basal	chr2:205775303-205775690	1.5809e-09	2.08749e-06	2.88005			Multiciliated	SREBF2.1	8.00604e-09	0.108613	0.526	0.483	6.04456e-06			AlvFB-p	NFIC	0.000868746	0.718778	0.739	0.493	0.655903
		Basal	chr8:115493999-115494470	1.5809e-09	2.08749e-06	2.88005			Multiciliated	ERF::FOXO1	8.75372e-09	0.107629	0.539	0.489	6.60906e-06			AlvFB-p	ATF4	0.000893344	0.673561	0.696	0.49	0.674475
		Basal	chr1:164611551-164612508	1.60305e-09	2.11254e-06	2.06257			Multiciliated	TBX1	8.93752e-09	0.121056	0.538	0.486	6.74783e-06			AlvFB-p	ZBED4	0.00100243	0.432604	0.783	0.492	0.756836
		Basal	chr1:229268220-229268738	1.63211e-09	2.14657e-06	2.57188			Multiciliated	ERF::FIGLA	9.78991e-09	0.105983	0.541	0.493	7.39138e-06			AlvFB-p	CEBPD	0.0011404	0.671497	0.826	0.484	0.861003
		Basal	chr2:241894141-241896607	1.71568e-09	2.25203e-06	1.57174			Multiciliated	EPAS1	3.68944e-08	0.101021	0.528	0.487	2.78553e-05			AlvFB-p	REL	0.00171649	0.616331	0.783	0.493	1
		Basal	chr14:64942451-64943046	1.73366e-09	2.27114e-06	2.75608			Multiciliated	ZBTB7A	1.03218e-07	0.103391	0.534	0.479	7.79299e-05			AlvFB-p	PRDM4	0.00176087	0.65462	0.783	0.491	1
		Basal	chr10:11830539-11832259	1.741e-09	2.27626e-06	1.87494			Multiciliated	FOSL2::JUNB	1.14183e-07	0.101958	0.529	0.482	8.62081e-05			AlvFB-p	TEAD2	0.00201357	0.721721	0.652	0.482	1
		Basal	chr9:92770079-92770913	1.76466e-09	2.30266e-06	2.04426			Multiciliated	BARHL1	2.11447e-07	0.109799	0.538	0.49	0.000159642			AlvFB-p	SP1	0.00220186	0.409697	0.783	0.498	1
		Basal	chr12:10361087-10361442	1.80279e-09	2.34781e-06	2.28823			Multiciliated	BARHL2	2.11447e-07	0.109799	0.538	0.49	0.000159642			AlvFB-p	NR4A2	0.00273557	0.697853	0.696	0.491	1
		Basal	chrX:15664496-15665278	1.82009e-09	2.3657e-06	3.20475			Multiciliated	NR4A1	2.45916e-07	0.117437	0.538	0.49	0.000185666			AlvFB-p	TEAD3	0.00358002	0.610587	0.783	0.476	1
		Basal	chr1:236514934-236516162	1.84773e-09	2.39693e-06	2.45715			Multiciliated	THRB.1	5.53921e-07	0.114915	0.537	0.488	0.00041821			AlvFB-p	TEAD4	0.00358002	0.610587	0.783	0.476	1
		Basal	chr8:10654428-10655106	1.8715e-09	2.41832e-06	2.1979			Multiciliated	SOX18	1.8806e-06	0.128672	0.549	0.491	0.00141985			AlvFB-p	EBF1	0.00358829	0.559091	0.783	0.492	1
		Basal	chr14:67622750-67623423	1.8715e-09	2.41832e-06	2.1979			Multiciliated	PKNOX2	5.35194e-06	0.100623	0.53	0.487	0.00404071			AlvFB-p	ZFP14	0.00366519	0.449286	0.783	0.492	1
		Basal	chr4:7420101-7421031	1.89349e-09	2.43253e-06	2.36461			AwSecretory	FOXD2	7.91599e-105	0.610489	0.708	0.486	5.97657e-102			AlvFB-p	CREB1	0.00440975	0.780963	0.739	0.492	1
		Basal	chr12:11745974-11746570	1.89349e-09	2.43253e-06	2.36461			AwSecretory	FOXC2	5.02406e-102	0.616361	0.709	0.487	3.79316e-99			AlvFB-p	TEAD1	0.00512873	0.625633	0.696	0.481	1
		Basal	chr19:7178740-7180083	1.89349e-09	2.43253e-06	2.36461			AwSecretory	GRHL1	8.56942e-90	0.602423	0.696	0.478	6.46991e-87			AlvFB-p	GMEB2	0.00688964	0.633252	0.739	0.479	1
		Basal	chr8:22238956-22239250	1.95555e-09	2.50742e-06	3.61276			AwSecretory	GRHL2	5.96085e-88	0.561515	0.697	0.484	4.50044e-85			AlvFB-p	KLF12	0.00726902	0.34091	0.739	0.497	1
		Basal	chr2:26008519-26009576	2.00099e-09	2.5558e-06	2.10289			AwSecretory	FIGLA	5.34303e-78	0.418858	0.72	0.514	4.03399e-75			AlvFB-p	HOXB3	0.00733194	0.49569	0.826	0.493	1
		Basal	chr16:81598696-81599871	2.00099e-09	2.5558e-06	2.10289			AwSecretory	ZEB1	5.34303e-78	0.418858	0.72	0.514	4.03399e-75			AlvFB-p	POU6F1	0.00733194	0.49569	0.826	0.493	1
		Basal	chr18:22856852-22857592	2.06508e-09	2.63261e-06	2.93615			AwSecretory	FOXC1	1.09133e-73	0.500167	0.693	0.487	8.23951e-71			AlvFB-p	PRRX1	0.00733194	0.49569	0.826	0.493	1
		Basal	chr2:231620204-231621901	2.10391e-09	2.67697e-06	1.83087			AwSecretory	FOXA1	9.15065e-73	0.509903	0.677	0.49	6.90874e-70			AlvFB-p	NRF1	0.00756575	0.435219	0.739	0.499	1
		Basal	chr1:168116087-168116868	2.12183e-09	2.69461e-06	2.25826			AwSecretory	FOXB1	2.21855e-71	0.501363	0.685	0.488	1.67501e-68			AlvFB-p	KLF10	0.00773304	0.390182	0.783	0.498	1
		Basal	chr10:73888462-73889298	2.14114e-09	2.71394e-06	2.17295			AwSecretory	FOXS1	3.25125e-67	0.47855	0.676	0.49	2.4547e-64			AlvFB-p	RBPJ	0.00859472	0.398774	0.696	0.49	1
		Basal	chr15:69685292-69687580	2.27035e-09	2.86134e-06	1.6855			AwSecretory	FOXA2	3.25125e-67	0.47855	0.676	0.49	2.4547e-64			AlvFB-p	NFIB	0.00889046	0.63941	0.739	0.49	1
		Basal	chr7:74575288-74575914	2.30702e-09	2.90205e-06	2.41578			AwSecretory	SIX1	4.32349e-65	0.456358	0.663	0.487	3.26423e-62			AlvFB-p	HOXA3	0.00916435	0.51795	0.696	0.491	1
		Basal	chr2:99474952-99475489	2.34995e-09	2.94489e-06	2.59745			AwSecretory	NFIB	1.40002e-64	0.469173	0.666	0.489	1.05702e-61			AlvFB-p	MEOX2	0.00916435	0.51795	0.696	0.491	1
		Basal	chr3:51074709-51075748	2.34995e-09	2.94489e-06	2.59745			AwSecretory	FOXI1	1.26165e-63	0.467535	0.676	0.49	9.52544e-61			AlvFB-p	HIF1A	0.00973076	0.447416	0.739	0.491	1
		Basal	chr1:9758533-9759024	2.36815e-09	2.94548e-06	2.79834			AwSecretory	FOXL1	1.26165e-63	0.467535	0.676	0.49	9.52544e-61			AdvFB	NFATC3	1.32651e-200	0.444808	0.737	0.484	1.00152e-197
		Basal	chr4:82437256-82437956	2.36815e-09	2.94548e-06	2.79834			AwSecretory	FOXO4	1.26165e-63	0.467535	0.676	0.49	9.52544e-61			AdvFB	JUN	7.5504e-165	0.670216	0.711	0.479	5.70055e-162
		Basal	chr17:14845434-14845914	2.36815e-09	2.94548e-06	2.79834			AwSecretory	FOXO6	1.26165e-63	0.467535	0.676	0.49	9.52544e-61			AdvFB	FOSL2	6.51323e-154	0.652066	0.707	0.478	4.91749e-151
		Basal	chr21:34818502-34818839	2.36815e-09	2.94548e-06	2.79834			AwSecretory	FOXP3	1.26165e-63	0.467535	0.676	0.49	9.52544e-61			AdvFB	BACH1	8.08453e-142	0.592364	0.688	0.48	6.10382e-139
		Basal	chr19:48551470-48552819	2.39648e-09	2.97514e-06	1.8959			AwSecretory	FOXP4	1.26165e-63	0.467535	0.676	0.49	9.52544e-61			AdvFB	BNC2	1.54549e-139	0.572398	0.702	0.48	1.16684e-136
		Basal	chr6:13724324-13725989	2.43175e-09	3.00768e-06	2.14911			AwSecretory	FOXA3	1.26165e-63	0.467535	0.676	0.49	9.52544e-61			AdvFB	FOS	4.08162e-131	0.582336	0.689	0.48	3.08162e-128
		Basal	chr12:62620370-62621517	2.43175e-09	3.00768e-06	2.14911			AwSecretory	FOXD1	1.26165e-63	0.467535	0.676	0.49	9.52544e-61			AdvFB	NFATC2	2.10306e-124	0.449402	0.687	0.489	1.58781e-121
		Basal	chr5:139849291-139850644	2.45586e-09	3.03185e-06	1.79134			AwSecretory	FOXK1	1.26165e-63	0.467535	0.676	0.49	9.52544e-61			AdvFB	NFIA	1.24389e-123	0.392733	0.678	0.486	9.39137e-121
		Basal	chr9:88533891-88535907	2.50616e-09	3.08821e-06	1.54903			AwSecretory	FOXK2	1.26165e-63	0.467535	0.676	0.49	9.52544e-61			AdvFB	NFIX	1.24389e-123	0.392733	0.678	0.486	9.39137e-121
		Basal	chr12:14272901-14274211	2.53358e-09	3.11622e-06	1.88352			AwSecretory	FOXP1	1.26165e-63	0.467535	0.676	0.49	9.52544e-61			AdvFB	RBPJ	4.47549e-110	0.310303	0.684	0.486	3.379e-107
		Basal	chr6:107658955-107659381	2.63266e-09	3.20838e-06	3.00065			AwSecretory	FOXE1	7.16299e-62	0.450356	0.672	0.488	5.40806e-59			AdvFB	BACH2	1.30797e-109	0.504039	0.664	0.481	9.87515e-107
		Basal	chr7:70498303-70498898	2.63266e-09	3.20838e-06	3.00065			AwSecretory	ELF5	5.37723e-59	0.471023	0.649	0.466	4.05981e-56			AdvFB	JDP2	3.33721e-98	0.484398	0.663	0.483	2.5196e-95
		Basal	chr19:14525661-14526013	2.63266e-09	3.20838e-06	3.00065			AwSecretory	FOXD3	1.96524e-58	0.411863	0.676	0.491	1.48375e-55			AdvFB	ZNF263	6.56704e-90	0.334978	0.664	0.489	4.95811e-87
		Basal	chr19:46206035-46206550	2.63266e-09	3.20838e-06	3.00065			AwSecretory	SIX2	5.59338e-58	0.427881	0.661	0.488	4.223e-55			AdvFB	STAT3	1.8642e-80	0.352334	0.635	0.491	1.40747e-77
		Basal	chr3:123818403-123819025	2.72657e-09	3.30847e-06	2.47485			AwSecretory	FOXO3	3.64177e-57	0.445814	0.671	0.49	2.74954e-54			AdvFB	SP1	9.81466e-78	0.222478	0.632	0.496	7.41007e-75
		Basal	chr19:33298480-33298773	2.72657e-09	3.30847e-06	2.47485			AwSecretory	NFIX.1	5.16013e-56	0.441465	0.659	0.489	3.8959e-53			AdvFB	IRF3	2.46981e-76	0.34955	0.644	0.486	1.8647e-73
		Basal	chr10:89185189-89186145	2.72973e-09	3.30847e-06	2.29674			AwSecretory	TCF3	4.63246e-53	0.408766	0.671	0.502	3.49751e-50			AdvFB	ZNF148	4.84558e-72	0.224828	0.635	0.495	3.65841e-69
		Basal	chr2:64943469-64944205	2.74292e-09	3.31839e-06	2.1263			AwSecretory	SNAI1	4.63246e-53	0.408766	0.671	0.502	3.49751e-50			AdvFB	NFATC4	3.57641e-70	0.365595	0.638	0.49	2.70019e-67
		Basal	chr21:31798802-31800557	2.80921e-09	3.39241e-06	1.85984			AwSecretory	TCF12	4.63246e-53	0.408766	0.671	0.502	3.49751e-50			AdvFB	ATF4	1.26056e-65	0.359801	0.625	0.487	9.51721e-63
		Basal	chr1:8910977-8912053	2.83816e-09	3.42115e-06	2.37693			AwSecretory	NFIC.1	7.34172e-53	0.412797	0.654	0.489	5.543e-50			AdvFB	NFIC	9.17224e-64	0.334651	0.635	0.491	6.92504e-61
		Basal	chr6:165552003-165552984	2.85887e-09	3.43988e-06	2.20267			AwSecretory	SNAI2	3.47261e-52	0.445182	0.655	0.487	2.62182e-49			AdvFB	JUND	6.50226e-58	0.31805	0.613	0.49	4.90921e-55
		Basal	chr4:139921098-139922219	2.86513e-09	3.44117e-06	1.94727			AwSecretory	TFCP2	1.17785e-51	0.432575	0.641	0.481	8.89278e-49			AdvFB	ZNF680	6.19442e-55	0.310323	0.624	0.491	4.67679e-52
		Basal	chr19:8489299-8490226	3.07408e-09	3.68547e-06	2.10446			AwSecretory	ASCL1.1	2.76412e-44	0.370122	0.646	0.498	2.08691e-41			AdvFB	SMAD2	7.56849e-53	0.251136	0.629	0.489	5.71421e-50
		Basal	chr8:29555147-29555986	3.10176e-09	3.71195e-06	2.54387			AwSecretory	SNAI3	2.94887e-43	0.410504	0.645	0.497	2.22639e-40			AdvFB	CEBPD	2.47949e-51	0.292716	0.598	0.482	1.87202e-48
		Basal	chr5:119332673-119333090	3.18542e-09	3.80521e-06	2.8461			AwSecretory	FOXP2	7.95634e-42	0.377698	0.642	0.493	6.00704e-39			AdvFB	IRF2	2.60503e-50	0.296839	0.618	0.49	1.9668e-47
		Basal	chr6:3380227-3381057	3.22353e-09	3.83007e-06	2.26551			AwSecretory	SOX4	1.32531e-41	0.375574	0.646	0.493	1.00061e-38			AdvFB	EBF1	6.41362e-49	0.264017	0.615	0.489	4.84229e-46
		Basal	chr17:2562989-2563582	3.22353e-09	3.83007e-06	2.26551			AwSecretory	NFIC::TLX1	6.87924e-39	0.354034	0.641	0.49	5.19383e-36			AdvFB	ATF2	7.11236e-49	0.305187	0.605	0.49	5.36983e-46
		Basal	chr18:79567240-79568077	3.22353e-09	3.83007e-06	2.26551			AwSecretory	RUNX2	5.5552e-36	0.35453	0.624	0.487	4.19418e-33			AdvFB	NR3C1	7.06463e-48	0.291818	0.604	0.487	5.3338e-45
		Basal	chr16:57992423-57993643	3.35512e-09	3.94354e-06	1.81637			AwSecretory	MYOD1	9.50204e-36	0.334184	0.625	0.487	7.17404e-33			AdvFB	STAT1	7.93054e-48	0.279811	0.612	0.491	5.98756e-45
		Basal	chr1:40267411-40268187	3.36059e-09	3.94354e-06	2.62567			AwSecretory	FOSL2	1.05626e-35	0.365163	0.612	0.481	7.97473e-33			AdvFB	NFIL3	4.63234e-47	0.288309	0.608	0.485	3.49741e-44
		Basal	chr8:26231019-26231792	3.36059e-09	3.94354e-06	2.62567			AwSecretory	FOXG1	3.56841e-35	0.342324	0.629	0.493	2.69415e-32			AdvFB	AR	1.41615e-46	0.266981	0.601	0.49	1.06919e-43
		Basal	chr8:102511290-102512142	3.36059e-09	3.94354e-06	2.62567			AwSecretory	FOSL2::JUN	1.4068e-33	0.368687	0.61	0.481	1.06213e-30			AdvFB	RREB1	6.60802e-45	0.22327	0.603	0.49	4.98906e-42
		Basal	chr14:91545612-91546533	3.36059e-09	3.94354e-06	2.62567			AwSecretory	FOSL1::JUN.1	5.01218e-33	0.357235	0.621	0.482	3.7842e-30			AdvFB	NR3C2	4.82244e-42	0.274663	0.601	0.486	3.64094e-39
		Basal	chr15:30832868-30833629	3.36059e-09	3.94354e-06	2.62567			AwSecretory	FOSL1	1.26156e-32	0.351449	0.603	0.482	9.52477e-30			AdvFB	CREB1	1.33458e-37	0.241068	0.59	0.49	1.00761e-34
		Basal	chr1:228006987-228007386	3.4158e-09	3.9546e-06	2.72437			AwSecretory	SOX10	5.7929e-32	0.251776	0.631	0.492	4.37364e-29			AdvFB	BCL6	8.92216e-30	0.199003	0.57	0.492	6.73623e-27
		Basal	chr6:135185514-135185828	3.4158e-09	3.9546e-06	2.72437			AwSecretory	FOS::JUND	1.01965e-31	0.350266	0.61	0.482	7.69838e-29			AdvFB	EGR1	1.29639e-29	0.179992	0.591	0.494	9.78776e-27
		Basal	chr9:108603039-108603748	3.4158e-09	3.9546e-06	2.72437			AwSecretory	SCRT2	1.38565e-31	0.320433	0.621	0.491	1.04617e-28			AdvFB	RFX3	9.3762e-26	0.204386	0.57	0.485	7.07903e-23
		Basal	chr11:102223791-102224050	3.4158e-09	3.9546e-06	2.72437			AwSecretory	FOSL1::JUND	1.38743e-31	0.329574	0.601	0.483	1.04751e-28			AdvFB	ZNF331	2.30093e-25	0.20961	0.595	0.494	1.73721e-22
		Basal	chr12:58876935-58877656	3.4158e-09	3.9546e-06	2.72437			AwSecretory	JUN::JUNB	5.35417e-31	0.322225	0.6	0.483	4.0424e-28			AdvFB	NFIB	9.45908e-25	0.181004	0.57	0.489	7.1416e-22
		Basal	chrX:8190661-8191360	3.4158e-09	3.9546e-06	2.72437			AwSecretory	FOXN3	5.58788e-31	0.293419	0.618	0.493	4.21885e-28			AdvFB	NFYB	5.33202e-24	0.201797	0.58	0.494	4.02568e-21
		Basal	chr1:2336089-2336427	3.42956e-09	3.9546e-06	2.43116			AwSecretory	FOXF2	6.33781e-29	0.317936	0.619	0.491	4.78505e-26			AdvFB	RFX2	1.02773e-23	0.194227	0.56	0.485	7.7594e-21
		Basal	chr7:74039318-74040017	3.42956e-09	3.9546e-06	2.43116			AwSecretory	JDP2	2.5354e-28	0.321927	0.592	0.486	1.91423e-25			AdvFB	HOXB3	4.61058e-21	0.165696	0.566	0.492	3.48099e-18
		Basal	chr8:95772924-95773439	3.42956e-09	3.9546e-06	2.43116			AwSecretory	TCF4	1.23537e-27	0.306611	0.637	0.505	9.32707e-25			AdvFB	POU6F1	4.61058e-21	0.165696	0.566	0.492	3.48099e-18
		Basal	chr12:5348145-5348782	3.42956e-09	3.9546e-06	2.43116			AwSecretory	BATF	1.93268e-27	0.284803	0.597	0.483	1.45917e-24			AdvFB	PRRX1	4.61058e-21	0.165696	0.566	0.492	3.48099e-18
		Basal	chr7:135193127-135194063	3.44466e-09	3.95827e-06	2.34036			AwSecretory	BATF::JUN	1.93268e-27	0.284803	0.597	0.483	1.45917e-24			AdvFB	JUNB	8.48523e-21	0.17595	0.549	0.484	6.40635e-18
		Basal	chr16:17304063-17305118	3.44466e-09	3.95827e-06	2.34036			AwSecretory	BATF3	1.93268e-27	0.284803	0.597	0.483	1.45917e-24			AdvFB	NR4A1	1.86468e-20	0.174711	0.566	0.491	1.40784e-17
		Basal	chr16:85088651-85091017	3.47578e-09	3.98713e-06	1.67342			AwSecretory	BNC2	1.93268e-27	0.284803	0.597	0.483	1.45917e-24			AdvFB	TEAD1	2.04594e-20	0.190909	0.561	0.48	1.54469e-17
		Basal	chr15:69593562-69595852	3.51892e-09	4.02966e-06	1.38703			AwSecretory	BACH1	3.66099e-26	0.304013	0.583	0.483	2.76404e-23			AdvFB	PRRX2	2.2267e-19	0.160124	0.547	0.489	1.68116e-16
		Basal	chr11:65182967-65183799	3.52547e-09	4.03021e-06	1.9919			AwSecretory	FOSB::JUNB.1	5.3535e-26	0.320619	0.598	0.484	4.04189e-23			AdvFB	CREM	2.73242e-18	0.155905	0.545	0.487	2.06298e-15
		Basal	chr7:42219449-42219677	3.63143e-09	4.1371e-06	3.77801			AwSecretory	FOSL2::JUNB	7.0458e-26	0.327553	0.599	0.484	5.31958e-23			AdvFB	ZNF75D	2.27705e-17	0.159171	0.562	0.493	1.71918e-14
		Basal	chr11:118366294-118366722	3.63143e-09	4.1371e-06	3.77801			AwSecretory	JUND.1	1.66496e-25	0.322704	0.59	0.483	1.25704e-22			AdvFB	ZNF652	4.60322e-17	0.157818	0.558	0.49	3.47543e-14
		Basal	chr2:9939539-9941778	3.74834e-09	4.26298e-06	1.78676			AwSecretory	FOS	1.81268e-25	0.284038	0.604	0.483	1.36857e-22			AdvFB	MEIS2	1.0587e-16	0.17215	0.563	0.491	7.99315e-14
		Basal	chr10:89201564-89202325	3.76892e-09	4.27906e-06	2.23589			AwSecretory	FOS::JUNB	6.51706e-25	0.32029	0.59	0.483	4.92038e-22			AdvFB	MEF2C	2.41731e-15	0.127025	0.55	0.493	1.82507e-12
		Basal	chr11:101582236-101584158	3.80636e-09	4.31419e-06	1.60325			AwSecretory	FOSL2::JUND	6.51706e-25	0.32029	0.59	0.483	4.92038e-22			AdvFB	NR2C2	2.80182e-15	0.151135	0.56	0.489	2.11537e-12
		Basal	chr1:11569561-11569823	3.87152e-09	4.3716e-06	3.16411			AwSecretory	FOS::JUN	7.02616e-25	0.317814	0.595	0.482	5.30475e-22			AdvFB	MXI1	8.94798e-13	0.121614	0.548	0.489	6.75573e-10
		Basal	chr8:100678733-100678957	3.87152e-09	4.3716e-06	3.16411			AwSecretory	FOSL1::JUNB	2.90063e-24	0.310101	0.596	0.482	2.18998e-21			AdvFB	NFE2L2	4.00991e-12	0.145854	0.553	0.489	3.02748e-09
		Basal	chr12:8681007-8682377	3.99786e-09	4.47481e-06	1.76828			AwSecretory	JUN	1.86693e-23	0.276112	0.579	0.483	1.40953e-20			AdvFB	REL	5.35319e-12	0.124275	0.539	0.492	4.04166e-09
		Basal	chr1:206004980-206005512	4.00871e-09	4.47481e-06	2.49416			AwSecretory	NFIA	2.3202e-23	0.229927	0.597	0.489	1.75175e-20			AdvFB	TCF7L1	1.58964e-11	0.131401	0.543	0.492	1.20018e-08
		Basal	chr6:74066220-74066807	4.00871e-09	4.47481e-06	2.49416			AwSecretory	NFIX	2.3202e-23	0.229927	0.597	0.489	1.75175e-20			AdvFB	MEF2A	1.71097e-09	0.109352	0.535	0.493	1.29178e-06
		Basal	chr7:49866257-49866930	4.00871e-09	4.47481e-06	2.49416			AwSecretory	SCRT1	3.6489e-21	0.267558	0.6	0.492	2.75492e-18			AdvFB	NRF1	2.70341e-09	0.105359	0.552	0.498	2.04108e-06
		Basal	chr10:97412743-97413276	4.00871e-09	4.47481e-06	2.49416			AwSecretory	NFE2	8.85599e-21	0.28495	0.584	0.485	6.68627e-18			AdvFB	RFX7	8.93789e-09	0.140432	0.545	0.486	6.74811e-06
		Basal	chr2:46408297-46410652	4.10937e-09	4.57947e-06	1.45512			AwSecretory	BACH2	2.98e-20	0.264803	0.575	0.483	2.2499e-17			AdvFB	CTCF	2.37211e-08	0.105059	0.537	0.492	1.79094e-05
		Basal	chr2:20369915-20370566	4.12926e-09	4.58626e-06	2.30587			AwSecretory	TEAD3	1.03759e-18	0.243638	0.577	0.475	7.83383e-16			AdvFB	TEF	2.39814e-08	0.12517	0.533	0.484	1.8106e-05
		Basal	chr17:57901423-57901728	4.12926e-09	4.58626e-06	2.30587			AwSecretory	TEAD4	1.03759e-18	0.243638	0.577	0.475	7.83383e-16			AdvFB	TEAD3	5.46888e-08	0.115775	0.531	0.475	4.12901e-05
		Basal	chr1:93597722-93597997	4.20515e-09	4.63727e-06	2.90053			AwSecretory	NFIC	1.12993e-18	0.234478	0.593	0.493	8.531e-16			AdvFB	ZNF76	1.57988e-07	0.101834	0.547	0.496	0.000119281
		Basal	chr19:6534053-6534622	4.20515e-09	4.63727e-06	2.90053			AwSecretory	TBX18	1.82696e-18	0.23713	0.584	0.489	1.37935e-15			AdvFB	PGR	2.12069e-07	0.116066	0.537	0.492	0.000160112
		Basal	chr19:40453112-40453785	4.20515e-09	4.63727e-06	2.90053			AwSecretory	TP53	1.10177e-17	0.216191	0.568	0.483	8.31834e-15			AdvFB	CEBPB	2.80145e-07	0.121679	0.526	0.472	0.000211509
		Basal	chr20:46139900-46140212	4.20515e-09	4.63727e-06	2.90053			AwSecretory	TP73	2.23383e-17	0.203399	0.573	0.484	1.68654e-14			AdvFB	XBP1	1.76925e-06	0.10156	0.522	0.484	0.00133578
		Basal	chr2:16739964-16741088	4.2101e-09	4.63727e-06	2.12864			AwSecretory	ELF3	1.35072e-16	0.208127	0.59	0.469	1.0198e-13			AdvFB	HOXA3	2.8705e-06	0.100845	0.536	0.49	0.00216723
		Basal	chr5:65832500-65833300	4.24586e-09	4.66891e-06	2.39025			AwSecretory	KLF4	1.91072e-16	0.152926	0.594	0.496	1.44259e-13			AdvFB	MEOX2	2.8705e-06	0.100845	0.536	0.49	0.00216723
		Basal	chr3:196135473-196136859	4.34773e-09	4.77095e-06	1.74226			AwSecretory	JUNB.1	2.13288e-16	0.235825	0.575	0.484	1.61033e-13			AdvFB	ATF6	5.65411e-06	0.104377	0.534	0.487	0.00426885
		Basal	chr9:117944416-117945681	4.36611e-09	4.77095e-06	2.20775			AwSecretory	TBX2	4.73968e-16	0.225659	0.581	0.488	3.57846e-13			AdvFB	GLI3	1.22439e-05	0.102306	0.534	0.496	0.00924414
		Basal	chr12:58887826-58888432	4.37457e-09	4.77095e-06	3.27019			AwSecretory	EHF	4.93039e-16	0.194845	0.581	0.465	3.72245e-13			AdvFB	GLI2	1.3967e-05	0.104191	0.544	0.495	0.0105451
		Basal	chr19:2908584-2909111	4.37457e-09	4.77095e-06	3.27019			AwSecretory	RUNX1	6.49724e-16	0.215503	0.583	0.491	4.90542e-13			AdvAdvFBsubpl	JUN	2.45506e-110	1.28935	0.819	0.483	1.85357e-107
		Basal	chr20:19958199-19958512	4.37457e-09	4.77095e-06	3.27019			AwSecretory	SOX8	5.09982e-15	0.20318	0.582	0.495	3.85036e-12			AdvAdvFBsubpl	FOSL1	7.43943e-107	1.29615	0.818	0.482	5.61677e-104
		Basal	chr14:60721380-60724552	4.3928e-09	4.78298e-06	1.40852			AwSecretory	TBR1	6.33214e-15	0.226834	0.579	0.487	4.78077e-12			AdvAdvFBsubpl	BNC2	1.30861e-103	1.14713	0.804	0.483	9.88003e-101
		Basal	chr8:127853876-127854832	4.45692e-09	4.84486e-06	1.73401			AwSecretory	IKZF2	1.50068e-14	0.131651	0.589	0.479	1.13301e-11			AdvAdvFBsubpl	FOSL2	8.5698e-103	1.27739	0.797	0.482	6.4702e-100
		Basal	chr2:124246067-124246688	4.49252e-09	4.86762e-06	2.56831			AwSecretory	TBX3	1.63898e-14	0.200557	0.568	0.489	1.23743e-11			AdvAdvFBsubpl	BACH1	8.91554e-95	1.19245	0.791	0.483	6.73123e-92
		Basal	chr3:59566302-59566854	4.49252e-09	4.86762e-06	2.56831			AwSecretory	RUNX3	2.30315e-14	0.220066	0.575	0.492	1.73888e-11			AdvAdvFBsubpl	FOS	8.76902e-91	1.13828	0.784	0.483	6.62061e-88
		Basal	chr17:41624349-41625029	4.58145e-09	4.95589e-06	2.02558			AwSecretory	MGA	4.85299e-14	0.225999	0.584	0.488	3.66401e-11			AdvAdvFBsubpl	BACH2	5.87277e-83	1.03358	0.772	0.483	4.43394e-80
		Basal	chr11:102685233-102685688	4.61184e-09	4.98065e-06	3.40015			AwSecretory	TBX15	4.85299e-14	0.225999	0.584	0.488	3.66401e-11			AdvAdvFBsubpl	JDP2	5.91651e-74	0.971498	0.763	0.486	4.46697e-71
		Basal	chr4:123350115-123350472	4.70633e-09	5.05803e-06	2.76518			AwSecretory	ELF4	1.09128e-13	0.195716	0.549	0.478	8.23919e-11			AdvAdvFBsubpl	NFATC3	1.42013e-47	0.435799	0.734	0.488	1.0722e-44
		Basal	chr8:58670925-58671341	4.70633e-09	5.05803e-06	2.76518			AwSecretory	KLF3	1.55316e-13	0.132055	0.56	0.489	1.17264e-10			AdvAdvFBsubpl	MAFK	2.22005e-41	0.5723	0.713	0.488	1.67614e-38
		Basal	chr16:55264752-55265430	4.70633e-09	5.05803e-06	2.76518			AwSecretory	TBX21	3.39711e-13	0.213121	0.571	0.489	2.56481e-10			AdvAdvFBsubpl	STAT1	8.53554e-38	0.559166	0.71	0.493	6.44434e-35
		Basal	chr7:87316619-87317900	4.7234e-09	5.06817e-06	2.10612			AwSecretory	MAFG::NFE2L1	3.46019e-13	0.191546	0.557	0.488	2.61244e-10			AdvAdvFBsubpl	NFATC2	2.20101e-31	0.458343	0.691	0.492	1.66176e-28
		Basal	chr1:22042667-22043452	4.76776e-09	5.09929e-06	2.65699			AwSecretory	TEAD2	6.7403e-13	0.188806	0.562	0.482	5.08893e-10			AdvAdvFBsubpl	ZNF148	2.66202e-30	0.308803	0.675	0.497	2.00982e-27
		Basal	chr5:151615382-151615775	4.76776e-09	5.09929e-06	2.65699			AwSecretory	TBX4	9.78987e-13	0.201623	0.568	0.489	7.39136e-10			AdvAdvFBsubpl	IRF1	5.16509e-30	0.438854	0.663	0.483	3.89964e-27
		Basal	chr12:31361856-31363679	4.85164e-09	5.17235e-06	1.7029			AwSecretory	TBX5	9.78987e-13	0.201623	0.568	0.489	7.39136e-10			AdvAdvFBsubpl	STAT3	3.8945e-28	0.464984	0.694	0.493	2.94035e-25
		Basal	chr4:119069607-119070553	4.89384e-09	5.20064e-06	2.27328			AwSecretory	ZNF449	3.51086e-12	0.190796	0.567	0.493	2.6507e-09			AdvAdvFBsubpl	RBPJ	4.89735e-28	0.311268	0.681	0.489	3.6975e-25
		Basal	chr15:31082915-31083760	4.89384e-09	5.20064e-06	2.27328			AwSecretory	KLF9	6.47214e-12	0.153332	0.572	0.493	4.88646e-09			AdvAdvFBsubpl	ATF4	3.94149e-27	0.445797	0.654	0.489	2.97583e-24
		Basal	chr7:23758817-23760447	4.99848e-09	5.29489e-06	2.00773			AwSecretory	ZNF766	7.90208e-12	0.169448	0.562	0.491	5.96607e-09			AdvAdvFBsubpl	CEBPD	8.86365e-24	0.407329	0.654	0.483	6.69206e-21
		Basal	chr17:47304873-47305886	4.99848e-09	5.29489e-06	2.00773			AwSecretory	EOMES	2.42901e-11	0.199322	0.556	0.487	1.8339e-08			AdvAdvFBsubpl	JUND	3.1852e-23	0.426874	0.646	0.492	2.40482e-20
		Basal	chr17:55259364-55260093	5.08366e-09	5.37656e-06	2.44788			AwSecretory	SRY	7.87212e-11	0.163458	0.564	0.495	5.94345e-08			AdvAdvFBsubpl	NFIA	1.9663e-22	0.365362	0.664	0.489	1.48456e-19
		Basal	chr4:78247613-78248278	5.18107e-09	5.44489e-06	2.35184			AwSecretory	RARA::RXRA	9.96305e-11	0.159364	0.558	0.49	7.5221e-08			AdvAdvFBsubpl	NFIX	1.9663e-22	0.365362	0.664	0.489	1.48456e-19
		Basal	chr6:144326783-144327494	5.18107e-09	5.44489e-06	2.35184			AwSecretory	SOX9	1.24473e-10	0.192694	0.569	0.494	9.39771e-08			AdvAdvFBsubpl	IRF3	2.42237e-22	0.405505	0.649	0.489	1.82889e-19
		Basal	chr9:21549017-21549743	5.18107e-09	5.44489e-06	2.35184			AwSecretory	SOX14	1.31827e-10	0.178953	0.554	0.492	9.95291e-08			AdvAdvFBsubpl	JUNB	3.00211e-21	0.428763	0.631	0.485	2.26659e-18
		Basal	chr18:36309244-36309917	5.18107e-09	5.44489e-06	2.35184			AwSecretory	ETV2::FIGLA	1.62781e-10	0.163308	0.549	0.493	1.229e-07			AdvAdvFBsubpl	ATF2	9.17693e-21	0.431333	0.652	0.491	6.92858e-18
		Basal	chr14:23364366-23366895	5.28012e-09	5.54022e-06	1.38546			AwSecretory	RREB1	1.65095e-10	0.149304	0.575	0.492	1.24647e-07			AdvAdvFBsubpl	KLF10	3.16568e-20	0.245823	0.645	0.498	2.39009e-17
		Basal	chr8:101436841-101438945	5.40399e-09	5.66065e-06	1.52913			AwSecretory	KLF2	6.88444e-10	0.120147	0.557	0.492	5.19775e-07			AdvAdvFBsubpl	NFIL3	4.04975e-20	0.395491	0.649	0.486	3.05756e-17
		Basal	chr10:113788560-113789004	5.42426e-09	5.66065e-06	2.96318			AwSecretory	KLF6	1.49849e-09	0.150929	0.553	0.489	1.13136e-06			AdvAdvFBsubpl	CEBPB	4.28933e-19	0.390094	0.63	0.473	3.23844e-16
		Basal	chr9:96047906-96049604	5.42899e-09	5.66065e-06	1.99054			AwSecretory	IRF2	1.91064e-09	0.131181	0.544	0.492	1.44253e-06			AdvAdvFBsubpl	MAFF	4.62506e-18	0.352001	0.63	0.49	3.49192e-15
		Basal	chr18:46333019-46334408	5.42899e-09	5.66065e-06	1.99054			AwSecretory	FOXO1::ELK3	2.81303e-09	0.136251	0.566	0.491	2.12384e-06			AdvAdvFBsubpl	ZBED4	8.09612e-18	0.200959	0.636	0.491	6.11257e-15
		Basal	chr1:16623443-16624543	5.60608e-09	5.83614e-06	1.55426			AwSecretory	FOXO1::FLI1	3.28285e-09	0.148988	0.558	0.489	2.47855e-06			AdvAdvFBsubpl	NFATC4	3.38878e-17	0.349423	0.64	0.492	2.55853e-14
		Basal	chr2:46171040-46172730	5.6563e-09	5.87921e-06	1.88941			AwSecretory	TEAD1	1.0154e-08	0.150549	0.546	0.481	7.66625e-06			AdvAdvFBsubpl	CREB1	5.09449e-17	0.368301	0.63	0.492	3.84634e-14
		Basal	chr1:54541654-54543089	5.69257e-09	5.89312e-06	1.58218			AwSecretory	POU2F3	1.56284e-08	0.139211	0.557	0.491	1.17994e-05			AdvAdvFBsubpl	KLF12	1.88911e-15	0.202411	0.625	0.497	1.42628e-12
		Basal	chr1:3717276-3718008	5.71405e-09	5.89312e-06	2.15546			AwSecretory	ZKSCAN3	1.59615e-08	0.126201	0.558	0.492	1.20509e-05			AdvAdvFBsubpl	NFE2L2	9.50189e-14	0.294921	0.628	0.49	7.17393e-11
		Basal	chr6:3377430-3378293	5.71405e-09	5.89312e-06	2.15546			AwSecretory	EWSR1-FLI1	2.3629e-08	0.116333	0.555	0.492	1.78399e-05			AdvAdvFBsubpl	NR3C1	1.25632e-13	0.303719	0.637	0.489	9.48519e-11
		Basal	chr21:36499728-36501476	5.71405e-09	5.89312e-06	2.15546			AwSecretory	RARA::RXRG	3.4203e-08	0.15075	0.565	0.49	2.58233e-05			AdvAdvFBsubpl	RREB1	3.99041e-13	0.247618	0.628	0.492	3.01276e-10
		Basal	chr22:46483411-46484832	5.71405e-09	5.89312e-06	2.15546			AwSecretory	TFAP2B.1	4.81875e-08	0.13181	0.57	0.494	3.63815e-05			AdvAdvFBsubpl	ATF3	1.92731e-12	0.296375	0.61	0.489	1.45512e-09
		Basal	chr10:122363384-122364365	5.73941e-09	5.91009e-06	2.24243			AwSecretory	TBX1	6.44649e-08	0.168848	0.54	0.488	4.8671e-05			AdvAdvFBsubpl	HSF1	2.31418e-12	0.29838	0.603	0.49	1.7472e-09
		Basal	chr9:37921598-37922663	5.87153e-09	6.03679e-06	1.97398			AwSecretory	SOX18	6.59356e-08	0.138358	0.554	0.493	4.97814e-05			AdvAdvFBsubpl	NR3C2	3.63478e-12	0.279714	0.621	0.488	2.74426e-09
		Basal	chr14:36661030-36662269	5.9088e-09	6.06572e-06	1.77254			AwSecretory	ZIM3	1.01131e-07	0.140913	0.548	0.491	7.63537e-05			AdvAdvFBsubpl	CTCF	1.42324e-11	0.229348	0.609	0.493	1.07455e-08
		Basal	chr19:6765641-6768212	6.19962e-09	6.35444e-06	1.29243			AwSecretory	FOXO1::ELF1	1.12797e-07	0.116681	0.549	0.49	8.51615e-05			AdvAdvFBsubpl	CREM	1.71359e-11	0.286755	0.618	0.487	1.29376e-08
		Basal	chr11:19079555-19080851	6.32459e-09	6.47254e-06	1.95801			AwSecretory	ZSCAN4	1.38257e-07	0.133423	0.547	0.491	0.000104384			AdvAdvFBsubpl	TEAD1	1.73174e-11	0.282388	0.604	0.481	1.30746e-08
		Basal	chr3:50157870-50158155	6.33765e-09	6.47593e-06	2.40469			AwSecretory	MAF::NFE2	1.84148e-07	0.138756	0.552	0.489	0.000139032			AdvAdvFBsubpl	KLF7	2.05003e-11	0.180964	0.603	0.491	1.54778e-08
		Basal	chr10:95358242-95358778	6.39101e-09	6.52042e-06	2.81134			AwSecretory	STAT1::STAT2	2.34886e-07	0.121228	0.551	0.483	0.000177339			AdvAdvFBsubpl	EGR1	2.17271e-11	0.209533	0.615	0.496	1.64039e-08
		Basal	chr9:101479645-101480844	6.44254e-09	6.55286e-06	1.74558			AwSecretory	ELF2	3.40706e-07	0.120904	0.552	0.485	0.000257233			AdvAdvFBsubpl	NR2F2	4.01242e-11	0.262231	0.613	0.491	3.02938e-08
		Basal	chr6:143673653-143674027	6.46619e-09	6.56686e-06	2.5953			AwSecretory	FOXH1	3.84792e-07	0.148451	0.549	0.491	0.000290518			AdvAdvFBsubpl	XBP1	4.61723e-11	0.27887	0.604	0.484	3.486e-08
		Basal	chr2:235026290-235026569	6.70067e-09	6.78425e-06	2.69195			AwSecretory	TP63	4.04202e-07	0.123355	0.532	0.484	0.000305173			AdvAdvFBsubpl	MEF2C	1.27581e-10	0.249545	0.596	0.494	9.6324e-08
		Basal	chr16:57623150-57623468	6.70067e-09	6.78425e-06	2.69195			AwSecretory	IRF3	4.35812e-07	0.123211	0.555	0.488	0.000329038			AdvAdvFBsubpl	MAF	1.0467e-09	0.23547	0.584	0.492	7.90259e-07
		Basal	chr17:9150319-9151391	6.78662e-09	6.8608e-06	1.94259			AwSecretory	ETV5::FOXO1	5.14816e-07	0.133847	0.56	0.496	0.000388686			AdvAdvFBsubpl	HOXB3	1.20765e-09	0.219902	0.587	0.493	9.11773e-07
		Basal	chr9:98087135-98088085	6.92359e-09	6.98864e-06	1.84048			AwSecretory	MAFK	5.99531e-07	0.11389	0.528	0.489	0.000452646			AdvAdvFBsubpl	POU6F1	1.20765e-09	0.219902	0.587	0.493	9.11773e-07
		Basal	chr10:97453840-97455089	7.05557e-09	7.11105e-06	2.02502			AwSecretory	IRF9	9.02976e-07	0.118484	0.533	0.489	0.000681747			AdvAdvFBsubpl	PRRX1	1.20765e-09	0.219902	0.587	0.493	9.11773e-07
		Basal	chr7:33742450-33744098	7.25601e-09	7.30198e-06	1.9277			AwSecretory	IRF7	9.19306e-07	0.125028	0.544	0.491	0.000694076			AdvAdvFBsubpl	MEF2A	4.93388e-09	0.245221	0.6	0.494	3.72508e-06
		Basal	chr7:55774125-55775249	7.42376e-09	7.44823e-06	2.28162			AwSecretory	ERF::FOXO1	1.09595e-06	0.110087	0.542	0.491	0.000827439			AdvAdvFBsubpl	NR4A1	3.83287e-08	0.221264	0.601	0.492	2.89382e-05
		Basal	chr17:17662944-17664044	7.42376e-09	7.44823e-06	2.28162			AwSecretory	NR4A1	1.3171e-06	0.120088	0.551	0.492	0.00099441			AdvAdvFBsubpl	REL	3.87349e-08	0.198671	0.601	0.493	2.92449e-05
		Basal	chr1:110463093-110465703	7.47044e-09	7.48376e-06	1.68996			AwSecretory	THAP1	1.85599e-06	0.115327	0.552	0.493	0.00140127			AdvAdvFBsubpl	NRF1	4.64857e-08	0.139969	0.6	0.498	3.50967e-05
		Basal	chr12:6272242-6274804	7.55905e-09	7.56112e-06	1.37971			AwSecretory	ELF1	2.24589e-06	0.120427	0.557	0.481	0.00169564			AdvAdvFBsubpl	TFDP1	5.29206e-08	0.194834	0.579	0.499	3.99551e-05
		Basal	chr1:161074297-161075001	7.67313e-09	7.65218e-06	2.18538			AwSecretory	ERF::FIGLA	2.25235e-06	0.132343	0.55	0.494	0.00170053			AdvAdvFBsubpl	RELB	6.54598e-08	0.239807	0.569	0.494	4.94222e-05
		Basal	chr17:82858414-82860387	8.07075e-09	8.02991e-06	1.64897			AwSecretory	ZNF24	2.3186e-06	0.114787	0.539	0.491	0.00175054			AdvAdvFBsubpl	MAX	8.55909e-08	0.223124	0.575	0.489	6.46211e-05
		Basal	chr1:2415767-2416533	8.10024e-09	8.02991e-06	2.08566			AwSecretory	IRF5	4.64734e-06	0.120883	0.543	0.49	0.00350874			AdvAdvFBsubpl	MNT	8.55909e-08	0.223124	0.575	0.489	6.46211e-05
		Basal	chr2:113117259-113117988	8.10024e-09	8.02991e-06	2.08566			AwSecretory	PLAGL2	1.13568e-05	0.108576	0.545	0.493	0.00857441			AdvAdvFBsubpl	AR	1.08818e-07	0.225844	0.593	0.491	8.21575e-05
		Basal	chr18:46321903-46323177	8.10024e-09	8.02991e-06	2.08566			AwSecretory	EBF1	1.42405e-05	0.108014	0.536	0.491	0.0107516			AdvAdvFBsubpl	EBF1	1.22344e-07	0.21991	0.588	0.491	9.23694e-05
		Basal	chr8:42501109-42501437	8.20323e-09	8.07887e-06	3.12229			AwSecretory	IRF4	1.57837e-05	0.121547	0.545	0.488	0.0119167			AdvAdvFBsubpl	NFIC	1.4528e-07	0.243925	0.587	0.493	0.000109687
		Basal	chr10:45061899-45062202	8.20323e-09	8.07887e-06	3.12229			AwSecretory	ETV5::FIGLA	2.14251e-05	0.100863	0.544	0.493	0.0161759			AdvAdvFBsubpl	NR4A2	1.76592e-07	0.224344	0.597	0.491	0.000133327
		Basal	chr12:105970871-105971173	8.20323e-09	8.07887e-06	3.12229			AwSecretory	NHLH2	2.78048e-05	0.120905	0.553	0.495	0.0209926			AdvAdvFBsubpl	RFX3	2.18646e-07	0.239503	0.582	0.486	0.000165078
		Basal	chr13:79604695-79605102	8.20323e-09	8.07887e-06	3.12229			AwSecretory	NFIL3	3.14298e-05	0.10406	0.524	0.487	0.0237295			AdvAdvFBsubpl	ZNF652	2.28799e-07	0.214074	0.591	0.491	0.000172743
		Basal	chr3:187808341-187809503	8.21046e-09	8.07887e-06	1.89941			AwSecretory	TFAP2C.1	4.22836e-05	0.111809	0.545	0.496	0.0319241			AdvAdvFBsubpl	CLOCK	4.47677e-07	0.207614	0.57	0.488	0.000337996
		Basal	chr2:120629946-120630627	8.36276e-09	8.20442e-06	1.98911			AwSecretory	PITX2	8.88191e-05	0.102882	0.54	0.49	0.0670585			AdvAdvFBsubpl	NR2C2	1.02472e-06	0.181386	0.563	0.49	0.000773662
		Basal	chr11:1834059-1834518	8.36276e-09	8.20442e-06	1.98911			AwSecretory	ZBTB12	9.69139e-05	0.103208	0.54	0.493	0.07317			AdvAdvFBsubpl	SMAD2	1.11404e-06	0.173686	0.593	0.492	0.000841099
		Basal	chr14:36646660-36648612	8.41487e-09	8.24337e-06	1.56173			AwSecretory	TFAP4::ETV1	9.92921e-05	0.101843	0.542	0.494	0.0749655			AdvAdvFBsubpl	NFIB	1.18034e-06	0.202033	0.6	0.49	0.000891159
		Basal	chr7:98056526-98056802	8.5264e-09	8.30364e-06	2.864			AwSecretory	PKNOX2	0.000104588	0.122168	0.543	0.489	0.0789636			AdvAdvFBsubpl	ETS1	1.45485e-06	0.163575	0.56	0.479	0.00109841
		Basal	chr11:63821492-63821896	8.5264e-09	8.30364e-06	2.864			AwSecretory	RFX4	0.000117197	0.115625	0.54	0.486	0.0884837			AdvAdvFBsubpl	MEF2D	1.52474e-06	0.204327	0.57	0.494	0.00115118
		Basal	chr15:98321608-98322174	8.5264e-09	8.30364e-06	2.864			AwSecretory	TGIF2LX	0.000405815	0.10212	0.533	0.487	0.30639			AdvAdvFBsubpl	PRRX2	1.57398e-06	0.176563	0.555	0.49	0.00118835
		Basal	chr2:96927412-96928532	8.6923e-09	8.45281e-06	1.88595			AwSecretory	RARA.1	0.000491206	0.104595	0.531	0.491	0.37086			AdvAdvFBsubpl	ATF6	3.12701e-06	0.217669	0.566	0.487	0.00236089
		Basal	chr12:27225898-27226942	8.75898e-09	8.5052e-06	2.15894			AwSecretory	TBX20	0.00566047	0.10323	0.54	0.49	1			AdvAdvFBsubpl	MYC	1.31398e-05	0.189216	0.567	0.488	0.00992055
		Basal	chr2:74009184-74010578	9.04393e-09	8.76907e-06	1.97216			AwSecretory	POU2F1::SOX2	0.00625105	0.10936	0.545	0.491	1			AdvAdvFBsubpl	KLF4	1.33022e-05	0.111465	0.558	0.497	0.0100431
		Basal	chr17:78534663-78536061	9.1751e-09	8.88005e-06	1.87292			BrAS	GRHL1	2.61958e-231	0.73076	0.722	0.473	1.97778e-228			AdvAdvFBsubpl	HIF1A	1.8064e-05	0.169693	0.56	0.49	0.0136383
		Basal	chr1:242100565-242101153	9.2386e-09	8.88005e-06	2.62528			BrAS	GRHL2	3.51959e-202	0.632868	0.711	0.479	2.65729e-199			AdvAdvFBsubpl	MEIS2	3.07878e-05	0.17422	0.558	0.492	0.0232448
		Basal	chr5:178815034-178815614	9.2386e-09	8.88005e-06	2.62528			BrAS	FOXC2	1.61128e-200	0.674939	0.734	0.482	1.21651e-197			AdvAdvFBsubpl	RFX2	3.5829e-05	0.184291	0.564	0.486	0.0270509
		Basal	chr13:31267103-31267623	9.2386e-09	8.88005e-06	2.62528			BrAS	FOXD2	5.69968e-192	0.618526	0.725	0.481	4.30326e-189			AdvAdvFBsubpl	CREB3L1	3.89112e-05	0.200202	0.573	0.49	0.0293779
		Basal	chr15:62209137-62210145	9.2386e-09	8.88005e-06	2.62528			BrAS	FOXB1	9.31912e-174	0.58687	0.715	0.483	7.03594e-171			AdvAdvFBsubpl	TEAD3	4.51434e-05	0.166153	0.533	0.476	0.0340833
		Basal	chr20:58112090-58112755	9.2386e-09	8.88005e-06	2.62528			BrAS	FOXC1	6.12527e-150	0.549772	0.702	0.483	4.62458e-147			AdvAdvFBsubpl	TEAD4	4.51434e-05	0.166153	0.533	0.476	0.0340833
		Basal	chr3:61683271-61683830	9.31176e-09	8.88607e-06	2.73123			BrAS	FOXA1	1.97612e-141	0.536398	0.695	0.486	1.49197e-138			AdvAdvFBsubpl	MITF	6.07696e-05	0.162268	0.552	0.486	0.0458811
		Basal	chr3:64426216-64426855	9.31176e-09	8.88607e-06	2.73123			BrAS	FOXI1	8.66759e-140	0.538725	0.696	0.486	6.54403e-137			AdvAdvFBsubpl	KLF2	7.84845e-05	0.115549	0.549	0.493	0.0592558
		Basal	chr9:92680825-92681195	9.31176e-09	8.88607e-06	2.73123			BrAS	FOXL1	8.66759e-140	0.538725	0.696	0.486	6.54403e-137			AdvAdvFBsubpl	ZNF680	9.30963e-05	0.159538	0.576	0.493	0.0702877
		Basal	chr12:88677720-88678275	9.31176e-09	8.88607e-06	2.73123			BrAS	FOXO4	8.66759e-140	0.538725	0.696	0.486	6.54403e-137			AdvAdvFBsubpl	BCL6	0.000120438	0.161346	0.587	0.493	0.0909304
		Basal	chr13:98823340-98823953	9.31176e-09	8.88607e-06	2.73123			BrAS	FOXO6	8.66759e-140	0.538725	0.696	0.486	6.54403e-137			AdvAdvFBsubpl	HES1	0.000124106	0.151534	0.563	0.486	0.0937002
		Basal	chr1:234538907-234539229	9.41607e-09	8.88957e-06	2.3263			BrAS	FOXP3	8.66759e-140	0.538725	0.696	0.486	6.54403e-137			AdvAdvFBsubpl	RORA	0.0001626	0.160544	0.596	0.492	0.122763
		Basal	chr6:154567054-154568204	9.41607e-09	8.88957e-06	2.3263			BrAS	FOXP4	8.66759e-140	0.538725	0.696	0.486	6.54403e-137			AdvAdvFBsubpl	ZNF460	0.000391979	0.114936	0.56	0.496	0.295944
		Basal	chr1:63547596-63547972	9.42686e-09	8.88957e-06	3.22579			BrAS	FOXA3	8.66759e-140	0.538725	0.696	0.486	6.54403e-137			AdvAdvFBsubpl	NR2C1	0.000444833	0.133153	0.545	0.49	0.335849
		Basal	chr5:139869547-139870022	9.42686e-09	8.88957e-06	3.22579			BrAS	FOXD1	8.66759e-140	0.538725	0.696	0.486	6.54403e-137			AdvAdvFBsubpl	PPARD	0.000898842	0.116543	0.519	0.491	0.678626
		Basal	chr9:71944634-71945141	9.42686e-09	8.88957e-06	3.22579			BrAS	FOXK1	8.66759e-140	0.538725	0.696	0.486	6.54403e-137			AdvAdvFBsubpl	ZNF75D	0.00242967	0.13988	0.542	0.494	1
		Basal	chr10:67818209-67818609	9.42686e-09	8.88957e-06	3.22579			BrAS	FOXK2	8.66759e-140	0.538725	0.696	0.486	6.54403e-137			AdvAdvFBsubpl	TCF7L2	0.00269581	0.11897	0.522	0.491	1
		Basal	chr19:40302302-40302952	9.42686e-09	8.88957e-06	3.22579			BrAS	FOXP1	8.66759e-140	0.538725	0.696	0.486	6.54403e-137			AdvAdvFBsubpl	ETV5	0.0030119	0.107537	0.536	0.48	1
		Basal	chrX:95382750-95383113	9.42686e-09	8.88957e-06	3.22579			BrAS	FOXS1	1.23062e-136	0.540371	0.693	0.486	9.29122e-134			SCMF	NFATC3	1.55791e-59	0.372646	0.697	0.488	1.17622e-56
		Basal	chr10:60747622-60748394	9.43589e-09	8.88957e-06	2.4204			BrAS	FOXA2	1.23062e-136	0.540371	0.693	0.486	9.29122e-134			SCMF	NFIA	5.20039e-54	0.411822	0.688	0.488	3.92629e-51
		Basal	chr8:47643557-47645285	9.74025e-09	9.16331e-06	1.95583			BrAS	FOXE1	3.54206e-133	0.523369	0.687	0.484	2.67425e-130			SCMF	NFIX	5.20039e-54	0.411822	0.688	0.488	3.92629e-51
		Basal	chr14:61536773-61538330	9.79996e-09	9.20644e-06	1.74026			BrAS	FIGLA	7.0684e-130	0.402924	0.727	0.51	5.33664e-127			SCMF	RBPJ	3.91548e-52	0.331808	0.691	0.489	2.95619e-49
		Basal	chr13:24630321-24631357	9.90845e-09	9.29522e-06	2.04399			BrAS	ZEB1	7.0684e-130	0.402924	0.727	0.51	5.33664e-127			SCMF	NR3C2	1.54094e-50	0.465639	0.667	0.488	1.16341e-47
		Basal	chr1:84892428-84893628	1.00449e-08	9.4099e-06	1.73164			BrAS	TFCP2	4.68892e-127	0.54062	0.67	0.477	3.54014e-124			SCMF	SMAD2	4.06839e-47	0.3529	0.676	0.491	3.07163e-44
		Basal	chr2:121504746-121505188	1.01325e-08	9.45199e-06	3.35284			BrAS	SNAI2	3.80693e-119	0.509597	0.687	0.483	2.87423e-116			SCMF	NR3C1	2.38375e-44	0.445375	0.644	0.488	1.79973e-41
		Basal	chr11:35814132-35814483	1.01325e-08	9.45199e-06	3.35284			BrAS	SNAI3	1.71277e-111	0.497118	0.696	0.492	1.29314e-108			SCMF	NFATC2	1.50954e-37	0.394794	0.664	0.492	1.1397e-34
		Basal	chr14:104998623-104998922	1.01325e-08	9.45199e-06	3.35284			BrAS	FOXO3	1.42996e-102	0.456041	0.666	0.487	1.07962e-99			SCMF	NFIC	2.13119e-37	0.377895	0.661	0.492	1.60905e-34
		Basal	chr1:1143231-1145319	1.03331e-08	9.62558e-06	1.47683			BrAS	TCF3	5.18741e-98	0.389061	0.667	0.499	3.9165e-95			SCMF	MEIS1	3.94138e-35	0.188773	0.641	0.489	2.97574e-32
		Basal	chr11:95337121-95339010	1.10262e-08	1.02114e-05	1.4941			BrAS	SNAI1	5.18741e-98	0.389061	0.667	0.499	3.9165e-95			SCMF	MXI1	1.13402e-33	0.32177	0.635	0.489	8.56187e-31
		Basal	chr2:158761625-158762037	1.10541e-08	1.02114e-05	2.48615			BrAS	TCF12	5.18741e-98	0.389061	0.667	0.499	3.9165e-95			SCMF	FOXP2	3.12467e-29	0.326471	0.63	0.493	2.35913e-26
		Basal	chr6:154757502-154758547	1.10541e-08	1.02114e-05	2.48615			BrAS	FOXD3	3.92787e-85	0.407849	0.656	0.487	2.96554e-82			SCMF	PGR	2.72586e-27	0.327973	0.614	0.492	2.05802e-24
		Basal	chr9:98162558-98162985	1.10541e-08	1.02114e-05	2.48615			BrAS	ASCL1.1	6.46474e-77	0.337603	0.644	0.495	4.88088e-74			SCMF	ZNF331	6.39215e-26	0.281645	0.624	0.495	4.82607e-23
		Basal	chr19:5260925-5261487	1.10541e-08	1.02114e-05	2.48615			BrAS	SCRT2	5.57972e-53	0.288544	0.605	0.489	4.21269e-50			SCMF	ZNF263	2.11503e-24	0.266117	0.618	0.492	1.59685e-21
		Basal	chr12:3119233-3120804	1.10854e-08	1.0226e-05	1.82471			BrAS	SIX1	2.30655e-52	0.298503	0.608	0.485	1.74145e-49			SCMF	MEIS2	6.19511e-23	0.268748	0.601	0.492	4.67731e-20
		Basal	chr2:26355120-26355880	1.11285e-08	1.02351e-05	2.9247			BrAS	MYOD1	7.64403e-52	0.284947	0.611	0.485	5.77124e-49			SCMF	GLI2	7.2263e-23	0.284237	0.624	0.495	5.45585e-20
		Basal	chr21:31310791-31311121	1.11285e-08	1.02351e-05	2.9247			BrAS	TEAD3	3.5586e-51	0.326577	0.607	0.473	2.68674e-48			SCMF	RREB1	2.54117e-20	0.236318	0.601	0.492	1.91858e-17
		Basal	chr1:244239131-244239966	1.11569e-08	1.02351e-05	2.10975			BrAS	TEAD4	3.5586e-51	0.326577	0.607	0.473	2.68674e-48			SCMF	GLI3	3.46743e-20	0.276599	0.612	0.496	2.61791e-17
		Basal	chr8:100680534-100681645	1.11569e-08	1.02351e-05	2.10975			BrAS	NKX2-8	3.26037e-50	0.308565	0.61	0.488	2.46158e-47			SCMF	ZNF75D	9.64373e-19	0.26113	0.61	0.494	7.28101e-16
		Basal	chr15:58793487-58794528	1.12513e-08	1.02791e-05	2.29061			BrAS	TCF4	1.05266e-49	0.298539	0.623	0.503	7.94755e-47			SCMF	CREB1	1.39597e-17	0.22306	0.588	0.491	1.05396e-14
		Basal	chr18:27230936-27231731	1.12513e-08	1.02791e-05	2.29061			BrAS	FOXG1	1.91625e-47	0.322187	0.62	0.49	1.44677e-44			SCMF	FOXN3	1.86847e-17	0.247914	0.603	0.494	1.4107e-14
		Basal	chr20:19806610-19807393	1.12513e-08	1.02791e-05	2.29061			BrAS	FOXP2	5.65673e-47	0.326396	0.621	0.49	4.27083e-44			SCMF	LEF1	2.32716e-16	0.254878	0.594	0.491	1.75701e-13
		Basal	chr14:103512303-103513588	1.12954e-08	1.03053e-05	1.68417			BrAS	NKX2-3	2.55933e-41	0.285279	0.604	0.486	1.9323e-38			SCMF	NFIB	5.15112e-16	0.236144	0.58	0.49	3.8891e-13
		Basal	chr5:112479234-112479983	1.16587e-08	1.0593e-05	2.37772			BrAS	NKX3-2	1.05548e-38	0.2669	0.592	0.484	7.96891e-36			SCMF	RUNX2	1.8698e-15	0.228768	0.569	0.488	1.4117e-12
		Basal	chr8:132881377-132882195	1.16587e-08	1.0593e-05	2.37772			BrAS	NKX2-4	2.00859e-38	0.274528	0.601	0.489	1.51649e-35			SCMF	TEAD1	7.39311e-15	0.203535	0.565	0.481	5.5818e-12
		Basal	chr14:64679955-64680819	1.17388e-08	1.06512e-05	2.19008			BrAS	NFIC.1	1.01698e-35	0.216419	0.581	0.488	7.67819e-33			SCMF	RUNX1	1.53456e-14	0.229538	0.571	0.491	1.1586e-11
		Basal	chr17:908440-910150	1.18628e-08	1.07344e-05	2.00566			BrAS	NFIC::TLX1	4.84843e-33	0.224752	0.581	0.489	3.66057e-30			SCMF	JDP2	4.60311e-14	0.230923	0.58	0.486	3.47535e-11
		Basal	chr18:79903972-79905062	1.18628e-08	1.07344e-05	2.00566			BrAS	FOXN3	7.53276e-33	0.256664	0.606	0.491	5.68723e-30			SCMF	JUN	9.34915e-14	0.213328	0.571	0.483	7.05861e-11
		Basal	chr12:84910560-84913099	1.21771e-08	1.10038e-05	1.38427			BrAS	NFIB	1.34942e-32	0.210501	0.582	0.488	1.01881e-29			SCMF	TCF7L2	1.26605e-13	0.219804	0.582	0.49	9.5587e-11
		Basal	chr1:27341339-27343640	1.23574e-08	1.11311e-05	1.43426			BrAS	FOXF2	3.54456e-32	0.261173	0.598	0.489	2.67614e-29			SCMF	STAT3	2.22868e-13	0.216681	0.577	0.493	1.68265e-10
		Basal	chr3:189841627-189842197	1.2385e-08	1.11311e-05	2.56427			BrAS	NFIX.1	9.50659e-31	0.224169	0.581	0.488	7.17747e-28			SCMF	ZNF148	6.04191e-13	0.128696	0.575	0.497	4.56164e-10
		Basal	chr12:62966362-62967222	1.2385e-08	1.11311e-05	2.56427			BrAS	SCRT1	9.46824e-29	0.23037	0.576	0.49	7.14852e-26			SCMF	RORA	2.51536e-12	0.199366	0.576	0.492	1.89909e-09
		Basal	chr14:23513853-23514572	1.2385e-08	1.11311e-05	2.56427			BrAS	KLF3	1.36359e-27	0.181687	0.586	0.487	1.02951e-24			SCMF	TCF7L1	5.79307e-12	0.207007	0.583	0.492	4.37377e-09
		Basal	chr6:106973422-106975734	1.2434e-08	1.116e-05	1.55084			BrAS	KLF2	1.61732e-27	0.132582	0.567	0.491	1.22108e-24			SCMF	NR2C2	6.37519e-12	0.182089	0.579	0.49	4.81327e-09
		Basal	chr14:60617523-60618668	1.24621e-08	1.11651e-05	2.08682			BrAS	TEAD2	6.47096e-24	0.208812	0.571	0.48	4.88557e-21			SCMF	JUND	8.60082e-12	0.186884	0.559	0.492	6.49362e-09
		Basal	chr5:64330609-64332345	1.24733e-08	1.11651e-05	1.61833			BrAS	TEAD1	1.27451e-22	0.20351	0.567	0.479	9.62258e-20			SCMF	NFYC	3.25381e-11	0.207968	0.568	0.498	2.45663e-08
		Basal	chrX:22134720-22136639	1.26265e-08	1.1287e-05	1.89604			BrAS	TBR1	2.30799e-22	0.196004	0.564	0.486	1.74253e-19			SCMF	PKNOX2	9.97732e-11	0.145235	0.556	0.489	7.53288e-08
		Basal	chr1:87505538-87506021	1.27654e-08	1.13501e-05	2.77571			BrAS	RUNX2	4.87318e-21	0.225931	0.574	0.486	3.67925e-18			SCMF	NR4A1	2.50994e-10	0.170644	0.561	0.492	1.895e-07
		Basal	chr8:20938909-20939549	1.27654e-08	1.13501e-05	2.77571			BrAS	FOSL2::JUNB	5.61647e-21	0.205176	0.558	0.483	4.24044e-18			SCMF	ATF2	4.39236e-10	0.180512	0.571	0.491	3.31623e-07
		Basal	chr15:52523031-52523456	1.27654e-08	1.13501e-05	2.77571			BrAS	SIX2	2.00208e-20	0.187165	0.565	0.487	1.51157e-17			SCMF	BACH1	1.09424e-09	0.166835	0.564	0.483	8.2615e-07
		Basal	chr22:31192264-31193340	1.27654e-08	1.13501e-05	2.77571			BrAS	KLF7	3.10168e-20	0.114695	0.563	0.489	2.34177e-17			SCMF	FOS	1.93303e-09	0.17232	0.562	0.483	1.45944e-06
		Basal	chr10:71293206-71294655	1.28859e-08	1.1442e-05	1.98761			BrAS	FOSL2::JUN	5.94031e-20	0.20316	0.551	0.48	4.48493e-17			SCMF	BNC2	4.53271e-09	0.154468	0.546	0.483	3.42219e-06
		Basal	chr8:20917012-20917810	1.30848e-08	1.15876e-05	2.65878			BrAS	JUND.1	1.13731e-19	0.192699	0.552	0.482	8.5867e-17			SCMF	EGR1	7.41282e-09	0.142914	0.566	0.495	5.59668e-06
		Basal	chr10:84171494-84172028	1.30848e-08	1.15876e-05	2.65878			BrAS	ZBED4	3.17731e-19	0.100366	0.56	0.49	2.39887e-16			SCMF	FOSL2	1.06456e-08	0.156277	0.547	0.482	8.03743e-06
		Basal	chr1:202577646-202578812	1.32871e-08	1.17199e-05	2.25696			BrAS	FOS::JUNB	3.63383e-19	0.190575	0.552	0.481	2.74355e-16			SCMF	SMAD3	4.60605e-08	0.170006	0.566	0.49	3.47756e-05
		Basal	chr6:21103409-21104128	1.32871e-08	1.17199e-05	2.25696			BrAS	FOSL2::JUND	3.63383e-19	0.190575	0.552	0.481	2.74355e-16			SCMF	BACH2	4.64373e-08	0.147291	0.55	0.484	3.50602e-05
		Basal	chr18:8786360-8787184	1.32871e-08	1.17199e-05	2.25696			BrAS	JDP2	9.90103e-19	0.189997	0.554	0.484	7.47528e-16			SCMF	SREBF2	7.8132e-08	0.15549	0.568	0.49	5.89896e-05
		Basal	chr9:98781462-98782404	1.33605e-08	1.17534e-05	1.88234			BrAS	FOSB::JUNB.1	1.62278e-18	0.197367	0.551	0.483	1.2252e-15			SCMF	BCL6	1.85721e-07	0.163129	0.562	0.493	0.000140219
		Basal	chr11:69251369-69252651	1.33605e-08	1.17534e-05	1.88234			BrAS	TBX18	9.219e-18	0.185296	0.566	0.487	6.96034e-15			SCMF	MEF2A	1.14123e-06	0.135379	0.539	0.494	0.000861625
		Basal	chr1:167423343-167424536	1.34261e-08	1.17955e-05	2.16266			BrAS	FOS::JUN	1.12738e-17	0.182621	0.546	0.481	8.5117e-15			SCMF	RFX7	1.45926e-06	0.123929	0.54	0.487	0.00110174
		Basal	chr2:172227846-172228873	1.38325e-08	1.21205e-05	2.0649			BrAS	FOSL2	1.47682e-17	0.187326	0.547	0.481	1.115e-14			SCMF	MEF2C	1.65019e-06	0.129036	0.55	0.494	0.0012459
		Basal	chr12:12882997-12883901	1.39347e-08	1.2192e-05	1.97026			BrAS	EOMES	2.21013e-17	0.167842	0.551	0.486	1.66864e-14			SCMF	NR2C1	2.54531e-06	0.107581	0.546	0.49	0.00192171
		Basal	chr1:228228481-228229126	1.40074e-08	1.2192e-05	2.43757			BrAS	TBX4	5.11744e-17	0.161694	0.549	0.487	3.86366e-14			SCMF	GLIS3	4.1852e-06	0.136025	0.558	0.496	0.00315983
		Basal	chr3:187725095-187725923	1.40074e-08	1.2192e-05	2.43757			BrAS	TBX5	5.11744e-17	0.161694	0.549	0.487	3.86366e-14			SCMF	FOXK1	5.44632e-06	0.139621	0.556	0.491	0.00411197
		Basal	chr5:138504544-138505135	1.40074e-08	1.2192e-05	2.43757			BrAS	FOSL1::JUNB	7.51264e-17	0.178121	0.545	0.482	5.67205e-14			SCMF	FOXK2	5.44632e-06	0.139621	0.556	0.491	0.00411197
		Basal	chr4:53592407-53593334	1.40945e-08	1.2192e-05	1.86908			BrAS	TBX2	1.1909e-16	0.165229	0.56	0.486	8.99126e-14			SCMF	FOXP1	5.44632e-06	0.139621	0.556	0.491	0.00411197
		Basal	chr17:45240835-45242244	1.40945e-08	1.2192e-05	1.86908			BrAS	TBX1	3.8303e-16	0.166048	0.55	0.486	2.89188e-13			SCMF	NRF1	6.19868e-06	0.115114	0.554	0.498	0.00468
		Basal	chr16:15946244-15946546	1.41287e-08	1.2192e-05	2.99549			BrAS	FOSL1::JUN.1	4.18427e-16	0.18309	0.551	0.481	3.15912e-13			SCMF	FOXO3	1.12619e-05	0.146652	0.556	0.491	0.00850274
		Basal	chr17:49501586-49501814	1.41287e-08	1.2192e-05	2.99549			BrAS	FOS::JUND	1.69676e-15	0.181169	0.547	0.481	1.28105e-12			SCMF	RFX3	1.52424e-05	0.123032	0.537	0.486	0.011508
		Basal	chr22:30841132-30841644	1.41287e-08	1.2192e-05	2.99549			BrAS	OTX2	3.16042e-15	0.146689	0.539	0.486	2.38612e-12			SCMF	PPARD	4.51649e-05	0.116064	0.551	0.491	0.0340995
		Basal	chr10:12605167-12606446	1.41412e-08	1.2192e-05	1.75286			BrAS	FOSL1	5.51932e-15	0.18284	0.547	0.481	4.16709e-12			SCMF	PBX1	9.64316e-05	0.114588	0.531	0.493	0.0728059
		Basal	chr2:73876627-73877814	1.41895e-08	1.2192e-05	2.33778			BrAS	MGA	1.44192e-14	0.138445	0.541	0.487	1.08865e-11			SCMF	CLOCK	9.69644e-05	0.12596	0.547	0.488	0.0732081
		Basal	chr3:134694867-134695270	1.41895e-08	1.2192e-05	2.33778			BrAS	TBX15	1.44192e-14	0.138445	0.541	0.487	1.08865e-11			SCMF	RFX2	0.000117659	0.117908	0.531	0.486	0.0888326
		Basal	chr3:192850234-192850917	1.41895e-08	1.2192e-05	2.33778			BrAS	ZNF460	1.81625e-14	0.102854	0.557	0.495	1.37127e-11			SCMF	SMAD5	0.00012018	0.122577	0.526	0.488	0.0907358
		Basal	chr11:34886542-34887628	1.41895e-08	1.2192e-05	2.33778			BrAS	BACH1	2.58801e-14	0.175418	0.547	0.481	1.95395e-11			SCMF	ZNF652	0.00012984	0.117969	0.536	0.491	0.0980293
		Basal	chr16:46876033-46876912	1.41895e-08	1.2192e-05	2.33778			BrAS	ZNF135	3.187e-14	0.155568	0.556	0.485	2.40619e-11			SCMF	ATF6	0.000132837	0.119861	0.535	0.487	0.100292
		Basal	chr14:105091455-105094322	1.42625e-08	1.22389e-05	1.21541			BrAS	TBX3	5.97369e-14	0.158316	0.55	0.488	4.51014e-11			SCMF	THRB	0.000147298	0.118019	0.552	0.49	0.11121
		Basal	chr2:45168708-45170424	1.49045e-08	1.27733e-05	1.73476			BrAS	BACH2	7.39727e-14	0.167087	0.544	0.482	5.58494e-11			SCMF	KLF9	0.000225926	0.111952	0.533	0.494	0.170574
		Basal	chr11:11501620-11502791	1.5232e-08	1.30372e-05	2.13658			BrAS	FOS	1.08463e-13	0.173068	0.544	0.482	8.18893e-11			ASMC	NFIA	2.67127e-35	0.315058	0.644	0.488	2.01681e-32
		Basal	chr3:182682210-182683863	1.52637e-08	1.30475e-05	1.72605			BrAS	ISL2	2.17197e-13	0.129323	0.548	0.489	1.63984e-10			ASMC	NFIX	2.67127e-35	0.315058	0.644	0.488	2.01681e-32
		Basal	chr3:119206511-119207047	1.55227e-08	1.32518e-05	2.22519			BrAS	HNF1B	6.91066e-13	0.151477	0.542	0.48	5.21755e-10			ASMC	NFATC3	1.22753e-33	0.258714	0.632	0.488	9.26784e-31
		Basal	chr11:113384582-113386085	1.60931e-08	1.37211e-05	1.93745			BrAS	HNF1A	5.33834e-12	0.142056	0.546	0.482	4.03044e-09			ASMC	NFIC	2.66052e-26	0.312692	0.632	0.492	2.00869e-23
		Basal	chr9:76521224-76521653	1.61971e-08	1.37921e-05	2.50819			BrAS	FOSL1::JUND	1.10793e-11	0.166425	0.548	0.482	8.36487e-09			ASMC	SMAD2	3.14617e-24	0.25286	0.628	0.491	2.37536e-21
		Basal	chr11:7596954-7598003	1.65384e-08	1.40646e-05	1.69337			BrAS	JUN::JUNB	4.76762e-11	0.170296	0.547	0.482	3.59956e-08			ASMC	MEF2A	1.5635e-17	0.233002	0.598	0.494	1.18044e-14
		Basal	chr1:225922237-225922700	1.70346e-08	1.44496e-05	2.30031			BrAS	BATF	6.45755e-11	0.139115	0.54	0.482	4.87545e-08			ASMC	NFATC4	2.39971e-16	0.242998	0.587	0.492	1.81178e-13
		Basal	chr4:104942478-104943721	1.70346e-08	1.44496e-05	2.30031			BrAS	BATF::JUN	6.45755e-11	0.139115	0.54	0.482	4.87545e-08			ASMC	MEF2D	3.44721e-16	0.225359	0.576	0.493	2.60265e-13
		Basal	chr14:74647649-74649046	1.71512e-08	1.44699e-05	2.11174			BrAS	BATF3	6.45755e-11	0.139115	0.54	0.482	4.87545e-08			ASMC	MEF2C	8.65523e-16	0.234078	0.579	0.494	6.5347e-13
		Basal	chr11:36398091-36398953	1.71946e-08	1.44699e-05	1.92194			BrAS	BNC2	6.45755e-11	0.139115	0.54	0.482	4.87545e-08			ASMC	NRF1	8.80565e-16	0.165036	0.596	0.498	6.64827e-13
		Basal	chr3:66711782-66712555	1.7211e-08	1.44699e-05	2.82653			BrAS	NFE2	1.99099e-10	0.130323	0.537	0.484	1.50319e-07			ASMC	NR3C1	9.45285e-15	0.232737	0.58	0.488	7.1369e-12
		Basal	chr6:30890214-30890522	1.7211e-08	1.44699e-05	2.82653			BrAS	ZNF784	5.79522e-09	0.106565	0.529	0.487	4.37539e-06			ASMC	RBPJ	1.99396e-14	0.163618	0.589	0.489	1.50544e-11
		Basal	chr13:27643824-27644540	1.7211e-08	1.44699e-05	2.82653			BrAS	JUN	6.96464e-09	0.126846	0.535	0.482	5.25831e-06			ASMC	MEIS2	4.40926e-14	0.214888	0.569	0.492	3.32899e-11
		Basal	chr13:51556628-51557061	1.7211e-08	1.44699e-05	2.82653			BrAS	POU2F3	1.03271e-08	0.101533	0.532	0.49	7.79695e-06			ASMC	NR3C2	6.50694e-14	0.225808	0.571	0.488	4.91274e-11
		Basal	chr22:28771282-28771753	1.7211e-08	1.44699e-05	2.82653			BrAS	JUNB.1	1.2187e-06	0.103109	0.531	0.484	0.000920121			ASMC	BACH2	2.99467e-12	0.189547	0.572	0.483	2.26098e-09
		Basal	chr5:159838726-159839029	1.73106e-08	1.45353e-05	3.07922			BrAS-AT2	SNAI2	1.16329e-46	0.681349	0.757	0.488	8.78281e-44			ASMC	JUN	1.913e-11	0.22256	0.561	0.483	1.44432e-08
		Basal	chr3:44982834-44983910	1.7433e-08	1.45828e-05	2.39239			BrAS-AT2	SNAI3	7.36612e-42	0.668562	0.744	0.497	5.56142e-39			ASMC	SP1	1.82206e-09	0.103932	0.569	0.498	1.37566e-06
		Basal	chr3:100843961-100844782	1.7433e-08	1.45828e-05	2.39239			BrAS-AT2	FIGLA	1.05673e-39	0.504521	0.79	0.515	7.97829e-37			ASMC	NFYC	9.21962e-09	0.144625	0.564	0.498	6.96081e-06
		Basal	chr13:41974252-41974858	1.7433e-08	1.45828e-05	2.39239			BrAS-AT2	ZEB1	1.05673e-39	0.504521	0.79	0.515	7.97829e-37			ASMC	BNC2	9.74359e-09	0.178638	0.564	0.483	7.35641e-06
		Basal	chr1:46182944-46183865	1.76824e-08	1.47728e-05	1.80877			BrAS-AT2	NKX2-8	6.20632e-31	0.604676	0.732	0.491	4.68577e-28			ASMC	FOSL2	1.18232e-08	0.177663	0.56	0.482	8.92654e-06
		Basal	chr2:121500972-121501810	1.78187e-08	1.48493e-05	2.59286			BrAS-AT2	NKX2-3	1.63381e-30	0.566564	0.741	0.488	1.23353e-27			ASMC	NFIB	1.64269e-08	0.139729	0.553	0.49	1.24023e-05
		Basal	chr6:3518080-3519069	1.78187e-08	1.48493e-05	2.59286			BrAS-AT2	TCF3	5.10915e-25	0.476573	0.721	0.502	3.8574e-22			ASMC	BACH1	1.93057e-08	0.178393	0.546	0.483	1.45758e-05
		Basal	chr21:31557501-31559934	1.8285e-08	1.51877e-05	1.38253			BrAS-AT2	SNAI1	5.10915e-25	0.476573	0.721	0.502	3.8574e-22			ASMC	CREB1	2.7135e-07	0.142971	0.546	0.492	0.000204869
		Basal	chr1:246165627-246166808	1.83056e-08	1.51877e-05	1.90697			BrAS-AT2	TCF12	5.10915e-25	0.476573	0.721	0.502	3.8574e-22			ASMC	FOS	3.63554e-07	0.159905	0.55	0.483	0.000274483
		Basal	chr1:171218858-171219547	1.83391e-08	1.51877e-05	2.69646			BrAS-AT2	NKX2-4	9.38643e-25	0.542585	0.702	0.492	7.08676e-22			ASMC	MZF1	2.34496e-06	0.182087	0.573	0.494	0.00177044
		Basal	chr11:79045791-79046044	1.83391e-08	1.51877e-05	2.69646			BrAS-AT2	ASCL1.1	1.85713e-21	0.427524	0.675	0.498	1.40214e-18			ASMC	EGR1	2.54853e-06	0.105429	0.556	0.495	0.00192414
		Basal	chr12:31732822-31733288	1.83685e-08	1.5193e-05	1.79778			BrAS-AT2	ZNF135	2.61847e-21	0.416319	0.658	0.486	1.97694e-18			ASMC	TEAD3	3.51897e-06	0.10078	0.515	0.476	0.00265683
		Basal	chr20:2767304-2769174	1.88337e-08	1.55585e-05	1.57345			BrAS-AT2	HNF1B	1.236e-19	0.410316	0.654	0.481	9.33183e-17			ASMC	RFX3	5.56932e-06	0.132672	0.536	0.486	0.00420484
		Basal	chr14:68111363-68111627	1.928e-08	1.59074e-05	3.66698			BrAS-AT2	NKX3-2	6.80587e-19	0.404272	0.653	0.486	5.13843e-16			ASMC	RFX2	6.91948e-05	0.119821	0.522	0.486	0.052242
		Basal	chr9:111814850-111815781	2.01961e-08	1.66219e-05	2.26507			BrAS-AT2	GRHL1	2.57044e-17	0.425317	0.658	0.479	1.94068e-14			ASMC	PGR	0.000173101	0.130831	0.549	0.493	0.130691
		Basal	chr10:77873249-77874017	2.01961e-08	1.66219e-05	2.26507			BrAS-AT2	TCF4	3.57101e-16	0.402501	0.676	0.505	2.69612e-13			VSMC	RBPJ	9.15186e-85	0.28366	0.664	0.488	6.90965e-82
		Basal	chr10:11328020-11329142	2.05792e-08	1.69162e-05	2.16662			BrAS-AT2	FOXE1	4.17936e-16	0.333852	0.645	0.489	3.15542e-13			VSMC	NFATC3	1.75604e-83	0.283131	0.66	0.486	1.32581e-80
		Basal	chr6:1723804-1724460	2.07229e-08	1.69923e-05	2.45641			BrAS-AT2	GRHL2	2.28359e-15	0.331687	0.631	0.485	1.72411e-12			VSMC	MEF2C	3.17262e-81	0.41129	0.648	0.492	2.39533e-78
		Basal	chr8:100431422-100431832	2.07229e-08	1.69923e-05	2.45641			BrAS-AT2	FOXC2	3.58518e-15	0.317369	0.627	0.488	2.70681e-12			VSMC	MEF2A	1.52088e-67	0.350737	0.628	0.492	1.14826e-64
		Basal	chr14:68562866-68564159	2.0946e-08	1.71541e-05	1.75686			BrAS-AT2	MYOD1	5.40517e-15	0.354766	0.662	0.488	4.0809e-12			VSMC	NR3C2	4.66501e-56	0.333775	0.609	0.487	3.52208e-53
		Basal	chr12:112111971-112113039	2.13025e-08	1.73392e-05	2.06545			BrAS-AT2	CEBPB	2.06096e-13	0.373955	0.583	0.473	1.55602e-10			VSMC	MEF2D	3.415e-54	0.321244	0.61	0.492	2.57833e-51
		Basal	chr15:60374330-60375010	2.13025e-08	1.73392e-05	2.06545			BrAS-AT2	ZNF460	1.04193e-12	0.236673	0.638	0.496	7.86654e-10			VSMC	NFATC4	7.12739e-50	0.293806	0.614	0.491	5.38118e-47
		Basal	chr18:26550497-26551023	2.13025e-08	1.73392e-05	2.06545			BrAS-AT2	FOXD2	3.05439e-11	0.2511	0.631	0.487	2.30607e-08			VSMC	SMAD2	9.14653e-49	0.250619	0.623	0.49	6.90563e-46
		Basal	chr2:28613844-28614459	2.13472e-08	1.73543e-05	2.35024			BrAS-AT2	CEBPE	3.31628e-11	0.332826	0.574	0.475	2.50379e-08			VSMC	NR3C1	1.80119e-48	0.319925	0.609	0.487	1.3599e-45
		Basal	chr3:159783670-159784649	2.14771e-08	1.74385e-05	1.96825			BrAS-AT2	OTX2	5.14837e-11	0.316897	0.612	0.487	3.88702e-08			VSMC	EBF1	6.7831e-41	0.271309	0.612	0.49	5.12124e-38
		Basal	chr1:183881382-183883084	2.21141e-08	1.7901e-05	1.73807			BrAS-AT2	HNF1A	3.83032e-10	0.293971	0.603	0.483	2.89189e-07			VSMC	NFIC	1.59583e-30	0.244972	0.6	0.492	1.20485e-27
		Basal	chr6:53567752-53568043	2.2181e-08	1.7901e-05	3.46075			BrAS-AT2	TBX18	4.68997e-10	0.280885	0.616	0.489	3.54093e-07			VSMC	NFIA	2.73671e-30	0.215583	0.609	0.488	2.06622e-27
		Basal	chr11:72058724-72059135	2.2181e-08	1.7901e-05	3.46075			BrAS-AT2	TFCP2	1.1018e-09	0.270931	0.607	0.482	8.3186e-07			VSMC	NFIX	2.73671e-30	0.215583	0.609	0.488	2.06622e-27
		Basal	chr4:132707806-132708014	2.21815e-08	1.7901e-05	3.30393			BrAS-AT2	FOXB1	4.03409e-09	0.268239	0.597	0.489	3.04574e-06			VSMC	CREB1	2.19238e-25	0.20824	0.577	0.491	1.65525e-22
		Basal	chr22:45804801-45805290	2.21815e-08	1.7901e-05	3.30393			BrAS-AT2	ISL2	4.57478e-09	0.258064	0.586	0.49	3.45396e-06			VSMC	MEIS2	6.00176e-21	0.210201	0.571	0.491	4.53133e-18
		Basal	chr10:78950766-78951293	2.27297e-08	1.82768e-05	2.88517			BrAS-AT2	SREBF1.1	5.19365e-09	0.26315	0.577	0.49	3.92121e-06			VSMC	NRF1	6.12434e-20	0.138637	0.585	0.498	4.62388e-17
		Basal	chr16:67317784-67318303	2.27297e-08	1.82768e-05	2.88517			BrAS-AT2	FOXC1	1.82524e-08	0.261168	0.579	0.488	1.37805e-05			VSMC	ZNF148	2.98093e-18	0.11459	0.561	0.496	2.2506e-15
		Basal	chr22:50504521-50504776	2.27297e-08	1.82768e-05	2.88517			BrAS-AT2	KLF3	4.40443e-08	0.159397	0.597	0.489	3.32534e-05			VSMC	STAT3	1.55294e-16	0.171574	0.565	0.492	1.17247e-13
		Basal	chr10:119681750-119682643	2.31229e-08	1.85705e-05	1.95115			BrAS-AT2	CEBPG	4.55704e-08	0.273555	0.557	0.477	3.44057e-05			VSMC	PGR	7.81734e-16	0.174362	0.561	0.492	5.90209e-13
		Basal	chr7:2437196-2438870	2.31892e-08	1.86013e-05	1.72026			BrAS-AT2	TBX2	2.39524e-07	0.248785	0.57	0.488	0.00018084			VSMC	RFX3	1.2254e-14	0.141922	0.543	0.486	9.25179e-12
		Basal	chr6:134502436-134503604	2.33873e-08	1.8715e-05	2.13957			BrAS-AT2	TEAD3	2.52229e-07	0.233242	0.597	0.476	0.000190433			VSMC	TEAD1	1.98715e-14	0.179359	0.565	0.48	1.5003e-11
		Basal	chr15:99983187-99984026	2.33873e-08	1.8715e-05	2.13957			BrAS-AT2	TEAD4	2.52229e-07	0.233242	0.597	0.476	0.000190433			VSMC	ZNF331	2.22913e-14	0.164437	0.571	0.495	1.68299e-11
		Basal	chr1:165900517-165901157	2.36092e-08	1.88019e-05	2.53257			BrAS-AT2	TBR1	4.22257e-07	0.254476	0.588	0.488	0.000318804			VSMC	SP1	3.63399e-14	0.103927	0.559	0.497	2.74367e-11
		Basal	chr7:376300-376534	2.36092e-08	1.88019e-05	2.53257			BrAS-AT2	FEZF2	5.19539e-07	0.205917	0.574	0.491	0.000392252			VSMC	NFIB	4.37819e-14	0.168691	0.565	0.489	3.30553e-11
		Basal	chr16:82071094-82071784	2.36092e-08	1.88019e-05	2.53257			BrAS-AT2	TBX3	2.10278e-06	0.228382	0.575	0.489	0.0015876			VSMC	NR4A1	5.55587e-14	0.161846	0.566	0.492	4.19468e-11
		Basal	chr22:29377332-29378290	2.36092e-08	1.88019e-05	2.53257			BrAS-AT2	TBX1	2.73954e-06	0.233785	0.581	0.488	0.00206835			VSMC	ATF2	1.70873e-13	0.145494	0.561	0.491	1.29009e-10
		Basal	chr17:12535948-12536799	2.36721e-08	1.88295e-05	2.23187			BrAS-AT2	TEAD1	4.89209e-06	0.222398	0.59	0.481	0.00369353			VSMC	TEAD3	1.88791e-13	0.175323	0.548	0.475	1.42537e-10
		Basal	chr1:5690834-5691294	2.53793e-08	2.00126e-05	2.73919			BrAS-AT2	ZNF213	9.13938e-06	0.14524	0.57	0.491	0.00690023			VSMC	NFYC	2.83879e-13	0.153457	0.557	0.497	2.14329e-10
		Basal	chr1:112686986-112687714	2.53793e-08	2.00126e-05	2.73919			BrAS-AT2	EOMES	1.21266e-05	0.223048	0.568	0.488	0.00915557			VSMC	ZNF75D	1.28157e-12	0.15226	0.557	0.493	9.67587e-10
		Basal	chr1:232179696-232180330	2.53793e-08	2.00126e-05	2.73919			BrAS-AT2	TBX4	2.49591e-05	0.21655	0.561	0.489	0.0188441			VSMC	JUN	3.45898e-12	0.134672	0.547	0.483	2.61153e-09
		Basal	chr20:4966877-4967600	2.53793e-08	2.00126e-05	2.73919			BrAS-AT2	TBX5	2.49591e-05	0.21655	0.561	0.489	0.0188441			VSMC	BNC2	1.10037e-11	0.119674	0.537	0.483	8.30778e-09
		Basal	chr1:67575881-67576185	2.54308e-08	2.00126e-05	2.62483			BrAS-AT2	HES7	6.17076e-05	0.171974	0.555	0.486	0.0465892			VSMC	RFX2	1.11537e-10	0.134808	0.551	0.485	8.42108e-08
		Basal	chr1:236489764-236490194	2.54308e-08	2.00126e-05	2.62483			BrAS-AT2	SCRT1	7.23694e-05	0.218448	0.585	0.492	0.0546389			VSMC	BACH1	2.30611e-10	0.123639	0.535	0.482	1.74112e-07
		Basal	chr6:56664068-56664490	2.54308e-08	2.00126e-05	2.62483			BrAS-AT2	SCRT2	0.000131141	0.202308	0.551	0.491	0.0990115			VSMC	FOSL2	3.99992e-10	0.127069	0.541	0.482	3.01994e-07
		Basal	chr10:47396076-47396745	2.54308e-08	2.00126e-05	2.62483			BrAS-AT2	FOXS1	0.000194343	0.175545	0.568	0.491	0.146729			VSMC	FOS	1.02728e-09	0.119701	0.53	0.483	7.75597e-07
		Basal	chr11:27213372-27213587	2.54308e-08	2.00126e-05	2.62483			BrAS-AT2	FOXA2	0.000194343	0.175545	0.568	0.491	0.146729			VSMC	MXI1	1.32077e-08	0.135137	0.553	0.489	9.97178e-06
		Basal	chr17:9050690-9051751	2.57595e-08	2.02473e-05	2.31081			BrAS-AT2	MEF2B	0.000195498	0.134382	0.537	0.492	0.147601			VSMC	JUND	2.22895e-08	0.118527	0.541	0.492	1.68286e-05
		Basal	chr4:39037348-39038130	2.59999e-08	2.04043e-05	2.40843			BrAS-AT2	FOSL2::JUNB	0.000343327	0.146385	0.539	0.484	0.259212			VSMC	BACH2	2.47364e-08	0.12604	0.536	0.483	1.8676e-05
		Basal	chr19:58537042-58539026	2.60207e-08	2.04043e-05	1.81528			BrAS-AT2	NFIC::TLX1	0.000358069	0.163134	0.561	0.491	0.270342			VSMC	CREM	5.36677e-08	0.115297	0.534	0.487	4.05191e-05
		Basal	chr6:138817554-138818849	2.61367e-08	2.04711e-05	1.66465			BrAS-AT2	PITX1	0.000389305	0.140305	0.555	0.492	0.293925			VSMC	PPARG	2.53024e-07	0.11068	0.542	0.492	0.000191033
		Basal	chr5:119322594-119324031	2.63704e-08	2.05813e-05	2.11386			BrAS-AT2	GSC	0.000389305	0.140305	0.555	0.492	0.293925			VSMC	ZNF708	8.33067e-07	0.109524	0.537	0.495	0.000628965
		Basal	chr16:57341098-57342134	2.63704e-08	2.05813e-05	2.11386			BrAS-AT2	GSC2	0.000389305	0.140305	0.555	0.492	0.293925			VSMC	SMAD3	1.10383e-06	0.139768	0.54	0.49	0.000833394
		Basal	chr14:60648221-60649842	2.67342e-08	2.08408e-05	1.65043			BrAS-AT2	OTX1	0.000389305	0.140305	0.555	0.492	0.293925			VSMC	GLIS3	6.88193e-06	0.118726	0.547	0.496	0.00519585
		Basal	chr20:5973014-5974176	2.74569e-08	2.13791e-05	2.20052			BrAS-AT2	PITX3	0.000389305	0.140305	0.555	0.492	0.293925			VSMC	TCF7L1	8.64191e-05	0.10019	0.537	0.492	0.0652464
		Basal	chr13:79489952-79492856	2.77547e-08	2.15857e-05	1.61763			BrAS-AT2	RHOXF1	0.000389305	0.140305	0.555	0.492	0.293925			VSMC	GLI3	0.0047791	0.100161	0.529	0.496	1
		Basal	chr20:19047112-19048179	2.81902e-08	2.18731e-05	2.00335			BrAS-AT2	FOXI1	0.000515942	0.159971	0.559	0.491	0.389536			Pericyte	NR3C2	1.66724e-162	0.629925	0.694	0.485	1.25877e-159
		Basal	chr20:37358237-37359080	2.81902e-08	2.18731e-05	2.00335			BrAS-AT2	FOXL1	0.000515942	0.159971	0.559	0.491	0.389536			Pericyte	NR3C1	2.30423e-162	0.611131	0.691	0.486	1.7397e-159
		Basal	chr1:160910431-160910773	2.92429e-08	2.26107e-05	2.95367			BrAS-AT2	FOXO4	0.000515942	0.159971	0.559	0.491	0.389536			Pericyte	RBPJ	4.07328e-146	0.350885	0.701	0.486	3.07533e-143
		Basal	chr2:241737312-241737523	2.92429e-08	2.26107e-05	2.95367			BrAS-AT2	FOXO6	0.000515942	0.159971	0.559	0.491	0.389536			Pericyte	EBF1	7.50474e-95	0.373286	0.656	0.489	5.66608e-92
		Basal	chr11:115715326-115715643	2.92429e-08	2.26107e-05	2.95367			BrAS-AT2	FOXP3	0.000515942	0.159971	0.559	0.491	0.389536			Pericyte	NFATC3	2.4606e-63	0.221866	0.62	0.486	1.85776e-60
		Basal	chr6:36682463-36683062	2.95174e-08	2.277e-05	2.08937			BrAS-AT2	FOXP4	0.000515942	0.159971	0.559	0.491	0.389536			Pericyte	MEF2C	3.09051e-63	0.37875	0.622	0.492	2.33333e-60
		Basal	chr7:159027385-159028125	2.95174e-08	2.277e-05	2.08937			BrAS-AT2	FOXA3	0.000515942	0.159971	0.559	0.491	0.389536			Pericyte	FOXP2	6.3823e-56	0.306269	0.621	0.491	4.81863e-53
		Basal	chr1:171898632-171899313	3.05359e-08	2.33891e-05	2.47716			BrAS-AT2	FOXD1	0.000515942	0.159971	0.559	0.491	0.389536			Pericyte	MEF2A	1.00003e-43	0.333708	0.605	0.492	7.55026e-41
		Basal	chr4:172982096-172982562	3.05359e-08	2.33891e-05	2.47716			BrAS-AT2	FOXK1	0.000515942	0.159971	0.559	0.491	0.389536			Pericyte	SP1	4.33529e-37	0.164202	0.605	0.496	3.27314e-34
		Basal	chr11:95453424-95454322	3.06253e-08	2.33891e-05	1.98436			BrAS-AT2	FOXK2	0.000515942	0.159971	0.559	0.491	0.389536			Pericyte	ETS1	7.78219e-37	0.302353	0.585	0.477	5.87556e-34
		Basal	chr16:18961486-18962777	3.06253e-08	2.33891e-05	1.98436			BrAS-AT2	FOXP1	0.000515942	0.159971	0.559	0.491	0.389536			Pericyte	TCF7L2	6.83422e-36	0.246939	0.588	0.489	5.15984e-33
		Basal	chr1:109928874-109929373	3.06721e-08	2.33891e-05	2.27383			BrAS-AT2	KLF6	0.000665384	0.12694	0.555	0.49	0.502365			Pericyte	NR4A1	1.64288e-34	0.239488	0.588	0.491	1.24038e-31
		Basal	chr2:134215925-134216774	3.06721e-08	2.33891e-05	2.27383			BrAS-AT2	MGA	0.000735367	0.172397	0.583	0.488	0.555202			Pericyte	NFATC4	7.21623e-34	0.237149	0.591	0.491	5.44825e-31
		Basal	chr2:156115763-156116577	3.06721e-08	2.33891e-05	2.27383			BrAS-AT2	TBX15	0.000735367	0.172397	0.583	0.488	0.555202			Pericyte	MEF2D	8.37926e-34	0.284875	0.589	0.492	6.32634e-31
		Basal	chr3:177656963-177657818	3.06721e-08	2.33891e-05	2.27383			BrAS-AT2	RARA	0.000968807	0.126132	0.55	0.491	0.73145			Pericyte	FOXN3	1.396e-31	0.219669	0.59	0.493	1.05398e-28
		Basal	chr5:124284726-124285535	3.06721e-08	2.33891e-05	2.27383			BrAS-AT2	FOXD3	0.0011138	0.101711	0.522	0.492	0.840915			Pericyte	MEIS1	3.41978e-31	0.121509	0.591	0.488	2.58194e-28
		Basal	chr15:44830505-44831128	3.06721e-08	2.33891e-05	2.27383			BrAS-AT2	JDP2	0.00121447	0.132824	0.544	0.486	0.916928			Pericyte	VEZF1	5.00651e-27	0.155195	0.587	0.492	3.77992e-24
		Basal	chr2:46451222-46453255	3.15408e-08	2.39689e-05	2.17087			BrAS-AT2	FOSB::JUNB.1	0.00194142	0.126009	0.551	0.485	1			Pericyte	TCF7L1	2.10936e-26	0.209243	0.582	0.491	1.59257e-23
		Basal	chr4:167218014-167219347	3.15408e-08	2.39689e-05	2.17087			BrAS-AT2	NR2F1.1	0.00244029	0.127487	0.531	0.489	1			Pericyte	NR2C2	5.26778e-26	0.158446	0.568	0.489	3.97718e-23
		Basal	chr14:51382118-51383165	3.15408e-08	2.39689e-05	2.17087			BrAS-AT2	CEBPD	0.0032206	0.13495	0.542	0.484	1			Pericyte	ZNF148	2.81197e-25	0.138425	0.588	0.496	2.12304e-22
		Basal	chr1:154812812-154814107	3.15844e-08	2.39746e-05	1.87459			BrAS-AT2	HES6	0.0034849	0.139908	0.542	0.489	1			Pericyte	RFX3	7.8364e-25	0.20357	0.559	0.485	5.91648e-22
		Basal	chr15:90211153-90213988	3.1629e-08	2.3981e-05	1.45423			BrAS-AT2	POU2F3	0.00370692	0.115609	0.551	0.491	1			Pericyte	LEF1	7.72726e-24	0.217266	0.577	0.49	5.83408e-21
		Basal	chr1:198448769-198450413	3.1931e-08	2.41825e-05	1.75123			BrAS-AT2	THRA	0.00395622	0.128116	0.55	0.49	1			Pericyte	MEIS2	1.1826e-23	0.208066	0.573	0.491	8.92859e-21
		Basal	chr1:99659486-99660266	3.20539e-08	2.42203e-05	2.36382			BrAS-AT2	ZNF524	0.0040547	0.107974	0.528	0.483	1			Pericyte	CREB1	2.40565e-23	0.209753	0.567	0.491	1.81627e-20
		Basal	chr5:3310669-3311457	3.20539e-08	2.42203e-05	2.36382			BrAS-AT2	FOXA1	0.00705884	0.123523	0.544	0.491	1			Pericyte	ETV1	2.50873e-23	0.189995	0.568	0.473	1.89409e-20
		Basal	chr1:147716807-147718096	3.2816e-08	2.47398e-05	2.06603			BrAS-AT2	JUND.1	0.00718287	0.103682	0.528	0.483	1			Pericyte	SMAD2	5.11734e-22	0.141907	0.568	0.491	3.86359e-19
		Basal	chr2:130807420-130808568	3.2816e-08	2.47398e-05	2.06603			AT2	SNAI3	4.16131e-270	0.740129	0.724	0.435	3.14179e-267			Pericyte	FLI1	3.59405e-21	0.2208	0.559	0.479	2.71351e-18
		Basal	chr9:121334040-121335375	3.3279e-08	2.50605e-05	1.86085			AT2	FIGLA	3.54887e-254	0.566328	0.751	0.45	2.67939e-251			Pericyte	NRF1	1.77785e-20	0.136822	0.576	0.497	1.34228e-17
		Basal	chr1:231929212-231930136	3.42015e-08	2.56678e-05	2.55969			AT2	ZEB1	3.54887e-254	0.566328	0.751	0.45	2.67939e-251			Pericyte	ZNF263	2.15278e-20	0.145645	0.571	0.491	1.62535e-17
		Basal	chr8:7026857-7027495	3.42015e-08	2.56678e-05	2.55969			AT2	SNAI2	6.95932e-245	0.702811	0.703	0.429	5.25428e-242			Pericyte	ETS2	5.70739e-20	0.207001	0.546	0.476	4.30908e-17
		Basal	chr8:32259315-32260062	3.42015e-08	2.56678e-05	2.55969			AT2	HNF1B	2.94286e-234	0.698852	0.691	0.424	2.22186e-231			Pericyte	ZNF75D	1.145e-18	0.168584	0.566	0.493	8.64472e-16
		Basal	chr4:82796304-82799614	3.44231e-08	2.5805e-05	1.40455			AT2	NKX2-8	1.9421e-210	0.668104	0.699	0.434	1.46628e-207			Pericyte	SP4	4.99388e-17	0.115103	0.577	0.498	3.77038e-14
		Basal	chr1:21257411-21257678	3.45792e-08	2.58636e-05	2.78806			AT2	NKX2-3	3.6487e-182	0.631561	0.684	0.435	2.75477e-179			Pericyte	FOXF2	2.98252e-16	0.179209	0.569	0.491	2.2518e-13
		Basal	chr3:190369733-190370007	3.45792e-08	2.58636e-05	2.78806			AT2	HNF1A	5.70638e-181	0.605319	0.668	0.433	4.30832e-178			Pericyte	THRB	1.57044e-15	0.156217	0.562	0.489	1.18568e-12
		Basal	chr17:75548869-75550454	3.46668e-08	2.58999e-05	1.47456			AT2	NKX2-4	3.6139e-162	0.593674	0.674	0.442	2.72849e-159			Pericyte	PPARD	5.3978e-15	0.150453	0.554	0.49	4.07534e-12
		Basal	chr12:32895682-32898211	3.51652e-08	2.62428e-05	1.40712			AT2	CEBPB	8.87014e-147	0.603876	0.64	0.427	6.69696e-144			Pericyte	FOXO3	5.64083e-13	0.149559	0.545	0.49	4.25883e-10
		Basal	chr9:128901772-128903137	3.52221e-08	2.62557e-05	1.71425			AT2	CEBPE	1.33747e-140	0.594452	0.64	0.429	1.00979e-137			Pericyte	SMAD3	6.08454e-13	0.148993	0.546	0.49	4.59383e-10
		Basal	chr2:216635870-216636894	3.56443e-08	2.65407e-05	1.94862			AT2	TCF3	8.88835e-138	0.48004	0.662	0.459	6.71071e-135			Pericyte	RORA	3.16429e-12	0.123164	0.544	0.492	2.38904e-09
		Basal	chr2:23532392-23533140	3.59111e-08	2.66796e-05	2.14278			AT2	SNAI1	8.88835e-138	0.48004	0.662	0.459	6.71071e-135			Pericyte	NR2F2	1.08727e-10	0.147801	0.549	0.49	8.20888e-08
		Basal	chr13:112990642-112991190	3.59111e-08	2.66796e-05	2.14278			AT2	TCF12	8.88835e-138	0.48004	0.662	0.459	6.71071e-135			Pericyte	GLIS3	2.81894e-10	0.119798	0.546	0.495	2.1283e-07
		Basal	chr8:26243394-26244242	3.60808e-08	2.66862e-05	2.23908			AT2	ZNF135	4.90939e-137	0.530999	0.653	0.441	3.70659e-134			Pericyte	RREB1	7.68767e-10	0.102724	0.543	0.492	5.80419e-07
		Basal	chr8:26949949-26951038	3.60808e-08	2.66862e-05	2.23908			AT2	CEBPG	1.27207e-118	0.550467	0.633	0.434	9.60415e-116			Pericyte	FOXK1	1.43056e-08	0.117781	0.538	0.491	1.08007e-05
		Basal	chr9:16824401-16825011	3.60808e-08	2.66862e-05	2.23908			AT2	ASCL1.1	1.23863e-110	0.420954	0.642	0.459	9.35169e-108			Pericyte	FOXK2	1.43056e-08	0.117781	0.538	0.491	1.08007e-05
		Basal	chr11:129023830-129024567	3.60808e-08	2.66862e-05	2.23908			AT2	OTX2	2.03606e-107	0.494472	0.633	0.447	1.53723e-104			Pericyte	FOXP1	1.43056e-08	0.117781	0.538	0.491	1.08007e-05
		Basal	chr2:233650785-233651273	3.63724e-08	2.68123e-05	3.03483			AT2	ZNF460	4.41678e-95	0.317934	0.628	0.46	3.33467e-92			Pericyte	ETV5	1.96005e-08	0.121959	0.523	0.48	1.47984e-05
		Basal	chr16:68215844-68216518	3.63724e-08	2.68123e-05	3.03483			AT2	NKX3-2	3.70917e-92	0.453003	0.628	0.447	2.80042e-89			Pericyte	ZBTB7A	1.79658e-07	0.106578	0.532	0.481	0.000135642
		Basal	chr17:57402790-57403183	3.63724e-08	2.68123e-05	3.03483			AT2	TCF4	6.20125e-92	0.425856	0.641	0.468	4.68194e-89			Pericyte	ELK4	3.39045e-07	0.117727	0.532	0.479	0.000255979
		Basal	chr6:148191362-148193577	3.65574e-08	2.69188e-05	1.48928			AT2	MYOD1	9.52463e-60	0.324471	0.596	0.458	7.1911e-57			Pericyte	ZNF708	1.03525e-06	0.105822	0.537	0.495	0.000781614
		Basal	chr5:154197343-154199296	3.74411e-08	2.7539e-05	1.49704			AT2	GRHL1	2.98709e-57	0.341086	0.587	0.45	2.25525e-54			Pericyte	NFYC	1.14259e-06	0.125099	0.545	0.497	0.000862654
		Basal	chr5:17216125-17219064	3.81994e-08	2.80657e-05	1.4178			AT2	ISL2	6.51944e-55	0.29323	0.601	0.46	4.92218e-52			Pericyte	NR2F1	1.35541e-06	0.106061	0.535	0.492	0.00102334
		Basal	chr2:160695319-160696256	3.866e-08	2.82168e-05	2.42603			AT2	TBX1	9.43784e-54	0.287227	0.58	0.462	7.12557e-51			Pericyte	PPARG	0.00040272	0.101296	0.535	0.492	0.304054
		Basal	chr4:114264958-114265531	3.866e-08	2.82168e-05	2.42603			AT2	TBX18	1.72048e-51	0.292257	0.584	0.463	1.29896e-48			AEC	SOX13	2.44917e-109	0.473124	0.672	0.493	1.84913e-106
		Basal	chr6:47700091-47700646	3.866e-08	2.82168e-05	2.42603			AT2	CEBPA	2.45466e-51	0.329893	0.587	0.448	1.85327e-48			AEC	ELF1	2.00807e-48	0.269153	0.608	0.478	1.51609e-45
		Basal	chr7:40827317-40827748	3.866e-08	2.82168e-05	2.42603			AT2	FOXE1	3.87515e-51	0.303068	0.593	0.461	2.92573e-48			AEC	ETS1	2.97038e-31	0.267253	0.574	0.476	2.24264e-28
		Basal	chr9:116856295-116856666	3.866e-08	2.82168e-05	2.42603			AT2	TBR1	7.41005e-49	0.285359	0.578	0.463	5.59459e-46			AEC	ERG	2.34277e-28	0.23854	0.568	0.477	1.76879e-25
		Basal	chr21:42018981-42019514	3.866e-08	2.82168e-05	2.42603			AT2	TBX3	1.62023e-46	0.278905	0.577	0.465	1.22327e-43			AEC	GATA6	3.10766e-27	0.221497	0.581	0.491	2.34628e-24
		Basal	chr3:10982711-10983574	3.88991e-08	2.8267e-05	2.32223			AT2	GRHL2	2.21239e-46	0.265347	0.573	0.461	1.67035e-43			AEC	TRPS1	3.10766e-27	0.221497	0.581	0.491	2.34628e-24
		Basal	chr5:75463571-75464427	3.88991e-08	2.8267e-05	2.32223			AT2	EOMES	1.70693e-45	0.273008	0.574	0.464	1.28873e-42			AEC	RBPJ	2.57882e-26	0.146375	0.578	0.487	1.94701e-23
		Basal	chr8:40370823-40371530	3.88991e-08	2.8267e-05	2.32223			AT2	TBX2	5.97521e-45	0.279486	0.576	0.464	4.51128e-42			AEC	SOX18	7.50014e-19	0.200015	0.573	0.491	5.66261e-16
		Basal	chr20:58131225-58132168	3.88991e-08	2.8267e-05	2.32223			AT2	TBX4	3.95464e-44	0.268643	0.576	0.465	2.98575e-41			AEC	IRF2	5.04928e-18	0.150605	0.557	0.49	3.81221e-15
		Basal	chr12:52243187-52244464	3.97476e-08	2.88487e-05	1.52203			AT2	TBX5	3.95464e-44	0.268643	0.576	0.465	2.98575e-41			AEC	GATA2	2.4843e-17	0.183328	0.572	0.492	1.87565e-14
		Basal	chr17:19748061-19748762	3.98122e-08	2.88487e-05	2.02246			AT2	FOXB1	1.36803e-43	0.262612	0.581	0.464	1.03286e-40			AEC	ZBTB7A	2.13136e-15	0.149895	0.551	0.48	1.60918e-12
		Basal	chr21:32346985-32349508	3.98701e-08	2.88487e-05	1.81026			AT2	PITX1	1.63989e-43	0.272687	0.588	0.466	1.23812e-40			AEC	FLI1	1.22873e-14	0.165101	0.542	0.478	9.2769e-12
		Basal	chr11:125164351-125166068	3.98733e-08	2.88487e-05	1.65097			AT2	GSC	1.63989e-43	0.272687	0.588	0.466	1.23812e-40			AEC	ETS2	5.36024e-12	0.145011	0.532	0.476	4.04698e-09
		Basal	chr9:69119838-69123197	3.99977e-08	2.89072e-05	1.17176			AT2	GSC2	1.63989e-43	0.272687	0.588	0.466	1.23812e-40			AEC	ELK4	9.73616e-12	0.120705	0.536	0.479	7.3508e-09
		Basal	chr18:11669271-11670040	4.05518e-08	2.92758e-05	2.11612			AT2	OTX1	1.63989e-43	0.272687	0.588	0.466	1.23812e-40			AEC	STAT3	3.8807e-11	0.126738	0.551	0.492	2.92993e-08
		Basal	chr2:60213603-60214495	4.07925e-08	2.94176e-05	1.91558			AT2	PITX3	1.63989e-43	0.272687	0.588	0.466	1.23812e-40			AEC	IRF3	1.15266e-10	0.102393	0.533	0.488	8.7026e-08
		Basal	chr2:128304557-128305936	4.11923e-08	2.96737e-05	1.62369			AT2	RHOXF1	1.63989e-43	0.272687	0.588	0.466	1.23812e-40			AEC	STAT1	1.75114e-10	0.129671	0.547	0.492	1.32211e-07
		Basal	chr3:40779970-40781509	4.14201e-08	2.98055e-05	1.61725			AT2	FOXC2	1.24686e-41	0.260734	0.582	0.463	9.41376e-39			AEC	NR3C1	3.18519e-10	0.146535	0.552	0.487	2.40482e-07
		Basal	chr1:202222098-202222553	4.19746e-08	3.00418e-05	2.20634			AT2	FOXC1	1.80615e-41	0.249824	0.578	0.464	1.36365e-38			AEC	ELK3	2.18959e-07	0.105483	0.52	0.478	0.000165314
		Basal	chr2:23492739-23493247	4.19746e-08	3.00418e-05	2.20634			AT2	FOXD2	5.45795e-40	0.248262	0.575	0.463	4.12075e-37			AEC	NR3C2	2.62836e-07	0.124162	0.548	0.487	0.000198441
		Basal	chr8:17521269-17522116	4.19746e-08	3.00418e-05	2.20634			AT2	CEBPD	1.44687e-36	0.262578	0.566	0.461	1.09239e-33			CAP1	SOX13	2.3587e-163	0.570924	0.692	0.469	1.78082e-160
		Basal	chr10:80289339-80290139	4.19746e-08	3.00418e-05	2.20634			AT2	SREBF1.1	6.90085e-36	0.256155	0.57	0.467	5.21014e-33			CAP1	SMAD2	2.11587e-54	0.230698	0.599	0.476	1.59748e-51
		Basal	chr10:103716035-103716688	4.19746e-08	3.00418e-05	2.20634			AT2	SCRT2	1.23333e-35	0.252516	0.572	0.469	9.31166e-33			CAP1	RBPJ	1.50145e-45	0.177024	0.584	0.476	1.1336e-42
		Basal	chr3:189315956-189317042	4.29822e-08	3.06968e-05	1.78731			AT2	MGA	2.93332e-33	0.225308	0.563	0.468	2.21466e-30			CAP1	NFYC	5.74651e-39	0.275072	0.596	0.484	4.33862e-36
		Basal	chr4:39568854-39569396	4.32564e-08	3.07933e-05	3.13268			AT2	TBX15	2.93332e-33	0.225308	0.563	0.468	2.21466e-30			CAP1	ZNF708	6.74755e-32	0.283328	0.598	0.481	5.0944e-29
		Basal	chr10:76115440-76115755	4.32564e-08	3.07933e-05	3.13268			AT2	ZNF213	4.2095e-33	0.172239	0.569	0.47	3.17817e-30			CAP1	GLIS3	2.08674e-30	0.192399	0.563	0.486	1.57549e-27
		Basal	chrX:13293462-13293976	4.32564e-08	3.07933e-05	3.13268			AT2	CEBPG.1	2.4964e-31	0.206459	0.554	0.464	1.88478e-28			CAP1	ZNF331	1.143e-26	0.192822	0.572	0.484	8.62964e-24
		Basal	chr1:58619252-58620722	4.33893e-08	3.08548e-05	1.89998			AT2	HES7	2.41049e-30	0.22888	0.556	0.467	1.81992e-27			CAP1	GLI3	5.71288e-26	0.21573	0.574	0.485	4.31323e-23
		Basal	chr6:79452953-79454233	4.34795e-08	3.08859e-05	2.0021			AT2	TBX6	7.5586e-29	0.22093	0.561	0.471	5.70674e-26			CAP1	GATA6	1.02431e-19	0.195848	0.564	0.482	7.73353e-17
		Basal	chr14:61646793-61647013	4.4249e-08	3.1332e-05	3.60809			AT2	KLF3	7.93182e-27	0.16353	0.558	0.47	5.98852e-24			CAP1	TRPS1	1.02431e-19	0.195848	0.564	0.482	7.73353e-17
		Basal	chr17:72273324-72273627	4.4249e-08	3.1332e-05	3.60809			AT2	FEZF2	2.88491e-25	0.191253	0.562	0.472	2.1781e-22			CAP1	ELF1	1.49755e-18	0.164043	0.555	0.47	1.13065e-15
		Basal	chr12:122001350-122001772	4.47847e-08	3.16775e-05	2.50014			AT2	SCRT1	2.61155e-22	0.205662	0.555	0.475	1.97172e-19			CAP1	GATA2	3.67036e-18	0.177821	0.556	0.484	2.77112e-15
		Basal	chr4:24824374-24825206	4.54442e-08	3.20416e-05	2.09077			AT2	TFCP2	2.14462e-21	0.189373	0.543	0.465	1.61919e-18			CAP1	REST	7.00932e-18	0.171889	0.56	0.486	5.29204e-15
		Basal	chr5:72485326-72486642	4.54442e-08	3.20416e-05	2.09077			AT2	ZNF524	1.57715e-20	0.195209	0.546	0.466	1.19075e-17			CAP1	YY1	1.54158e-17	0.142659	0.55	0.489	1.16389e-14
		Basal	chr12:51820289-51821380	4.54442e-08	3.20416e-05	2.09077			AT2	MEF2B	3.39566e-19	0.171291	0.546	0.477	2.56372e-16			CAP1	PPARG	3.2352e-16	0.159671	0.548	0.485	2.44258e-13
		Basal	chr14:61498161-61499594	4.59253e-08	3.2306e-05	1.76572			AT2	KLF2	2.80543e-17	0.120526	0.547	0.478	2.1181e-14			CAP1	RELB	1.1718e-13	0.11074	0.535	0.489	8.84712e-11
		Basal	chr21:28632655-28634440	4.59253e-08	3.2306e-05	1.76572			AT2	THRA	2.4711e-16	0.147403	0.538	0.476	1.86568e-13			CAP1	FOXP2	8.35551e-10	0.119618	0.536	0.487	6.30841e-07
		Basal	chr2:181523758-181524077	4.62082e-08	3.2306e-05	2.84453			AT2	RARA	7.65086e-16	0.170015	0.547	0.476	5.7764e-13			CAP1	SOX18	1.11523e-09	0.130291	0.537	0.487	8.41997e-07
		Basal	chr4:83364280-83364609	4.62082e-08	3.2306e-05	2.84453			AT2	NR2F1.1	1.51419e-15	0.158146	0.541	0.475	1.14322e-12			CAP1	NFKB1	1.50788e-09	0.10899	0.533	0.49	1.13845e-06
		Basal	chr5:139883193-139883422	4.62082e-08	3.2306e-05	2.84453			AT2	DBP	3.00494e-15	0.159085	0.532	0.471	2.26873e-12			CAP1	ZNF75D	1.41106e-08	0.14279	0.547	0.486	1.06535e-05
		Basal	chr6:34359536-34360086	4.62082e-08	3.2306e-05	2.84453			AT2	TEF	7.47331e-15	0.161067	0.534	0.471	5.64235e-12			CAP1	ZKSCAN1	3.28902e-06	0.10744	0.526	0.486	0.00248321
		Basal	chr9:136309094-136309475	4.62082e-08	3.2306e-05	2.84453			AT2	MEF2D	1.4463e-14	0.134173	0.539	0.482	1.09196e-11			CAP1	MEIS2	1.43537e-05	0.109295	0.527	0.487	0.010837
		Basal	chr10:45514280-45514607	4.62082e-08	3.2306e-05	2.84453			AT2	BARX2	1.70987e-14	0.124742	0.533	0.48	1.29095e-11			CAP1	PBX1	3.88476e-05	0.133249	0.535	0.487	0.0293299
		Basal	chr14:22979106-22979441	4.65375e-08	3.23997e-05	2.28333			AT2	NFIL3	3.10873e-14	0.147307	0.536	0.473	2.34709e-11			CAP2	SOX13	1.55206e-94	0.452367	0.67	0.49	1.1718e-91
		Basal	chr22:32050348-32051100	4.65375e-08	3.23997e-05	2.28333			AT2	ZNF384	3.89948e-13	0.124538	0.542	0.486	2.94411e-10			CAP2	NFYC	8.01448e-45	0.299907	0.607	0.493	6.05093e-42
		Basal	chr1:19361151-19362032	4.72385e-08	3.27418e-05	1.98259			AT2	HLF	1.1953e-12	0.128608	0.528	0.476	9.02448e-10			CAP2	SMAD2	1.64622e-43	0.20097	0.593	0.488	1.2429e-40
		Basal	chr7:121753791-121754534	4.72385e-08	3.27418e-05	1.98259			AT2	ZSCAN21	1.54805e-11	0.139702	0.539	0.477	1.16877e-08			CAP2	ZNF708	5.84669e-31	0.252031	0.593	0.492	4.41425e-28
		Basal	chr12:121991781-121992564	4.72385e-08	3.27418e-05	1.98259			AT2	TEAD3	9.06078e-11	0.116843	0.521	0.464	6.84089e-08			CAP2	YY1	2.53473e-24	0.171049	0.567	0.494	1.91372e-21
		Basal	chr5:55226239-55227635	4.73245e-08	3.27418e-05	1.75539			AT2	TEAD4	9.06078e-11	0.116843	0.521	0.464	6.84089e-08			CAP2	FOXP2	6.8128e-24	0.211308	0.572	0.49	5.14367e-21
		Basal	chr9:72826987-72828856	4.73245e-08	3.27418e-05	1.75539			AT2	NFIC::TLX1	1.52472e-10	0.116731	0.53	0.48	1.15116e-07			CAP2	RBPJ	1.7879e-19	0.152913	0.575	0.486	1.34986e-16
		Basal	chr17:44137600-44138888	4.73245e-08	3.27418e-05	1.75539			AT2	NKX3-1	1.80041e-08	0.103331	0.523	0.481	1.35931e-05			CAP2	TRPS1	3.7555e-19	0.162224	0.557	0.49	2.8354e-16
		Basal	chr2:85954180-85955544	4.7615e-08	3.29084e-05	1.45402			AT2	FOXS1	2.11757e-08	0.105106	0.528	0.481	1.59876e-05			CAP2	GLI3	1.47255e-18	0.182995	0.563	0.494	1.11178e-15
		Basal	chr2:60306038-60306573	4.8023e-08	3.31215e-05	2.37868			AT2	FOXA2	2.11757e-08	0.105106	0.528	0.481	1.59876e-05			CAP2	GATA2	2.18245e-18	0.156484	0.556	0.491	1.64775e-15
		Basal	chr20:58618539-58619135	4.8023e-08	3.31215e-05	2.37868			AT2	ZNF784	2.32058e-08	0.117583	0.526	0.477	1.75204e-05			CAP2	FOXN3	8.75842e-17	0.159541	0.561	0.491	6.61261e-14
		Basal	chr15:93049692-93050376	4.83366e-08	3.33032e-05	2.17543			AT2	NKX2-2	1.04625e-05	0.123413	0.533	0.484	0.00789915			CAP2	MEIS2	5.50985e-12	0.10751	0.533	0.491	4.15994e-09
		Basal	chr14:70754591-70755635	4.85783e-08	3.3435e-05	1.87044			AT2-p	NKX2-8	4.44429e-37	0.727997	0.785	0.491	3.35544e-34			CAP2	NFKB1	7.13458e-11	0.118942	0.542	0.493	5.38661e-08
		Basal	chr2:172196734-172197290	4.91826e-08	3.36072e-05	2.59007			AT2-p	NKX2-4	1.32579e-33	0.688913	0.764	0.492	1.00097e-30			CAP2	ZNF331	8.59542e-09	0.136312	0.553	0.493	6.48954e-06
		Basal	chr5:90093906-90094389	4.91826e-08	3.36072e-05	2.59007			AT2-p	HNF1B	5.21276e-30	0.6214	0.731	0.481	3.93563e-27			CAP2	FOXO3	1.46287e-07	0.116869	0.539	0.489	0.000110446
		Basal	chr7:613529-614025	4.91826e-08	3.36072e-05	2.59007			AT2-p	NKX2-3	4.20114e-28	0.622763	0.723	0.488	3.17186e-25			CAP2	FOXK1	2.30411e-06	0.109841	0.539	0.49	0.0017396
		Basal	chr9:76444075-76444557	4.91826e-08	3.36072e-05	2.59007			AT2-p	FOXE1	8.24827e-28	0.550928	0.725	0.489	6.22744e-25			CAP2	FOXK2	2.30411e-06	0.109841	0.539	0.49	0.0017396
		Basal	chr12:20030619-20031199	4.91826e-08	3.36072e-05	2.59007			AT2-p	SNAI2	1.05696e-27	0.620505	0.736	0.488	7.98003e-25			CAP2	FOXP1	2.30411e-06	0.109841	0.539	0.49	0.0017396
		Basal	chr14:75242489-75242924	4.91826e-08	3.36072e-05	2.59007			AT2-p	ZNF135	1.6631e-26	0.555665	0.705	0.486	1.25564e-23			CAP2	PBX1	0.000108443	0.104047	0.537	0.491	0.0818742
		Basal	chr16:22314632-22315148	4.91826e-08	3.36072e-05	2.59007			AT2-p	CEBPB	4.02782e-26	0.667684	0.702	0.473	3.041e-23			CAP2	RELB	0.00175375	0.103589	0.535	0.493	1
		Basal	chr2:213216440-213216736	4.95144e-08	3.37298e-05	3.4063			AT2-p	CEBPE	5.44861e-26	0.677497	0.707	0.475	4.1137e-23			PVEC	SOX13	1.00386e-87	0.41243	0.657	0.492	7.57915e-85
		Basal	chr17:37176788-37177426	4.95144e-08	3.37298e-05	3.4063			AT2-p	SNAI3	3.54532e-25	0.581738	0.725	0.497	2.67671e-22			PVEC	RBPJ	8.89519e-31	0.159146	0.588	0.486	6.71587e-28
		Basal	chr11:102064237-102064643	5.02125e-08	3.41005e-05	2.70171			AT2-p	FIGLA	6.93562e-25	0.455475	0.772	0.515	5.23639e-22			PVEC	GATA6	1.31481e-26	0.169769	0.556	0.491	9.9268e-24
		Basal	chr15:71471121-71471761	5.02125e-08	3.41005e-05	2.70171			AT2-p	ZEB1	6.93562e-25	0.455475	0.772	0.515	5.23639e-22			PVEC	TRPS1	1.31481e-26	0.169769	0.556	0.491	9.9268e-24
		Basal	chr18:6545960-6546386	5.02125e-08	3.41005e-05	2.70171			AT2-p	FOXC2	7.49026e-23	0.516486	0.702	0.488	5.65515e-20			PVEC	ELF1	2.99002e-25	0.208879	0.582	0.478	2.25747e-22
		Basal	chr2:46644997-46646099	5.05674e-08	3.42016e-05	2.06665			AT2-p	ZNF460	1.09406e-22	0.372309	0.715	0.496	8.26013e-20			PVEC	SMAD2	2.54884e-24	0.15912	0.577	0.489	1.92438e-21
		Basal	chr3:1908879-1909744	5.05674e-08	3.42016e-05	2.06665			AT2-p	CEBPG	2.77254e-22	0.615226	0.658	0.477	2.09327e-19			PVEC	GATA2	1.15388e-18	0.157247	0.557	0.491	8.71176e-16
		Basal	chr5:64631807-64632692	5.05674e-08	3.42016e-05	2.06665			AT2-p	HNF1A	4.64261e-22	0.536875	0.676	0.483	3.50517e-19			PVEC	NFYC	1.33954e-18	0.162521	0.563	0.496	1.01135e-15
		Basal	chr5:136122926-136123812	5.05674e-08	3.42016e-05	2.06665			AT2-p	FOXC1	1.62996e-18	0.459947	0.681	0.488	1.23062e-15			PVEC	SMAD3	2.9329e-15	0.179989	0.556	0.488	2.21434e-12
		Basal	chr6:117167494-117168204	5.10727e-08	3.44561e-05	1.96389			AT2-p	FOSB::JUNB.1	5.03887e-18	0.539819	0.681	0.484	3.80435e-15			PVEC	STAT3	9.57636e-15	0.133813	0.545	0.491	7.23016e-12
		Basal	chr10:125008218-125009387	5.10727e-08	3.44561e-05	1.96389			AT2-p	FOXD2	7.18021e-18	0.45534	0.681	0.487	5.42106e-15			PVEC	NFATC3	1.68447e-14	0.104055	0.557	0.486	1.27177e-11
		Basal	chr7:471495-472505	5.11513e-08	3.44561e-05	1.85645			AT2-p	FOSL1::JUN.1	1.67426e-17	0.546698	0.653	0.483	1.26407e-14			PVEC	SOX18	2.14696e-14	0.141636	0.55	0.492	1.62095e-11
		Basal	chr7:111012788-111014354	5.11513e-08	3.44561e-05	1.85645			AT2-p	FOSL2	2.3602e-17	0.528027	0.645	0.482	1.78195e-14			PVEC	GLI3	7.77051e-12	0.135928	0.552	0.495	5.86673e-09
		Basal	chr14:68505965-68507689	5.14357e-08	3.46126e-05	1.4713			AT2-p	FOS::JUN	3.79637e-17	0.540512	0.661	0.482	2.86626e-14			PVEC	ZNF708	7.44334e-11	0.146689	0.563	0.494	5.61972e-08
		Basal	chr3:112074305-112075554	5.23723e-08	3.52072e-05	1.71696			AT2-p	FOS::JUND	4.03228e-17	0.541692	0.645	0.483	3.04437e-14			PVEC	GLIS3	2.81231e-10	0.125829	0.545	0.495	2.12329e-07
		Basal	chr2:60553601-60555660	5.40398e-08	3.62915e-05	1.4084			AT2-p	FOSL2::JUNB	6.85645e-17	0.520772	0.65	0.484	5.17662e-14			PVEC	ZNF75D	4.88214e-10	0.112358	0.544	0.492	3.68601e-07
		Basal	chr3:50150895-50151241	5.49599e-08	3.68015e-05	2.24687			AT2-p	FOS::JUNB	8.65446e-17	0.526994	0.653	0.483	6.53412e-14			PVEC	ZNF331	2.5453e-09	0.11694	0.547	0.494	1.9217e-06
		Basal	chr3:188974794-188976250	5.49654e-08	3.68015e-05	1.94595			AT2-p	FOSL2::JUND	8.65446e-17	0.526994	0.653	0.483	6.53412e-14			PVEC	YY1	6.00028e-09	0.120093	0.548	0.495	4.53021e-06
		Basal	chr15:71746591-71747895	5.49654e-08	3.68015e-05	1.94595			AT2-p	FOSL2::JUN	9.00621e-17	0.534661	0.653	0.482	6.79969e-14			PVEC	STAT1	2.26354e-08	0.124631	0.543	0.491	1.70897e-05
		Basal	chr4:1758199-1758560	5.58987e-08	3.7351e-05	2.04366			AT2-p	FOSL1::JUNB	1.36212e-16	0.534426	0.666	0.483	1.0284e-13			PVEC	REL	1.41292e-07	0.108195	0.534	0.492	0.000106675
		Basal	chr9:69385251-69386043	5.58987e-08	3.7351e-05	2.04366			AT2-p	FOXB1	6.1425e-16	0.451176	0.653	0.489	4.63759e-13			PVEC	NFIC	2.17483e-07	0.100049	0.532	0.492	0.000164199
		Basal	chr6:1130803-1132141	5.62092e-08	3.74831e-05	1.82987			AT2-p	FOSL1	8.15819e-16	0.514422	0.655	0.482	6.15943e-13			PVEC	ETS1	1.02005e-06	0.136259	0.525	0.477	0.000770135
		Basal	chr19:51025541-51026838	5.62092e-08	3.74831e-05	1.82987			AT2-p	JDP2	9.61636e-16	0.492094	0.674	0.486	7.26035e-13			PVEC	NR3C1	3.0203e-06	0.11384	0.534	0.487	0.00228033
		Basal	chr6:35484947-35486801	5.63349e-08	3.74916e-05	1.41385			AT2-p	FOS	1.65492e-15	0.493134	0.658	0.484	1.24947e-12			PVEC	ERG	0.000135626	0.110225	0.517	0.478	0.102397
		Basal	chr1:200912820-200913287	5.72818e-08	3.79097e-05	2.44545			AT2-p	JUND.1	2.09052e-15	0.508041	0.65	0.483	1.57834e-12			SVEC	SOX13	9.61068e-43	0.401969	0.661	0.496	7.25606e-40
		Basal	chr7:99128405-99128850	5.72818e-08	3.79097e-05	2.44545			AT2-p	TEAD3	2.84713e-15	0.479227	0.637	0.476	2.14958e-12			SVEC	GABPA	1.46778e-22	0.271058	0.607	0.477	1.10818e-19
		Basal	chr15:89396009-89396369	5.72818e-08	3.79097e-05	2.44545			AT2-p	TEAD4	2.84713e-15	0.479227	0.637	0.476	2.14958e-12			SVEC	ELF1	9.62951e-22	0.247801	0.599	0.48	7.27028e-19
		Basal	chr18:10169054-10169618	5.72818e-08	3.79097e-05	2.44545			AT2-p	KLF2	3.98375e-15	0.297378	0.658	0.493	3.00773e-12			SVEC	ETS1	1.3209e-19	0.251476	0.577	0.478	9.97282e-17
		Basal	chr7:70736584-70738876	5.73055e-08	3.79097e-05	1.6745			AT2-p	JUN	5.80501e-15	0.505063	0.64	0.483	4.38278e-12			SVEC	STAT1	7.32471e-19	0.209414	0.586	0.492	5.53016e-16
		Basal	chr14:37582806-37585286	5.85668e-08	3.86042e-05	1.3373			AT2-p	FOSL1::JUND	9.44702e-15	0.474119	0.661	0.483	7.1325e-12			SVEC	ERG	2.64257e-18	0.232793	0.579	0.479	1.99514e-15
		Basal	chr4:71544951-71545850	5.86461e-08	3.86042e-05	2.33467			AT2-p	BACH1	1.20603e-14	0.500245	0.681	0.483	9.10551e-12			SVEC	NFATC2	1.37364e-14	0.192381	0.588	0.492	1.0371e-11
		Basal	chr9:122192406-122192816	5.86461e-08	3.86042e-05	2.33467			AT2-p	JUN::JUNB	2.03326e-14	0.471157	0.645	0.483	1.53511e-11			SVEC	STAT3	3.24582e-14	0.179909	0.581	0.492	2.45059e-11
		Basal	chr1:67748287-67750406	5.94868e-08	3.91188e-05	1.65155			AT2-p	BATF	4.14469e-14	0.466381	0.65	0.483	3.12924e-11			SVEC	RBPJ	2.26364e-11	0.131717	0.577	0.489	1.70905e-08
		Basal	chr5:133844805-133845143	6.02456e-08	3.93839e-05	2.9106			AT2-p	BATF::JUN	4.14469e-14	0.466381	0.65	0.483	3.12924e-11			SVEC	NFATC3	4.68929e-09	0.107356	0.562	0.488	3.54042e-06
		Basal	chr5:168826085-168826622	6.02456e-08	3.93839e-05	2.9106			AT2-p	BATF3	4.14469e-14	0.466381	0.65	0.483	3.12924e-11			SVEC	BCL6	7.41169e-08	0.136318	0.545	0.493	5.59582e-05
		Basal	chr6:30876114-30876354	6.02456e-08	3.93839e-05	2.9106			AT2-p	BNC2	4.14469e-14	0.466381	0.65	0.483	3.12924e-11			SVEC	FLI1	1.1146e-07	0.12619	0.541	0.479	8.41526e-05
		Basal	chr9:90970712-90970947	6.02456e-08	3.93839e-05	2.9106			AT2-p	GRHL1	1.50932e-13	0.406818	0.663	0.479	1.13953e-10			SVEC	FOSL2	1.43118e-06	0.117137	0.536	0.482	0.00108054
		Basal	chr16:81499654-81499981	6.02456e-08	3.93839e-05	2.9106			AT2-p	FOXI1	2.29151e-13	0.38432	0.661	0.491	1.73009e-10			SVEC	REL	3.04915e-06	0.119449	0.544	0.493	0.00230211
		Basal	chr19:5470236-5470743	6.02456e-08	3.93839e-05	2.9106			AT2-p	FOXL1	2.29151e-13	0.38432	0.661	0.491	1.73009e-10			SVEC	ETS2	3.64371e-06	0.114476	0.525	0.477	0.002751
		Basal	chr6:1295421-1296851	6.14136e-08	4.00686e-05	2.02173			AT2-p	FOXO4	2.29151e-13	0.38432	0.661	0.491	1.73009e-10			SVEC	NFYC	3.69458e-06	0.130697	0.543	0.498	0.00278941
		Basal	chr10:88851500-88852069	6.14136e-08	4.00686e-05	2.02173			AT2-p	FOXO6	2.29151e-13	0.38432	0.661	0.491	1.73009e-10			SVEC	ZBTB7A	5.57596e-06	0.105464	0.53	0.482	0.00420985
		Basal	chr13:52925208-52926251	6.23698e-08	4.06525e-05	2.11853			AT2-p	FOXP3	2.29151e-13	0.38432	0.661	0.491	1.73009e-10			SVEC	JUN	8.41732e-05	0.104001	0.523	0.483	0.0635508
		Basal	chr5:59767911-59768980	6.25066e-08	4.07018e-05	1.5979			AT2-p	FOXP4	2.29151e-13	0.38432	0.661	0.491	1.73009e-10			SVEC	SMAD3	0.000145784	0.124657	0.529	0.49	0.110067
		Basal	chr18:46310187-46311114	6.28601e-08	4.08918e-05	1.91215			AT2-p	FOXA3	2.29151e-13	0.38432	0.661	0.491	1.73009e-10			LEC	NFATC2	1.53301e-50	0.320992	0.64	0.491	1.15742e-47
		Basal	chr13:30071999-30073027	6.34549e-08	4.1236e-05	1.79319			AT2-p	FOXD1	2.29151e-13	0.38432	0.661	0.491	1.73009e-10			LEC	ETS1	2.58702e-41	0.307385	0.595	0.478	1.9532e-38
		Basal	chr8:143738587-143740774	6.35134e-08	4.1236e-05	1.34293			AT2-p	FOXK1	2.29151e-13	0.38432	0.661	0.491	1.73009e-10			LEC	ERG	4.554e-39	0.280645	0.59	0.478	3.43827e-36
		Basal	chr18:50629057-50629537	6.41462e-08	4.16062e-05	2.2126			AT2-p	FOXK2	2.29151e-13	0.38432	0.661	0.491	1.73009e-10			LEC	NFATC3	2.7786e-34	0.211718	0.615	0.487	2.09784e-31
		Basal	chr3:58617114-58617656	6.53177e-08	4.22423e-05	2.52575			AT2-p	FOXP1	2.29151e-13	0.38432	0.661	0.491	1.73009e-10			LEC	NRF1	2.31035e-26	0.188359	0.604	0.498	1.74431e-23
		Basal	chr7:22193252-22193991	6.53177e-08	4.22423e-05	2.52575			AT2-p	MYOD1	3.31145e-13	0.366944	0.65	0.488	2.50015e-10			LEC	FLI1	4.55903e-20	0.184845	0.555	0.479	3.44207e-17
		Basal	chr14:62710478-62711321	6.53177e-08	4.22423e-05	2.52575			AT2-p	KLF3	3.76668e-13	0.299284	0.642	0.489	2.84385e-10			LEC	ETS2	6.54597e-18	0.172588	0.558	0.476	4.94221e-15
		Basal	chr18:44731853-44733169	6.68294e-08	4.30941e-05	1.89621			AT2-p	NFE2	3.8191e-13	0.421588	0.637	0.485	2.88342e-10			LEC	ELK4	2.15066e-17	0.153536	0.555	0.479	1.62375e-14
		Basal	chr17:20954575-20956246	6.70868e-08	4.32181e-05	2.00077			AT2-p	FOXS1	4.42286e-13	0.386871	0.666	0.491	3.33926e-10			LEC	ELF1	2.20249e-16	0.171684	0.571	0.48	1.66288e-13
		Basal	chr1:16091276-16091578	6.91346e-08	4.43223e-05	2.74853			AT2-p	FOXA2	4.42286e-13	0.386871	0.666	0.491	3.33926e-10			LEC	ZBTB7A	3.57758e-15	0.144358	0.55	0.481	2.70107e-12
		Basal	chr1:165395614-165395840	6.91346e-08	4.43223e-05	2.74853			AT2-p	NFIB	6.37029e-13	0.358283	0.658	0.49	4.80957e-10			LEC	ELK3	1.07836e-13	0.144472	0.546	0.479	8.14164e-11
		Basal	chr2:96882328-96882679	6.91346e-08	4.43223e-05	2.74853			AT2-p	ISL2	8.2637e-13	0.329123	0.642	0.49	6.23909e-10			LEC	ELF2	5.01093e-13	0.126433	0.535	0.485	3.78326e-10
		Basal	chr7:32336776-32337086	6.91346e-08	4.43223e-05	2.74853			AT2-p	TCF3	1.10442e-12	0.401763	0.642	0.503	8.3384e-10			LEC	ZBTB11	1.59457e-12	0.129708	0.546	0.482	1.2039e-09
		Basal	chr22:41280082-41280469	6.91346e-08	4.43223e-05	2.74853			AT2-p	SNAI1	1.10442e-12	0.401763	0.642	0.503	8.3384e-10			LEC	YY1	2.93688e-11	0.139031	0.562	0.496	2.21735e-08
		Basal	chr1:223319386-223319817	7.01011e-08	4.48708e-05	2.62431			AT2-p	TCF12	1.10442e-12	0.401763	0.642	0.503	8.3384e-10			LEC	ETV6	1.85441e-10	0.104431	0.534	0.467	1.40008e-07
		Basal	chr17:1769417-1770437	7.01252e-08	4.48708e-05	1.75986			AT2-p	ZNF384	1.10769e-12	0.336437	0.65	0.498	8.36308e-10			LEC	RFX3	1.33434e-09	0.119806	0.522	0.486	1.00743e-06
		Basal	chr2:112661521-112662216	7.17599e-08	4.56529e-05	2.395			AT2-p	ZNF213	1.68731e-12	0.259758	0.658	0.491	1.27392e-09			LEC	RBPJ	5.92185e-09	0.109952	0.557	0.489	4.471e-06
		Basal	chr2:216533558-216533972	7.17599e-08	4.56529e-05	2.395			AT2-p	FEZF2	4.16603e-12	0.312375	0.64	0.491	3.14536e-09			LEC	SMAD3	1.02196e-07	0.123433	0.54	0.49	7.7158e-05
		Basal	chr6:30822002-30822925	7.17599e-08	4.56529e-05	2.395			AT2-p	BACH2	1.13889e-11	0.434672	0.648	0.484	8.59865e-09			LEC	RFX7	1.86256e-07	0.112879	0.533	0.487	0.000140623
		Basal	chr9:104854279-104855089	7.17599e-08	4.56529e-05	2.395			AT2-p	JUNB.1	1.20647e-11	0.426873	0.622	0.485	9.10885e-09			LEC	NFYC	0.000109291	0.11544	0.547	0.498	0.0825148
		Basal	chr13:20431035-20431441	7.17599e-08	4.56529e-05	2.395			AT2-p	NKX3-2	1.22909e-11	0.355277	0.637	0.486	9.2796e-09			AM	SPI1	0	2.04795	0.948	0.409	0
		Basal	chr13:23816826-23818033	7.17599e-08	4.56529e-05	2.395			AT2-p	KLF10	4.0123e-11	0.212557	0.658	0.498	3.02929e-08			AM	ETV6	0	1.61016	0.902	0.431	0
		Basal	chr13:29539316-29540261	7.28918e-08	4.62844e-05	1.98072			AT2-p	NFIC::TLX1	4.56746e-11	0.336459	0.637	0.491	3.44843e-08			AM	IKZF2	0	0.980371	0.906	0.444	0
		Basal	chr4:9101535-9103375	7.40352e-08	4.69655e-05	1.46073			AT2-p	CEBPA	9.017e-11	0.389428	0.632	0.478	6.80783e-08			AM	GABPA	0	1.51034	0.904	0.442	0
		Basal	chr10:48251137-48252218	7.4733e-08	4.73629e-05	1.86608			AT2-p	ASCL1.1	1.00498e-10	0.35531	0.655	0.498	7.58759e-08			AM	IKZF1	0	1.43688	0.894	0.443	0
		Basal	chr2:54928629-54929068	7.60775e-08	4.78497e-05	2.98902			AT2-p	TEAD1	1.55668e-10	0.376308	0.642	0.481	1.17529e-07			AM	ELF1	0	1.35336	0.89	0.447	0
		Basal	chr2:211836284-211836715	7.60775e-08	4.78497e-05	2.98902			AT2-p	CEBPD	3.54248e-10	0.352673	0.624	0.484	2.67458e-07			AM	IRF1	0	1.22671	0.866	0.452	0
		Basal	chr6:42325892-42326464	7.60775e-08	4.78497e-05	2.98902			AT2-p	OTX2	4.96847e-10	0.330332	0.596	0.487	3.75119e-07			AM	ELF4	0	1.07281	0.818	0.451	0
		Basal	chr7:45033935-45034193	7.60775e-08	4.78497e-05	2.98902			AT2-p	TCF4	9.80383e-10	0.353354	0.648	0.506	7.40189e-07			AM	ETS2	0	1.00988	0.8	0.45	0
		Basal	chr10:121303226-121303619	7.60775e-08	4.78497e-05	2.98902			AT2-p	KLF12	6.23064e-09	0.192731	0.611	0.497	4.70414e-06			AM	ZBTB7A	0	0.898744	0.793	0.456	0
		Basal	chr12:50641290-50641818	7.60775e-08	4.78497e-05	2.98902			AT2-p	GRHL2	8.48982e-09	0.301897	0.617	0.485	6.40981e-06			AM	FLI1	0	0.965034	0.79	0.454	0
		Basal	chr17:43634605-43635082	7.60775e-08	4.78497e-05	2.98902			AT2-p	NFIX.1	1.13527e-08	0.283609	0.617	0.49	8.5713e-06			AM	ZBTB11	0	0.866817	0.783	0.457	0
		Basal	chr18:23877427-23877626	7.60775e-08	4.78497e-05	2.98902			AT2-p	KLF6	2.06211e-08	0.262541	0.642	0.489	1.55689e-05			AM	ELK4	0	0.86095	0.779	0.455	0
		Basal	chr5:81786548-81788534	7.78779e-08	4.88398e-05	1.71987			AT2-p	KLF4	3.00743e-08	0.198068	0.624	0.497	2.27061e-05			AM	FOSL2	0	1.01411	0.774	0.458	0
		Basal	chr7:55053612-55055101	7.78779e-08	4.88398e-05	1.71987			AT2-p	NFIC.1	3.2929e-08	0.295745	0.593	0.49	2.48614e-05			AM	BNC2	0	0.938732	0.774	0.459	0
		Basal	chr4:7929209-7930131	7.79458e-08	4.88398e-05	2.06731			AT2-p	TEAD2	5.01904e-08	0.313893	0.624	0.482	3.78937e-05			AM	IRF3	0	0.85325	0.779	0.465	0
		Basal	chr16:23398298-23399633	7.79458e-08	4.88398e-05	2.06731			AT2-p	FOXD3	6.87105e-08	0.280354	0.617	0.492	5.18765e-05			AM	JUN	0	0.9992	0.771	0.459	0
		Basal	chr9:124045090-124046085	7.86375e-08	4.92268e-05	1.85183			AT2-p	FOXA1	3.22592e-07	0.292358	0.614	0.491	0.000243557			AM	ELF2	0	0.859904	0.772	0.462	0
		Basal	chr3:11139785-11140811	7.88022e-08	4.92834e-05	1.96153			AT2-p	KLF11	3.34818e-07	0.163421	0.606	0.495	0.000252787			AM	BACH1	0	0.978717	0.767	0.46	0
		Basal	chr6:52550901-52552572	8.11997e-08	5.07351e-05	1.70153			AT2-p	MGA	5.38945e-07	0.288731	0.604	0.488	0.000406903			AM	FOS	0	0.929835	0.758	0.461	0
		Basal	chr14:89408482-89409496	8.24918e-08	5.14456e-05	1.83807			AT2-p	TBX15	5.38945e-07	0.288731	0.604	0.488	0.000406903			AM	IRF8	1.80127e-266	0.804051	0.754	0.468	1.35996e-263
		Basal	chr16:2835497-2836607	8.24918e-08	5.14456e-05	1.83807			AT2-p	KLF14	8.42729e-07	0.151226	0.58	0.499	0.000636261			AM	USF1	2.56395e-210	0.665888	0.724	0.47	1.93578e-207
		Basal	chr13:95552179-95553820	8.27137e-08	5.15356e-05	1.69274			AT2-p	TBX1	1.49755e-06	0.261749	0.585	0.488	0.00113065			AM	JDP2	9.81561e-207	0.719108	0.71	0.468	7.41079e-204
		Basal	chr6:20699420-20699711	8.32332e-08	5.18107e-05	4.16993			AT2-p	CEBPG.1	1.90594e-06	0.270746	0.601	0.483	0.00143899			AM	NR2C1	3.93396e-202	0.479327	0.71	0.472	2.97014e-199
		Basal	chr13:44322870-44323483	8.36562e-08	5.20252e-05	2.25532			AT2-p	FOXO3	2.43115e-06	0.256506	0.593	0.491	0.00183552			AM	ELK3	4.5932e-196	0.651942	0.714	0.46	3.46787e-193
		Basal	chr9:20319056-20320456	8.41279e-08	5.2145e-05	1.68419			AT2-p	TFCP2	2.78001e-06	0.232891	0.578	0.482	0.00209891			AM	IRF2	2.23569e-190	0.631437	0.717	0.473	1.68795e-187
		Basal	chr1:203751008-203751383	8.45201e-08	5.2145e-05	2.46698			AT2-p	PITX1	2.87327e-06	0.215539	0.591	0.492	0.00216932			AM	MITF	1.56944e-165	0.61535	0.697	0.468	1.18493e-162
		Basal	chr3:42122395-42123039	8.45201e-08	5.2145e-05	2.46698			AT2-p	GSC	2.87327e-06	0.215539	0.591	0.492	0.00216932			AM	ATF2	1.14014e-152	0.54599	0.684	0.476	8.60808e-150
		Basal	chr9:760000-760631	8.45201e-08	5.2145e-05	2.46698			AT2-p	GSC2	2.87327e-06	0.215539	0.591	0.492	0.00216932			AM	THRB	4.30199e-149	0.509911	0.679	0.475	3.248e-146
		Basal	chr9:133882055-133882325	8.45201e-08	5.2145e-05	2.46698			AT2-p	OTX1	2.87327e-06	0.215539	0.591	0.492	0.00216932			AM	CEBPD	9.76506e-147	0.56552	0.679	0.468	7.37262e-144
		Basal	chr14:24309849-24310181	8.45201e-08	5.2145e-05	2.46698			AT2-p	PITX3	2.87327e-06	0.215539	0.591	0.492	0.00216932			AM	ATF4	3.51806e-145	0.572206	0.693	0.473	2.65613e-142
		Basal	chr19:41134413-41134908	8.45201e-08	5.2145e-05	2.46698			AT2-p	RHOXF1	2.87327e-06	0.215539	0.591	0.492	0.00216932			AM	PPARD	4.0514e-145	0.526767	0.685	0.475	3.05881e-142
		Basal	chr4:73676664-73677360	8.46805e-08	5.2145e-05	2.1499			AT2-p	KLF1	3.0416e-06	0.155581	0.583	0.498	0.00229641			AM	NFE2L2	2.42043e-135	0.535583	0.685	0.474	1.82743e-132
		Basal	chr6:47034471-47035392	8.46805e-08	5.2145e-05	2.1499			AT2-p	KLF7	5.49778e-06	0.14951	0.585	0.491	0.00415082			AM	TFEB	6.42605e-133	0.556022	0.684	0.472	4.85167e-130
		Basal	chr12:51940685-51941948	8.4791e-08	5.2145e-05	1.94314			AT2-p	SP3	6.4761e-06	0.153876	0.588	0.496	0.00488946			AM	PRDM4	1.24653e-132	0.480152	0.675	0.476	9.41128e-130
		Basal	chr22:32643952-32644988	8.4791e-08	5.2145e-05	1.94314			AT2-p	SP2	1.17428e-05	0.137466	0.573	0.498	0.00886584			AM	CREB1	1.12829e-122	0.474503	0.661	0.478	8.51862e-120
		Basal	chr3:132316924-132317833	8.54413e-08	5.24964e-05	1.67586			AT2-p	SP1	1.19162e-05	0.135631	0.585	0.498	0.00899675			AM	NR2C2	1.89442e-121	0.425744	0.668	0.475	1.43029e-118
		Basal	chr6:69866311-69867815	8.56157e-08	5.25549e-05	1.50357			AT2-p	MEF2B	1.19441e-05	0.202283	0.596	0.492	0.00901781			AM	JUND	2.0851e-116	0.46348	0.655	0.479	1.57425e-113
		Basal	chr8:1962958-1963667	8.62227e-08	5.28666e-05	2.04357			AT2-p	ZNF24	3.06181e-05	0.179325	0.591	0.492	0.0231167			AM	KLF2	2.67085e-114	0.332189	0.659	0.479	2.01649e-111
		Basal	chr1:209427756-209428869	8.62826e-08	5.28666e-05	1.82478			AT2-p	TBX18	5.02345e-05	0.239858	0.598	0.489	0.037927			AM	IRF5	3.674e-110	0.461853	0.653	0.477	2.77387e-107
		Basal	chr5:143176975-143177911	8.82507e-08	5.39729e-05	2.34831			AT2-p	PATZ1	7.0711e-05	0.122882	0.585	0.5	0.0533868			AM	RUNX2	2.07948e-108	0.444564	0.65	0.475	1.57001e-105
		Basal	chr14:91534565-91535511	8.82507e-08	5.39729e-05	2.34831			AT2-p	ZSCAN21	0.00010684	0.184154	0.578	0.491	0.0806642			AM	MEF2C	3.7769e-108	0.418643	0.651	0.481	2.85156e-105
		Basal	chr9:121699185-121701389	8.8741e-08	5.42228e-05	1.37008			AT2-p	ZNF257	0.00012355	0.169919	0.588	0.491	0.0932804			AM	NFIL3	1.77488e-104	0.451006	0.648	0.473	1.34003e-101
		Basal	chr7:150047368-150049649	9.04939e-08	5.5243e-05	1.63733			AT2-p	SP4	0.000230289	0.13183	0.596	0.499	0.173868			AM	MXI1	4.14231e-104	0.374167	0.656	0.476	3.12744e-101
		Basal	chr2:9800326-9801792	9.09144e-08	5.54488e-05	1.53582			AT2-p	MAFK	0.000293005	0.186659	0.578	0.489	0.221219			AM	MAX	1.47415e-103	0.45575	0.661	0.475	1.11298e-100
		Basal	chr18:32371576-32373034	9.18201e-08	5.59498e-05	1.62323			AT2-p	SREBF1.1	0.000339295	0.173805	0.554	0.49	0.256168			AM	MNT	1.47415e-103	0.45575	0.661	0.475	1.11298e-100
		Basal	chr11:3370246-3370800	9.20656e-08	5.59966e-05	3.08377			AT2-p	NFIL3	0.000683035	0.148765	0.534	0.487	0.515692			AM	RUNX1	3.15736e-103	0.419212	0.649	0.478	2.38381e-100
		Basal	chr11:120205105-120205410	9.20656e-08	5.59966e-05	3.08377			AT2-p	SREBF2.1	0.000827474	0.15975	0.56	0.485	0.624743			AM	MEF2A	1.48636e-96	0.420368	0.65	0.481	1.1222e-93
		Basal	chr5:124401258-124402598	9.23394e-08	5.60856e-05	1.61643			AT2-p	SCRT2	0.00083174	0.179754	0.575	0.491	0.627964			AM	TFE3	9.39892e-94	0.453496	0.644	0.472	7.09619e-91
		Basal	chr6:170177333-170179404	9.27653e-08	5.60856e-05	1.60979			AT2-p	TBX2	0.000840435	0.207522	0.528	0.488	0.634528			AM	CEBPB	6.14692e-87	0.477998	0.632	0.46	4.64092e-84
		Basal	chr11:13259566-13262415	9.30999e-08	5.60856e-05	1.6033			AT2-p	THRA	0.000894074	0.168737	0.562	0.49	0.675026			AM	KLF6	1.23122e-84	0.34093	0.631	0.478	9.29572e-82
		Basal	chr12:119669674-119670802	9.30999e-08	5.60856e-05	1.6033			AT2-p	TBR1	0.00111693	0.219821	0.557	0.488	0.843285			AM	MEF2D	2.71899e-84	0.402475	0.641	0.482	2.05283e-81
		Basal	chr1:59107415-59107826	9.34785e-08	5.60856e-05	2.80271			AT2-p	TBX4	0.00140421	0.189277	0.58	0.489	1			AM	CREM	5.01916e-82	0.40023	0.633	0.476	3.78947e-79
		Basal	chr4:67724901-67725396	9.34785e-08	5.60856e-05	2.80271			AT2-p	TBX5	0.00140421	0.189277	0.58	0.489	1			AM	TFEC	1.27448e-79	0.402765	0.629	0.474	9.62236e-77
		Basal	chr5:453765-454255	9.34785e-08	5.60856e-05	2.80271			AT2-p	NKX3-1	0.00182657	0.164818	0.56	0.49	1			AM	KLF4	2.63377e-78	0.244961	0.631	0.486	1.9885e-75
		Basal	chr6:69861960-69862189	9.34785e-08	5.60856e-05	2.80271			AT2-p	MEF2D	0.00190468	0.148426	0.578	0.494	1			AM	JUNB	7.37916e-77	0.358412	0.617	0.474	5.57126e-74
		Basal	chr8:117952173-117952786	9.34785e-08	5.60856e-05	2.80271			AT2-p	EOMES	0.00191917	0.184017	0.547	0.488	1			AM	ATF3	6.87535e-76	0.355189	0.615	0.478	5.19089e-73
		Basal	chr10:20885426-20886045	9.34785e-08	5.60856e-05	2.80271			AT2-p	TBX3	0.00199268	0.183128	0.547	0.489	1			AM	MLX	3.95418e-70	0.375771	0.619	0.473	2.98541e-67
		Basal	chr15:70833708-70834141	9.34785e-08	5.60856e-05	2.80271			AT2-p	LMX1A	0.00308849	0.180052	0.565	0.491	1			AM	USF2	4.47727e-70	0.390941	0.622	0.472	3.38034e-67
		Basal	chr15:71447409-71447981	9.34785e-08	5.60856e-05	2.80271			AT2-p	NKX6-1	0.00308849	0.180052	0.565	0.491	1			AM	ZNF354A	1.29225e-69	0.340417	0.639	0.484	9.75652e-67
		Basal	chr10:69384862-69386356	9.36257e-08	5.61232e-05	1.79954			AT2-p	LMX1B	0.00321789	0.179793	0.567	0.491	1			AM	BHLHE41	1.50043e-63	0.353822	0.607	0.473	1.13283e-60
		Basal	chr5:116571961-116576368	9.43569e-08	5.63025e-05	1.16502			AT2-p	FOXP2	0.00324877	0.140117	0.557	0.493	1			AM	KLF3	6.06935e-61	0.238069	0.604	0.48	4.58236e-58
		Basal	chr1:43766075-43766805	9.46316e-08	5.63025e-05	2.55444			AT2-p	NR6A1	0.00404751	0.182977	0.575	0.489	1			AM	KLF7	1.53741e-58	0.231236	0.612	0.481	1.16075e-55
		Basal	chr2:62653502-62654674	9.46316e-08	5.63025e-05	2.55444			AT2-p	TCF7L2	0.00447326	0.128867	0.562	0.491	1			AM	NR4A1	2.15405e-55	0.291078	0.604	0.483	1.62631e-52
		Basal	chr4:76781763-76782310	9.46316e-08	5.63025e-05	2.55444			AT2-p	POU2F3	0.0049023	0.146291	0.557	0.491	1			AM	PBX3	4.99573e-53	0.272405	0.601	0.483	3.77177e-50
		Basal	chr17:72416132-72416659	9.46316e-08	5.63025e-05	2.55444			AT2-p	IRF1	0.00537834	0.100854	0.544	0.483	1			AM	NR4A2	3.67351e-52	0.266971	0.591	0.483	2.7735e-49
		Basal	chr18:55264068-55264488	9.46316e-08	5.63025e-05	2.55444			AT2-p	TBX6	0.00606621	0.167139	0.531	0.49	1			AM	ESRRA	4.17462e-49	0.271774	0.589	0.481	3.15184e-46
		Basal	chr20:10665075-10665510	9.46316e-08	5.63025e-05	2.55444			AT2-p	STAT1::STAT2	0.00618209	0.110407	0.578	0.484	1			AM	PKNOX1	7.23315e-48	0.268507	0.6	0.483	5.46103e-45
		Basal	chr1:12464086-12465062	9.47725e-08	5.63025e-05	2.02094			AT2-p	RARA	0.00703841	0.125253	0.56	0.491	1			AM	YY1	7.16858e-46	0.299465	0.615	0.487	5.41228e-43
		Basal	chr2:231877502-231878453	9.47725e-08	5.63025e-05	2.02094			AT2-AT1	TEAD3	3.15927e-137	0.639763	0.717	0.474	2.38525e-134			AM	STAT1	4.68269e-45	0.293611	0.608	0.484	3.53543e-42
		Basal	chr3:42090921-42092310	9.59422e-08	5.67942e-05	2.12112			AT2-AT1	TEAD4	3.15927e-137	0.639763	0.717	0.474	2.38525e-134			AM	ATF6	3.50535e-39	0.229087	0.572	0.48	2.64654e-36
		Basal	chr9:111805310-111806592	9.59422e-08	5.67942e-05	2.12112			AT2-AT1	SNAI3	3.08567e-113	0.579312	0.718	0.496	2.32968e-110			AM	HIF1A	1.7486e-38	0.233322	0.588	0.482	1.32019e-35
		Basal	chr16:15899293-15900068	9.59422e-08	5.67942e-05	2.12112			AT2-AT1	FIGLA	3.86845e-112	0.454791	0.756	0.513	2.92068e-109			AM	RREB1	2.38338e-38	0.210012	0.591	0.484	1.79945e-35
		Basal	chr1:22228364-22229851	9.68976e-08	5.7156e-05	1.90854			AT2-AT1	ZEB1	3.86845e-112	0.454791	0.756	0.513	2.92068e-109			AM	RARA	6.66221e-38	0.282055	0.597	0.483	5.02997e-35
		Basal	chr1:117127301-117128965	9.68976e-08	5.7156e-05	1.90854			AT2-AT1	SNAI2	2.95933e-94	0.528368	0.694	0.487	2.23429e-91			AM	BHLHE40	2.94548e-35	0.262012	0.579	0.476	2.22384e-32
		Basal	chr6:152271722-152273928	9.68976e-08	5.7156e-05	1.90854			AT2-AT1	NKX2-8	5.44059e-84	0.472122	0.683	0.489	4.10764e-81			AM	SP4	8.2356e-35	0.168942	0.597	0.491	6.21788e-32
		Basal	chr20:59971713-59972809	9.68976e-08	5.7156e-05	1.90854			AT2-AT1	TCF3	1.68169e-80	0.45541	0.7	0.501	1.26967e-77			AM	NR1D2	6.20396e-34	0.267423	0.593	0.483	4.68399e-31
		Basal	chr2:2747796-2748343	9.79878e-08	5.75944e-05	2.21939			AT2-AT1	SNAI1	1.68169e-80	0.45541	0.7	0.501	1.26967e-77			AM	XBP1	8.36652e-31	0.241516	0.573	0.477	6.31672e-28
		Basal	chr3:122012990-122013883	9.79878e-08	5.75944e-05	2.21939			AT2-AT1	TCF12	1.68169e-80	0.45541	0.7	0.501	1.26967e-77			AM	KLF9	1.01861e-28	0.176104	0.581	0.487	7.69051e-26
		Basal	chr20:4704077-4704917	9.79878e-08	5.75944e-05	2.21939			AT2-AT1	NKX2-4	1.77131e-75	0.440531	0.67	0.49	1.33734e-72			AM	ZNF76	4.5382e-26	0.167922	0.569	0.491	3.42634e-23
		Basal	chr9:106037454-106038086	9.88414e-08	5.79935e-05	2.66324			AT2-AT1	TEAD1	5.58553e-73	0.448683	0.649	0.479	4.21708e-70			AM	SREBF1	7.88676e-26	0.222771	0.58	0.483	5.9545e-23
		Basal	chrX:13607767-13608301	9.88414e-08	5.79935e-05	2.66324			AT2-AT1	NKX2-3	1.23133e-72	0.43065	0.645	0.487	9.29651e-70			AM	NR6A1	4.87897e-24	0.181735	0.561	0.483	3.68362e-21
		Basal	chr10:3066225-3069137	9.89798e-08	5.80235e-05	1.31391			AT2-AT1	TEAD2	2.31032e-62	0.408863	0.646	0.481	1.74429e-59			AM	KLF12	5.17154e-23	0.132396	0.567	0.491	3.90451e-20
		Basal	chr6:53526074-53526273	1.0126e-07	5.93077e-05	3.54669			AT2-AT1	ASCL1.1	2.32443e-62	0.39598	0.672	0.497	1.75495e-59			AM	RFX2	6.49938e-23	0.210286	0.566	0.48	4.90703e-20
		Basal	chr1:11568697-11568979	1.05059e-07	6.13704e-05	3.20084			AT2-AT1	TCF4	6.05784e-58	0.39575	0.669	0.504	4.57367e-55			AM	SP3	3.37492e-20	0.138769	0.567	0.49	2.54807e-17
		Basal	chr1:198443344-198443683	1.05059e-07	6.13704e-05	3.20084			AT2-AT1	NKX3-2	1.21968e-42	0.312063	0.608	0.485	9.20858e-40			AM	SREBF2	3.68203e-19	0.175447	0.561	0.485	2.77993e-16
		Basal	chr2:60633683-60633940	1.05059e-07	6.13704e-05	3.20084			AT2-AT1	HNF1B	1.05424e-35	0.286361	0.597	0.481	7.95953e-33			AM	CLOCK	2.4914e-18	0.214769	0.567	0.482	1.88101e-15
		Basal	chr6:53646057-53646922	1.06751e-07	6.22496e-05	2.30493			AT2-AT1	MYOD1	8.86156e-31	0.264231	0.611	0.487	6.69048e-28			AM	ZFP14	3.70317e-18	0.15125	0.566	0.486	2.7959e-15
		Basal	chr17:17982705-17983760	1.06751e-07	6.22496e-05	2.30493			AT2-AT1	HNF1A	5.68669e-26	0.234711	0.584	0.483	4.29345e-23			AM	SP1	1.19265e-17	0.101104	0.556	0.493	9.00452e-15
		Basal	chr1:235060726-235061402	1.069e-07	6.22814e-05	2.41303			AT2-AT1	ISL2	5.50004e-24	0.206162	0.584	0.489	4.15253e-21			AM	ESR1	1.69467e-15	0.180797	0.559	0.485	1.27948e-12
		Basal	chr7:46205271-46206399	1.07797e-07	6.27495e-05	2.09387			AT2-AT1	GRHL1	1.62343e-21	0.223877	0.568	0.479	1.22569e-18			AM	KLF13	9.82879e-13	0.135323	0.548	0.49	7.42074e-10
		Basal	chr8:48695827-48696667	1.09005e-07	6.33413e-05	1.87659			AT2-AT1	ZNF135	1.05123e-20	0.191221	0.578	0.486	7.93679e-18			AM	ZNF148	2.7923e-12	0.109113	0.558	0.492	2.10818e-09
		Basal	chr1:82198067-82198342	1.1013e-07	6.36611e-05	3.34972			AT2-AT1	TBR1	4.06474e-17	0.21422	0.575	0.487	3.06888e-14			AM	VDR	2.85458e-12	0.142702	0.545	0.487	2.15521e-09
		Basal	chr2:208301278-208301543	1.1013e-07	6.36611e-05	3.34972			AT2-AT1	SCRT1	4.20997e-17	0.194987	0.564	0.492	3.17852e-14			AM	RFX3	2.44178e-11	0.121942	0.537	0.482	1.84355e-08
		Basal	chr5:141935423-141935805	1.1013e-07	6.36611e-05	3.34972			AT2-AT1	EOMES	5.11526e-16	0.197305	0.573	0.487	3.86202e-13			AM	ZNF143	1.36361e-10	0.128343	0.542	0.489	1.02953e-07
		Basal	chr6:130725492-130725749	1.1013e-07	6.36611e-05	3.34972			AT2-AT1	TBX18	2.41386e-15	0.190343	0.564	0.489	1.82246e-12			AM	RFX1	1.67067e-10	0.148195	0.543	0.482	1.26136e-07
		Basal	chr7:43524476-43524792	1.1013e-07	6.36611e-05	3.34972			AT2-AT1	SCRT2	5.03773e-15	0.188637	0.564	0.491	3.80348e-12			AM	CTCF	1.16172e-09	0.10987	0.54	0.489	8.77098e-07
		Basal	chr16:23104412-23104611	1.1013e-07	6.36611e-05	3.34972			AT2-AT1	OTX2	2.04202e-14	0.168714	0.556	0.487	1.54172e-11			AM	MZF1	4.20711e-09	0.113498	0.538	0.491	3.17637e-06
		Basal	chr7:16770391-16771913	1.12522e-07	6.49872e-05	1.97874			AT2-AT1	TBX1	1.29307e-13	0.179408	0.567	0.487	9.76269e-11			AM	BCL6	1.34295e-07	0.109664	0.533	0.49	0.000101393
		Basal	chr5:151572651-151573008	1.13471e-07	6.54554e-05	2.18564			AT2-AT1	FOXE1	4.72495e-13	0.135329	0.555	0.489	3.56733e-10			AM	PPARG	6.76455e-07	0.112934	0.538	0.489	0.000510723
		Basal	chr9:1049877-1052217	1.14958e-07	6.61293e-05	1.4681			AT2-AT1	TBX3	4.9358e-13	0.169792	0.555	0.488	3.72653e-10			AM	RORA	2.80555e-06	0.114403	0.538	0.489	0.00211819
		Basal	chr9:114907638-114908610	1.14998e-07	6.61293e-05	1.8615			AT2-AT1	KLF3	1.57339e-12	0.121539	0.552	0.489	1.18791e-09			AM-p	SPI1	2.09832e-42	3.07353	0.976	0.45	1.58423e-39
		Basal	chr3:72254997-72256505	1.18438e-07	6.80486e-05	1.71331			AT2-AT1	TBX2	3.00608e-12	0.177998	0.558	0.487	2.26959e-09			AM-p	GABPA	3.89373e-37	2.27381	0.976	0.477	2.93977e-34
		Basal	chr2:20179521-20180600	1.19913e-07	6.88367e-05	1.47971			AT2-AT1	FOXC2	6.94174e-12	0.147093	0.548	0.488	5.24101e-09			AM-p	IRF1	4.52659e-37	2.18481	0.951	0.483	3.41758e-34
		Basal	chr2:111640086-111641348	1.20187e-07	6.89344e-05	2.06802			AT2-AT1	MGA	7.1776e-12	0.157132	0.547	0.488	5.41909e-09			AM-p	IKZF2	3.32872e-36	1.46719	0.963	0.479	2.51318e-33
		Basal	chr7:135706102-135707398	1.21636e-07	6.96452e-05	1.95903			AT2-AT1	TBX15	7.1776e-12	0.157132	0.547	0.488	5.41909e-09			AM-p	ETV1	6.56838e-35	2.33307	0.951	0.475	4.95913e-32
		Basal	chr13:27617771-27618285	1.21636e-07	6.96452e-05	1.95903			AT2-AT1	FOXB1	1.15737e-11	0.162928	0.565	0.488	8.73817e-09			AM-p	IKZF1	7.45111e-35	2.08779	0.963	0.478	5.62559e-32
		Basal	chr1:15400501-15400960	1.23512e-07	7.05368e-05	2.86621			AT2-AT1	HES7	3.92326e-11	0.125291	0.538	0.486	2.96206e-08			AM-p	ETV6	3.05508e-34	2.26344	0.939	0.467	2.30658e-31
		Basal	chr15:71609822-71610132	1.23512e-07	7.05368e-05	2.86621			AT2-AT1	GRHL2	1.72325e-10	0.177981	0.552	0.485	1.30105e-07			AM-p	ELF1	7.34536e-34	2.00432	0.963	0.481	5.54575e-31
		Basal	chr20:39677127-39677452	1.23512e-07	7.05368e-05	2.86621			AT2-AT1	FOXD2	3.2109e-10	0.116017	0.532	0.487	2.42423e-07			AM-p	CEBPA	6.66544e-25	1.6	0.915	0.478	5.03241e-22
		Basal	chr1:73673624-73674304	1.24092e-07	7.06255e-05	2.49098			AT2-AT1	FOXC1	3.22978e-10	0.130187	0.546	0.488	2.43849e-07			AM-p	JUN	1.80629e-24	1.62918	0.878	0.483	1.36375e-21
		Basal	chr1:161397800-161398327	1.24092e-07	7.06255e-05	2.49098			AT2-AT1	TBX4	9.38136e-10	0.16209	0.543	0.489	7.08293e-07			AM-p	BNC2	1.80783e-23	1.49082	0.902	0.483	1.36491e-20
		Basal	chr5:177574828-177575425	1.24092e-07	7.06255e-05	2.49098			AT2-AT1	TBX5	9.38136e-10	0.16209	0.543	0.489	7.08293e-07			AM-p	IRF3	5.93935e-23	1.46315	0.902	0.489	4.48421e-20
		Basal	chr8:95036870-95037685	1.24092e-07	7.06255e-05	2.49098			AT2-AT1	ZSCAN21	2.4866e-08	0.109712	0.538	0.49	1.87739e-05			AM-p	FOSL2	6.60413e-22	1.56014	0.866	0.482	4.98612e-19
		Basal	chr9:114097638-114099759	1.24557e-07	7.08294e-05	1.49198			AT2-AT1	TFCP2	1.01417e-07	0.123958	0.533	0.481	7.65699e-05			AM-p	BACH1	7.05211e-22	1.56205	0.878	0.483	5.32435e-19
		Basal	chr13:39461728-39463003	1.26748e-07	7.20135e-05	1.83297			AT2-AT1	FOXS1	2.36263e-06	0.116207	0.529	0.491	0.00178378			AM-p	ELF4	7.4795e-21	1.33151	0.878	0.479	5.64702e-18
		Basal	chr1:161256224-161256844	1.27226e-07	7.20384e-05	2.26451			AT2-AT1	FOXA2	2.36263e-06	0.116207	0.529	0.491	0.00178378			AM-p	IRF8	3.40058e-20	1.532	0.817	0.49	2.56744e-17
		Basal	chr3:136984691-136985180	1.27226e-07	7.20384e-05	2.26451			AT2-AT1	TBX6	2.83737e-06	0.131789	0.542	0.49	0.00214221			AM-p	FOS	3.75397e-20	1.44176	0.854	0.484	2.83424e-17
		Basal	chr4:52059015-52059776	1.27226e-07	7.20384e-05	2.26451			AT2-AT1	SREBF1.1	5.5996e-06	0.129863	0.543	0.489	0.0042277			AM-p	MAFK	6.51238e-20	1.16483	0.841	0.489	4.91684e-17
		Basal	chr17:29581594-29582199	1.27226e-07	7.20384e-05	2.26451			AT2-AT1	FOXI1	9.6733e-05	0.101479	0.524	0.491	0.0730334			AM-p	ETS2	7.896e-20	1.30136	0.878	0.477	5.96148e-17
		Basal	chr1:31669462-31670568	1.2928e-07	7.30769e-05	1.66892			AT2-AT1	FOXL1	9.6733e-05	0.101479	0.524	0.491	0.0730334			AM-p	FLI1	8.68999e-20	1.34563	0.866	0.48	6.56094e-17
		Basal	chr3:127074209-127075260	1.2928e-07	7.30769e-05	1.66892			AT2-AT1	FOXO4	9.6733e-05	0.101479	0.524	0.491	0.0730334			AM-p	IRF7	9.04312e-20	1.35245	0.829	0.491	6.82756e-17
		Basal	chr3:97232389-97233134	1.30039e-07	7.32565e-05	2.15387			AT2-AT1	FOXO6	9.6733e-05	0.101479	0.524	0.491	0.0730334			AM-p	IRF2	2.01198e-19	1.19114	0.878	0.492	1.51905e-16
		Basal	chr18:55451895-55452796	1.30039e-07	7.32565e-05	2.15387			AT2-AT1	FOXP3	9.6733e-05	0.101479	0.524	0.491	0.0730334			AM-p	ZKSCAN5	4.65162e-19	1.12367	0.841	0.49	3.51197e-16
		Basal	chr18:74299664-74300677	1.30039e-07	7.32565e-05	2.15387			AT2-AT1	FOXP4	9.6733e-05	0.101479	0.524	0.491	0.0730334			AM-p	ZBTB7A	6.33226e-19	1.10278	0.927	0.482	4.78086e-16
		Basal	chr22:39213994-39215134	1.30039e-07	7.32565e-05	2.15387			AT2-AT1	FOXA3	9.6733e-05	0.101479	0.524	0.491	0.0730334			AM-p	JDP2	8.64537e-19	1.23662	0.841	0.486	6.52725e-16
		Basal	chr3:189323743-189325370	1.3098e-07	7.37241e-05	1.66075			AT2-AT1	FOXD1	9.6733e-05	0.101479	0.524	0.491	0.0730334			AM-p	ELK4	1.11631e-17	1.05692	0.866	0.48	8.42811e-15
		Basal	chr6:53623320-53624866	1.32465e-07	7.40048e-05	1.81945			AT2-AT1	FOXK1	9.6733e-05	0.101479	0.524	0.491	0.0730334			AM-p	ATF4	1.71149e-17	1.0612	0.878	0.49	1.29217e-14
		Basal	chr1:209415911-209416268	1.32505e-07	7.40048e-05	2.3633			AT2-AT1	FOXK2	9.6733e-05	0.101479	0.524	0.491	0.0730334			AM-p	ZNF384	3.66448e-17	1.03488	0.866	0.498	2.76668e-14
		Basal	chr4:153294621-153295248	1.32505e-07	7.40048e-05	2.3633			AT2-AT1	FOXP1	9.6733e-05	0.101479	0.524	0.491	0.0730334			AM-p	ELF2	5.93644e-17	1.09883	0.866	0.486	4.48201e-14
		Basal	chr7:37259098-37259867	1.32505e-07	7.40048e-05	2.3633			AT1	TEAD3	0	1.22718	0.83	0.44	0			AM-p	CEBPG	7.3297e-17	1.34379	0.805	0.477	5.53392e-14
		Basal	chr7:50379060-50379370	1.32505e-07	7.40048e-05	2.3633			AT1	TEAD4	0	1.22718	0.83	0.44	0			AM-p	NFIL3	9.89162e-17	1.01735	0.841	0.487	7.46818e-14
		Basal	chr8:94440492-94441158	1.32505e-07	7.40048e-05	2.3633			AT1	TEAD2	0	0.926581	0.781	0.452	0			AM-p	ZBTB11	6.8014e-16	0.952087	0.878	0.482	5.13506e-13
		Basal	chr22:23215195-23215798	1.32505e-07	7.40048e-05	2.3633			AT1	TEAD1	0	0.916405	0.776	0.451	0			AM-p	NR2C2	1.3383e-15	0.860321	0.841	0.49	1.01042e-12
		Basal	chr3:37986502-37987483	1.32523e-07	7.40048e-05	1.6528			AT1	FIGLA	2.22758e-200	0.504616	0.751	0.491	1.68182e-197			AM-p	CEBPD	1.00611e-14	1.05733	0.817	0.484	7.59611e-12
		Basal	chr2:66555180-66556043	1.33047e-07	7.40097e-05	2.04347			AT1	ZEB1	2.22758e-200	0.504616	0.751	0.491	1.68182e-197			AM-p	ATF2	1.28666e-14	0.938634	0.854	0.492	9.71427e-12
		Basal	chr8:93518594-93519570	1.33047e-07	7.40097e-05	2.04347			AT1	TCF3	1.83111e-138	0.511433	0.696	0.483	1.38249e-135			AM-p	CEBPB	4.24763e-14	1.05805	0.817	0.473	3.20696e-11
		Basal	chr9:122213478-122214420	1.33047e-07	7.40097e-05	2.04347			AT1	SNAI1	1.83111e-138	0.511433	0.696	0.483	1.38249e-135			AM-p	PPARD	4.48892e-13	0.859513	0.793	0.491	3.38913e-10
		Basal	chr17:41519465-41519958	1.33047e-07	7.40097e-05	2.04347			AT1	TCF12	1.83111e-138	0.511433	0.696	0.483	1.38249e-135			AM-p	JUND	1.16595e-12	0.920229	0.744	0.492	8.80295e-10
		Basal	chr1:202056043-202057383	1.33609e-07	7.426e-05	1.52354			AT1	SNAI3	2.69875e-131	0.534437	0.689	0.478	2.03756e-128			AM-p	THRB	2.14821e-12	0.864055	0.793	0.49	1.6219e-09
		Basal	chr1:24316856-24317361	1.36e-07	7.53369e-05	2.58684			AT1	TCF4	3.87374e-119	0.478382	0.679	0.488	2.92467e-116			AM-p	ZNF354A	3.07453e-12	0.701195	0.805	0.496	2.32127e-09
		Basal	chr10:124495158-124495442	1.36e-07	7.53369e-05	2.58684			AT1	ASCL1.1	3.50556e-107	0.440061	0.67	0.481	2.64669e-104			AM-p	MEF2A	3.89019e-12	0.828146	0.793	0.494	2.9371e-09
		Basal	chr16:1645733-1646363	1.36e-07	7.53369e-05	2.58684			AT1	SNAI2	6.81711e-100	0.467341	0.657	0.471	5.14692e-97			AM-p	KLF6	4.45575e-12	0.83981	0.756	0.49	3.36409e-09
		Basal	chr16:89379045-89379745	1.36e-07	7.53369e-05	2.58684			AT1	NKX2-8	4.87125e-87	0.394455	0.636	0.476	3.6778e-84			AM-p	PRDM4	5.75265e-12	0.875314	0.744	0.491	4.34325e-09
		Basal	chr12:110247021-110248347	1.36227e-07	7.53997e-05	1.63015			AT1	NKX2-4	1.00769e-81	0.378563	0.629	0.478	7.60806e-79			AM-p	CREM	9.83288e-12	0.80084	0.793	0.488	7.42383e-09
		Basal	chr1:11316344-11316783	1.37514e-07	7.59219e-05	2.70788			AT1	NKX2-3	8.79295e-79	0.347543	0.615	0.476	6.63868e-76			AM-p	KLF2	1.07204e-11	0.684808	0.768	0.493	8.09389e-09
		Basal	chr2:177315348-177315783	1.37514e-07	7.59219e-05	2.70788			AT1	SCRT1	9.57283e-41	0.272203	0.592	0.482	7.22748e-38			AM-p	MEF2C	1.15884e-11	0.821684	0.793	0.494	8.74921e-09
		Basal	chr9:131633308-131633781	1.37514e-07	7.59219e-05	2.70788			AT1	MYOD1	4.90035e-34	0.24445	0.581	0.478	3.69976e-31			AM-p	ZNF263	1.36712e-11	0.765105	0.768	0.492	1.03218e-08
		Basal	chr2:128373653-128374812	1.37907e-07	7.59498e-05	1.549			AT1	GATA4	3.94831e-33	0.227446	0.581	0.484	2.98097e-30			AM-p	SP2	1.74677e-11	0.508653	0.768	0.498	1.31881e-08
		Basal	chr13:40992703-40994614	1.37907e-07	7.59498e-05	1.549			AT1	GATA2	1.36994e-32	0.241429	0.584	0.484	1.03431e-29			AM-p	NR2C1	2.32104e-11	0.688828	0.768	0.49	1.75239e-08
		Basal	chr19:46372843-46374343	1.37907e-07	7.59498e-05	1.549			AT1	GATA6	9.92627e-31	0.230068	0.577	0.484	7.49433e-28			AM-p	CREB1	1.04898e-10	0.737868	0.78	0.492	7.91977e-08
		Basal	chr15:91872393-91873167	1.3805e-07	7.59655e-05	1.8064			AT1	TRPS1	9.92627e-31	0.230068	0.577	0.484	7.49433e-28			AM-p	KLF10	1.85659e-10	0.490109	0.756	0.498	1.40172e-07
		Basal	chr1:201282941-201284445	1.39779e-07	7.68531e-05	1.58342			AT1	SCRT2	2.82027e-30	0.247086	0.58	0.483	2.1293e-27			AM-p	ZNF257	4.67041e-10	0.59908	0.768	0.491	3.52616e-07
		Basal	chr2:44605-47445	1.42915e-07	7.85124e-05	1.26469			AT1	NKX3-2	3.23668e-29	0.193936	0.56	0.479	2.4437e-26			AM-p	KLF4	6.77995e-10	0.563441	0.72	0.497	5.11886e-07
		Basal	chr1:46788268-46789022	1.47609e-07	8.08905e-05	2.1239			AT1	TBR1	4.45409e-23	0.210426	0.568	0.48	3.36284e-20			AM-p	USF1	6.7832e-10	0.760943	0.744	0.489	5.12132e-07
		Basal	chr4:57078331-57079059	1.47609e-07	8.08905e-05	2.1239			AT1	TBX4	9.07015e-20	0.202602	0.565	0.481	6.84797e-17			AM-p	ELK3	1.48477e-09	0.735207	0.744	0.479	1.121e-06
		Basal	chr16:54080141-54081358	1.47609e-07	8.08905e-05	2.1239			AT1	TBX5	9.07015e-20	0.202602	0.565	0.481	6.84797e-17			AM-p	MAX	2.87002e-09	0.670328	0.768	0.489	2.16687e-06
		Basal	chr1:205983850-205984381	1.49607e-07	8.17159e-05	2.22675			AT1	EOMES	9.32649e-20	0.206016	0.563	0.48	7.0415e-17			AM-p	MNT	2.87002e-09	0.670328	0.768	0.489	2.16687e-06
		Basal	chr8:95225482-95225892	1.49607e-07	8.17159e-05	2.22675			AT1	ISL2	1.48484e-19	0.133771	0.55	0.484	1.12106e-16			AM-p	JUNB	3.09896e-09	0.756932	0.707	0.485	2.33971e-06
		Basal	chr16:2163019-2163588	1.49607e-07	8.17159e-05	2.22675			AT1	GATA5	1.32797e-17	0.153838	0.551	0.485	1.00261e-14			AM-p	IRF5	3.17133e-09	0.73519	0.756	0.49	2.39435e-06
		Basal	chr21:31354330-31355214	1.49607e-07	8.17159e-05	2.22675			AT1	TBX2	7.36836e-17	0.185906	0.558	0.481	5.56312e-14			AM-p	MEF2D	3.54553e-09	0.742805	0.756	0.494	2.67688e-06
		Basal	chr6:33743977-33744923	1.53856e-07	8.39672e-05	1.76983			AT1	GATA3	1.45026e-16	0.153989	0.556	0.487	1.09495e-13			AM-p	KLF3	4.56708e-09	0.573281	0.78	0.489	3.44814e-06
		Basal	chr8:101444066-101444392	1.58363e-07	8.60078e-05	2.94172			AT1	MGA	3.80691e-16	0.188784	0.562	0.481	2.87422e-13			AM-p	KLF12	5.52848e-09	0.442793	0.756	0.497	4.174e-06
		Basal	chr9:109537360-109537830	1.58363e-07	8.60078e-05	2.94172			AT1	TBX15	3.80691e-16	0.188784	0.562	0.481	2.87422e-13			AM-p	STAT1	1.04952e-08	0.633527	0.768	0.493	7.92388e-06
		Basal	chr10:6737220-6737550	1.58363e-07	8.60078e-05	2.94172			AT1	TBX18	2.48294e-15	0.158876	0.553	0.483	1.87462e-12			AM-p	KLF11	2.07091e-08	0.446264	0.732	0.495	1.56354e-05
		Basal	chr12:2833358-2833619	1.58363e-07	8.60078e-05	2.94172			AT1	TBX6	9.03147e-15	0.192823	0.562	0.483	6.81876e-12			AM-p	SP1	7.54995e-08	0.400964	0.732	0.498	5.70021e-05
		Basal	chr2:233271303-233272126	1.58666e-07	8.60078e-05	2.43303			AT1	FOXS1	5.33473e-14	0.142728	0.546	0.486	4.02772e-11			AM-p	KLF7	8.01499e-08	0.458409	0.72	0.491	6.05132e-05
		Basal	chr11:16882843-16883451	1.58666e-07	8.60078e-05	2.43303			AT1	FOXA2	5.33473e-14	0.142728	0.546	0.486	4.02772e-11			AM-p	TFEB	1.01981e-07	0.611438	0.732	0.488	7.69954e-05
		Basal	chr18:13417980-13418498	1.58666e-07	8.60078e-05	2.43303			AT1	TBX3	4.06395e-13	0.168479	0.554	0.483	3.06828e-10			AM-p	NR4A1	1.0474e-07	0.606836	0.732	0.492	7.90787e-05
		Basal	chr12:113271454-113272548	1.5876e-07	8.60078e-05	1.75842			AT1	FOXI1	1.19751e-11	0.126147	0.538	0.487	9.0412e-09			AM-p	MITF	1.81547e-07	0.629019	0.683	0.486	0.000137068
		Basal	chr11:30583942-30586649	1.5894e-07	8.6035e-05	1.34545			AT1	FOXL1	1.19751e-11	0.126147	0.538	0.487	9.0412e-09			AM-p	RFX2	1.95657e-07	0.596986	0.72	0.486	0.000147721
		Basal	chr7:54946082-54947379	1.5991e-07	8.64194e-05	1.99786			AT1	FOXO4	1.19751e-11	0.126147	0.538	0.487	9.0412e-09			AM-p	RFX1	6.45317e-07	0.575047	0.707	0.487	0.000487214
		Basal	chr22:50157765-50158472	1.5991e-07	8.64194e-05	1.99786			AT1	FOXO6	1.19751e-11	0.126147	0.538	0.487	9.0412e-09			AM-p	BCL11A	1.1894e-06	0.554554	0.732	0.49	0.000897998
		Basal	chr1:3465200-3465544	1.61324e-07	8.7042e-05	2.31728			AT1	FOXP3	1.19751e-11	0.126147	0.538	0.487	9.0412e-09			AM-p	RFX3	1.51643e-06	0.56431	0.732	0.487	0.0011449
		Basal	chr11:120137896-120138266	1.61324e-07	8.7042e-05	2.31728			AT1	FOXP4	1.19751e-11	0.126147	0.538	0.487	9.0412e-09			AM-p	ATF3	1.89807e-06	0.595377	0.695	0.489	0.00143304
		Basal	chr14:105118622-105120359	1.63463e-07	8.81242e-05	1.74738			AT1	FOXA3	1.19751e-11	0.126147	0.538	0.487	9.0412e-09			AM-p	ETV3	2.03929e-06	0.548921	0.72	0.487	0.00153967
		Basal	chr1:99657099-99658067	1.66091e-07	8.93959e-05	2.09558			AT1	FOXD1	1.19751e-11	0.126147	0.538	0.487	9.0412e-09			AM-p	RUNX2	2.1548e-06	0.585029	0.707	0.488	0.00162687
		Basal	chr3:5071974-5072777	1.66091e-07	8.93959e-05	2.09558			AT1	FOXK1	1.19751e-11	0.126147	0.538	0.487	9.0412e-09			AM-p	SP3	3.99994e-06	0.3844	0.707	0.496	0.00301995
		Basal	chr1:64536250-64537539	1.72225e-07	9.26224e-05	1.72631			AT1	FOXK2	1.19751e-11	0.126147	0.538	0.487	9.0412e-09			AM-p	ZNF189	4.17434e-06	0.470188	0.707	0.494	0.00315163
		Basal	chr7:118072853-118073484	1.73802e-07	9.33192e-05	2.19137			AT1	FOXP1	1.19751e-11	0.126147	0.538	0.487	9.0412e-09			AM-p	MLX	1.20541e-05	0.516044	0.671	0.484	0.00910085
		Basal	chr21:31337856-31338466	1.73802e-07	9.33192e-05	2.19137			AT1	TBX1	3.22465e-10	0.166011	0.551	0.481	2.43461e-07			AM-p	RARA	1.25764e-05	0.483758	0.707	0.491	0.00949515
		Basal	chr1:199247416-199248082	1.81108e-07	9.65399e-05	2.51792			AT1	ZSCAN21	9.77791e-09	0.112776	0.534	0.486	7.38232e-06			AM-p	ESRRA	1.30069e-05	0.523791	0.671	0.49	0.00982022
		Basal	chr8:11889237-11889564	1.81108e-07	9.65399e-05	2.51792			AT1	NKX2-2	1.1253e-07	0.133788	0.54	0.49	8.49602e-05			AM-p	NFE2L2	1.62988e-05	0.47617	0.646	0.49	0.0123056
		Basal	chr8:96146781-96147203	1.81108e-07	9.65399e-05	2.51792			AT1	TBX21	1.5123e-07	0.115653	0.531	0.485	0.000114179			AM-p	RREB1	3.0707e-05	0.3797	0.695	0.492	0.0231838
		Basal	chr11:79244328-79244841	1.81108e-07	9.65399e-05	2.51792			AT1	GRHL1	9.69272e-07	0.110872	0.525	0.475	0.0007318			AM-p	TFE3	3.13573e-05	0.493996	0.671	0.485	0.0236748
		Basal	chr11:125211624-125211996	1.81108e-07	9.65399e-05	2.51792			AT1	NKX2-5	0.00118381	0.103175	0.526	0.488	0.893775			AM-p	ZNF148	3.80165e-05	0.27552	0.634	0.497	0.0287025
		Basal	chr14:94447959-94448448	1.81108e-07	9.65399e-05	2.51792			AT1-p	TEAD3	2.82023e-06	1.30404	0.882	0.476	0.00212928			AM-p	SP4	5.64157e-05	0.288158	0.744	0.499	0.0425939
		Basal	chr16:53084043-53084441	1.81108e-07	9.65399e-05	2.51792			AT1-p	TEAD4	2.82023e-06	1.30404	0.882	0.476	0.00212928			AM-p	NR1D2	0.000110808	0.425451	0.671	0.492	0.0836604
		Basal	chr16:54333988-54334630	1.81108e-07	9.65399e-05	2.51792			AT1-p	TEAD2	4.82261e-05	1.10083	0.882	0.482	0.0364107			AM-p	USF2	0.000137695	0.434312	0.72	0.483	0.10396
		Basal	chrX:100643306-100644283	1.81108e-07	9.65399e-05	2.51792			AT1-p	TEAD1	9.47293e-05	0.983119	0.824	0.481	0.0715206			AM-p	NR4A2	0.000139653	0.486298	0.671	0.491	0.105438
		Basal	chr11:2911561-2913087	1.8446e-07	9.80904e-05	1.40395			AT1-p	TCF3	0.000615173	0.773728	0.882	0.503	0.464455			AM-p	TFEC	0.000144221	0.452974	0.671	0.486	0.108887
		Basal	chr2:132621054-132621668	1.85384e-07	9.83457e-05	2.06878			AT1-p	SNAI1	0.000615173	0.773728	0.882	0.503	0.464455			AM-p	ZFP14	0.000167921	0.321605	0.659	0.492	0.126781
		Basal	chr11:30422319-30423259	1.85384e-07	9.83457e-05	2.06878			AT1-p	TCF12	0.000615173	0.773728	0.882	0.503	0.464455			AM-p	ZNF701	0.000353199	0.315835	0.659	0.493	0.266665
		Basal	chr18:8685003-8685814	1.85384e-07	9.83457e-05	2.06878			AT1-p	NFIC.1	0.00128701	0.676548	0.941	0.49	0.971694			AM-p	NR6A1	0.0004796	0.346834	0.671	0.489	0.362098
		Basal	chr10:71300476-71301534	1.85975e-07	9.84235e-05	1.84188			AT1-p	ZNF417	0.00198888	0.662894	0.765	0.495	1			AM-p	ZBED4	0.000488948	0.213284	0.598	0.492	0.369156
		Basal	chr14:68146304-68147607	1.85975e-07	9.84235e-05	1.84188			AT1-p	ISL2	0.00267047	0.54021	0.824	0.49	1			AM-p	GMEB2	0.000496352	0.381691	0.646	0.479	0.374746
		Basal	chr16:4392293-4393674	1.85975e-07	9.84235e-05	1.84188			AT1-p	ZNF449	0.00290774	0.634982	0.824	0.494	1			AM-p	RUNX1	0.000500873	0.419593	0.659	0.491	0.378159
		Basal	chr15:100372344-100373867	1.8699e-07	9.88558e-05	1.6878			AT1-p	FOXB1	0.00324055	0.68963	0.765	0.489	1			AM-p	ZNF282	0.000559145	0.40059	0.659	0.494	0.422155
		Basal	chr1:25194363-25194933	1.88132e-07	9.88558e-05	2.75964			AT1-p	ASCL1.1	0.00559105	0.625002	0.765	0.499	1			AM-p	BHLHE41	0.000658854	0.385286	0.634	0.483	0.497435
		Basal	chr2:200416551-200417102	1.88132e-07	9.88558e-05	2.75964			AT1-p	ZBED2	0.00747877	0.610134	0.765	0.485	1			AM-p	CTCF	0.000694132	0.366824	0.646	0.493	0.52407
		Basal	chr6:16302716-16303347	1.88132e-07	9.88558e-05	2.75964			AT1-p	JUN	0.0098378	0.7683	0.765	0.483	1			AM-p	RFX7	0.000702249	0.357285	0.683	0.487	0.530198
		Basal	chr9:132993572-132993929	1.88132e-07	9.88558e-05	2.75964			Neural	BHLHE22.1	4.6361e-09	0.217393	0.609	0.483	3.50026e-06			AM-p	KLF9	0.000827592	0.263799	0.671	0.494	0.624832
		Basal	chr10:33897210-33897539	1.88132e-07	9.88558e-05	2.75964			Neural	MYF5	4.01338e-07	0.212063	0.569	0.488	0.00030301			AM-p	MYB	0.00203954	0.315802	0.598	0.492	1
		Basal	chr12:104528759-104529384	1.88132e-07	9.88558e-05	2.75964			Neural	NHLH1	1.88331e-06	0.210568	0.603	0.496	0.0014219			AM-p	HIF1A	0.002502	0.325178	0.634	0.49	1
		Basal	chr13:100542082-100542491	1.88132e-07	9.88558e-05	2.75964			Neural	ASCL1	1.12285e-05	0.214424	0.571	0.496	0.00847753			AM-p	ZNF24	0.00276616	0.326678	0.622	0.492	1
		Basal	chr14:21042095-21042310	1.88132e-07	9.88558e-05	2.75964			Neural	MYOG	1.12285e-05	0.214424	0.571	0.496	0.00847753			AM-p	E2F6	0.00483252	0.278799	0.61	0.494	1
		Basal	chr16:85353666-85354981	1.9293e-07	0.000100896	1.67017			Neural	TFAP4::FLI1	1.42406e-05	0.176326	0.579	0.492	0.0107517			AM-p	XBP1	0.00834155	0.303665	0.61	0.484	1
		Basal	chr2:33214181-33215142	1.9329e-07	0.000100896	2.27455			Neural	BHLHA15	2.947e-05	0.182069	0.591	0.482	0.0222498			AM-p	CLOCK	0.00887708	0.343724	0.561	0.488	1
		Basal	chr2:35783234-35784069	1.9329e-07	0.000100896	2.27455			Neural	NFYB	7.76199e-05	0.190721	0.566	0.495	0.058603			AM-p	VEZF1	0.009984	0.191919	0.659	0.493	1
		Basal	chr13:76292685-76293678	1.9329e-07	0.000100896	2.27455			Neural	ZNF708	0.000168252	0.205899	0.566	0.496	0.12703			IVM	SPI1	0	1.67125	0.922	0.449	0
		Basal	chr15:39535151-39536102	1.9329e-07	0.000100896	2.27455			Neural	ZBTB18	0.000217848	0.14057	0.556	0.487	0.164475			IVM	IKZF2	5.04744e-232	0.798405	0.868	0.478	3.81082e-229
		Basal	chr19:11048868-11049531	1.9329e-07	0.000100896	2.27455			Neural	E2F1	0.00038555	0.144953	0.55	0.49	0.29109			IVM	GABPA	1.26096e-205	1.17454	0.858	0.476	9.52028e-203
		Basal	chr20:9075113-9076034	1.9329e-07	0.000100896	2.27455			Neural	SMAD2	0.000390749	0.127483	0.54	0.492	0.295016			IVM	IRF1	5.34021e-202	1.04364	0.848	0.482	4.03186e-199
		Basal	chr6:53746474-53746800	1.93534e-07	0.000100896	2.62371			Neural	MXI1	0.00072325	0.160941	0.556	0.49	0.546054			IVM	ETV6	1.71449e-198	1.17941	0.843	0.466	1.29444e-195
		Basal	chr6:154471669-154472040	1.93534e-07	0.000100896	2.62371			Neural	NFYC	0.000734026	0.173882	0.577	0.498	0.55419			IVM	IKZF1	2.92712e-192	1.14712	0.84	0.476	2.20998e-189
		Basal	chr14:24043853-24044430	1.93534e-07	0.000100896	2.62371			Neural	ZNF317	0.000885903	0.161192	0.564	0.493	0.668856			IVM	ELF1	6.36159e-178	1.0094	0.838	0.48	4.803e-175
		Basal	chr8:65973888-65974097	1.95042e-07	0.000101444	3.03315			Neural	TAL1::TCF3	0.00129067	0.16385	0.55	0.484	0.974455			IVM	ELF4	2.96715e-116	0.796499	0.764	0.478	2.2402e-113
		Basal	chr9:7944701-7945136	1.95042e-07	0.000101444	3.03315			Neural	NFYA	0.00149056	0.165995	0.554	0.497	1			IVM	IRF3	4.90479e-106	0.730326	0.769	0.488	3.70311e-103
		Basal	chr17:32834898-32835353	1.95042e-07	0.000101444	3.03315			Neural	HAND2	0.00161975	0.13718	0.562	0.489	1			IVM	CEBPA	1.73404e-103	0.798346	0.743	0.477	1.3092e-100
		Basal	chr22:39308531-39310252	1.97897e-07	0.000102562	1.65349			Neural	MSGN1	0.00170119	0.14472	0.552	0.49	1			IVM	ETS2	1.35762e-89	0.711412	0.74	0.476	1.025e-86
		Basal	chr1:180585333-180585899	1.98428e-07	0.000102562	2.37986			Neural	ZNF354C	0.00191342	0.107482	0.55	0.492	1			IVM	IRF8	3.27226e-86	0.655213	0.721	0.489	2.47055e-83
		Basal	chr3:125037542-125038043	1.98428e-07	0.000102562	2.37986			Neural	ATOH1	0.00289417	0.105676	0.548	0.481	1			IVM	FLI1	8.80119e-82	0.693284	0.727	0.479	6.6449e-79
		Basal	chr4:11632001-11632456	1.98428e-07	0.000102562	2.37986			Neural	PAX1	0.00308463	0.127607	0.538	0.49	1			IVM	ZBTB7A	9.14931e-81	0.598302	0.712	0.481	6.90773e-78
		Basal	chr10:121245485-121246196	1.98428e-07	0.000102562	2.37986			Neural	ZNF331	0.0036554	0.17185	0.56	0.495	1			IVM	BACH1	3.59958e-79	0.675506	0.718	0.482	2.71768e-76
		Basal	chr12:95102912-95103568	1.98428e-07	0.000102562	2.37986			Neural	TWIST1	0.00388788	0.102277	0.54	0.487	1			IVM	BNC2	5.1009e-78	0.638477	0.72	0.482	3.85118e-75
		Basal	chr13:73676977-73677573	1.98428e-07	0.000102562	2.37986			Neural	ZNF547	0.0043841	0.178172	0.546	0.49	1			IVM	ELF2	4.13889e-74	0.592621	0.704	0.485	3.12486e-71
		Basal	chr16:81515121-81515750	1.98428e-07	0.000102562	2.37986			Neural	ZNF684	0.00474372	0.118177	0.554	0.493	1			IVM	FOSL2	1.3277e-70	0.657976	0.708	0.481	1.00241e-67
		Basal	chr4:304595-305587	1.9969e-07	0.000103054	2.15816			Neural	ZNF410	0.00567651	0.138749	0.554	0.491	1			IVM	FOS	6.19403e-70	0.621638	0.707	0.483	4.6765e-67
		Basal	chr1:88060078-88061748	2.02016e-07	0.000103932	1.937			Neural	HOXB13	0.00629456	0.123455	0.548	0.492	1			IVM	JUN	1.0552e-68	0.669875	0.696	0.483	7.96673e-66
		Basal	chr1:231683505-231684987	2.02016e-07	0.000103932	1.937			Neural	ZBTB32	0.0073267	0.110304	0.536	0.491	1			IVM	ELK4	2.16382e-67	0.567521	0.691	0.479	1.63368e-64
		Basal	chr3:127606061-127607516	2.02016e-07	0.000103932	1.937			Neural	BHLHA15.1	0.0091806	0.130168	0.528	0.486	1			IVM	ZBTB11	5.78996e-67	0.556445	0.706	0.481	4.37142e-64
		Basal	chr14:60637195-60638213	2.02016e-07	0.000103932	1.937			AlvFB	BHLHE22.1	0	1.11115	0.899	0.438	0			IVM	IRF7	1.06941e-63	0.54398	0.718	0.49	8.07405e-61
		Basal	chr3:124812230-124813240	2.03394e-07	0.000104264	1.81386			AlvFB	BHLHA15	0	1.27226	0.863	0.442	0			IVM	IRF2	5.72164e-61	0.527443	0.692	0.491	4.31984e-58
		Basal	chr11:126146043-126147963	2.03547e-07	0.000104264	1.63011			AlvFB	ATOH1	0	1.16029	0.842	0.443	0			IVM	CEBPG	1.16191e-48	0.535181	0.678	0.476	8.77242e-46
		Basal	chr17:49495006-49496913	2.03547e-07	0.000104264	1.63011			AlvFB	TAL1::TCF3	0	1.18533	0.843	0.446	0			IVM	CEBPD	1.47256e-42	0.454418	0.653	0.483	1.11178e-39
		Basal	chr22:45552352-45554359	2.03547e-07	0.000104264	1.63011			AlvFB	ZBTB18	0	1.05678	0.825	0.451	0			IVM	JDP2	8.0073e-42	0.48412	0.647	0.486	6.04551e-39
		Basal	chr1:27521929-27523298	2.03604e-07	0.000104264	1.53606			AlvFB	HAND2	0	0.805565	0.82	0.454	0			IVM	IRF5	2.53491e-38	0.40398	0.65	0.49	1.91386e-35
		Basal	chr2:168210672-168212493	2.04809e-07	0.00010461	1.54137			AlvFB	TWIST1	0	1.04201	0.815	0.452	0			IVM	PRDM4	6.27247e-38	0.39052	0.647	0.49	4.73571e-35
		Basal	chr1:18668229-18669159	2.05383e-07	0.00010461	2.04336			AlvFB	MYF5	0	1.01924	0.812	0.454	0			IVM	ATF4	3.97841e-37	0.425904	0.671	0.489	3.0037e-34
		Basal	chr1:214573437-214574303	2.05383e-07	0.00010461	2.04336			AlvFB	TFAP4	0	0.940618	0.79	0.455	0			IVM	RUNX2	1.67316e-34	0.404441	0.645	0.488	1.26324e-31
		Basal	chr10:14569674-14570464	2.05383e-07	0.00010461	2.04336			AlvFB	MYF6	0	0.946141	0.786	0.453	0			IVM	KLF2	2.61212e-34	0.282447	0.646	0.492	1.97215e-31
		Basal	chr15:30801275-30802581	2.05383e-07	0.00010461	2.04336			AlvFB	MSC	0	0.836147	0.766	0.455	0			IVM	USF1	9.43348e-32	0.380806	0.648	0.489	7.12228e-29
		Basal	chr16:54846474-54847567	2.05383e-07	0.00010461	2.04336			AlvFB	ASCL1	3.97346e-302	0.799804	0.772	0.467	2.99996e-299			IVM	NR2C1	1.52437e-31	0.284585	0.623	0.49	1.1509e-28
		Basal	chr17:13775443-13776451	2.05383e-07	0.00010461	2.04336			AlvFB	MYOG	3.97346e-302	0.799804	0.772	0.467	2.99996e-299			IVM	PPARD	1.44177e-29	0.358405	0.634	0.491	1.08853e-26
		Basal	chr9:134371499-134372403	2.0615e-07	0.00010484	1.6155			AlvFB	NFATC3	1.5419e-281	0.553847	0.766	0.459	1.16413e-278			IVM	RUNX1	2.99486e-29	0.379329	0.642	0.491	2.26112e-26
		Basal	chr17:15917169-15918626	2.0615e-07	0.00010484	1.6155			AlvFB	TFAP4::FLI1	3.25144e-274	0.709876	0.751	0.465	2.45484e-271			IVM	THRB	1.26772e-28	0.345801	0.625	0.49	9.5713e-26
		Basal	chr17:57356791-57358422	2.06787e-07	0.000105084	1.55234			AlvFB	NEUROG2.1	1.375e-271	0.747876	0.755	0.463	1.03812e-268			IVM	NFIL3	1.6274e-27	0.348705	0.625	0.486	1.22869e-24
		Basal	chr11:19724681-19726108	2.07116e-07	0.00010517	1.60848			AlvFB	NEUROD1	6.70708e-270	0.762507	0.755	0.462	5.06385e-267			IVM	CEBPB	1.94787e-27	0.390999	0.603	0.473	1.47064e-24
		Basal	chr8:22023480-22025273	2.08866e-07	0.000105978	1.58204			AlvFB	NFIA	1.09203e-264	0.61024	0.742	0.462	8.24484e-262			IVM	NR2C2	2.80313e-27	0.293875	0.626	0.489	2.11636e-24
		Basal	chr7:1559849-1560438	2.16257e-07	0.000109512	1.91846			AlvFB	NFIX	1.09203e-264	0.61024	0.742	0.462	8.24484e-262			IVM	ATF2	4.60435e-26	0.33398	0.619	0.491	3.47628e-23
		Basal	chr17:75926655-75927711	2.16257e-07	0.000109512	1.91846			AlvFB	NHLH1	1.38693e-253	0.682614	0.754	0.469	1.04713e-250			IVM	MAX	1.64894e-25	0.314632	0.62	0.489	1.24495e-22
		Basal	chr8:70610143-70610712	2.25976e-07	0.000113488	2.01922			AlvFB	CEBPA	4.3259e-229	0.772891	0.727	0.452	3.26606e-226			IVM	MNT	1.64894e-25	0.314632	0.62	0.489	1.24495e-22
		Basal	chr11:7903832-7906679	2.2648e-07	0.000113488	1.37765			AlvFB	RBPJ	3.46262e-203	0.430378	0.722	0.465	2.61428e-200			IVM	MEF2A	4.53063e-24	0.313162	0.622	0.494	3.42062e-21
		Basal	chr1:162239570-162240592	2.27134e-07	0.000113488	2.1269			AlvFB	NFATC2	5.71872e-196	0.602391	0.724	0.468	4.31763e-193			IVM	MITF	4.33423e-22	0.325554	0.603	0.485	3.27234e-19
		Basal	chr3:75393288-75393659	2.27134e-07	0.000113488	2.1269			AlvFB	ATOH7	3.03652e-193	0.605829	0.696	0.468	2.29257e-190			IVM	KLF7	7.94609e-22	0.20674	0.611	0.491	5.9993e-19
		Basal	chr10:12701734-12702780	2.27134e-07	0.000113488	2.1269			AlvFB	PRDM1	7.38827e-170	0.509723	0.696	0.469	5.57814e-167			IVM	MEF2C	1.21785e-20	0.30123	0.618	0.494	9.19478e-18
		Basal	chr11:127105969-127106795	2.27134e-07	0.000113488	2.1269			AlvFB	CEBPG.1	1.15567e-163	0.590563	0.686	0.462	8.72529e-161			IVM	MEF2D	1.47565e-20	0.285633	0.612	0.493	1.11412e-17
		Basal	chr12:105561991-105562945	2.27134e-07	0.000113488	2.1269			AlvFB	NFIC	6.29308e-143	0.504967	0.68	0.473	4.75128e-140			IVM	KLF3	7.08949e-20	0.1948	0.6	0.489	5.35257e-17
		Basal	chr14:102984649-102986008	2.27134e-07	0.000113488	2.1269			AlvFB	ZBTB26	4.83329e-142	0.500069	0.676	0.471	3.64913e-139			IVM	NFE2L2	7.69439e-19	0.2965	0.612	0.49	5.80926e-16
		Basal	chr1:6832760-6833180	2.27182e-07	0.000113488	3.14639			AlvFB	FERD3L	1.08648e-138	0.480192	0.675	0.477	8.20293e-136			IVM	KLF6	1.79071e-18	0.250554	0.611	0.489	1.35199e-15
		Basal	chr1:159022295-159022618	2.27182e-07	0.000113488	3.14639			AlvFB	MAFF	5.38745e-135	0.484462	0.664	0.472	4.06753e-132			IVM	KLF4	2.56845e-18	0.190257	0.603	0.496	1.93918e-15
		Basal	chr1:161244919-161245230	2.27182e-07	0.000113488	3.14639			AlvFB	TEAD2	1.55193e-133	0.530393	0.673	0.462	1.17171e-130			IVM	ZNF524	1.19576e-17	0.277649	0.593	0.483	9.028e-15
		Basal	chr3:46612244-46612659	2.27182e-07	0.000113488	3.14639			AlvFB	SMAD2	5.07004e-129	0.383535	0.682	0.471	3.82788e-126			IVM	USF2	7.1936e-17	0.248971	0.57	0.483	5.43117e-14
		Basal	chr3:168989456-168989655	2.27182e-07	0.000113488	3.14639			AlvFB	ZNF317	2.36128e-127	0.519824	0.684	0.473	1.78277e-124			IVM	CREB1	1.42674e-16	0.263392	0.6	0.491	1.07719e-13
		Basal	chr12:101919572-101919826	2.27182e-07	0.000113488	3.14639			AlvFB	MAFG	2.77168e-127	0.470059	0.663	0.473	2.09262e-124			IVM	MLX	3.3161e-15	0.223413	0.583	0.484	2.50366e-12
		Basal	chr17:620008-620568	2.27182e-07	0.000113488	3.14639			AlvFB	ATF4	3.42186e-124	0.491187	0.667	0.471	2.58351e-121			IVM	TFEC	3.72229e-15	0.248561	0.578	0.486	2.81033e-12
		Basal	chr19:31333774-31333984	2.27182e-07	0.000113488	3.14639			AlvFB	IRF7	8.76193e-115	0.4612	0.663	0.473	6.61526e-112			IVM	JUND	5.19959e-15	0.248833	0.589	0.492	3.92569e-12
		Basal	chr1:5660059-5660911	2.2828e-07	0.000113488	2.23476			AlvFB	NFATC4	9.62547e-112	0.467395	0.663	0.474	7.26723e-109			IVM	CTCF	9.38486e-15	0.195961	0.603	0.493	7.08557e-12
		Basal	chr6:82396780-82397962	2.2828e-07	0.000113488	2.23476			AlvFB	CEBPG	1.17457e-111	0.458433	0.632	0.46	8.86803e-109			IVM	TFE3	1.28564e-14	0.246896	0.579	0.484	9.7066e-12
		Basal	chr9:33620773-33621414	2.2828e-07	0.000113488	2.23476			AlvFB	MEIS1	1.72885e-111	0.242989	0.671	0.47	1.30528e-108			IVM	RREB1	3.1584e-13	0.170941	0.577	0.492	2.38459e-10
		Basal	chr10:76114051-76114942	2.2828e-07	0.000113488	2.23476			AlvFB	PRDM4	1.02692e-110	0.440595	0.656	0.473	7.75327e-108			IVM	EGR2	5.93611e-13	0.170982	0.594	0.493	4.48176e-10
		Basal	chr11:78659386-78659863	2.2828e-07	0.000113488	2.23476			AlvFB	NEUROG2	1.58274e-102	0.445793	0.643	0.472	1.19497e-99			IVM	STAT1	3.00991e-12	0.197492	0.57	0.493	2.27248e-09
		Basal	chr19:42277804-42278246	2.2828e-07	0.000113488	2.23476			AlvFB	ZNF680	3.46661e-102	0.43003	0.657	0.476	2.61729e-99			IVM	SP4	5.43872e-12	0.152844	0.594	0.499	4.10623e-09
		Basal	chr22:49463583-49464463	2.2828e-07	0.000113488	2.23476			AlvFB	TEAD1	3.72957e-101	0.482976	0.657	0.462	2.81583e-98			IVM	PBX3	9.74878e-11	0.172155	0.566	0.492	7.36033e-08
		Basal	chr2:85237419-85238346	2.30489e-07	0.000114329	1.9007			AlvFB	MYB	1.93094e-95	0.388016	0.657	0.474	1.45786e-92			IVM	NR4A1	2.07215e-10	0.213476	0.585	0.492	1.56447e-07
		Basal	chr7:37108760-37110209	2.30489e-07	0.000114329	1.9007			AlvFB	GFI1	2.18848e-95	0.371487	0.63	0.476	1.65231e-92			IVM	PKNOX1	2.3378e-10	0.16694	0.55	0.492	1.76504e-07
		Basal	chr19:38711034-38712158	2.30489e-07	0.000114329	1.9007			AlvFB	AR	8.41208e-95	0.393651	0.638	0.476	6.35112e-92			IVM	RARA	3.43822e-10	0.19246	0.584	0.491	2.59585e-07
		Basal	chr1:168476492-168477153	2.34475e-07	0.000115701	2.45536			AlvFB	NR3C2	1.67437e-93	0.404972	0.627	0.474	1.26415e-90			IVM	BHLHE41	8.1547e-10	0.193776	0.564	0.483	6.1568e-07
		Basal	chr1:176919531-176919957	2.34475e-07	0.000115701	2.45536			AlvFB	MEIS2	2.36284e-93	0.439696	0.65	0.476	1.78394e-90			IVM	CREM	2.24544e-09	0.192297	0.555	0.487	1.69531e-06
		Basal	chr3:58071393-58072359	2.34475e-07	0.000115701	2.45536			AlvFB	ZNF675	7.76808e-93	0.353976	0.629	0.481	5.8649e-90			IVM	HIF1A	3.25769e-09	0.175795	0.57	0.49	2.45956e-06
		Basal	chr11:8774107-8774607	2.34475e-07	0.000115701	2.45536			AlvFB	MEIS3	1.23123e-92	0.366369	0.626	0.477	9.29581e-90			IVM	XBP1	6.56464e-09	0.140073	0.519	0.484	4.9563e-06
		Basal	chr17:40485823-40486458	2.34475e-07	0.000115701	2.45536			AlvFB	ZNF263	7.08645e-92	0.318683	0.637	0.477	5.35027e-89			IVM	SP1	1.25659e-08	0.115065	0.564	0.498	9.48723e-06
		Basal	chr18:58013333-58014359	2.34475e-07	0.000115701	2.45536			AlvFB	ZNF341	1.81059e-91	0.399779	0.643	0.479	1.36699e-88			IVM	KLF12	1.57975e-08	0.120028	0.551	0.497	1.19271e-05
		Basal	chr19:6020426-6020937	2.34475e-07	0.000115701	2.45536			AlvFB	ZIM3	2.1433e-90	0.383033	0.637	0.476	1.61819e-87			IVM	MXI1	2.6576e-08	0.19753	0.59	0.49	2.00648e-05
		Basal	chr5:96629219-96630214	2.35349e-07	0.000116047	1.76347			AlvFB	NFIL3	3.21838e-89	0.42179	0.637	0.471	2.42987e-86			IVM	CLOCK	1.31965e-07	0.164765	0.554	0.488	9.96336e-05
		Basal	chr9:98145924-98146940	2.37362e-07	0.000116865	1.44573			AlvFB	NR3C1	1.71156e-85	0.392878	0.623	0.475	1.29223e-82			IVM	ZBED4	2.19723e-07	0.100051	0.558	0.491	0.000165891
		Basal	chr13:94710958-94713491	2.37362e-07	0.000116865	1.44573			AlvFB	ZNF768	4.42295e-84	0.353041	0.638	0.476	3.33933e-81			IVM	ATF6	2.46151e-07	0.145912	0.537	0.487	0.000185844
		Basal	chr4:124299481-124300155	2.43349e-07	0.000119163	2.33087			AlvFB	CEBPD	8.85676e-84	0.436062	0.635	0.468	6.68685e-81			IVM	NR4A2	3.21344e-07	0.179078	0.561	0.491	0.000242615
		Basal	chr13:49569876-49570573	2.43349e-07	0.000119163	2.33087			AlvFB	HSF1	1.59683e-83	0.396541	0.634	0.475	1.2056e-80			IVM	ZNF148	6.0214e-07	0.110183	0.565	0.497	0.000454615
		Basal	chr17:72335869-72336698	2.43349e-07	0.000119163	2.33087			AlvFB	EWSR1-FLI1	1.79115e-83	0.304639	0.633	0.478	1.35232e-80			IVM	NRF1	7.69208e-07	0.105214	0.544	0.498	0.000580752
		Basal	chr20:35308011-35308438	2.43349e-07	0.000119163	2.33087			AlvFB	HSF4	5.10676e-83	0.384822	0.627	0.476	3.8556e-80			IVM	NR1D2	9.25042e-07	0.172784	0.559	0.491	0.000698406
		Basal	chr2:87573298-87573637	2.44001e-07	0.000119163	3.29083			AlvFB	HSF2	5.46595e-83	0.412189	0.641	0.475	4.1268e-80			IVM	KLF9	3.79568e-06	0.102544	0.557	0.494	0.00286574
		Basal	chr5:175476885-175477143	2.44001e-07	0.000119163	3.29083			AlvFB	E2F6	1.41458e-82	0.312116	0.634	0.479	1.068e-79			IVM	ATF3	6.30832e-06	0.158378	0.555	0.489	0.00476278
		Basal	chr6:157298119-157298505	2.44001e-07	0.000119163	3.29083			AlvFB	ZNF530	1.82945e-82	0.278945	0.634	0.477	1.38123e-79			IVM	JUNB	7.11365e-06	0.131418	0.529	0.485	0.0053708
		Basal	chr9:84163082-84163514	2.44001e-07	0.000119163	3.29083			AlvFB	HOXB4	4.51875e-82	0.347617	0.64	0.476	3.41166e-79			IVM	ZNF189	9.25871e-06	0.138437	0.54	0.494	0.00699033
		Basal	chr10:11293792-11293991	2.44001e-07	0.000119163	3.29083			AlvFB	HOXC4	4.51875e-82	0.347617	0.64	0.476	3.41166e-79			IVM	KLF11	1.38861e-05	0.111956	0.558	0.495	0.010484
		Basal	chr11:9820981-9821266	2.44001e-07	0.000119163	3.29083			AlvFB	HOXD4	4.51875e-82	0.347617	0.64	0.476	3.41166e-79			IVM	NR6A1	2.65172e-05	0.128401	0.526	0.489	0.0200205
		Basal	chr2:10732847-10734169	2.4705e-07	0.000120298	1.99626			AlvFB	NRL	1.1753e-81	0.408001	0.636	0.476	8.87353e-79			IVM	SREBF1	3.60994e-05	0.130174	0.535	0.49	0.027255
		Basal	chr12:50220319-50221655	2.4705e-07	0.000120298	1.99626			AlvFB	NR4A2	5.05624e-79	0.385939	0.63	0.476	3.81746e-76			IVM	RFX2	3.77843e-05	0.154215	0.552	0.486	0.0285272
		Basal	chr17:27518632-27519674	2.4705e-07	0.000120298	1.99626			AlvFB	TEAD3	1.08434e-78	0.436159	0.64	0.458	8.18679e-76			IVM	ZNF76	7.33095e-05	0.103199	0.553	0.497	0.0553487
		Basal	chr17:45576326-45577464	2.4705e-07	0.000120298	1.99626			AlvFB	TEAD4	1.08434e-78	0.436159	0.64	0.458	8.18679e-76			IVM	MAFG	8.90624e-05	0.142302	0.551	0.491	0.0672421
		Basal	chr10:24464512-24466847	2.48586e-07	0.000120957	1.31422			AlvFB	MEIS1.1	2.16768e-78	0.411281	0.641	0.474	1.6366e-75			IVM	ESRRA	0.000114336	0.152323	0.559	0.489	0.0863233
		Basal	chr21:43928394-43929944	2.49536e-07	0.00012133	1.74072			AlvFB	ZFP14	2.1722e-78	0.2964	0.631	0.477	1.64001e-75			IVM	RFX7	0.000643398	0.103315	0.537	0.487	0.485765
		Basal	chr1:209825944-209826239	2.51914e-07	0.000122129	2.8204			AlvFB	NR4A1	7.29321e-78	0.360368	0.626	0.478	5.50637e-75			IVM	SREBF2	0.00307652	0.107884	0.541	0.491	1
		Basal	chr3:130862501-130862949	2.51914e-07	0.000122129	2.8204			AlvFB	ZNF93	1.18121e-77	0.278432	0.651	0.485	8.91811e-75			IVM	ESR1	0.00555789	0.126924	0.535	0.49	1
		Basal	chr12:126051725-126051942	2.51914e-07	0.000122129	2.8204			AlvFB	HLF	1.67795e-77	0.39152	0.624	0.472	1.26685e-74			IM	SPI1	0	1.81848	0.922	0.44	0
		Basal	chr22:19827356-19827898	2.51914e-07	0.000122129	2.8204			AlvFB	MEF2C	7.63861e-76	0.387426	0.637	0.479	5.76715e-73			IM	IKZF2	0	0.872774	0.883	0.471	0
		Basal	chr2:158733190-158733671	2.55977e-07	0.000123899	2.09743			AlvFB	NHLH2	1.33541e-75	0.343527	0.631	0.48	1.00824e-72			IM	ETV6	0	1.38368	0.866	0.459	0
		Basal	chr6:19537588-19538477	2.55977e-07	0.000123899	2.09743			AlvFB	IRF3	3.3387e-74	0.379553	0.633	0.473	2.52072e-71			IM	IKZF1	0	1.31539	0.866	0.47	0
		Basal	chr11:35110993-35112651	2.56124e-07	0.000123899	1.72989			AlvFB	IRF2	1.38534e-72	0.348627	0.624	0.478	1.04593e-69			IM	ELF1	0	1.15062	0.848	0.473	0
		Basal	chr7:55099058-55101640	2.5727e-07	0.000124363	1.46455			AlvFB	MSGN1	2.4162e-71	0.343014	0.615	0.477	1.82423e-68			IM	IRF1	0	1.11257	0.836	0.476	0
		Basal	chr9:83060379-83063414	2.58554e-07	0.000124803	1.24958			AlvFB	CTCFL	4.72957e-71	0.264955	0.618	0.483	3.57083e-68			IM	ETS2	2.32725e-291	0.869349	0.757	0.471	1.75707e-288
		Basal	chr2:43420029-43420611	2.62411e-07	0.000126205	2.54837			AlvFB	IRF1	6.85732e-71	0.308275	0.628	0.468	5.17727e-68			IM	ZBTB7A	2.04811e-270	0.760077	0.749	0.476	1.54632e-267
		Basal	chr3:14316975-14317335	2.62411e-07	0.000126205	2.54837			AlvFB	RELB	3.72373e-70	0.325816	0.618	0.481	2.81142e-67			IM	IRF3	2.30999e-258	0.811654	0.766	0.483	1.74405e-255
		Basal	chr3:57571889-57572439	2.62411e-07	0.000126205	2.54837			AlvFB	ERF::NHLH1	5.63129e-69	0.294144	0.607	0.482	4.25163e-66			IM	FLI1	4.23237e-254	0.821596	0.743	0.474	3.19544e-251
		Basal	chr11:10784259-10784911	2.62411e-07	0.000126205	2.54837			AlvFB	STAT3	1.47628e-67	0.356827	0.632	0.478	1.11459e-64			IM	ZBTB11	2.55407e-233	0.718581	0.738	0.477	1.92832e-230
		Basal	chr11:11520368-11520849	2.62411e-07	0.000126205	2.54837			AlvFB	MEIS2.1	4.97274e-67	0.405709	0.639	0.477	3.75442e-64			IM	ELF2	1.65925e-213	0.689916	0.732	0.48	1.25273e-210
		Basal	chr10:22334017-22336302	2.64882e-07	0.000127301	1.47258			AlvFB	ZNF384	4.10176e-66	0.335157	0.623	0.485	3.09683e-63			IM	IRF8	1.58919e-161	0.668349	0.727	0.485	1.19984e-158
		Basal	chr3:69199202-69201077	2.68234e-07	0.000128819	1.70923			AlvFB	CEBPE	1.01876e-65	0.334714	0.591	0.463	7.69163e-63			IM	ELK3	8.00688e-141	0.539007	0.682	0.475	6.0452e-138
		Basal	chr1:211703789-211704153	2.72055e-07	0.000130089	2.66606			AlvFB	MEF2A	1.66709e-64	0.337287	0.619	0.481	1.25865e-61			IM	IRF2	4.55349e-126	0.524923	0.685	0.488	3.43788e-123
		Basal	chr6:18352561-18353151	2.72055e-07	0.000130089	2.66606			AlvFB	PRDM9	4.43247e-63	0.229852	0.617	0.477	3.34651e-60			IM	ETV5	3.23679e-124	0.502252	0.669	0.476	2.44378e-121
		Basal	chr11:94823139-94823477	2.72055e-07	0.000130089	2.66606			AlvFB	CDX4	6.48171e-62	0.329455	0.611	0.479	4.89369e-59			IM	MITF	6.19606e-107	0.506314	0.666	0.482	4.67802e-104
		Basal	chr12:105272491-105273113	2.72055e-07	0.000130089	2.66606			AlvFB	VEZF1	6.89814e-61	0.261338	0.622	0.48	5.20809e-58			IM	JUN	1.80205e-106	0.541725	0.664	0.48	1.36055e-103
		Basal	chr20:23302442-23302902	2.72055e-07	0.000130089	2.66606			AlvFB	ZNF320	3.15562e-60	0.229052	0.615	0.479	2.38249e-57			IM	FOSL2	2.57723e-104	0.531522	0.658	0.479	1.94581e-101
		Basal	chr20:25484914-25485306	2.72055e-07	0.000130089	2.66606			AlvFB	ZNF418	5.15296e-59	0.283703	0.604	0.48	3.89049e-56			IM	ZNF263	6.23653e-101	0.357204	0.665	0.489	4.70858e-98
		Basal	chr3:100992161-100993613	2.72507e-07	0.000130212	1.85161			AlvFB	TFAP4.1	6.19046e-59	0.353445	0.615	0.474	4.6738e-56			IM	BNC2	5.92898e-99	0.494648	0.663	0.48	4.47638e-96
		Basal	chr2:219684573-219685662	2.7374e-07	0.000130613	1.69937			AlvFB	PBX2	2.3035e-58	0.368307	0.624	0.477	1.73914e-55			IM	MEF2A	2.95708e-97	0.429365	0.664	0.49	2.2326e-94
		Basal	chr7:5429204-5429811	2.7374e-07	0.000130613	1.69937			AlvFB	ZNF454	2.35885e-58	0.213109	0.614	0.482	1.78093e-55			IM	BACH1	6.46926e-97	0.511178	0.658	0.479	4.88429e-94
		Basal	chr3:86990322-86991640	2.77933e-07	0.000132518	1.4023			AlvFB	E2F7	2.58744e-58	0.343912	0.616	0.48	1.95352e-55			IM	TFEB	1.42783e-93	0.441898	0.658	0.485	1.07801e-90
		Basal	chr5:125484186-125485635	2.78872e-07	0.000132871	1.68981			AlvFB	ZNF701	1.17923e-57	0.278082	0.62	0.479	8.90321e-55			IM	MEF2C	2.19048e-89	0.421935	0.658	0.491	1.65381e-86
		Basal	chr11:67674064-67675588	2.83627e-07	0.000134943	1.68052			AlvFB	OSR2	1.77032e-57	0.302482	0.611	0.482	1.33659e-54			IM	FOS	1.74805e-85	0.463411	0.645	0.48	1.31978e-82
		Basal	chr1:38269690-38270739	2.86052e-07	0.000135902	2.06959			AlvFB	ZNF582	3.14734e-55	0.312486	0.609	0.48	2.37624e-52			IM	MAX	1.46577e-77	0.378795	0.643	0.486	1.10666e-74
		Basal	chr2:150520859-150521900	2.86052e-07	0.000135902	2.06959			AlvFB	HOXC13	1.00392e-54	0.347935	0.611	0.476	7.57956e-52			IM	MEF2D	2.48472e-77	0.375483	0.636	0.491	1.87597e-74
		Basal	chr20:18252330-18253414	2.88003e-07	0.000136731	1.6715			AlvFB	ZNF549	1.49347e-54	0.275753	0.614	0.484	1.12757e-51			IM	RUNX2	3.86002e-76	0.356316	0.626	0.485	2.91431e-73
		Basal	chr1:12475240-12476184	2.90186e-07	0.000137374	1.95356			AlvFB	ZNF677	5.88201e-54	0.310565	0.607	0.479	4.44092e-51			IM	TFE3	9.89124e-70	0.400024	0.626	0.482	7.46789e-67
		Basal	chr6:150711942-150713146	2.90186e-07	0.000137374	1.95356			AlvFB	ZNF281	1.61616e-53	0.218581	0.615	0.483	1.2202e-50			IM	RUNX1	8.48297e-66	0.333066	0.621	0.489	6.40465e-63
		Basal	chr8:60244866-60246177	2.90186e-07	0.000137374	1.95356			AlvFB	STAT1::STAT2	3.14718e-53	0.288919	0.609	0.47	2.37612e-50			IM	ATF2	5.54213e-60	0.34148	0.623	0.489	4.18431e-57
		Basal	chr10:88131010-88132266	2.90186e-07	0.000137374	1.95356			AlvFB	EBF1	6.94757e-53	0.286394	0.612	0.479	5.24542e-50			IM	CREB1	1.19525e-58	0.333066	0.622	0.489	9.02416e-56
		Basal	chr18:33577449-33579499	2.91684e-07	0.000137985	1.50809			AlvFB	MAFA	8.79468e-53	0.289643	0.598	0.481	6.63998e-50			IM	TFEC	3.33462e-58	0.34364	0.609	0.483	2.51764e-55
		Basal	chr6:30810791-30811207	2.93301e-07	0.000138356	2.28557			AlvFB	CREB1	2.27211e-52	0.337553	0.612	0.479	1.71544e-49			IM	NFE2L2	3.70311e-53	0.332481	0.624	0.487	2.79585e-50
		Basal	chr7:20241229-20241932	2.93301e-07	0.000138356	2.28557			AlvFB	ZNF189	2.25495e-51	0.302794	0.609	0.482	1.70248e-48			IM	USF2	5.03976e-51	0.341069	0.613	0.481	3.80502e-48
		Basal	chr15:41218496-41219070	2.93301e-07	0.000138356	2.28557			AlvFB	NR2C2	7.76616e-51	0.224448	0.587	0.48	5.86345e-48			IM	CREM	1.23421e-46	0.2962	0.6	0.485	9.31827e-44
		Basal	chr15:85980752-85981248	2.93301e-07	0.000138356	2.28557			AlvFB	RREB1	1.22043e-50	0.247175	0.604	0.48	9.21425e-48			IM	JDP2	4.4346e-45	0.324912	0.611	0.484	3.34813e-42
		Basal	chr4:8434367-8434960	2.96218e-07	0.000139336	2.39826			AlvFB	HOXC10	1.80535e-50	0.316806	0.607	0.478	1.36304e-47			IM	NR2C1	7.73453e-43	0.216783	0.596	0.488	5.83957e-40
		Basal	chr11:125083029-125083261	2.96218e-07	0.000139336	2.39826			AlvFB	ARNT::HIF1A	7.48142e-50	0.233335	0.603	0.483	5.64847e-47			IM	JUND	4.47204e-42	0.278813	0.6	0.49	3.37639e-39
		Basal	chr11:133853912-133854908	2.96218e-07	0.000139336	2.39826			AlvFB	CDX1	1.7465e-49	0.300838	0.599	0.48	1.31861e-46			IM	RREB1	1.12152e-36	0.224559	0.599	0.49	8.46744e-34
		Basal	chr17:2422974-2423579	2.96218e-07	0.000139336	2.39826			AlvFB	CDX2	3.95465e-49	0.267734	0.592	0.482	2.98576e-46			IM	CEBPD	2.51347e-35	0.283235	0.594	0.481	1.89767e-32
		Basal	chr2:120176610-120177514	2.99394e-07	0.000140631	1.82198			AlvFB	SP1	7.59877e-49	0.185324	0.6	0.487	5.73707e-46			IM	KLF7	6.3648e-33	0.168885	0.59	0.489	4.80542e-30
		Basal	chr9:128891515-128893228	3.03902e-07	0.000142547	1.53349			AlvFB	ZNF257	7.64396e-49	0.217402	0.59	0.48	5.77119e-46			IM	JUNB	1.23232e-31	0.263319	0.584	0.483	9.30402e-29
		Basal	chr22:42719241-42721284	3.03902e-07	0.000142547	1.53349			AlvFB	TGIF2LX	1.94868e-48	0.302301	0.597	0.476	1.47125e-45			IM	CEBPB	3.68415e-31	0.302927	0.584	0.471	2.78154e-28
		Basal	chr2:179860142-179861809	3.05778e-07	0.000143121	1.53892			AlvFB	HOXB13	5.50214e-48	0.298401	0.604	0.48	4.15411e-45			IM	MAF	2.80839e-28	0.22364	0.584	0.49	2.12033e-25
		Basal	chr9:89874338-89875357	3.06405e-07	0.000143121	1.62243			AlvFB	ZNF331	7.51282e-48	0.270515	0.606	0.484	5.67218e-45			IM	SP1	1.81838e-27	0.159738	0.596	0.496	1.37288e-24
		Basal	chr3:197394373-197395233	3.06634e-07	0.000143121	2.1628			AlvFB	ZNF610	1.83133e-47	0.214689	0.613	0.483	1.38266e-44			IM	KLF2	1.1407e-26	0.165643	0.585	0.491	8.61225e-24
		Basal	chr6:53128393-53129104	3.06634e-07	0.000143121	2.1628			AlvFB	SRY	2.29253e-47	0.282553	0.603	0.484	1.73086e-44			IM	NR2C2	5.88065e-26	0.184562	0.575	0.488	4.43989e-23
		Basal	chr8:71145502-71146276	3.06634e-07	0.000143121	2.1628			AlvFB	JUN.1	3.18626e-47	0.302119	0.602	0.48	2.40562e-44			IM	PRDM1	1.96096e-25	0.204715	0.573	0.489	1.48053e-22
		Basal	chr17:62670199-62670714	3.06634e-07	0.000143121	2.1628			AlvFB	BARX1	5.3593e-47	0.256336	0.598	0.482	4.04627e-44			IM	MXI1	3.46468e-24	0.212297	0.587	0.488	2.61583e-21
		Basal	chr21:45573099-45573850	3.06634e-07	0.000143121	2.1628			AlvFB	BSX	5.3593e-47	0.256336	0.598	0.482	4.04627e-44			IM	STAT1	4.82304e-24	0.215226	0.583	0.491	3.64139e-21
		Basal	chr16:70589817-70591630	3.09659e-07	0.000144418	1.60776			AlvFB	DLX1	5.3593e-47	0.256336	0.598	0.482	4.04627e-44			IM	HIF1A	7.97178e-24	0.214182	0.591	0.488	6.01869e-21
		Basal	chr6:158849748-158850839	3.10065e-07	0.000144418	1.55594			AlvFB	DLX6	5.3593e-47	0.256336	0.598	0.482	4.04627e-44			IM	ZNF148	8.65772e-24	0.149345	0.589	0.495	6.53658e-21
		Basal	chr17:18376946-18378402	3.10065e-07	0.000144418	1.55594			AlvFB	GBX2	5.3593e-47	0.256336	0.598	0.482	4.04627e-44			IM	YY1	3.98574e-23	0.180613	0.572	0.495	3.00924e-20
		Basal	chr20:53608131-53610297	3.10779e-07	0.000144649	1.60071			AlvFB	HESX1	5.3593e-47	0.256336	0.598	0.482	4.04627e-44			IM	ATF4	1.46658e-21	0.214552	0.578	0.488	1.10727e-18
		Basal	chr19:6800741-6802771	3.1169e-07	0.000144971	1.56797			AlvFB	HOXA7	5.3593e-47	0.256336	0.598	0.482	4.04627e-44			IM	ZFP14	3.72641e-19	0.154935	0.577	0.49	2.81344e-16
		Basal	chr10:132685122-132686096	3.12021e-07	0.000145024	1.93366			AlvFB	LBX2	5.3593e-47	0.256336	0.598	0.482	4.04627e-44			IM	ATF6	5.96281e-19	0.1795	0.554	0.486	4.50192e-16
		Basal	chr9:112065631-112066740	3.1235e-07	0.000145075	1.80798			AlvFB	LHX2	5.3593e-47	0.256336	0.598	0.482	4.04627e-44			IM	CLOCK	1.19796e-17	0.17316	0.553	0.487	9.04462e-15
		Basal	chr10:46052165-46053132	3.1718e-07	0.00014701	2.04324			AlvFB	MSX1	5.3593e-47	0.256336	0.598	0.482	4.04627e-44			IM	PPARD	1.38895e-17	0.175991	0.564	0.49	1.04866e-14
		Basal	chr20:10746580-10747593	3.1718e-07	0.00014701	2.04324			AlvFB	MSX2	5.3593e-47	0.256336	0.598	0.482	4.04627e-44			IM	PBX3	3.55354e-17	0.160252	0.561	0.491	2.68292e-14
		Basal	chr1:119674160-119674359	3.27977e-07	0.000151486	2.89281			AlvFB	RAX	5.3593e-47	0.256336	0.598	0.482	4.04627e-44			IM	KLF12	5.91942e-16	0.131794	0.574	0.496	4.46916e-13
		Basal	chr1:234785437-234785848	3.27977e-07	0.000151486	2.89281			AlvFB	RAX2	5.3593e-47	0.256336	0.598	0.482	4.04627e-44			IM	THRB	8.78208e-15	0.157138	0.552	0.489	6.63047e-12
		Basal	chr3:72123977-72124350	3.27977e-07	0.000151486	2.89281			AlvFB	SHOX	5.3593e-47	0.256336	0.598	0.482	4.04627e-44			IM	PKNOX1	3.00826e-14	0.157986	0.565	0.491	2.27123e-11
		Basal	chr5:147305231-147305435	3.27977e-07	0.000151486	2.89281			AlvFB	ZNF354A	9.16903e-47	0.240428	0.595	0.485	6.92262e-44			IM	XBP1	1.11854e-13	0.166055	0.544	0.483	8.44498e-11
		Basal	chr10:93138066-93138399	3.27977e-07	0.000151486	2.89281			AlvFB	HOXA13	5.60302e-46	0.277745	0.596	0.482	4.23028e-43			IM	ESRRA	3.05674e-11	0.129331	0.542	0.489	2.30784e-08
		Basal	chr5:107669060-107673874	3.33506e-07	0.000153895	1.06026			AlvFB	MAF	2.27233e-45	0.27029	0.59	0.482	1.71561e-42			IM	NR1D2	1.06174e-10	0.104328	0.533	0.491	8.01614e-08
		Basal	chr3:37707133-37707999	3.33889e-07	0.000153895	1.91463			AlvFB	NR1I3	3.38051e-45	0.26881	0.594	0.48	2.55228e-42			IM	RFX2	3.30532e-10	0.118718	0.539	0.485	2.49552e-07
		Basal	chr10:77391986-77393264	3.33889e-07	0.000153895	1.91463			AlvFB	HOXA10	3.95441e-45	0.284521	0.598	0.481	2.98558e-42			IM	SREBF1	1.01549e-08	0.111023	0.541	0.489	7.66692e-06
		Basal	chr1:87939178-87940848	3.3708e-07	0.000155258	1.78148			AlvFB	PHOX2B	5.66179e-45	0.294245	0.607	0.481	4.27465e-42			IM	BCL6	2.93342e-08	0.125369	0.535	0.492	2.21473e-05
		Basal	chr9:6166079-6166720	3.44681e-07	0.000158101	2.48044			AlvFB	ZBTB12	1.27234e-43	0.289903	0.606	0.481	9.60614e-41			IM	KLF3	4.8838e-08	0.103638	0.54	0.488	3.68727e-05
		Basal	chr9:128845056-128845802	3.44681e-07	0.000158101	2.48044			AlvFB	RORB	1.47229e-43	0.290222	0.596	0.48	1.11158e-40			IM	HSF1	3.93488e-07	0.106378	0.534	0.49	0.000297083
		Basal	chr9:129278398-129278707	3.44681e-07	0.000158101	2.48044			AlvFB	MXI1	1.38482e-41	0.250602	0.599	0.478	1.04554e-38			IM	SREBF2	4.00647e-06	0.108153	0.538	0.49	0.00302489
		Basal	chr18:74141616-74141978	3.44681e-07	0.000158101	2.48044			AlvFB	INSM1	8.19831e-41	0.231002	0.596	0.485	6.18973e-38			IM-p	SPI1	1.51454e-73	2.99899	1	0.45	1.14347e-70
		Basal	chr19:3520350-3521134	3.44681e-07	0.000158101	2.48044			AlvFB	NFIB	1.19349e-40	0.270317	0.594	0.479	9.01082e-38			IM-p	GABPA	2.508e-62	2.24185	0.978	0.477	1.89354e-59
		Basal	chr22:45531737-45532160	3.44681e-07	0.000158101	2.48044			AlvFB	ZSCAN4	1.27422e-40	0.23873	0.581	0.482	9.62038e-38			IM-p	IRF1	2.89345e-60	2.13067	0.949	0.483	2.18455e-57
		Basal	chr5:67248517-67249166	3.48068e-07	0.000159545	2.24353			AlvFB	ZNF136	2.68171e-40	0.275733	0.595	0.479	2.02469e-37			IM-p	IKZF1	9.58654e-60	2.23097	0.971	0.478	7.23784e-57
		Basal	chr15:59169883-59170566	3.49178e-07	0.000159943	2.01827			AlvFB	ZNF148	7.24766e-40	0.184454	0.598	0.486	5.47198e-37			IM-p	ETV6	8.71567e-57	2.21257	0.978	0.467	6.58033e-54
		Basal	chr4:113637995-113638769	3.49552e-07	0.000160004	2.13014			AlvFB	ZNF558	1.31539e-39	0.233403	0.59	0.485	9.93123e-37			IM-p	ELF1	2.10916e-56	1.96946	0.964	0.481	1.59242e-53
		Basal	chr6:41824459-41825521	3.55684e-07	0.000162587	1.89644			AlvFB	RORC	1.38843e-39	0.286291	0.592	0.48	1.04826e-36			IM-p	IRF8	1.00907e-42	1.56423	0.912	0.49	7.61848e-40
		Basal	chr8:1760040-1760659	3.55684e-07	0.000162587	1.89644			AlvFB	SRF	4.45533e-39	0.228305	0.572	0.48	3.36377e-36			IM-p	IRF3	1.6144e-40	1.45383	0.905	0.489	1.21887e-37
		Basal	chr10:27482772-27483919	3.60001e-07	0.000164447	1.75681			AlvFB	CEBPB	1.16077e-38	0.244572	0.559	0.464	8.76381e-36			IM-p	ELF4	2.93794e-39	1.46209	0.92	0.479	2.21814e-36
		Basal	chr19:48500892-48502648	3.64177e-07	0.00016617	1.28391			AlvFB	TGIF2LY	1.6424e-38	0.278514	0.584	0.477	1.24001e-35			IM-p	JUN	2.27328e-35	1.4324	0.891	0.483	1.71633e-32
		Basal	chr1:81509216-81509981	3.66275e-07	0.00016617	2.34591			AlvFB	ZNF35	3.76677e-38	0.233442	0.578	0.481	2.84391e-35			IM-p	FOSL2	2.85578e-35	1.44225	0.912	0.482	2.15611e-32
		Basal	chr1:168112803-168113242	3.66275e-07	0.00016617	2.34591			AlvFB	PGR	3.91396e-38	0.269362	0.591	0.482	2.95504e-35			IM-p	ETS2	9.86446e-34	1.37868	0.861	0.477	7.44767e-31
		Basal	chr3:189834002-189834320	3.66275e-07	0.00016617	2.34591			AlvFB	KLF15	6.74458e-38	0.14213	0.572	0.484	5.09216e-35			IM-p	BNC2	4.91506e-33	1.30789	0.861	0.483	3.71087e-30
		Basal	chr14:30252931-30253644	3.66275e-07	0.00016617	2.34591			AlvFB	HOXD9	8.95226e-38	0.277662	0.594	0.48	6.75895e-35			IM-p	FLI1	7.3272e-33	1.31307	0.847	0.48	5.53204e-30
		Basal	chr15:99306170-99307059	3.66275e-07	0.00016617	2.34591			AlvFB	ZNF16	9.29292e-37	0.241583	0.595	0.482	7.01615e-34			IM-p	ZBTB7A	2.988e-32	1.2542	0.861	0.482	2.25594e-29
		Basal	chr16:53838635-53839498	3.66275e-07	0.00016617	2.34591			AlvFB	ZNF816	2.08358e-36	0.205161	0.583	0.487	1.57311e-33			IM-p	BACH1	6.16717e-32	1.38281	0.876	0.483	4.65621e-29
		Basal	chr17:10622629-10623097	3.66275e-07	0.00016617	2.34591			AlvFB	NFYB	5.84989e-36	0.258199	0.593	0.485	4.41667e-33			IM-p	MEF2A	1.97517e-30	1.19367	0.861	0.494	1.49125e-27
		Basal	chr17:73625922-73626416	3.66275e-07	0.00016617	2.34591			AlvFB	ZBED4	7.28096e-35	0.145355	0.58	0.482	5.49713e-32			IM-p	FOS	2.84326e-29	1.23536	0.876	0.484	2.14666e-26
		Basal	chr21:33801473-33802246	3.66275e-07	0.00016617	2.34591			AlvFB	POU6F1.1	1.17875e-34	0.26335	0.588	0.479	8.89957e-32			IM-p	IRF2	1.81974e-28	1.10192	0.854	0.492	1.37391e-25
		Basal	chr1:27413065-27413341	3.76576e-07	0.000168432	2.71525			AlvFB	TGIF1	2.68168e-34	0.256709	0.584	0.48	2.02467e-31			IM-p	ELK4	1.17487e-26	1.11904	0.847	0.48	8.87029e-24
		Basal	chr1:236455246-236455532	3.76576e-07	0.000168432	2.71525			AlvFB	RORA.1	3.13983e-34	0.257723	0.584	0.481	2.37057e-31			IM-p	MEF2D	2.63696e-26	1.07368	0.854	0.494	1.9909e-23
		Basal	chr6:3779123-3779457	3.76576e-07	0.000168432	2.71525			AlvFB	DUX4	3.79241e-34	0.237891	0.582	0.483	2.86327e-31			IM-p	MEF2C	5.2174e-26	1.09251	0.832	0.494	3.93914e-23
		Basal	chr7:99623239-99623646	3.76576e-07	0.000168432	2.71525			AlvFB	ZNF528	4.8854e-34	0.258597	0.594	0.483	3.68848e-31			IM-p	ZBTB11	8.16888e-26	1.10218	0.803	0.482	6.16751e-23
		Basal	chr8:22030674-22030996	3.76576e-07	0.000168432	2.71525			AlvFB	PHOX2A	6.50965e-34	0.244548	0.583	0.48	4.91479e-31			IM-p	JDP2	1.15958e-24	1.11842	0.796	0.486	8.75481e-22
		Basal	chr8:27282164-27282744	3.76576e-07	0.000168432	2.71525			AlvFB	FOXP2	9.29417e-34	0.247406	0.588	0.483	7.0171e-31			IM-p	ELF2	1.42289e-24	1.03382	0.847	0.485	1.07428e-21
		Basal	chr9:108260023-108260643	3.76576e-07	0.000168432	2.71525			AlvFB	MAFG::NFE2L1	1.02057e-33	0.229445	0.574	0.479	7.70529e-31			IM-p	IRF5	7.94703e-22	0.946346	0.825	0.49	6.00001e-19
		Basal	chr12:105928432-105928721	3.76576e-07	0.000168432	2.71525			AlvFB	TGIF2	3.75564e-33	0.261181	0.586	0.48	2.83551e-30			IM-p	CEBPG	1.16007e-21	1.07839	0.788	0.477	8.75852e-19
		Basal	chr15:41207473-41208092	3.76576e-07	0.000168432	2.71525			AlvFB	IRF9	4.66527e-33	0.234788	0.582	0.479	3.52228e-30			IM-p	ZNF263	3.83603e-21	0.714954	0.825	0.492	2.8962e-18
		Basal	chr1:172498875-172499166	3.76841e-07	0.000168432	2.58307			AlvFB	NRF1	5.39802e-33	0.16725	0.582	0.49	4.0755e-30			IM-p	MAX	9.83143e-20	0.749597	0.832	0.489	7.42273e-17
		Basal	chr2:62536919-62537471	3.76841e-07	0.000168432	2.58307			AlvFB	JUNB.1	9.60919e-33	0.289098	0.582	0.475	7.25494e-30			IM-p	MNT	9.83143e-20	0.749597	0.832	0.489	7.42273e-17
		Basal	chr2:237873337-237873705	3.76841e-07	0.000168432	2.58307			AlvFB	ARGFX	7.22865e-32	0.233672	0.571	0.479	5.45763e-29			IM-p	TFEB	5.39807e-19	0.794407	0.825	0.488	4.07554e-16
		Basal	chr4:86036674-86037089	3.76841e-07	0.000168432	2.58307			AlvFB	TEF	3.02756e-31	0.228592	0.566	0.476	2.28581e-28			IM-p	ATF2	2.88094e-18	0.786522	0.825	0.492	2.17511e-15
		Basal	chr5:143143008-143143369	3.76841e-07	0.000168432	2.58307			AlvFB	ZNF682	3.0614e-31	0.196428	0.583	0.488	2.31136e-28			IM-p	KLF7	4.38476e-18	0.555835	0.788	0.491	3.31049e-15
		Basal	chr11:16876061-16876363	3.76841e-07	0.000168432	2.58307			AlvFB	HOXB9	3.53615e-31	0.244416	0.578	0.48	2.6698e-28			IM-p	TFEC	3.56573e-17	0.730115	0.818	0.486	2.69212e-14
		Basal	chr13:97273258-97273573	3.76841e-07	0.000168432	2.58307			AlvFB	BCL6B	4.56126e-31	0.222626	0.571	0.482	3.44375e-28			IM-p	JUNB	9.00427e-17	0.788602	0.759	0.485	6.79822e-14
		Basal	chr15:93566697-93566981	3.76841e-07	0.000168432	2.58307			AlvFB	TCF7L1	1.00459e-30	0.205842	0.572	0.484	7.58468e-28			IM-p	KLF10	1.5409e-16	0.476378	0.788	0.498	1.16338e-13
		Basal	chr16:7443798-7444255	3.76841e-07	0.000168432	2.58307			AlvFB	ALX3	1.21207e-30	0.229598	0.585	0.483	9.15111e-28			IM-p	ELK3	1.59452e-16	0.806551	0.774	0.479	1.20387e-13
		Basal	chr20:59958316-59958902	3.76841e-07	0.000168432	2.58307			AlvFB	DRGX	1.21207e-30	0.229598	0.585	0.483	9.15111e-28			IM-p	SP4	9.71458e-16	0.49024	0.781	0.499	7.3345e-13
		Basal	chr22:42768296-42768717	3.76841e-07	0.000168432	2.58307			AlvFB	HOXA1	1.21207e-30	0.229598	0.585	0.483	9.15111e-28			IM-p	CEBPD	1.36411e-15	0.766041	0.796	0.484	1.0299e-12
		Basal	chr1:27026633-27028087	3.77307e-07	0.000168528	1.879			AlvFB	EMX1	1.21207e-30	0.229598	0.585	0.483	9.15111e-28			IM-p	SP1	4.83533e-15	0.472996	0.766	0.498	3.65067e-12
		Basal	chr8:18918150-18919421	3.80892e-07	0.000169901	1.73376			AlvFB	EMX2	1.21207e-30	0.229598	0.585	0.483	9.15111e-28			IM-p	MITF	6.58043e-15	0.747141	0.759	0.486	4.96822e-12
		Basal	chrX:3345226-3347200	3.80892e-07	0.000169901	1.73376			AlvFB	EN1	1.21207e-30	0.229598	0.585	0.483	9.15111e-28			IM-p	TFE3	9.5016e-15	0.705633	0.759	0.485	7.1737e-12
		Basal	chr3:144127341-144128102	3.8186e-07	0.000170104	1.99456			AlvFB	HOXA2	1.21207e-30	0.229598	0.585	0.483	9.15111e-28			IM-p	PRDM4	1.55284e-14	0.703131	0.745	0.491	1.17239e-11
		Basal	chr3:151836089-151837424	3.8186e-07	0.000170104	1.99456			AlvFB	EVX1	1.21207e-30	0.229598	0.585	0.483	9.15111e-28			IM-p	CEBPB	2.34075e-14	0.801592	0.723	0.473	1.76727e-11
		Basal	chr2:107991697-107992799	3.94619e-07	0.000175317	2.09942			AlvFB	EVX2	1.21207e-30	0.229598	0.585	0.483	9.15111e-28			IM-p	KLF12	4.31477e-14	0.444283	0.766	0.497	3.25765e-11
		Basal	chr5:72458962-72459697	3.94619e-07	0.000175317	2.09942			AlvFB	GSX1	1.21207e-30	0.229598	0.585	0.483	9.15111e-28			IM-p	ETV5	5.82765e-14	0.722284	0.759	0.48	4.39988e-11
		Basal	chr12:122729600-122731006	3.98664e-07	0.000176995	1.86229			AlvFB	HOXB2	1.21207e-30	0.229598	0.585	0.483	9.15111e-28			IM-p	JUND	9.48374e-14	0.679708	0.708	0.492	7.16022e-11
		Basal	chr13:29594226-29596082	4.04509e-07	0.000179471	1.23015			AlvFB	HOXB3	1.21207e-30	0.229598	0.585	0.483	9.15111e-28			IM-p	NFE2L2	1.12671e-13	0.674748	0.759	0.49	8.50667e-11
		Basal	chr2:164991507-164992217	4.07358e-07	0.000179774	2.20439			AlvFB	HOXB5	1.21207e-30	0.229598	0.585	0.483	9.15111e-28			IM-p	CREM	8.81246e-13	0.646293	0.745	0.488	6.65341e-10
		Basal	chr2:219286065-219286929	4.07358e-07	0.000179774	2.20439			AlvFB	HOXC8	1.21207e-30	0.229598	0.585	0.483	9.15111e-28			IM-p	ZNF257	7.09953e-12	0.526027	0.708	0.491	5.36015e-09
		Basal	chr9:2800130-2800948	4.07358e-07	0.000179774	2.20439			AlvFB	ISX	1.21207e-30	0.229598	0.585	0.483	9.15111e-28			IM-p	USF1	1.12084e-11	0.659683	0.73	0.489	8.46234e-09
		Basal	chr9:20357732-20358675	4.07358e-07	0.000179774	2.20439			AlvFB	MIXL1	1.21207e-30	0.229598	0.585	0.483	9.15111e-28			IM-p	ZNF148	1.50721e-11	0.406905	0.723	0.497	1.13794e-08
		Basal	chr10:26869178-26869888	4.07358e-07	0.000179774	2.20439			AlvFB	MNX1	1.21207e-30	0.229598	0.585	0.483	9.15111e-28			IM-p	RREB1	1.70918e-11	0.449045	0.752	0.492	1.29043e-08
		Basal	chr12:80321600-80322262	4.07358e-07	0.000179774	2.20439			AlvFB	NKX6-2	1.21207e-30	0.229598	0.585	0.483	9.15111e-28			IM-p	RUNX2	7.22472e-11	0.647083	0.657	0.488	5.45466e-08
		Basal	chr17:17913787-17914346	4.07358e-07	0.000179774	2.20439			AlvFB	PDX1	1.21207e-30	0.229598	0.585	0.483	9.15111e-28			IM-p	USF2	8.87843e-11	0.622496	0.701	0.483	6.70322e-08
		Basal	chr22:42433907-42434490	4.07358e-07	0.000179774	2.20439			AlvFB	POU6F1	1.21207e-30	0.229598	0.585	0.483	9.15111e-28			IM-p	CREB1	1.43642e-10	0.628733	0.693	0.492	1.0845e-07
		Basal	chr2:224515022-224515713	4.11164e-07	0.000180973	2.98068			AlvFB	PRRX1	1.21207e-30	0.229598	0.585	0.483	9.15111e-28			IM-p	ATF4	3.17823e-10	0.564636	0.672	0.49	2.39957e-07
		Basal	chr8:26698567-26698825	4.11164e-07	0.000180973	2.98068			AlvFB	TLX2	1.21207e-30	0.229598	0.585	0.483	9.15111e-28			IM-p	KLF3	6.55191e-10	0.406286	0.693	0.489	4.94669e-07
		Basal	chr10:12950571-12950876	4.11164e-07	0.000180973	2.98068			AlvFB	UNCX	1.21207e-30	0.229598	0.585	0.483	9.15111e-28			IM-p	STAT1	9.58163e-10	0.544458	0.737	0.493	7.23413e-07
		Basal	chr11:11422182-11422547	4.11164e-07	0.000180973	2.98068			AlvFB	VAX2	1.21207e-30	0.229598	0.585	0.483	9.15111e-28			IM-p	HIF1A	1.36272e-09	0.526085	0.672	0.49	1.02886e-06
		Basal	chrX:135531887-135532133	4.14518e-07	0.000182315	3.67834			AlvFB	JUND	1.27547e-30	0.227928	0.578	0.483	9.62982e-28			IM-p	NR2C1	1.45448e-08	0.400184	0.686	0.49	1.09813e-05
		Basal	chr9:130186679-130187513	4.15038e-07	0.000182315	1.97202			AlvFB	PLAG1	3.42067e-30	0.176718	0.58	0.484	2.5826e-27			IM-p	ZBED4	1.51204e-08	0.291381	0.686	0.492	1.14159e-05
		Basal	chr14:100692745-100693573	4.15038e-07	0.000182315	1.97202			AlvFB	EGR1	4.06343e-30	0.198682	0.593	0.485	3.06789e-27			IM-p	BHLHE40	1.54269e-08	0.526051	0.686	0.484	1.16473e-05
		Basal	chr4:183987126-183988466	4.25612e-07	0.000186837	1.49527			AlvFB	STAT1	4.34121e-30	0.276192	0.595	0.482	3.27762e-27			IM-p	BCL11A	1.65396e-08	0.49761	0.708	0.49	1.24874e-05
		Basal	chr10:72334642-72335813	4.39153e-07	0.000191741	1.50983			AlvFB	FOXN3	6.7342e-30	0.22068	0.578	0.485	5.08432e-27			IM-p	NFIL3	7.86659e-08	0.470784	0.657	0.487	5.93928e-05
		Basal	chr18:22604173-22605596	4.39153e-07	0.000191741	1.50983			AlvFB	ZNF274	6.90724e-30	0.171416	0.558	0.485	5.21496e-27			IM-p	XBP1	8.51522e-08	0.474228	0.672	0.484	6.42899e-05
		Basal	chr20:57265276-57266973	4.40227e-07	0.000191741	1.83085			AlvFB	ZNF574	9.29978e-30	0.210944	0.583	0.487	7.02134e-27			IM-p	RUNX1	1.58952e-07	0.458858	0.672	0.491	0.000120009
		Basal	chr3:72318310-72318874	4.40538e-07	0.000191741	2.41883			AlvFB	MZF1	1.38661e-29	0.239043	0.583	0.485	1.04689e-26			IM-p	MEIS1	1.64789e-07	0.258272	0.664	0.49	0.000124415
		Basal	chr6:132261345-132261856	4.40538e-07	0.000191741	2.41883			AlvFB	ESX1	1.82652e-29	0.231864	0.574	0.481	1.37902e-26			IM-p	GMEB2	7.97494e-06	0.422267	0.635	0.479	0.00602108
		Basal	chr7:55698752-55699348	4.40538e-07	0.000191741	2.41883			AlvFB	GBX1	1.82652e-29	0.231864	0.574	0.481	1.37902e-26			IM-p	PPARD	1.28343e-05	0.333302	0.672	0.491	0.00968987
		Basal	chr8:6775947-6776405	4.40538e-07	0.000191741	2.41883			AlvFB	LBX1	1.82652e-29	0.231864	0.574	0.481	1.37902e-26			IM-p	NR2C2	1.45682e-05	0.353586	0.672	0.49	0.010999
		Basal	chr10:60806791-60807406	4.40538e-07	0.000191741	2.41883			AlvFB	LHX9	1.82652e-29	0.231864	0.574	0.481	1.37902e-26			IM-p	KLF11	1.52238e-05	0.252368	0.679	0.495	0.011494
		Basal	chr11:101721000-101721581	4.40538e-07	0.000191741	2.41883			AlvFB	MEOX1	1.82652e-29	0.231864	0.574	0.481	1.37902e-26			IM-p	KLF6	1.77518e-05	0.371532	0.62	0.49	0.0134026
		Basal	chr16:23279726-23280052	4.40538e-07	0.000191741	2.41883			AlvFB	NOTO	1.82652e-29	0.231864	0.574	0.481	1.37902e-26			IM-p	RUNX3	3.50275e-05	0.376369	0.657	0.492	0.0264458
		Basal	chr4:86831041-86831970	4.41552e-07	0.000192024	2.07046			AlvFB	PRRX2	1.82652e-29	0.231864	0.574	0.481	1.37902e-26			IM-p	ATF6	0.000102782	0.36169	0.613	0.487	0.0776007
		Basal	chr11:79793953-79795772	4.41765e-07	0.000192024	1.65501			AlvFB	VAX1	1.82652e-29	0.231864	0.574	0.481	1.37902e-26			IM-p	E2F7	0.000110475	0.326775	0.628	0.493	0.083409
		Basal	chr2:9306813-9307601	4.44411e-07	0.000192544	2.29771			AlvFB	VSX1	1.82652e-29	0.231864	0.574	0.481	1.37902e-26			IM-p	PBX3	0.000146433	0.330736	0.657	0.492	0.110557
		Basal	chr4:115279013-115279529	4.44411e-07	0.000192544	2.29771			AlvFB	VSX2	1.82652e-29	0.231864	0.574	0.481	1.37902e-26			IM-p	THRB	0.000278668	0.305605	0.664	0.49	0.210394
		Basal	chr5:56716945-56717862	4.44411e-07	0.000192544	2.29771			AlvFB	EBF3	2.66937e-29	0.252161	0.599	0.483	2.01537e-26			IM-p	CTCF	0.000351587	0.275112	0.613	0.493	0.265448
		Basal	chr15:27448842-27449431	4.44411e-07	0.000192544	2.29771			AlvFB	SOX10	3.30613e-29	0.178193	0.581	0.484	2.49613e-26			IM-p	SP3	0.000362167	0.210765	0.62	0.496	0.273436
		Basal	chr16:89476250-89476866	4.44411e-07	0.000192544	2.29771			AlvFB	ZNF24	5.80469e-29	0.198435	0.567	0.484	4.38254e-26			IM-p	VEZF1	0.000588956	0.233765	0.657	0.493	0.444661
		Basal	chr6:160766772-160767893	4.4674e-07	0.000193427	1.64644			AlvFB	ZNF740	9.95002e-29	0.202751	0.583	0.483	7.51227e-26			IM-p	PKNOX1	0.000860575	0.297187	0.577	0.492	0.649734
		Basal	chr6:33719159-33720002	4.48528e-07	0.000193822	1.95056			AlvFB	HOXD10	1.10202e-28	0.236528	0.575	0.48	8.32024e-26			IM-p	CLOCK	0.000888249	0.277404	0.628	0.488	0.670628
		Basal	chr7:6398797-6399716	4.48528e-07	0.000193822	1.95056			AlvFB	POU6F2	1.11821e-28	0.25882	0.583	0.479	8.44249e-26			IM-p	MAFG	0.000976295	0.298155	0.613	0.491	0.737103
		Basal	chr9:121717192-121718337	4.48528e-07	0.000193822	1.95056			AlvFB	NFIX.1	1.28351e-28	0.241832	0.583	0.48	9.69051e-26			IM-p	E2F8	0.00116177	0.253982	0.613	0.492	0.877133
		Basal	chr11:108537735-108538823	4.5497e-07	0.000196223	1.63001			AlvFB	PKNOX2	2.60758e-28	0.222615	0.572	0.48	1.96872e-25			IM-p	ESRRA	0.00307229	0.211381	0.62	0.49	1
		Basal	chr2:55838725-55839780	4.59273e-07	0.00019795	1.542			AlvFB	NR2F2	3.58165e-28	0.199189	0.566	0.483	2.70415e-25			IM-p	KLF9	0.00311036	0.236064	0.599	0.494	1
		Basal	chr16:4918322-4919322	4.60277e-07	0.000198254	1.81604			AlvFB	NR1H4	4.00374e-28	0.209952	0.565	0.482	3.02283e-25			IM-p	RARA	0.00564703	0.211247	0.569	0.491	1
		Basal	chr2:156181356-156182566	4.60974e-07	0.000198297	1.61446			AlvFB	NKX6-3	6.96412e-28	0.22105	0.573	0.482	5.25791e-25			IM-p	E2F2	0.0056917	0.256546	0.562	0.485	1
		Basal	chr7:389906-392129	4.60974e-07	0.000198297	1.61446			AlvFB	FOXD3	1.44194e-27	0.222194	0.579	0.482	1.08867e-24			IM-p	NR4A2	0.00594631	0.189674	0.606	0.491	1
		Basal	chr4:139886438-139888498	4.64847e-07	0.000199604	1.59973			AlvFB	TCF21	1.62878e-27	0.223901	0.57	0.48	1.22973e-24			IM-p	ESR1	0.0095301	0.227778	0.562	0.491	1
		Basal	chr7:130373417-130374314	4.64847e-07	0.000199604	1.59973			AlvFB	ZNF214	6.08899e-27	0.206556	0.569	0.484	4.59719e-24			cDC2	SPI1	0	1.89486	0.954	0.447	0
		Basal	chr21:34668553-34670830	4.64915e-07	0.000199604	1.36265			AlvFB	MAZ	7.83495e-27	0.182082	0.585	0.485	5.91539e-24			cDC2	ETV6	0	1.47292	0.901	0.464	0
		Basal	chr1:19367274-19367768	4.70812e-07	0.000201355	2.16785			AlvFB	FOXH1	8.29086e-27	0.221802	0.573	0.483	6.2596e-24			cDC2	IKZF1	0	1.3754	0.894	0.475	0
		Basal	chr3:120705790-120706603	4.70812e-07	0.000201355	2.16785			AlvFB	RORA	1.25593e-26	0.213797	0.569	0.484	9.48227e-24			cDC2	ELF1	0	1.22241	0.887	0.478	0
		Basal	chr10:15348343-15349521	4.70812e-07	0.000201355	2.16785			AlvFB	BARHL1	2.41242e-26	0.190834	0.564	0.484	1.82138e-23			cDC2	IRF1	0	1.21033	0.873	0.481	0
		Basal	chr16:56372071-56373402	4.70812e-07	0.000201355	2.16785			AlvFB	BARHL2	2.41242e-26	0.190834	0.564	0.484	1.82138e-23			cDC2	ELF4	5.47664e-251	0.994428	0.831	0.476	4.13486e-248
		Basal	chr17:28407572-28408250	4.70812e-07	0.000201355	2.16785			AlvFB	PAX4	3.30802e-26	0.21622	0.566	0.479	2.49755e-23			cDC2	ETS2	4.48137e-216	0.916327	0.789	0.475	3.38343e-213
		Basal	chr20:2236257-2237451	4.70812e-07	0.000201355	2.16785			AlvFB	IRF4	8.34983e-26	0.207905	0.57	0.48	6.30412e-23			cDC2	FLI1	9.58336e-205	0.887377	0.794	0.478	7.23544e-202
		Basal	chr11:77472775-77474906	4.79574e-07	0.00020478	1.29831			AlvFB	ATF2	8.81522e-26	0.208197	0.566	0.484	6.65549e-23			cDC2	ZBTB7A	5.76352e-200	0.821585	0.792	0.48	4.35146e-197
		Basal	chr10:130968632-130970032	4.79745e-07	0.00020478	1.8018			AlvFB	PATZ1	2.14801e-25	0.141829	0.577	0.492	1.62175e-22			cDC2	ELK4	2.63885e-198	0.823086	0.794	0.478	1.99233e-195
		Basal	chr1:45975049-45975306	4.8898e-07	0.000208187	3.08981			AlvFB	NFIC.1	2.43418e-25	0.213625	0.57	0.482	1.83781e-22			cDC2	ZBTB11	1.15899e-197	0.819491	0.789	0.48	8.75036e-195
		Basal	chr4:101643238-101643495	4.8898e-07	0.000208187	3.08981			AlvFB	LEF1	3.22555e-25	0.230812	0.581	0.482	2.43529e-22			cDC2	IRF3	1.7043e-177	0.793505	0.775	0.487	1.28674e-174
		Basal	chr6:6600823-6601170	4.8898e-07	0.000208187	3.08981			AlvFB	NR5A1	1.14616e-24	0.21006	0.566	0.481	8.65351e-22			cDC2	ELF2	8.93889e-177	0.756829	0.767	0.484	6.74886e-174
		Basal	chr14:50677104-50678035	4.90052e-07	0.000208376	2.04312			AlvFB	ZNF75A	1.35253e-24	0.20562	0.572	0.483	1.02116e-21			cDC2	IRF8	3.83633e-152	0.757094	0.756	0.488	2.89643e-149
		Basal	chr19:5893635-5894267	4.90052e-07	0.000208376	2.04312			AlvFB	KLF17	1.81602e-24	0.179455	0.579	0.486	1.3711e-21			cDC2	BACH1	2.2397e-131	0.733867	0.734	0.481	1.69098e-128
		Basal	chr3:39361357-39363237	4.98568e-07	0.000211862	1.78808			AlvFB	SP4	2.13829e-24	0.144188	0.577	0.491	1.61441e-21			cDC2	ELK3	8.43867e-125	0.615805	0.705	0.478	6.37119e-122
		Basal	chr1:59672845-59675007	5.02798e-07	0.000212841	1.42997			AlvFB	MAF::NFE2	2.15512e-24	0.171318	0.555	0.482	1.62712e-21			cDC2	JUN	8.93163e-124	0.715518	0.726	0.482	6.74338e-121
		Basal	chr15:40769036-40770639	5.02798e-07	0.000212841	1.42997			AlvFB	POU4F1	4.05187e-24	0.196398	0.566	0.484	3.05916e-21			cDC2	FOSL2	1.62239e-119	0.709533	0.715	0.481	1.22491e-116
		Basal	chr1:152190636-152191172	5.03437e-07	0.000212841	2.50884			AlvFB	EGR4	5.92963e-24	0.166681	0.577	0.488	4.47687e-21			cDC2	BNC2	2.91938e-113	0.634312	0.71	0.482	2.20413e-110
		Basal	chr4:6032522-6033171	5.03437e-07	0.000212841	2.50884			AlvFB	LMX1B	6.69046e-24	0.196254	0.563	0.483	5.0513e-21			cDC2	FOS	9.50565e-110	0.642329	0.712	0.482	7.17677e-107
		Basal	chr8:73483556-73484195	5.03437e-07	0.000212841	2.50884			AlvFB	LMX1A	7.77062e-24	0.195954	0.564	0.483	5.86682e-21			cDC2	ETV5	1.73055e-109	0.571032	0.704	0.479	1.30657e-106
		Basal	chr16:66079557-66080139	5.03437e-07	0.000212841	2.50884			AlvFB	NKX6-1	7.77062e-24	0.195954	0.564	0.483	5.86682e-21			cDC2	MEF2C	2.6714e-101	0.549641	0.709	0.493	2.01691e-98
		Basal	chr22:43404560-43405037	5.03437e-07	0.000212841	2.50884			AlvFB	SATB1	9.14587e-24	0.200976	0.563	0.483	6.90513e-21			cDC2	IRF2	7.88546e-101	0.554808	0.702	0.49	5.95352e-98
		Basal	chr2:61970899-61971508	5.11016e-07	0.000214815	2.7731			AlvFB	POU4F3	1.55578e-23	0.206546	0.57	0.485	1.17462e-20			cDC2	BACH2	1.42642e-100	0.629849	0.701	0.482	1.07695e-97
		Basal	chr2:216651363-216651705	5.11016e-07	0.000214815	2.7731			AlvFB	ZKSCAN3	1.75492e-23	0.166352	0.557	0.485	1.32496e-20			cDC2	MEF2A	1.92766e-97	0.537746	0.7	0.493	1.45538e-94
		Basal	chr3:130095780-130096143	5.11016e-07	0.000214815	2.7731			AlvFB	OLIG3	1.87871e-23	0.208378	0.561	0.48	1.41842e-20			cDC2	MEF2D	4.77309e-85	0.505701	0.686	0.493	3.60368e-82
		Basal	chr6:169780554-169781098	5.11016e-07	0.000214815	2.7731			AlvFB	EGR3	2.06502e-23	0.176056	0.585	0.486	1.55909e-20			cDC2	MITF	1.87459e-76	0.477279	0.67	0.484	1.41532e-73
		Basal	chr7:70463336-70463681	5.11016e-07	0.000214815	2.7731			AlvFB	HNF4A.1	2.86864e-23	0.218596	0.574	0.485	2.16582e-20			cDC2	JDP2	3.02524e-75	0.517518	0.669	0.485	2.28406e-72
		Basal	chr11:86623224-86623727	5.11016e-07	0.000214815	2.7731			AlvFB	HNF4G	2.86864e-23	0.218596	0.574	0.485	2.16582e-20			cDC2	ZNF263	1.06431e-73	0.363909	0.672	0.491	8.03553e-71
		Basal	chr11:115736141-115736449	5.11016e-07	0.000214815	2.7731			AlvFB	DBP	3.40514e-23	0.200074	0.553	0.477	2.57088e-20			cDC2	RUNX2	9.93335e-71	0.494707	0.674	0.487	7.49968e-68
		Basal	chr14:64604784-64605144	5.11016e-07	0.000214815	2.7731			AlvFB	SP2	4.15868e-23	0.119608	0.56	0.492	3.1398e-20			cDC2	ATF2	6.99764e-60	0.423991	0.653	0.491	5.28322e-57
		Basal	chr16:17070794-17071306	5.11016e-07	0.000214815	2.7731			AlvFB	HOXD3	4.81169e-23	0.221609	0.567	0.481	3.63283e-20			cDC2	CREM	1.32024e-59	0.442848	0.65	0.486	9.96784e-57
		Basal	chr6:164150630-164151689	5.15733e-07	0.000216661	1.91057			AlvFB	OVOL1	6.81042e-23	0.199125	0.554	0.476	5.14187e-20			cDC2	CREB1	4.11502e-55	0.412129	0.644	0.491	3.10684e-52
		Basal	chr6:168157382-168158906	5.16693e-07	0.00021679	1.77486			AlvFB	FOS::JUND	8.569e-23	0.229933	0.557	0.475	6.46959e-20			cDC2	TFEB	3.00319e-54	0.406614	0.64	0.487	2.26741e-51
		Basal	chr11:73227366-73228249	5.16693e-07	0.00021679	1.77486			AlvFB	ATF3	9.92458e-23	0.183403	0.555	0.482	7.49306e-20			cDC2	RUNX1	2.3698e-51	0.40897	0.647	0.49	1.7892e-48
		Basal	chr7:65558630-65558873	5.25161e-07	0.000219926	3.41544			AlvFB	MEF2D	1.0994e-22	0.199293	0.57	0.486	8.3005e-20			cDC2	MAX	4.4387e-51	0.401952	0.661	0.488	3.35122e-48
		Basal	chr15:78490573-78490829	5.25161e-07	0.000219926	3.41544			AlvFB	POU4F2	1.51649e-22	0.203171	0.569	0.484	1.14495e-19			cDC2	CEBPB	4.38267e-49	0.414493	0.619	0.472	3.30892e-46
		Basal	chr17:73625114-73625336	5.25161e-07	0.000219926	3.41544			AlvFB	SOX21	1.6414e-22	0.210884	0.57	0.483	1.23926e-19			cDC2	JUNB	9.91638e-47	0.375725	0.63	0.484	7.48687e-44
		Basal	chr2:53961343-53962080	5.30238e-07	0.000221354	2.25315			AlvFB	DMRTA2	1.96312e-22	0.156552	0.558	0.485	1.48216e-19			cDC2	USF2	5.90424e-45	0.373301	0.619	0.483	4.4577e-42
		Basal	chr6:53611093-53611704	5.30238e-07	0.000221354	2.25315			AlvFB	IRF8	2.13672e-22	0.205977	0.573	0.481	1.61322e-19			cDC2	JUND	5.80178e-42	0.36533	0.641	0.491	4.38034e-39
		Basal	chr9:607152-607792	5.30238e-07	0.000221354	2.25315			AlvFB	THRB	2.17906e-22	0.152599	0.549	0.484	1.64519e-19			cDC2	TFEC	1.07228e-39	0.353606	0.619	0.485	8.09575e-37
		Basal	chr10:15024290-15024913	5.30238e-07	0.000221354	2.25315			AlvFB	FOXG1	2.21392e-22	0.192041	0.564	0.486	1.67151e-19			cDC2	KLF7	3.51778e-39	0.225244	0.62	0.49	2.65592e-36
		Basal	chr17:16048640-16049436	5.30238e-07	0.000221354	2.25315			AlvFB	JDP2.1	3.52461e-22	0.180498	0.554	0.482	2.66108e-19			cDC2	CEBPD	5.34575e-39	0.350746	0.618	0.483	4.03604e-36
		Basal	chr11:111434806-111435944	5.3407e-07	0.000222305	1.76212			AlvFB	TFAP2E	4.03e-22	0.163932	0.566	0.488	3.04265e-19			cDC2	RUNX3	1.67825e-38	0.342257	0.635	0.491	1.26708e-35
		Basal	chr19:40602185-40602802	5.3407e-07	0.000222305	1.76212			AlvFB	ZNF75D	4.52183e-22	0.201607	0.571	0.486	3.41398e-19			cDC2	NR2C1	5.16049e-38	0.273129	0.626	0.489	3.89617e-35
		Basal	chr20:57657065-57658103	5.3407e-07	0.000222305	1.76212			AlvFB	ESRRB	8.73193e-22	0.185802	0.559	0.483	6.59261e-19			cDC2	NFE2L2	4.5718e-35	0.306007	0.618	0.489	3.45171e-32
		Basal	chr3:113194596-113195124	5.35194e-07	0.000222305	2.623			AlvFB	HNF4A	1.04778e-21	0.181275	0.559	0.485	7.91077e-19			cDC2	RREB1	4.27936e-34	0.272777	0.622	0.491	3.23092e-31
		Basal	chr10:3934932-3935475	5.35194e-07	0.000222305	2.623			AlvFB	TCF7	1.22858e-21	0.188091	0.561	0.484	9.27575e-19			cDC2	BCL11A	2.90438e-30	0.305984	0.62	0.489	2.19281e-27
		Basal	chr13:35599398-35599657	5.35194e-07	0.000222305	2.623			AlvFB	ZNF184	1.54343e-21	0.216778	0.579	0.483	1.16529e-18			cDC2	ZNF148	1.20462e-27	0.182582	0.616	0.496	9.09491e-25
		Basal	chr14:54685322-54685604	5.35194e-07	0.000222305	2.623			AlvFB	PROP1	1.7458e-21	0.216974	0.572	0.482	1.31808e-18			cDC2	ATF4	2.3695e-27	0.292845	0.607	0.489	1.78897e-24
		Basal	chr17:41394640-41394998	5.35194e-07	0.000222305	2.623			AlvFB	JUN	2.57307e-21	0.212316	0.553	0.476	1.94267e-18			cDC2	HIF1A	6.80514e-27	0.268351	0.611	0.49	5.13788e-24
		Basal	chr4:82542671-82543510	5.38018e-07	0.000223055	2.13366			AlvFB	HOXC9	7.4438e-21	0.205791	0.56	0.48	5.62007e-18			cDC2	SP1	8.72567e-26	0.163863	0.596	0.497	6.58788e-23
		Basal	chr11:7493945-7494666	5.38018e-07	0.000223055	2.13366			AlvFB	FOSL1::JUN.1	7.51742e-21	0.22267	0.556	0.475	5.67566e-18			cDC2	KLF12	1.25052e-22	0.163675	0.591	0.497	9.44143e-20
		Basal	chr5:82806334-82806781	5.38342e-07	0.000223055	3.22943			AlvFB	BCL6	9.24234e-21	0.199364	0.567	0.485	6.97797e-18			cDC2	XBP1	6.60829e-22	0.257946	0.574	0.484	4.98926e-19
		Basal	chr14:53004093-53004324	5.38342e-07	0.000223055	3.22943			AlvFB	FOSL1::JUNB	9.66674e-21	0.224612	0.558	0.475	7.29839e-18			cDC2	YY1	2.03722e-21	0.230177	0.595	0.496	1.5381e-18
		Basal	chr15:89097924-89098667	5.39816e-07	0.000223526	2.01725			AlvFB	PPARD	1.88673e-20	0.139262	0.545	0.486	1.42448e-17			cDC2	KLF3	1.42532e-20	0.1799	0.582	0.489	1.07611e-17
		Basal	chr10:80407610-80409199	5.49475e-07	0.000226974	1.44854			AlvFB	OLIG2	2.12314e-20	0.199173	0.559	0.479	1.60297e-17			cDC2	ATF6	1.09527e-19	0.238883	0.585	0.487	8.26927e-17
		Basal	chr2:160812815-160813660	5.49852e-07	0.000226974	2.36264			AlvFB	ZNF684	3.93299e-20	0.179417	0.565	0.486	2.96941e-17			cDC2	KLF6	1.06448e-18	0.194842	0.57	0.489	8.03685e-16
		Basal	chr13:42026361-42026868	5.49852e-07	0.000226974	2.36264			AlvFB	TFAP2C.2	4.64229e-20	0.154457	0.564	0.486	3.50493e-17			cDC2	PKNOX1	2.00852e-18	0.206091	0.588	0.492	1.51643e-15
		Basal	chr13:51957952-51958620	5.49852e-07	0.000226974	2.36264			AlvFB	ZNF547	4.68908e-20	0.178221	0.558	0.483	3.54025e-17			cDC2	CTCF	5.94457e-17	0.180592	0.589	0.492	4.48815e-14
		Basal	chr16:58280271-58281126	5.49852e-07	0.000226974	2.36264			AlvFB	SIX2	5.59356e-20	0.211003	0.568	0.481	4.22314e-17			cDC2	NR2C2	4.02795e-14	0.182079	0.58	0.489	3.0411e-11
		Basal	chr11:20049900-20051242	5.50657e-07	0.000227166	1.74982			AlvFB	FOSL1	6.66713e-20	0.215815	0.553	0.475	5.03368e-17			cDC2	NFIL3	6.44415e-14	0.200898	0.561	0.486	4.86533e-11
		Basal	chr16:67404118-67405655	5.67385e-07	0.000233921	1.34083			AlvFB	TFAP4::ETV1	8.62101e-20	0.153551	0.557	0.487	6.50886e-17			cDC2	BHLHE40	1.06299e-13	0.221574	0.564	0.483	8.02557e-11
		Basal	chr3:11769835-11771304	5.76607e-07	0.000237428	1.46057			AlvFB	DMRTC2	1.13558e-19	0.176437	0.556	0.484	8.5736e-17			cDC2	PPARD	7.53317e-13	0.192609	0.574	0.491	5.68755e-10
		Basal	chr12:5113735-5114926	5.8212e-07	0.000239319	1.87407			AlvFB	FOS::JUN	2.09402e-19	0.213189	0.554	0.475	1.58099e-16			cDC2	PBX3	9.56502e-13	0.185079	0.572	0.492	7.22159e-10
		Basal	chr3:71532398-71533333	5.90535e-07	0.000242262	1.99273			AlvFB	LHX6	2.14028e-19	0.179045	0.554	0.479	1.61591e-16			cDC2	SP3	3.52191e-11	0.110142	0.553	0.495	2.65904e-08
		Basal	chr4:38275132-38275753	5.90535e-07	0.000242262	1.99273			AlvFB	BHLHA15.1	4.53428e-19	0.19215	0.555	0.479	3.42338e-16			cDC2	MXI1	5.60589e-11	0.143921	0.564	0.489	4.23245e-08
		Basal	chr11:76962339-76964077	5.90535e-07	0.000242262	1.99273			AlvFB	HOXA4	6.49441e-19	0.161716	0.551	0.486	4.90328e-16			cDC2	THRB	1.46276e-10	0.170994	0.559	0.49	1.10438e-07
		Basal	chr9:108271690-108272825	6.08488e-07	0.000249028	1.70465			AlvFB	ZNF282	7.33406e-19	0.185183	0.566	0.486	5.53722e-16			cDC2	CLOCK	3.52604e-10	0.173777	0.553	0.488	2.66216e-07
		Basal	chr7:113099164-113099801	6.08526e-07	0.000249028	2.10157			AlvFB	CTCF.2	1.04113e-18	0.144002	0.561	0.488	7.86052e-16			cDC2	STAT1	1.36947e-09	0.155181	0.55	0.493	1.03395e-06
		Basal	chr8:61616158-61617274	6.08526e-07	0.000249028	2.10157			AlvFB	TFAP2C	1.43162e-18	0.151475	0.562	0.49	1.08087e-15			cDC2	ESRRA	2.72945e-09	0.164182	0.558	0.489	2.06073e-06
		Basal	chr9:2361744-2362754	6.08526e-07	0.000249028	2.10157			AlvFB	PPARG::RXRA	1.45512e-18	0.159864	0.554	0.485	1.09862e-15			cDC2	RARA	5.3308e-09	0.144335	0.549	0.491	4.02476e-06
		Basal	chr15:31464426-31465802	6.14621e-07	0.000251367	1.85698			AlvFB	HOXD13	1.54025e-18	0.174896	0.559	0.485	1.16289e-15			cDC2	NR1D2	1.06738e-06	0.130812	0.549	0.491	0.000805875
		Basal	chr12:108832484-108834029	6.2071e-07	0.000253701	1.69427			AlvFB	JUND.1	4.41548e-18	0.20962	0.552	0.476	3.33369e-15			cDC2	NR4A1	1.18244e-06	0.134302	0.551	0.492	0.000892742
		Basal	chr4:26127380-26128143	6.23241e-07	0.000253954	2.21182			AlvFB	BACH1	5.49805e-18	0.196633	0.55	0.476	4.15103e-15			cDC2	PRDM1	3.49577e-06	0.105292	0.547	0.491	0.00263931
		Basal	chr6:70059066-70059585	6.23241e-07	0.000253954	2.21182			AlvFB	HOXD11	5.7288e-18	0.199425	0.559	0.48	4.32525e-15			cDC2	SREBF1	8.40963e-06	0.13041	0.548	0.49	0.00634927
		Basal	chr17:9162198-9162965	6.23241e-07	0.000253954	2.21182			AlvFB	EN2	7.52746e-18	0.194349	0.561	0.484	5.68323e-15			cDC2	ZFP14	8.12908e-05	0.103905	0.546	0.491	0.0613746
		Basal	chr18:25285372-25286246	6.23241e-07	0.000253954	2.21182			AlvFB	E2F8	7.71107e-18	0.149183	0.551	0.486	5.82186e-15			cDC2	NR4A2	0.000115832	0.111792	0.542	0.491	0.087453
		Basal	chr17:9020716-9023267	6.31734e-07	0.000257214	1.3987			AlvFB	RXRB	8.62288e-18	0.139183	0.543	0.485	6.51028e-15			cDC2	RFX7	0.00101315	0.103825	0.531	0.487	0.764925
		Basal	chr16:67965942-67966940	6.32015e-07	0.000257214	1.68421			AlvFB	FOS::JUNB	9.99254e-18	0.209052	0.553	0.476	7.54437e-15			pMON	SPI1	0	1.26012	0.885	0.445	0
		Basal	chr7:138663687-138664702	6.41905e-07	0.000261079	1.96947			AlvFB	FOSL2::JUND	9.99254e-18	0.209052	0.553	0.476	7.54437e-15			pMON	ETV6	0	1.08964	0.845	0.462	0
		Basal	chr12:52143513-52143958	6.46476e-07	0.000262777	1.8406			AlvFB	RXRG	2.16982e-17	0.127746	0.539	0.485	1.63821e-14			pMON	IKZF1	0	0.887938	0.812	0.473	0
		Basal	chr6:10411405-10413234	6.48479e-07	0.00026343	1.50147			AlvFB	POU2F1::SOX2	2.2711e-17	0.156941	0.55	0.485	1.71468e-14			pMON	ELF1	0	0.856673	0.814	0.477	0
		Basal	chr5:157993882-157995337	6.51861e-07	0.000264286	1.66502			AlvFB	ZBTB14	3.74787e-17	0.159704	0.572	0.492	2.82964e-14			pMON	IRF1	5.22031e-223	0.650273	0.755	0.48	3.94133e-220
		Basal	chr16:89121815-89123057	6.51861e-07	0.000264286	1.66502			AlvFB	BHLHE22	3.88872e-17	0.181703	0.552	0.479	2.93598e-14			pMON	ELF4	4.94677e-200	0.6732	0.731	0.476	3.73481e-197
		Basal	chr7:46785884-46786515	6.52178e-07	0.000264286	2.44197			AlvFB	ZNF85	4.42275e-17	0.159291	0.55	0.484	3.33918e-14			pMON	ETS2	1.07981e-174	0.655086	0.728	0.474	8.15255e-172
		Basal	chr16:30490117-30490528	6.52178e-07	0.000264286	2.44197			AlvFB	TFAP2A	5.13162e-17	0.144666	0.564	0.491	3.87437e-14			pMON	FLI1	2.85198e-171	0.638231	0.72	0.477	2.15324e-168
		Basal	chr1:183234129-183235302	6.60408e-07	0.000267295	1.65586			AlvFB	TFAP2A.1	7.89974e-17	0.122577	0.56	0.488	5.9643e-14			pMON	ZBTB7A	9.32373e-152	0.560728	0.714	0.479	7.03942e-149
		Basal	chr4:107895716-107896763	6.68045e-07	0.000270057	1.64697			AlvFB	CREB3L1	8.94988e-17	0.141984	0.543	0.485	6.75716e-14			pMON	ELK4	1.51887e-143	0.560233	0.702	0.477	1.14675e-140
		Basal	chr9:33413959-33416668	6.70672e-07	0.000270418	1.24683			AlvFB	FOSL1::JUND	9.83218e-17	0.178843	0.546	0.477	7.42329e-14			pMON	ELF2	4.53402e-140	0.540022	0.703	0.483	3.42318e-137
		Basal	chr1:46396427-46396664	6.72195e-07	0.000270418	2.31115			AlvFB	ZBTB24	1.38758e-16	0.129788	0.556	0.486	1.04762e-13			pMON	ZBTB11	5.22391e-140	0.547679	0.698	0.479	3.94405e-137
		Basal	chr2:156064536-156064914	6.72195e-07	0.000270418	2.31115			AlvFB	BATF	1.83505e-16	0.18393	0.549	0.476	1.38546e-13			pMON	IRF8	2.07413e-127	0.518139	0.69	0.487	1.56597e-124
		Basal	chr2:234587458-234588312	6.72195e-07	0.000270418	2.31115			AlvFB	BATF::JUN	1.83505e-16	0.18393	0.549	0.476	1.38546e-13			pMON	IRF3	1.3622e-98	0.451435	0.669	0.486	1.02846e-95
		Basal	chr10:29487947-29489031	6.72195e-07	0.000270418	2.31115			AlvFB	BATF3	1.83505e-16	0.18393	0.549	0.476	1.38546e-13			pMON	ELK3	3.33775e-96	0.435453	0.655	0.477	2.52e-93
		Basal	chr22:28822877-28823765	6.72195e-07	0.000270418	2.31115			AlvFB	BNC2	1.83505e-16	0.18393	0.549	0.476	1.38546e-13			pMON	ETV5	1.76968e-88	0.411401	0.64	0.478	1.33611e-85
		Basal	chr1:67463737-67464031	6.75599e-07	0.000270477	2.84218			AlvFB	NFE2	1.85812e-16	0.196314	0.55	0.479	1.40288e-13			pMON	FOSL2	2.71079e-74	0.421082	0.653	0.48	2.04664e-71
		Basal	chr3:124826714-124827070	6.75599e-07	0.000270477	2.84218			AlvFB	ZNF354C	2.40522e-16	0.145369	0.555	0.485	1.81594e-13			pMON	BACH1	3.25796e-63	0.390702	0.638	0.481	2.45976e-60
		Basal	chr7:70068525-70068844	6.75599e-07	0.000270477	2.84218			AlvFB	NR1H2::RXRA	3.14855e-16	0.15717	0.551	0.485	2.37716e-13			pMON	FOS	1.75284e-60	0.37365	0.627	0.482	1.32339e-57
		Basal	chr8:133401349-133401635	6.75599e-07	0.000270477	2.84218			AlvFB	NR2F1.2	4.87101e-16	0.14181	0.546	0.484	3.67761e-13			pMON	IRF2	7.67153e-53	0.306012	0.623	0.49	5.79201e-50
		Basal	chr10:12243837-12244036	6.75599e-07	0.000270477	2.84218			AlvFB	TFAP2A.2	5.09141e-16	0.134851	0.555	0.487	3.84402e-13			pMON	NFE2L2	1.29434e-48	0.343892	0.625	0.488	9.77225e-46
		Basal	chr10:99629363-99629794	6.75599e-07	0.000270477	2.84218			AlvFB	FOSL2::JUND.1	7.04655e-16	0.157376	0.544	0.483	5.32015e-13			pMON	RUNX1	8.10974e-46	0.302968	0.604	0.49	6.12285e-43
		Basal	chr10:99656611-99656822	6.75599e-07	0.000270477	2.84218			AlvFB	ZNF692	7.05535e-16	0.128101	0.546	0.487	5.32679e-13			pMON	MITF	1.51721e-44	0.310493	0.605	0.484	1.14549e-41
		Basal	chr12:12387374-12387839	6.75599e-07	0.000270477	2.84218			AlvFB	PITX2	1.63298e-15	0.147509	0.545	0.485	1.2329e-12			pMON	CREB1	3.88776e-39	0.283315	0.609	0.49	2.93526e-36
		Basal	chr8:106624068-106625275	6.77558e-07	0.000270847	1.82488			AlvFB	KLF14	2.2559e-15	0.102835	0.553	0.493	1.70321e-12			pMON	MAX	5.12122e-39	0.236318	0.591	0.488	3.86652e-36
		Basal	chr10:114524996-114525771	6.77558e-07	0.000270847	1.82488			AlvFB	TFAP2B	2.97093e-15	0.132088	0.555	0.491	2.24306e-12			pMON	MNT	5.12122e-39	0.236318	0.591	0.488	3.86652e-36
		Basal	chr14:68547476-68548567	6.77747e-07	0.000270847	1.52793			AlvFB	FOSL2::JUN	3.34989e-15	0.189807	0.543	0.475	2.52916e-12			pMON	BCL11A	7.50854e-39	0.266416	0.607	0.489	5.66895e-36
		Basal	chr9:21558776-21560389	6.80643e-07	0.000271523	1.62995			AlvFB	LHX1	3.46467e-15	0.162511	0.549	0.483	2.61582e-12			pMON	TFEB	1.20829e-37	0.26458	0.603	0.487	9.1226e-35
		Basal	chr5:124605286-124605970	6.81854e-07	0.000271523	2.07141			AlvFB	REST	4.08567e-15	0.156055	0.56	0.488	3.08468e-12			pMON	CEBPD	1.48567e-37	0.265131	0.591	0.482	1.12168e-34
		Basal	chr7:70480599-70481474	6.81854e-07	0.000271523	2.07141			AlvFB	DPRX	5.01224e-15	0.162567	0.547	0.484	3.78424e-12			pMON	CREM	1.92665e-37	0.275051	0.585	0.486	1.45462e-34
		Basal	chr10:50463638-50464420	6.81854e-07	0.000271523	2.07141			AlvFB	REL	8.73426e-15	0.16301	0.555	0.486	6.59436e-12			pMON	CEBPB	2.27742e-32	0.258605	0.565	0.472	1.71945e-29
		Basal	chr2:240434607-240436425	6.81971e-07	0.000271523	1.32048			AlvFB	PAX3	9.0908e-15	0.152864	0.543	0.483	6.86355e-12			pMON	ATF4	3.85148e-32	0.282508	0.604	0.488	2.90787e-29
		Basal	chr12:65740633-65742626	6.823e-07	0.000271523	1.53359			AlvFB	ZNF652	2.48577e-14	0.183217	0.559	0.484	1.87676e-11			pMON	JDP2	7.30487e-32	0.259966	0.591	0.485	5.51518e-29
		Basal	chr19:58058809-58060037	6.823e-07	0.000271523	1.53359			AlvFB	MAX::MYC	2.73469e-14	0.116954	0.534	0.484	2.06469e-11			pMON	ATF2	2.90847e-30	0.250049	0.588	0.49	2.1959e-27
		Basal	chr5:61301335-61302309	6.85634e-07	0.000272686	1.62181			AlvFB	MEF2B	3.53466e-14	0.141121	0.547	0.486	2.66867e-11			pMON	TFE3	5.24993e-29	0.24108	0.579	0.483	3.9637e-26
		Basal	chr3:136994486-136996218	6.86353e-07	0.000272809	1.5394			AlvFB	OLIG1	6.69057e-14	0.157508	0.543	0.479	5.05138e-11			pMON	JUNB	3.23153e-26	0.220815	0.577	0.484	2.4398e-23
		Basal	chr3:195720426-195721283	6.89777e-07	0.000274006	1.61389			AlvFB	CTCF.1	7.17142e-14	0.118753	0.547	0.487	5.41442e-11			pMON	TFEC	8.44677e-26	0.205665	0.564	0.485	6.37731e-23
		Basal	chr8:141072681-141075832	6.93336e-07	0.000275042	1.24805			AlvFB	RFX5	7.36148e-14	0.183427	0.555	0.479	5.55791e-11			pMON	RUNX3	3.11555e-25	0.218669	0.584	0.491	2.35224e-22
		Basal	chr14:65047147-65048227	6.93627e-07	0.000275042	1.94735			AlvFB	RARA.1	8.36611e-14	0.148895	0.547	0.486	6.31642e-11			pMON	USF2	5.07539e-24	0.19667	0.558	0.483	3.83192e-21
		Basal	chr1:24321445-24322729	6.96994e-07	0.000276212	1.56408			AlvFB	TFAP2B.2	1.18953e-13	0.138121	0.554	0.49	8.98092e-11			pMON	NR2C1	1.65163e-23	0.157604	0.577	0.489	1.24698e-20
		Basal	chr1:8258639-8260011	6.98567e-07	0.00027667	1.57739			AlvFB	DLX5	1.43078e-13	0.146039	0.541	0.482	1.08024e-10			pMON	MLX	8.72655e-21	0.195417	0.57	0.483	6.58855e-18
		Basal	chr3:151304672-151305591	7.07754e-07	0.000279808	1.80979			AlvFB	FOSL2::JUN.1	1.89108e-13	0.125985	0.535	0.485	1.42776e-10			pMON	JUND	3.18019e-19	0.202243	0.568	0.491	2.40104e-16
		Basal	chr11:6457797-6459292	7.07754e-07	0.000279808	1.80979			AlvFB	JUN::JUNB	1.96007e-13	0.157407	0.536	0.478	1.47985e-10			pMON	MEF2C	5.99127e-18	0.161203	0.556	0.493	4.52341e-15
		Basal	chr19:41218424-41220560	7.16692e-07	0.000283173	1.29441			AlvFB	ZNF324	2.24044e-13	0.153202	0.551	0.486	1.69153e-10			pMON	MEF2A	8.78327e-18	0.170508	0.57	0.493	6.63137e-15
		Basal	chr1:59768747-59769509	7.22795e-07	0.000284737	2.17336			AlvFB	GATA1::TAL1	2.68701e-13	0.150908	0.547	0.486	2.0287e-10			pMON	YY1	9.50574e-18	0.231731	0.6	0.495	7.17683e-15
		Basal	chr2:25618042-25618960	7.22795e-07	0.000284737	2.17336			AlvFB	RFX2	2.82546e-13	0.155107	0.544	0.48	2.13322e-10			pMON	PRDM4	1.50898e-17	0.200024	0.574	0.49	1.13928e-14
		Basal	chr3:11136860-11137530	7.22795e-07	0.000284737	2.17336			AlvFB	FOSL2	2.91022e-13	0.15901	0.535	0.477	2.19722e-10			pMON	KLF6	5.27531e-17	0.16351	0.567	0.489	3.98286e-14
		Basal	chr8:100649015-100649800	7.22795e-07	0.000284737	2.17336			AlvFB	ZNF410	3.16444e-13	0.151187	0.546	0.485	2.38915e-10			pMON	MEF2D	2.86986e-14	0.164091	0.554	0.493	2.16674e-11
		Basal	chr20:10761282-10762157	7.22795e-07	0.000284737	2.17336			AlvFB	NEUROG1	3.26688e-13	0.16092	0.542	0.479	2.46649e-10			pMON	NR1D2	3.64809e-14	0.150175	0.56	0.491	2.75431e-11
		Basal	chr2:60354756-60354963	7.29496e-07	0.000286189	2.54125			AlvFB	TFDP1	3.54418e-13	0.144916	0.559	0.493	2.67585e-10			pMON	THRB	3.70298e-13	0.137042	0.552	0.49	2.79575e-10
		Basal	chr2:168244373-168244599	7.29496e-07	0.000286189	2.54125			AlvFB	HOXC12	3.94608e-13	0.19055	0.556	0.48	2.97929e-10			pMON	PPARD	5.06001e-12	0.142414	0.538	0.491	3.82031e-09
		Basal	chr3:31968841-31969450	7.29496e-07	0.000286189	2.54125			AlvFB	ZBTB17	4.26478e-13	0.139741	0.525	0.47	3.21991e-10			pMON	ATF6	7.13602e-12	0.149477	0.545	0.487	5.3877e-09
		Basal	chr3:151316670-151316919	7.29496e-07	0.000286189	2.54125			AlvFB	ZNF76	9.81148e-13	0.128547	0.549	0.492	7.40767e-10			pMON	HIF1A	5.73054e-11	0.120781	0.55	0.49	4.32655e-08
		Basal	chr6:53323244-53323499	7.29496e-07	0.000286189	2.54125			AlvFB	TFAP2C.1	9.92526e-13	0.121803	0.551	0.49	7.49357e-10			pMON	XBP1	1.29553e-10	0.136408	0.532	0.484	9.78124e-08
		Basal	chr11:27209568-27209855	7.29496e-07	0.000286189	2.54125			AlvFB	BACH2	1.13536e-12	0.155798	0.537	0.478	8.57194e-10			pMON	CLOCK	7.88868e-10	0.106033	0.532	0.488	5.95595e-07
		Basal	chr12:89497064-89497643	7.29496e-07	0.000286189	2.54125			AlvFB	PPARA::RXRA	1.21074e-12	0.116712	0.537	0.484	9.14112e-10			pMON	ZNF76	1.00106e-08	0.124262	0.549	0.497	7.55799e-06
		Basal	chr14:64715257-64717216	7.30406e-07	0.000286377	1.42176			AlvFB	BHLHE23	1.28478e-12	0.140107	0.536	0.481	9.70009e-10			pMON	PKNOX1	1.8424e-08	0.126258	0.548	0.492	1.39101e-05
		Basal	chr3:173394860-173396886	7.35666e-07	0.000288269	1.36503			AlvFB	FOSL2::JUNB.1	1.42119e-12	0.138843	0.534	0.481	1.073e-09			pMON	SREBF2	2.16881e-08	0.119449	0.543	0.49	1.63745e-05
		Basal	chr14:91087031-91088126	7.36962e-07	0.000288497	1.79529			AlvFB	HOXB8	1.45331e-12	0.152238	0.545	0.482	1.09725e-09			pMON	VDR	3.40066e-07	0.101358	0.538	0.491	0.00025675
		Basal	chr2:177322226-177323282	7.45413e-07	0.000291401	1.92631			AlvFB	HOXD8	1.45331e-12	0.152238	0.545	0.482	1.09725e-09			pMON	NFKB2	4.12941e-07	0.102464	0.537	0.494	0.00031177
		Basal	chr8:100487686-100488209	7.45413e-07	0.000291401	1.92631			AlvFB	FOSB::JUNB	2.11748e-12	0.12199	0.529	0.482	1.5987e-09			pMON	PBX3	4.16609e-07	0.120302	0.549	0.492	0.00031454
		Basal	chr1:6962451-6962741	7.49475e-07	0.000291958	2.66945			AlvFB	BCL11A	2.4955e-12	0.129168	0.543	0.485	1.8841e-09			pMON	SREBF1	9.47179e-07	0.114963	0.535	0.49	0.00071512
		Basal	chr6:1464777-1465209	7.49475e-07	0.000291958	2.66945			AlvFB	JUN::JUNB.1	2.52455e-12	0.126547	0.532	0.484	1.90603e-09			pMON	ZNF143	1.08056e-06	0.137759	0.545	0.492	0.00081582
		Basal	chr6:34004537-34005134	7.49475e-07	0.000291958	2.66945			AlvFB	ATF7	3.62512e-12	0.133907	0.531	0.482	2.73696e-09			iMON	SPI1	4.6245e-305	1.2302	0.889	0.448	3.4915e-302
		Basal	chr10:20643680-20644180	7.49475e-07	0.000291958	2.66945			AlvFB	BACH2.1	4.26188e-12	0.138755	0.541	0.483	3.21772e-09			iMON	ETV6	1.52506e-252	1.15297	0.864	0.465	1.15142e-249
		Basal	chr17:55306054-55306643	7.49475e-07	0.000291958	2.66945			AlvFB	OVOL2	4.67399e-12	0.142996	0.537	0.48	3.52886e-09			iMON	IKZF1	1.07541e-185	0.881025	0.812	0.476	8.11932e-183
		Basal	chr19:13974111-13974332	7.49475e-07	0.000291958	2.66945			AlvFB	FOXF2	5.32041e-12	0.133418	0.544	0.487	4.01691e-09			iMON	ELF1	1.4684e-180	0.872282	0.826	0.479	1.10864e-177
		Basal	chr17:40176018-40177784	7.54142e-07	0.000293431	1.36767			AlvFB	TCF7L2	5.5964e-12	0.139823	0.542	0.485	4.22528e-09			iMON	ELF4	8.48203e-129	0.745459	0.754	0.477	6.40393e-126
		Basal	chr3:150255105-150255803	7.57504e-07	0.000294223	2.04298			AlvFB	NFYA	6.58088e-12	0.130786	0.547	0.492	4.96857e-09			iMON	ETS2	2.9934e-127	0.771331	0.751	0.476	2.26002e-124
		Basal	chr10:1754506-1755528	7.57504e-07	0.000294223	2.04298			AlvFB	FOS::JUN.1	6.65572e-12	0.133948	0.533	0.483	5.02507e-09			iMON	FLI1	4.73713e-125	0.747169	0.743	0.478	3.57653e-122
		Basal	chr13:30795925-30797181	7.57504e-07	0.000294223	2.04298			AlvFB	NEUROD2	8.01866e-12	0.161757	0.542	0.48	6.05409e-09			iMON	IRF1	4.57562e-114	0.645229	0.745	0.482	3.45459e-111
		Basal	chr20:23082324-23084139	7.58961e-07	0.000294616	1.42892			AlvFB	FOSL2::JUNB	8.7075e-12	0.165179	0.541	0.479	6.57416e-09			iMON	ZBTB11	8.47959e-110	0.642518	0.724	0.481	6.40209e-107
		Basal	chr14:95339215-95340675	7.6509e-07	0.000296822	1.78133			AlvFB	FOSL1::JUN	9.27638e-12	0.134663	0.533	0.481	7.00367e-09			iMON	ZBTB7A	1.46176e-106	0.632525	0.729	0.481	1.10363e-103
		Basal	chr8:47380105-47380912	7.92059e-07	0.000306747	1.7679			AlvFB	ZNF708	1.01433e-11	0.130805	0.548	0.49	7.65818e-09			iMON	ELF2	6.12848e-102	0.667496	0.737	0.484	4.62701e-99
		Basal	chr11:2256592-2257603	7.92059e-07	0.000306747	1.7679			AlvFB	USF1	1.06344e-11	0.112515	0.533	0.485	8.02894e-09			iMON	FOSL2	2.67965e-94	0.682762	0.723	0.481	2.02314e-91
		Basal	chr4:139243176-139244079	7.96987e-07	0.000308476	1.90625			AlvFB	FOSB::JUN	1.10963e-11	0.129431	0.531	0.482	8.37774e-09			iMON	FOS	8.05506e-85	0.611976	0.709	0.483	6.08157e-82
		Basal	chr1:236507025-236507713	8.06875e-07	0.000311396	2.26376			AlvFB	ZNF449	1.34745e-11	0.125274	0.543	0.489	1.01733e-08			iMON	BACH1	4.09069e-84	0.611091	0.713	0.482	3.08847e-81
		Basal	chr2:54619557-54620222	8.06875e-07	0.000311396	2.26376			AlvFB	ZNF766	1.40604e-11	0.123214	0.538	0.487	1.06156e-08			iMON	ELK3	2.74664e-82	0.547443	0.696	0.478	2.07371e-79
		Basal	chr11:15843054-15844015	8.06875e-07	0.000311396	2.26376			AlvFB	FOS.1	2.1116e-11	0.136317	0.538	0.482	1.59426e-08			iMON	CEBPD	8.09089e-54	0.483585	0.666	0.483	6.10862e-51
		Basal	chr16:81695088-81695865	8.06875e-07	0.000311396	2.26376			AlvFB	ZNF416	2.22929e-11	0.132792	0.547	0.489	1.68311e-08			iMON	ATF4	7.96774e-49	0.424097	0.657	0.489	6.01565e-46
		Basal	chr17:72716037-72716561	8.06875e-07	0.000311396	2.26376			AlvFB	HOXC11	3.07925e-11	0.164948	0.545	0.481	2.32483e-08			iMON	CEBPB	4.76834e-46	0.489134	0.626	0.472	3.60009e-43
		Basal	chr11:27471232-27473194	8.09308e-07	0.000312153	1.27573			AlvFB	ETV5::FOXO1	3.12049e-11	0.125258	0.543	0.491	2.35597e-08			iMON	NFE2L2	1.98049e-43	0.37623	0.641	0.489	1.49527e-40
		Basal	chr19:15194956-15196425	8.15617e-07	0.000314222	1.4441			AlvFB	PAX7	4.03374e-11	0.128743	0.537	0.484	3.04547e-08			iMON	JDP2	5.9395e-41	0.409458	0.64	0.485	4.48432e-38
		Basal	chr1:89049393-89050808	8.17799e-07	0.000314333	1.75496			AlvFB	HOXD12	4.25402e-11	0.173034	0.547	0.481	3.21178e-08			iMON	IRF3	3.47929e-37	0.348045	0.636	0.488	2.62686e-34
		Basal	chr2:218026230-218027245	8.17799e-07	0.000314333	1.75496			AlvFB	RARA::RXRA	4.57478e-11	0.139569	0.542	0.485	3.45396e-08			iMON	CREM	1.00283e-33	0.363431	0.627	0.487	7.57133e-31
		Basal	chr3:169430733-169433056	8.17799e-07	0.000314333	1.75496			AlvFB	NFE2L2	4.72847e-11	0.114219	0.532	0.486	3.57e-08			iMON	RUNX1	9.11484e-29	0.321168	0.622	0.491	6.8817e-26
		Basal	chr11:102225790-102227138	8.17799e-07	0.000314333	1.75496			AlvFB	TFAP2B.1	7.78128e-11	0.123037	0.55	0.489	5.87486e-08			iMON	CREB1	4.84813e-28	0.319976	0.626	0.491	3.66034e-25
		Basal	chr1:186178412-186178869	8.22816e-07	0.000315531	2.38136			AlvFB	JUNB	8.73176e-11	0.112681	0.522	0.481	6.59248e-08			iMON	YY1	1.56232e-26	0.274816	0.626	0.496	1.17955e-23
		Basal	chr5:113266819-113267237	8.22816e-07	0.000315531	2.38136			AlvFB	RELA	1.06676e-10	0.126271	0.544	0.491	8.05401e-08			iMON	RUNX2	2.0717e-25	0.285238	0.6	0.488	1.56413e-22
		Basal	chr20:23136739-23137186	8.22816e-07	0.000315531	2.38136			AlvFB	HIF1A	2.71032e-10	0.115846	0.534	0.486	2.04629e-07			iMON	MITF	2.86758e-25	0.27332	0.594	0.485	2.16502e-22
		Basal	chr20:34624292-34624971	8.22816e-07	0.000315531	2.38136			AlvFB	RARA::RXRG	3.21173e-10	0.138872	0.542	0.485	2.42486e-07			iMON	ATF2	1.75186e-19	0.267361	0.598	0.491	1.32266e-16
		Basal	chr10:24324676-24325508	8.28189e-07	0.00031686	2.13748			AlvFB	DMRT3	3.75229e-10	0.119471	0.532	0.485	2.83298e-07			iMON	JUND	3.72259e-19	0.25809	0.581	0.492	2.81056e-16
		Basal	chr10:114576148-114577466	8.28189e-07	0.00031686	2.13748			AlvFB	VENTX	3.93183e-10	0.148652	0.543	0.482	2.96853e-07			iMON	IRF2	7.75825e-19	0.240705	0.601	0.491	5.85748e-16
		Basal	chr18:7941350-7941909	8.28189e-07	0.00031686	2.13748			AlvFB	NFYC	5.41213e-10	0.124492	0.545	0.493	4.08616e-07			iMON	TFEB	6.34904e-18	0.240566	0.581	0.488	4.79353e-15
		Basal	chr16:67961359-67961945	8.3497e-07	0.00031927	2.01615			AlvFB	NR6A1	5.6008e-10	0.12883	0.536	0.484	4.22861e-07			iMON	JUNB	7.05883e-16	0.252117	0.59	0.485	5.32942e-13
		Basal	chr10:74189572-74190840	8.42253e-07	0.00032187	1.74249			AlvFB	POU5F1	8.55637e-10	0.120306	0.541	0.486	6.46006e-07			iMON	TFEC	3.19431e-15	0.218102	0.569	0.486	2.4117e-12
		Basal	chr2:2082617-2083773	8.48086e-07	0.00032354	1.88711			AlvFB	ONECUT3	9.01066e-10	0.14864	0.55	0.486	6.80305e-07			iMON	MEF2D	7.61525e-15	0.231802	0.57	0.493	5.74952e-12
		Basal	chr1:226127246-226128945	8.52366e-07	0.000324986	1.33757			AlvFB	FOSB::JUNB.1	1.2331e-09	0.134764	0.533	0.479	9.30991e-07			iMON	MEF2A	1.40262e-14	0.204889	0.58	0.494	1.05898e-11
		Basal	chr7:96067243-96067587	8.62221e-07	0.000327615	2.92623			AlvFB	ESR2	1.43398e-09	0.107409	0.535	0.489	1.08266e-06			iMON	MEF2C	1.4222e-14	0.206583	0.581	0.494	1.07376e-11
		Basal	chr7:99431789-99432080	8.62221e-07	0.000327615	2.92623			AlvFB	RARG	1.57945e-09	0.128335	0.536	0.486	1.19248e-06			iMON	MAX	4.10638e-14	0.203352	0.572	0.489	3.10031e-11
		Basal	chr10:125762510-125763024	8.62221e-07	0.000327615	2.92623			AlvFB	JDP2	1.64717e-09	0.165229	0.543	0.48	1.24362e-06			iMON	KLF2	1.3293e-13	0.151053	0.576	0.492	1.00362e-10
		Basal	chr17:9101286-9101682	8.62221e-07	0.000327615	2.92623			AlvFB	NFIC::TLX1	1.94876e-09	0.110852	0.532	0.487	1.47131e-06			iMON	NFIL3	9.46804e-13	0.194737	0.572	0.486	7.14837e-10
		Basal	chr18:57941998-57942395	8.62221e-07	0.000327615	2.92623			AlvFB	FOS	1.99095e-09	0.128278	0.528	0.479	1.50317e-06			iMON	KLF6	1.41617e-11	0.164679	0.572	0.489	1.06921e-08
		Basal	chr20:14384483-14384763	8.62221e-07	0.000327615	2.92623			AlvFB	TFEB	2.20442e-09	0.103899	0.53	0.484	1.66434e-06			iMON	XBP1	8.10925e-08	0.175183	0.559	0.484	6.12248e-05
		Basal	chr1:14910116-14911728	8.87117e-07	0.000336882	1.71884			AlvFB	ZBTB7B	2.211e-09	0.121529	0.548	0.492	1.6693e-06			iMON	NR2C1	1.20357e-06	0.104913	0.557	0.49	0.000908698
		Basal	chr3:150733375-150734734	8.98465e-07	0.000340413	1.86883			AlvFB	SOX12	3.17037e-09	0.119818	0.532	0.486	2.39363e-06			iMON	ATF6	3.24184e-06	0.139599	0.556	0.487	0.00244759
		Basal	chr14:91754927-91756231	8.98465e-07	0.000340413	1.86883			AlvFB	RFX3	3.39516e-09	0.158803	0.545	0.48	2.56334e-06			iMON	PPARD	1.72394e-05	0.110385	0.547	0.491	0.0130158
		Basal	chr16:81928619-81929524	8.98465e-07	0.000340413	1.86883			AlvFB	GLIS2	5.30233e-09	0.14294	0.559	0.492	4.00326e-06			iMON	RARA	0.000116705	0.108782	0.536	0.491	0.0881121
		Basal	chr3:42745745-42747107	9.07459e-07	0.000343625	1.70762			AlvFB	GLI2	8.17323e-09	0.124399	0.547	0.49	6.17079e-06			iMON	THRB	0.000138166	0.110478	0.538	0.49	0.104315
		Basal	chr17:81064794-81066417	9.09335e-07	0.000344139	1.47379			AlvFB	FOSL1::JUND.1	8.55286e-09	0.100701	0.524	0.483	6.45741e-06			iMON	E2F3	0.000285182	0.10666	0.527	0.484	0.215313
		Basal	chr12:6987340-6989780	9.10227e-07	0.000344281	1.3089			AlvFB	ZSCAN16	9.0473e-09	0.121908	0.535	0.487	6.83071e-06			iMON	HIF1A	0.00132207	0.113501	0.529	0.49	0.998159
		Basal	chr12:6088901-6089641	9.13745e-07	0.000345022	1.99077			AlvFB	ATF6	1.37962e-08	0.119894	0.53	0.483	1.04161e-05			Neutrophil	ETV6	1.26538e-148	0.609557	0.708	0.464	9.55361e-146
		Basal	chr15:63387636-63388795	9.13745e-07	0.000345022	1.99077			AlvFB	DMRTA1	2.00631e-08	0.129222	0.54	0.485	1.51476e-05			Neutrophil	ELF2	2.05273e-97	0.475147	0.658	0.483	1.54981e-94
		Basal	chr16:81526699-81527282	9.13745e-07	0.000345022	1.99077			AlvFB	ZNF343	2.35919e-08	0.121548	0.547	0.489	1.78119e-05			Neutrophil	ETS2	6.23715e-96	0.478201	0.649	0.475	4.70905e-93
		Basal	chr2:42999239-43000803	9.26377e-07	0.000349592	1.69677			AlvFB	HOXB1	3.92264e-08	0.122058	0.533	0.487	2.96159e-05			Neutrophil	FLI1	3.86623e-95	0.484467	0.649	0.478	2.919e-92
		Basal	chr3:164962151-164963312	9.38654e-07	0.000353823	2.10391			AlvFB	HOXA3	3.92264e-08	0.122058	0.533	0.487	2.96159e-05			Neutrophil	NFYC	1.26895e-92	0.459146	0.676	0.496	9.58059e-90
		Basal	chr9:98099454-98100185	9.38654e-07	0.000353823	2.10391			AlvFB	GSX2	3.92264e-08	0.122058	0.533	0.487	2.96159e-05			Neutrophil	RUNX1	2.29536e-49	0.324208	0.62	0.49	1.733e-46
		Basal	chr16:71625651-71627153	9.45358e-07	0.000355894	1.48793			AlvFB	HOXA6	3.92264e-08	0.122058	0.533	0.487	2.96159e-05			Neutrophil	NFKB1	2.46794e-34	0.259945	0.6	0.494	1.86329e-31
		Basal	chr1:244074490-244075700	9.47898e-07	0.000355894	1.85135			AlvFB	HOXB6	3.92264e-08	0.122058	0.533	0.487	2.96159e-05			Neutrophil	TCF4	1.20393e-28	0.256043	0.602	0.504	9.08967e-26
		Basal	chr1:246768541-246769604	9.47898e-07	0.000355894	1.85135			AlvFB	HOXB7	3.92264e-08	0.122058	0.533	0.487	2.96159e-05			Neutrophil	ZEB1	3.14906e-28	0.217277	0.614	0.514	2.37754e-25
		Basal	chr2:95259660-95260742	9.47898e-07	0.000355894	1.85135			AlvFB	LHX5	3.92264e-08	0.122058	0.533	0.487	2.96159e-05			Neutrophil	SPI1	1.4875e-26	0.173594	0.559	0.449	1.12306e-23
		Basal	chr10:80413461-80414287	9.47898e-07	0.000355894	1.85135			AlvFB	MEOX2	3.92264e-08	0.122058	0.533	0.487	2.96159e-05			Neutrophil	E2F3	1.3383e-18	0.196965	0.555	0.483	1.01042e-15
		Basal	chr11:118314974-118316141	9.47898e-07	0.000355894	1.85135			AlvFB	CREM	5.2001e-08	0.100505	0.522	0.484	3.92608e-05			Neutrophil	ELF1	3.91179e-16	0.13991	0.554	0.48	2.9534e-13
		Basal	chr18:78144473-78145798	9.47898e-07	0.000355894	1.85135			AlvFB	GLIS1	6.47409e-08	0.12106	0.543	0.49	4.88794e-05			Neutrophil	SMAD2	3.44882e-13	0.102695	0.546	0.491	2.60386e-10
		Basal	chr8:101491532-101494488	9.49446e-07	0.000356274	1.20743			AlvFB	EGR2	6.55643e-08	0.111304	0.542	0.488	4.9501e-05			Neutrophil	PPARG	3.02829e-08	0.119803	0.542	0.492	2.28636e-05
		Basal	chr8:99782647-99783558	9.5298e-07	0.000356593	2.21998			AlvFB	SREBF2	8.53495e-08	0.114386	0.535	0.486	6.44389e-05			Neutrophil	NFE2L2	3.54947e-08	0.123156	0.543	0.49	2.67985e-05
		Basal	chr14:59192165-59192480	9.5298e-07	0.000356593	2.21998			AlvFB	TCFL5	1.01259e-07	0.104946	0.538	0.49	7.64508e-05			Neutrophil	TCF12	6.74369e-07	0.125704	0.545	0.502	0.000509149
		Basal	chr14:103728498-103729123	9.5298e-07	0.000356593	2.21998			AlvFB	ZNF382	1.45397e-07	0.120407	0.538	0.488	0.000109775			Neu-p	ETV6	7.08448e-68	1.09465	0.842	0.467	5.34878e-65
		Basal	chr17:9258365-9258683	9.5298e-07	0.000356593	2.21998			AlvFB	MTF1	1.53707e-07	0.119622	0.535	0.488	0.000116049			Neu-p	SPI1	6.15778e-65	0.980601	0.832	0.45	4.64913e-62
		Basal	chr18:36545890-36546698	9.5298e-07	0.000356593	2.21998			AlvFB	PBX1	1.55473e-07	0.144159	0.548	0.487	0.000117382			Neu-p	IKZF1	4.73929e-47	0.785745	0.805	0.477	3.57816e-44
		Basal	chr19:42440364-42441561	9.59898e-07	0.00035684	1.67612			AlvFB	ZSCAN31	1.65676e-07	0.118453	0.535	0.489	0.000125085			Neu-p	ELF1	2.93214e-45	0.777596	0.769	0.481	2.21377e-42
		Basal	chr1:2352560-2353001	9.60089e-07	0.00035684	2.46819			AlvFB	ESRRA	2.18065e-07	0.10763	0.529	0.485	0.000164639			Neu-p	ZBTB7A	3.26251e-36	0.677946	0.739	0.481	2.4632e-33
		Basal	chr1:64564809-64565254	9.60089e-07	0.00035684	2.46819			AlvFB	ONECUT1	5.24e-07	0.113296	0.531	0.484	0.00039562			Neu-p	ELF4	7.91183e-36	0.709522	0.744	0.479	5.97343e-33
		Basal	chr1:95197758-95198290	9.60089e-07	0.00035684	2.46819			AlvFB	RFX7	7.16451e-07	0.147573	0.54	0.481	0.00054092			Neu-p	ETS1	2.59178e-35	0.745506	0.737	0.478	1.9568e-32
		Basal	chr5:138391649-138392147	9.60089e-07	0.00035684	2.46819			AlvFB	DUXA	8.24875e-07	0.111472	0.53	0.484	0.00062278			Neu-p	ELF2	4.52458e-32	0.662063	0.752	0.485	3.41606e-29
		Basal	chr11:119964346-119964814	9.60089e-07	0.00035684	2.46819			AlvFB	PKNOX1	1.0653e-06	0.103219	0.533	0.488	0.000804304			Neu-p	FLI1	3.38672e-30	0.683159	0.722	0.48	2.55697e-27
		Basal	chr13:27634190-27634588	9.60089e-07	0.00035684	2.46819			AlvFB	RFX1	1.42507e-06	0.137446	0.536	0.482	0.00107593			Neu-p	ERG	2.4879e-29	0.675042	0.729	0.479	1.87837e-26
		Basal	chr17:65064219-65064584	9.60089e-07	0.00035684	2.46819			AlvFB	PLAGL2	1.475e-06	0.115443	0.538	0.489	0.00111362			Neu-p	RUNX2	1.04039e-26	0.59947	0.704	0.488	7.85494e-24
		Basal	chr20:46990004-46990780	9.60089e-07	0.00035684	2.46819			AlvFB	ZFP42	3.14916e-06	0.12135	0.545	0.494	0.00237761			Neu-p	ATF4	3.92379e-22	0.548201	0.682	0.489	2.96246e-19
		Basal	chrX:23276040-23276675	9.60089e-07	0.00035684	2.46819			AlvFB	RXRB.1	4.45903e-06	0.108568	0.531	0.487	0.00336656			Neu-p	YY1	5.87525e-18	0.448336	0.694	0.497	4.43581e-15
		Basal	chr4:24804849-24806263	9.74497e-07	0.000361588	1.66629			AlvFB	MSANTD3	8.09306e-06	0.104092	0.533	0.489	0.00611026			Neu-p	RUNX1	5.73322e-17	0.454915	0.664	0.491	4.32858e-14
		Basal	chr12:50642080-50642359	9.75739e-07	0.000361645	3.60034			AlvFB	CREB3L4	1.27884e-05	0.105149	0.529	0.486	0.00965526			Neu-p	MYB	3.22528e-14	0.353082	0.662	0.491	2.43508e-11
		Basal	chr17:45966904-45967153	9.75739e-07	0.000361645	3.60034			AlvFB	HOXD12::ELK1	2.37199e-05	0.105154	0.535	0.487	0.0179085			Neu-p	CTCF	6.00018e-10	0.251279	0.627	0.493	4.53013e-07
		Basal	chr16:27363876-27364833	9.96174e-07	0.000368879	1.83461			AlvFB	GLI3	3.30372e-05	0.124793	0.546	0.491	0.0249431			Neu-p	MEF2A	1.08387e-09	0.2903	0.622	0.494	8.18325e-07
		Basal	chr14:45890812-45892868	9.96367e-07	0.000368879	1.51371			AlvFB	ZNF140	3.63874e-05	0.109195	0.534	0.488	0.0274725			Neu-p	NRF1	3.77864e-08	0.2333	0.619	0.499	2.85287e-05
		Basal	chr4:6695470-6696730	9.99409e-07	0.000369593	1.64753			AlvFB	ZNF707	0.0015871	0.102016	0.536	0.491	1			Neu-p	HIF1A	4.65565e-08	0.225471	0.602	0.49	3.51501e-05
		Basal	chr4:151673967-151675516	1.00976e-06	0.000372916	1.63858			AlvFB-p	JUNB.1	1.129e-11	2.30291	1	0.485	8.52392e-09			Neu-p	MXI1	1.23078e-07	0.272847	0.591	0.49	9.29235e-05
		Basal	chr14:50060478-50061608	1.00976e-06	0.000372916	1.63858			AlvFB-p	BACH1	7.94452e-11	2.07704	1	0.483	5.99811e-08			Neu-p	IRF2	1.29263e-07	0.281166	0.589	0.492	9.75938e-05
		Basal	chr2:120472707-120474032	1.01267e-06	0.000372916	1.5249			AlvFB-p	FOSL1::JUND	2.75472e-10	1.98977	0.913	0.483	2.07982e-07			Neu-p	TFDP1	1.69426e-07	0.239	0.619	0.499	0.000127917
		Basal	chr1:2431284-2431483	1.01457e-06	0.000372916	2.32611			AlvFB-p	JDP2	3.68695e-10	1.85312	0.957	0.486	2.78365e-07			Neu-p	E2F2	1.77818e-07	0.255969	0.599	0.485	0.000134253
		Basal	chr1:245489648-245490159	1.01457e-06	0.000372916	2.32611			AlvFB-p	FOS::JUND	3.69036e-10	2.2641	0.957	0.483	2.78622e-07			Neu-p	JUND	2.18659e-07	0.297111	0.579	0.492	0.000165087
		Basal	chr2:28656726-28657597	1.01457e-06	0.000372916	2.32611			AlvFB-p	FOSL1	4.1574e-10	2.13441	0.957	0.482	3.13884e-07			Neu-p	MEF2C	2.59234e-06	0.251019	0.596	0.494	0.00195721
		Basal	chr3:46573625-46574542	1.01457e-06	0.000372916	2.32611			AlvFB-p	FOSL1::JUN.1	4.50032e-10	2.23014	0.913	0.483	3.39774e-07			Neu-p	RREB1	2.85426e-06	0.211194	0.591	0.492	0.00215496
		Basal	chr4:17718053-17718797	1.01457e-06	0.000372916	2.32611			AlvFB-p	FOS::JUNB	4.92478e-10	2.15503	0.957	0.483	3.71821e-07			Neu-p	E2F3	3.23657e-06	0.236855	0.564	0.484	0.00244361
		Basal	chr4:174672162-174672649	1.01457e-06	0.000372916	2.32611			AlvFB-p	FOSL2::JUND	4.92478e-10	2.15503	0.957	0.483	3.71821e-07			Neu-p	ZNF143	3.37077e-06	0.243684	0.614	0.493	0.00254493
		Basal	chr20:16125405-16126147	1.01457e-06	0.000372916	2.32611			AlvFB-p	BACH2	5.59964e-10	2.04404	0.913	0.484	4.22773e-07			Neu-p	NR2C1	9.16749e-06	0.21105	0.604	0.49	0.00692146
		Basal	chr21:25997794-25998538	1.01457e-06	0.000372916	2.32611			AlvFB-p	FOSL2::JUN	6.36444e-10	2.12342	0.913	0.482	4.80515e-07			Neu-p	E2F8	2.66479e-05	0.177107	0.576	0.492	0.0201191
		Basal	chr3:58101389-58103396	1.01872e-06	0.000373822	1.62989			AlvFB-p	FOSL2	6.79034e-10	2.01709	0.957	0.482	5.12671e-07			Neu-p	MAX	5.06764e-05	0.21083	0.574	0.489	0.0382607
		Basal	chr4:1768487-1769051	1.01872e-06	0.000373822	1.62989			AlvFB-p	FOSL1::JUNB	8.54619e-10	2.14	0.957	0.483	6.45238e-07			Neu-p	SMAD3	6.48365e-05	0.223524	0.569	0.49	0.0489516
		Basal	chr13:24746711-24747965	1.01872e-06	0.000373822	1.62989			AlvFB-p	JUND.1	8.5928e-10	2.0668	0.957	0.483	6.48756e-07			Neu-p	ATF6	6.80416e-05	0.182682	0.584	0.487	0.0513714
		Basal	chr11:27173101-27174438	1.02634e-06	0.000376409	1.62146			AlvFB-p	BATF	1.05978e-09	1.69144	1	0.483	8.00137e-07			Neu-p	MEF2D	0.000131233	0.202594	0.579	0.494	0.0990809
		Basal	chr1:4826609-4827063	1.03066e-06	0.000376745	2.72419			AlvFB-p	BATF::JUN	1.05978e-09	1.69144	1	0.483	8.00137e-07			Neu-p	PBX3	0.000135016	0.183681	0.576	0.492	0.101937
		Basal	chr2:232609615-232610154	1.03066e-06	0.000376745	2.72419			AlvFB-p	BATF3	1.05978e-09	1.69144	1	0.483	8.00137e-07			Neu-p	KLF9	0.000369158	0.140565	0.566	0.494	0.278714
		Basal	chr8:27683186-27683744	1.03066e-06	0.000376745	2.72419			AlvFB-p	BNC2	1.05978e-09	1.69144	1	0.483	8.00137e-07			Neu-p	NFYB	0.00043195	0.163229	0.564	0.496	0.326122
		Basal	chr15:52772510-52773000	1.03066e-06	0.000376745	2.72419			AlvFB-p	FOS::JUN	1.12674e-09	2.09869	0.957	0.482	8.50689e-07			Neu-p	TFEC	0.000432058	0.171211	0.561	0.486	0.326204
		Basal	chr22:36344507-36344844	1.03066e-06	0.000376745	2.72419			AlvFB-p	FOS	1.36428e-09	1.86966	0.957	0.484	1.03003e-06			Neu-p	HMBOX1	0.000440728	0.176235	0.571	0.491	0.33275
		Basal	chr10:35447700-35450059	1.03165e-06	0.000376847	1.54273			AlvFB-p	JUN::JUNB	2.13742e-09	1.84719	0.913	0.484	1.61375e-06			Neu-p	NFE2L2	0.000601639	0.17262	0.566	0.49	0.454237
		Basal	chr10:52883692-52884746	1.03264e-06	0.000376847	1.61327			AlvFB-p	FOSL2::JUNB	2.67492e-09	1.90638	0.913	0.485	2.01956e-06			Neu-p	KLF7	0.000649036	0.105497	0.534	0.491	0.490022
		Basal	chr10:69337240-69338399	1.03264e-06	0.000376847	1.61327			AlvFB-p	BHLHE22.1	5.51688e-09	1.19652	0.957	0.483	4.16525e-06			Neu-p	SMAD2	0.000661538	0.123972	0.596	0.492	0.499461
		Basal	chr1:216721791-216723934	1.04142e-06	0.000379046	1.59759			AlvFB-p	JUN	6.05558e-09	1.91223	0.913	0.483	4.57197e-06			Neu-p	ZEB1	0.000683039	0.175374	0.581	0.515	0.515695
		Basal	chr19:41792102-41793302	1.04142e-06	0.000379046	1.59759			AlvFB-p	FOSB::JUNB.1	6.31112e-09	1.7973	0.913	0.485	4.7649e-06			Neu-p	CREB1	0.000801113	0.144913	0.556	0.492	0.604841
		Basal	chr7:157291586-157293296	1.04537e-06	0.000379046	1.58275			AlvFB-p	NFIA	1.71081e-08	1.15354	0.957	0.489	1.29166e-05			Neu-p	ZNF75D	0.00109683	0.151516	0.564	0.494	0.828109
		Basal	chr11:34853955-34855944	1.04563e-06	0.000379046	1.57563			AlvFB-p	NFIX	1.71081e-08	1.15354	0.957	0.489	1.29166e-05			Neu-p	ATF2	0.00110891	0.165962	0.544	0.492	0.837229
		Basal	chr1:84492368-84493125	1.0466e-06	0.000379046	2.5786			AlvFB-p	ATOH1	6.0601e-08	1.30179	0.913	0.481	4.57538e-05			Neu-p	ZNF148	0.00138954	0.100735	0.556	0.497	1
		Basal	chr4:152595345-152595744	1.0466e-06	0.000379046	2.5786			AlvFB-p	NFE2	9.01497e-08	1.75922	0.87	0.485	6.8063e-05			Neu-p	E2F7	0.00156669	0.173521	0.536	0.493	1
		Basal	chr6:56660011-56660286	1.0466e-06	0.000379046	2.5786			AlvFB-p	BHLHA15	1.48232e-07	1.1734	0.957	0.482	0.000111915			Neu-p	MYBL2	0.00274899	0.132183	0.544	0.485	1
		Basal	chr7:30406990-30407403	1.0466e-06	0.000379046	2.5786			AlvFB-p	PATZ1	1.84424e-07	0.760543	0.826	0.5	0.00013924			Neu-p	MGA	0.00323966	0.153215	0.534	0.488	1
		Basal	chr7:46982914-46983584	1.0466e-06	0.000379046	2.5786			AlvFB-p	CEBPA	1.86442e-07	1.35729	0.913	0.478	0.000140763			Neu-p	KLF13	0.00436164	0.140049	0.561	0.494	1
		Basal	chr10:18712987-18713438	1.0466e-06	0.000379046	2.5786			AlvFB-p	MEF2C	2.71143e-07	1.22507	0.87	0.494	0.000204713			Neu-p	VEZF1	0.00445874	0.118635	0.566	0.493	1
		Basal	chr11:20011319-20011681	1.0466e-06	0.000379046	2.5786			AlvFB-p	HAND2	3.90091e-07	1.03209	0.913	0.489	0.000294519			Neu-p	PKNOX1	0.00520748	0.149269	0.549	0.492	1
		Basal	chr16:28103255-28103754	1.0466e-06	0.000379046	2.5786			AlvFB-p	IRF9	5.68778e-07	1.1579	0.826	0.489	0.000429427			Neu-p	SP3	0.00539812	0.107186	0.574	0.496	1
		Basal	chr5:132753244-132753505	1.04723e-06	0.000379046	3.03091			AlvFB-p	IRF7	7.92899e-07	1.03058	0.913	0.491	0.000598639			Neu-p	ZNF652	0.00572717	0.135252	0.541	0.491	1
		Basal	chr12:47112799-47113020	1.04723e-06	0.000379046	3.03091			AlvFB-p	MEF2A	8.66907e-07	1.09715	0.913	0.494	0.000654515			Neu-p	VDR	0.00719866	0.107381	0.569	0.491	1
		Basal	chr16:17633038-17633469	1.04723e-06	0.000379046	3.03091			AlvFB-p	ZBTB26	9.96712e-07	1.02289	0.957	0.491	0.000752517			Neu-p	XBP1	0.00951077	0.13467	0.536	0.484	1
		Basal	chr7:129778794-129780775	1.0523e-06	0.000380676	1.31885			AlvFB-p	STAT1::STAT2	2.51271e-06	1.14013	0.87	0.484	0.0018971			Mast	ETV6	4.11883e-80	0.532781	0.665	0.466	3.10971e-77
		Basal	chr1:84748862-84749778	1.05337e-06	0.000380856	2.07243			AlvFB-p	CEBPG.1	2.9922e-06	1.01888	0.913	0.483	0.00225911			Mast	NRF1	7.4606e-46	0.251223	0.637	0.498	5.63275e-43
		Basal	chr20:56628274-56630873	1.07103e-06	0.000386988	1.29031			AlvFB-p	IRF1	3.08814e-06	0.954961	0.957	0.483	0.00233154			Mast	ETS2	6.55585e-39	0.384735	0.608	0.476	4.94966e-36
		Basal	chr1:111947978-111948875	1.07325e-06	0.000386988	1.94393			AlvFB-p	IRF2	3.46335e-06	0.952557	0.913	0.492	0.00261483			Mast	ELK4	5.84707e-36	0.335669	0.61	0.479	4.41454e-33
		Basal	chr2:19932948-19933943	1.07325e-06	0.000386988	1.94393			AlvFB-p	IRF8	4.3974e-06	0.973785	0.87	0.49	0.00332004			Mast	ZBTB7A	2.23061e-35	0.313982	0.608	0.481	1.68411e-32
		Basal	chr4:99790681-99791578	1.07325e-06	0.000386988	1.94393			AlvFB-p	MAFG::NFE2L1	5.2733e-06	1.14057	0.783	0.488	0.00398134			Mast	ERG	2.35543e-35	0.365923	0.61	0.478	1.77835e-32
		Basal	chr8:52021353-52022342	1.07325e-06	0.000386988	1.94393			AlvFB-p	CEBPG	5.49824e-06	1.10502	0.913	0.477	0.00415117			Mast	FLI1	3.76967e-33	0.339823	0.596	0.479	2.8461e-30
		Basal	chr4:8188255-8189578	1.08125e-06	0.000389662	1.41685			AlvFB-p	MYF5	5.9273e-06	1.01395	0.957	0.488	0.00447511			Mast	ELF2	2.81442e-31	0.287948	0.604	0.485	2.12489e-28
		Basal	chrX:132957008-132958503	1.08852e-06	0.000392069	1.80319			AlvFB-p	PRDM1	1.04374e-05	0.996344	0.826	0.491	0.00788024			Mast	GATA2	2.94919e-24	0.234457	0.585	0.493	2.22664e-21
		Basal	chr2:173984776-173985523	1.10942e-06	0.000398301	2.1794			AlvFB-p	ARNT::HIF1A	1.26811e-05	0.677103	0.913	0.495	0.00957422			Mast	IKZF1	1.34833e-22	0.251648	0.601	0.477	1.01799e-19
		Basal	chr15:90160828-90161460	1.10942e-06	0.000398301	2.1794			AlvFB-p	MYF6	1.33145e-05	0.934071	0.913	0.485	0.0100524			Mast	RUNX2	6.76183e-22	0.242926	0.592	0.487	5.10518e-19
		Basal	chr18:27214801-27215130	1.10942e-06	0.000398301	2.1794			AlvFB-p	CEBPE	1.71829e-05	0.993389	0.913	0.475	0.0129731			Mast	ELF1	2.40233e-20	0.223068	0.597	0.48	1.81376e-17
		Basal	chr9:131641188-131642621	1.13227e-06	0.000406064	1.78842			AlvFB-p	ZNF281	1.72949e-05	0.650282	0.87	0.496	0.0130577			Mast	YY1	1.68887e-19	0.233441	0.601	0.496	1.2751e-16
		Basal	chr16:82055444-82056760	1.13227e-06	0.000406064	1.78842			AlvFB-p	NR2C2	1.93098e-05	0.832522	0.87	0.49	0.0145789			Mast	TRPS1	5.65421e-18	0.213394	0.581	0.492	4.26893e-15
		Basal	chr11:64842200-64845766	1.13949e-06	0.000408433	1.11418			AlvFB-p	TWIST1	1.93849e-05	0.974781	0.826	0.487	0.0146356			Mast	RUNX1	1.24952e-17	0.203805	0.58	0.491	9.43385e-15
		Basal	chr2:59352996-59354021	1.17151e-06	0.000419008	2.04284			AlvFB-p	MAF::NFE2	2.44326e-05	1.03412	0.826	0.489	0.0184466			Mast	NFYC	2.05867e-17	0.20193	0.58	0.497	1.5543e-14
		Basal	chr9:36143976-36144729	1.17151e-06	0.000419008	2.04284			AlvFB-p	MEF2D	2.69025e-05	0.875904	0.826	0.494	0.0203114			Mast	MITF	2.36162e-13	0.186853	0.57	0.485	1.78302e-10
		Basal	chr18:36580234-36581120	1.17151e-06	0.000419008	2.04284			AlvFB-p	AR	2.79484e-05	0.891216	0.826	0.492	0.0211011			Mast	RFX3	4.94091e-10	0.15235	0.544	0.486	3.73039e-07
		Basal	chr1:32464171-32465475	1.17421e-06	0.000419521	1.77422			AlvFB-p	ZNF257	3.4819e-05	0.749045	0.826	0.491	0.0262884			Mast	RFX2	1.16255e-08	0.13369	0.548	0.486	8.77726e-06
		Basal	chr8:123661424-123662544	1.17421e-06	0.000419521	1.77422			AlvFB-p	NFATC3	4.36253e-05	0.745329	0.783	0.488	0.0329371			Mast	IRF3	2.07233e-07	0.100047	0.546	0.488	0.000156461
		Basal	chr2:46041481-46041761	1.1824e-06	0.000420861	3.1653			AlvFB-p	BARX2	6.3405e-05	0.812549	0.826	0.491	0.0478708			Mast	SMAD3	1.43159e-05	0.118992	0.537	0.49	0.0108085
		Basal	chr7:36236063-36236379	1.1824e-06	0.000420861	3.1653			AlvFB-p	SP2	7.15021e-05	0.545993	0.783	0.498	0.0539841			Mast	RFX7	1.73479e-05	0.111787	0.522	0.487	0.0130977
		Basal	chr8:27483257-27483456	1.1824e-06	0.000420861	3.1653			AlvFB-p	NFATC4	8.30271e-05	1.03418	0.739	0.493	0.0626854			CD4T	RUNX1	1.42709e-83	0.382635	0.643	0.489	1.07746e-80
		Basal	chr10:89186872-89187071	1.1824e-06	0.000420861	3.1653			AlvFB-p	CEBPB	8.44334e-05	0.828998	0.913	0.473	0.0637472			CD4T	NRF1	2.00979e-67	0.258728	0.637	0.497	1.51739e-64
		Basal	chr12:88400316-88400576	1.1824e-06	0.000420861	3.1653			AlvFB-p	IRF3	8.66369e-05	0.894225	0.87	0.489	0.0654109			CD4T	ETV6	1.08858e-65	0.385395	0.601	0.465	8.21875e-63
		Basal	chr14:36874822-36875072	1.1824e-06	0.000420861	3.1653			AlvFB-p	ZNF148	9.07734e-05	0.527208	0.826	0.497	0.0685339			CD4T	YY1	1.80286e-58	0.321952	0.637	0.495	1.36116e-55
		Basal	chr20:3023028-3023227	1.1824e-06	0.000420861	3.1653			AlvFB-p	ZNF384	0.000109972	0.890571	0.826	0.498	0.0830288			CD4T	NFYC	1.13858e-56	0.335883	0.629	0.496	8.59628e-54
		Basal	chr6:36227541-36227918	1.18952e-06	0.000423168	3.34505			AlvFB-p	ASCL1	0.000136497	0.830508	0.87	0.497	0.103055			CD4T	ZBTB11	2.29378e-50	0.353023	0.587	0.481	1.7318e-47
		Basal	chr15:52287182-52290023	1.21188e-06	0.000430663	1.32959			AlvFB-p	MYOG	0.000136497	0.830508	0.87	0.497	0.103055			CD4T	RUNX3	2.67305e-47	0.280364	0.597	0.491	2.01815e-44
		Basal	chr20:9067405-9069484	1.21188e-06	0.000430663	1.32959			AlvFB-p	STAT1	0.000159213	0.790971	0.783	0.493	0.120206			CD4T	ELK4	3.93832e-47	0.364431	0.579	0.479	2.97343e-44
		Basal	chr7:54917071-54917772	1.22621e-06	0.000433543	2.27552			AlvFB-p	FOXD3	0.000165879	0.861303	0.739	0.492	0.125238			CD4T	RUNX2	4.51928e-44	0.274029	0.594	0.487	3.41205e-41
		Basal	chr1:34759455-34759890	1.22651e-06	0.000433543	2.40244			AlvFB-p	IRF4	0.000254843	0.855634	0.739	0.488	0.192406			CD4T	ELF2	1.88272e-43	0.317917	0.589	0.484	1.42145e-40
		Basal	chr1:202228838-202229531	1.22651e-06	0.000433543	2.40244			AlvFB-p	MEIS2.1	0.000456836	0.820121	0.739	0.492	0.344911			CD4T	ZBTB7A	5.52146e-38	0.323342	0.568	0.48	4.16871e-35
		Basal	chr5:170253835-170254374	1.22651e-06	0.000433543	2.40244			AlvFB-p	ZNF136	0.00046708	0.774468	0.87	0.49	0.352645			CD4T	ETS1	8.14208e-37	0.361312	0.561	0.477	6.14727e-34
		Basal	chr7:20340688-20341079	1.22651e-06	0.000433543	2.40244			AlvFB-p	ZBTB18	0.000496702	0.970899	0.826	0.487	0.37501			CD4T	ELK3	2.73685e-35	0.321256	0.552	0.478	2.06632e-32
		Basal	chr9:35338350-35338828	1.22651e-06	0.000433543	2.40244			AlvFB-p	HSF2	0.00055888	0.683974	0.913	0.491	0.421955			CD4T	FLI1	2.00508e-31	0.319619	0.558	0.479	1.51384e-28
		Basal	chr11:1307247-1307498	1.22651e-06	0.000433543	2.40244			AlvFB-p	NFATC2	0.00068942	0.804007	0.783	0.492	0.520512			CD4T	SMAD3	3.81453e-19	0.203347	0.562	0.489	2.87997e-16
		Basal	chr13:99009964-99010439	1.22651e-06	0.000433543	2.40244			AlvFB-p	ZIM3	0.000697811	0.744583	0.739	0.491	0.526848			CD4T	E2F3	5.24129e-16	0.174558	0.551	0.483	3.95717e-13
		Basal	chr14:53924441-53925088	1.22651e-06	0.000433543	2.40244			AlvFB-p	KLF14	0.000714504	0.415903	0.783	0.499	0.539451			CD4T	ZNF708	1.65435e-14	0.174384	0.566	0.495	1.24903e-11
		Basal	chr19:4795047-4795299	1.22651e-06	0.000433543	2.40244			AlvFB-p	SRY	0.000722799	0.67954	0.783	0.496	0.545714			CD4T	ELF1	5.56461e-12	0.126095	0.538	0.48	4.20128e-09
		Basal	chr10:71246720-71247185	1.23223e-06	0.000434871	1.90165			AlvFB-p	TCF7L1	0.000727362	0.680121	0.826	0.492	0.549158			CD4T	ZEB1	1.15018e-07	0.131069	0.541	0.515	8.68389e-05
		Basal	chr14:99274359-99274977	1.23223e-06	0.000434871	1.90165			AlvFB-p	TFAP4::FLI1	0.000757675	0.669194	0.739	0.493	0.572045			CD4T	TCF12	1.06942e-06	0.112446	0.535	0.502	0.000807409
		Basal	chr17:76641511-76642134	1.23223e-06	0.000434871	1.90165			AlvFB-p	NFIC	0.000868746	0.718778	0.739	0.493	0.655903			CD4T	TCF4	1.58467e-06	0.126667	0.547	0.505	0.00119643
		Basal	chr2:86283255-86284594	1.25227e-06	0.000441237	1.74744			AlvFB-p	SP4	0.000872802	0.444211	0.87	0.499	0.658965			CD4T	ZKSCAN1	6.15701e-06	0.134603	0.536	0.49	0.00464854
		Basal	chr3:111737044-111738451	1.25227e-06	0.000441237	1.74744			AlvFB-p	ATF4	0.000893344	0.673561	0.696	0.49	0.674475			CD4T	PBX1	4.30738e-05	0.10057	0.535	0.492	0.0325207
		Basal	chrX:17374677-17377619	1.27389e-06	0.000448285	1.4518			AlvFB-p	PBX2	0.000896117	0.74014	0.826	0.491	0.676568			CD8T	NFYC	1.12857e-50	0.415211	0.656	0.497	8.5207e-48
		Basal	chr2:218031790-218032216	1.27497e-06	0.000448285	2.14165			AlvFB-p	ZBED4	0.00100243	0.432604	0.783	0.492	0.756836			CD8T	ZNF708	1.89807e-46	0.402764	0.658	0.495	1.43304e-43
		Basal	chr9:89872205-89872687	1.27497e-06	0.000448285	2.14165			AlvFB-p	EWSR1-FLI1	0.00113233	0.646857	0.739	0.493	0.854909			CD8T	MXI1	1.19874e-44	0.35468	0.639	0.489	9.05046e-42
		Basal	chr12:5480251-5481057	1.27497e-06	0.000448285	2.14165			AlvFB-p	CEBPD	0.0011404	0.671497	0.826	0.484	0.861003			CD8T	TCF4	3.66018e-44	0.411259	0.666	0.505	2.76343e-41
		Basal	chr2:160220431-160222152	1.28452e-06	0.000451403	1.30112			AlvFB-p	FEZF2	0.0012204	0.692014	0.739	0.492	0.921399			CD8T	ZEB1	5.31341e-39	0.334854	0.671	0.514	4.01163e-36
		Basal	chr10:70575397-70576491	1.2882e-06	0.00045198	1.73479			AlvFB-p	ETV2	0.00127379	0.864894	0.783	0.483	0.961712			CD8T	RUNX1	3.94089e-38	0.347233	0.618	0.491	2.97537e-35
		Basal	chr11:118629758-118630466	1.2882e-06	0.00045198	1.73479			AlvFB-p	KLF15	0.00127379	0.456681	0.739	0.492	0.961712			CD8T	TCF12	6.64054e-29	0.340594	0.639	0.502	5.01361e-26
		Basal	chr15:98800047-98801481	1.2882e-06	0.00045198	1.73479			AlvFB-p	FOXF2	0.0012951	0.663151	0.739	0.492	0.977798			CD8T	SMAD3	7.8468e-29	0.359832	0.619	0.49	5.92433e-26
		Basal	chr5:74394577-74396245	1.29223e-06	0.000452199	2.01497			AlvFB-p	ZNF610	0.00137331	0.460428	0.826	0.496	1			CD8T	REST	3.15115e-28	0.301207	0.633	0.494	2.37912e-25
		Basal	chr6:169959098-169959495	1.29223e-06	0.000452199	2.01497			AlvFB-p	MEF2B	0.00142927	0.612403	0.783	0.492	1			CD8T	ZNF331	1.72068e-26	0.276136	0.607	0.495	1.29911e-23
		Basal	chr11:13168098-13168777	1.29223e-06	0.000452199	2.01497			AlvFB-p	SP5	0.00148955	0.327726	0.739	0.498	1			CD8T	YY1	9.82507e-26	0.265808	0.611	0.496	7.41793e-23
		Basal	chr13:61449271-61450133	1.29223e-06	0.000452199	2.01497			AlvFB-p	TAL1::TCF3	0.00157695	0.749776	0.739	0.484	1			CD8T	SMAD2	2.90461e-25	0.253988	0.61	0.491	2.19298e-22
		Basal	chr17:28507531-28508144	1.29223e-06	0.000452199	2.01497			AlvFB-p	REL	0.00171649	0.616331	0.783	0.493	1			CD8T	RUNX3	3.61235e-23	0.256334	0.592	0.492	2.72733e-20
		Basal	chr6:170030865-170031404	1.31045e-06	0.000457132	1.882			AlvFB-p	PRDM4	0.00176087	0.65462	0.783	0.491	1			CD8T	PBX1	1.69418e-15	0.190234	0.564	0.492	1.27911e-12
		Basal	chr10:132570745-132571480	1.31045e-06	0.000457132	1.882			AlvFB-p	ZBTB14	0.00178695	0.515485	0.783	0.5	1			CD8T	RUNX2	3.46622e-14	0.177188	0.559	0.488	2.617e-11
		Basal	chr11:64120781-64121380	1.31045e-06	0.000457132	1.882			AlvFB-p	E2F6	0.00179572	0.60763	0.739	0.494	1			CD8T	NRF1	1.56229e-13	0.142518	0.571	0.498	1.17953e-10
		Basal	chr13:48567588-48568628	1.31045e-06	0.000457132	1.882			AlvFB-p	ZNF460	0.00194154	0.494786	0.652	0.496	1			CD8T	POU2F1	8.28659e-12	0.163372	0.551	0.492	6.25638e-09
		Basal	chr7:76509672-76510818	1.32198e-06	0.000460427	1.72259			AlvFB-p	TEAD2	0.00201357	0.721721	0.652	0.482	1			CD8T	ZKSCAN1	1.20961e-11	0.232963	0.575	0.491	9.13252e-09
		Basal	chr12:53230207-53230950	1.32198e-06	0.000460427	1.72259			AlvFB-p	HOXC13	0.00203714	0.688856	0.739	0.489	1			CD8T	POU2F2	5.66295e-10	0.154226	0.542	0.492	4.27553e-07
		Basal	chr13:110046756-110047982	1.32198e-06	0.000460427	1.72259			AlvFB-p	PHOX2B	0.0021002	0.657999	0.739	0.493	1			CD8T	PPARG	7.40109e-10	0.171503	0.567	0.492	5.58782e-07
		Basal	chr9:101485882-101487610	1.32344e-06	0.000460694	1.30301			AlvFB-p	SP1	0.00220186	0.409697	0.783	0.498	1			CD8T	TCF7L2	6.71858e-08	0.16564	0.551	0.49	5.07253e-05
		Basal	chr7:156379423-156381857	1.35405e-06	0.000470856	1.46956			AlvFB-p	MAFK	0.00232244	0.636016	0.783	0.489	1			CD8T	ETV6	1.0604e-06	0.112522	0.512	0.467	0.000800605
		Basal	chr1:201299490-201301233	1.3829e-06	0.000478915	1.69947			AlvFB-p	TEF	0.00263017	0.658735	0.783	0.485	1			CD8T	ZNF75D	7.14526e-06	0.121724	0.545	0.494	0.00539467
		Basal	chr2:11389368-11390246	1.3829e-06	0.000478915	1.69947			AlvFB-p	NR4A2	0.00273557	0.697853	0.696	0.491	1			CD8T	MAF	1.00685e-05	0.127706	0.539	0.492	0.00760175
		Basal	chr5:14660266-14660467	1.38371e-06	0.000478915	2.78971			AlvFB-p	NEUROG2.1	0.00293315	0.64696	0.739	0.491	1			CD8T	LEF1	4.16675e-05	0.117488	0.549	0.491	0.031459
		Basal	chr5:38481105-38481452	1.38371e-06	0.000478915	2.78971			AlvFB-p	ZNF354A	0.00321035	0.583873	0.783	0.496	1			CD8T	NFKB1	6.65073e-05	0.100559	0.555	0.495	0.050213
		Basal	chr7:43516956-43517197	1.38371e-06	0.000478915	2.78971			AlvFB-p	MEIS1.1	0.00326159	0.767289	0.696	0.49	1			CD8T	E2F3	7.60241e-05	0.131336	0.542	0.484	0.0573982
		Basal	chr9:108351095-108351404	1.38371e-06	0.000478915	2.78971			AlvFB-p	TEAD3	0.00358002	0.610587	0.783	0.476	1			CD8T	SREBF2	0.000992068	0.100295	0.529	0.491	0.749011
		Basal	chr9:129362271-129362519	1.38371e-06	0.000478915	2.78971			AlvFB-p	TEAD4	0.00358002	0.610587	0.783	0.476	1			CD8T	TCF7	0.0095335	0.101015	0.531	0.491	1
		Basal	chr17:2954855-2955405	1.38371e-06	0.000478915	2.78971			AlvFB-p	EBF1	0.00358829	0.559091	0.783	0.492	1			NKT	ZNF708	2.97414e-22	0.439923	0.678	0.496	2.24548e-19
		Basal	chr18:59908711-59909020	1.38371e-06	0.000478915	2.78971			AlvFB-p	ZFP14	0.00366519	0.449286	0.783	0.492	1			NKT	NFYC	2.99096e-22	0.479042	0.681	0.498	2.25817e-19
		Basal	chr10:127012496-127013479	1.3873e-06	0.000479657	1.86327			AlvFB-p	MAFG	0.00405226	0.738977	0.696	0.491	1			NKT	TCF4	4.76222e-21	0.447947	0.678	0.505	3.59548e-18
		Basal	chr11:72180820-72181666	1.3873e-06	0.000479657	1.86327			AlvFB-p	NEUROD1	0.00424877	0.594512	0.783	0.491	1			NKT	TCF12	2.06243e-17	0.416618	0.638	0.503	1.55713e-14
		Basal	chr1:99814463-99814709	1.40355e-06	0.000483262	2.49818			AlvFB-p	CREB1	0.00440975	0.780963	0.739	0.492	1			NKT	ZEB1	5.21845e-17	0.331155	0.681	0.515	3.93993e-14
		Basal	chr2:159960328-159960739	1.40355e-06	0.000483262	2.49818			AlvFB-p	LMX1B	0.00475055	0.494873	0.739	0.491	1			NKT	SMAD3	8.3508e-15	0.388636	0.634	0.49	6.30485e-12
		Basal	chr9:649381-649778	1.40355e-06	0.000483262	2.49818			AlvFB-p	EBF3	0.00510361	0.517347	0.739	0.494	1			NKT	REST	2.52534e-14	0.316551	0.643	0.495	1.90663e-11
		Basal	chr10:53005969-53006307	1.40355e-06	0.000483262	2.49818			AlvFB-p	LMX1A	0.00511045	0.488263	0.739	0.491	1			NKT	YY1	5.32288e-14	0.337064	0.643	0.497	4.01877e-11
		Basal	chr12:1616159-1616881	1.40355e-06	0.000483262	2.49818			AlvFB-p	NKX6-1	0.00511045	0.488263	0.739	0.491	1			NKT	SMAD2	2.72978e-13	0.261626	0.639	0.492	2.06098e-10
		Basal	chr12:107560723-107561119	1.40355e-06	0.000483262	2.49818			AlvFB-p	TEAD1	0.00512873	0.625633	0.696	0.481	1			NKT	RUNX1	4.34064e-13	0.331956	0.617	0.491	3.27718e-10
		Basal	chr15:79314680-79315165	1.40355e-06	0.000483262	2.49818			AlvFB-p	NHLH1	0.00603371	0.590081	0.739	0.496	1			NKT	RUNX3	3.00942e-11	0.305423	0.634	0.492	2.27211e-08
		Basal	chr17:45087508-45087826	1.40355e-06	0.000483262	2.49818			AlvFB-p	SPI1	0.00665441	0.493381	0.739	0.45	1			NKT	ZNF331	1.38987e-10	0.303392	0.62	0.495	1.04935e-07
		Basal	chr4:94757559-94759100	1.40945e-06	0.000485042	1.48395			AlvFB-p	GMEB2	0.00688964	0.633252	0.739	0.479	1			NKT	ZKSCAN1	6.78726e-09	0.284138	0.596	0.491	5.12438e-06
		Basal	chr7:51647568-51648351	1.41469e-06	0.000485837	1.98867			AlvFB-p	LEF1	0.00705566	0.569867	0.739	0.492	1			NKT	ZNF75D	3.25732e-08	0.238325	0.584	0.494	2.45927e-05
		Basal	chr8:71321408-71321953	1.41469e-06	0.000485837	1.98867			AlvFB-p	TFAP4	0.00726902	0.559153	0.783	0.487	1			NKT	PPARG	5.13399e-08	0.220903	0.58	0.492	3.87616e-05
		Basal	chr16:19121571-19122209	1.41469e-06	0.000485837	1.98867			AlvFB-p	KLF12	0.00726902	0.34091	0.739	0.497	1			NKT	NRF1	3.29418e-07	0.154171	0.596	0.498	0.00024871
		Basal	chr17:49497046-49497845	1.41469e-06	0.000485837	1.98867			AlvFB-p	ALX3	0.00733194	0.49569	0.826	0.493	1			NKT	POU2F1	1.88376e-05	0.184429	0.563	0.492	0.0142224
		Basal	chr16:85018609-85020306	1.44332e-06	0.000494903	1.4941			AlvFB-p	DRGX	0.00733194	0.49569	0.826	0.493	1			NKT	E2F3	3.12063e-05	0.194313	0.561	0.484	0.0235607
		Basal	chr3:113274877-113275314	1.4483e-06	0.000495587	2.10645			AlvFB-p	HOXA1	0.00733194	0.49569	0.826	0.493	1			NKT	POU2F2	0.000229459	0.153532	0.549	0.493	0.173242
		Basal	chr9:77495687-77496592	1.4483e-06	0.000495587	2.10645			AlvFB-p	EMX1	0.00733194	0.49569	0.826	0.493	1			NKT	TBX21	0.000944578	0.142615	0.561	0.489	0.713157
		Basal	chr10:70803481-70804434	1.4483e-06	0.000495587	2.10645			AlvFB-p	EMX2	0.00733194	0.49569	0.826	0.493	1			NKT	NFATC2	0.00188664	0.121458	0.549	0.492	1
		Basal	chr11:12402717-12403454	1.4483e-06	0.000495587	2.10645			AlvFB-p	EN1	0.00733194	0.49569	0.826	0.493	1			NKT	SMAD5	0.00379846	0.129965	0.549	0.488	1
		Basal	chr1:67355553-67356248	1.45611e-06	0.00049647	2.22899			AlvFB-p	HOXA2	0.00733194	0.49569	0.826	0.493	1			NKT	MAF	0.00481556	0.138056	0.551	0.492	1
		Basal	chr2:109721715-109722384	1.45611e-06	0.00049647	2.22899			AlvFB-p	EVX1	0.00733194	0.49569	0.826	0.493	1			NKT	RUNX2	0.00571373	0.148008	0.53	0.488	1
		Basal	chr10:62027843-62028539	1.45611e-06	0.00049647	2.22899			AlvFB-p	EVX2	0.00733194	0.49569	0.826	0.493	1			NK	NFYC	9.40731e-64	0.400824	0.655	0.497	7.10252e-61
		Basal	chr14:68041849-68042823	1.45611e-06	0.00049647	2.22899			AlvFB-p	GSX1	0.00733194	0.49569	0.826	0.493	1			NK	YY1	8.04838e-49	0.323903	0.627	0.496	6.07653e-46
		Basal	chr14:68099233-68099925	1.45611e-06	0.00049647	2.22899			AlvFB-p	HOXB2	0.00733194	0.49569	0.826	0.493	1			NK	ZNF708	5.47165e-46	0.334538	0.636	0.495	4.13109e-43
		Basal	chr17:728528-729149	1.45611e-06	0.00049647	2.22899			AlvFB-p	HOXB3	0.00733194	0.49569	0.826	0.493	1			NK	RUNX1	9.92657e-42	0.344956	0.629	0.49	7.49456e-39
		Basal	chr20:36491763-36492429	1.45611e-06	0.00049647	2.22899			AlvFB-p	HOXB5	0.00733194	0.49569	0.826	0.493	1			NK	RUNX3	9.72184e-29	0.241799	0.591	0.491	7.33999e-26
		Basal	chr11:64237318-64237848	1.46243e-06	0.00049837	1.84537			AlvFB-p	HOXC8	0.00733194	0.49569	0.826	0.493	1			NK	SMAD3	2.02219e-27	0.286078	0.594	0.49	1.52676e-24
		Basal	chr17:57940377-57941884	1.47771e-06	0.000502935	1.65774			AlvFB-p	ISX	0.00733194	0.49569	0.826	0.493	1			NK	NRF1	1.33763e-25	0.200917	0.594	0.498	1.00991e-22
		Basal	chr2:64963185-64963497	1.48265e-06	0.000502935	2.62214			AlvFB-p	MIXL1	0.00733194	0.49569	0.826	0.493	1			NK	ETV6	1.37625e-21	0.258516	0.565	0.466	1.03907e-18
		Basal	chr4:11404481-11404867	1.48265e-06	0.000502935	2.62214			AlvFB-p	MNX1	0.00733194	0.49569	0.826	0.493	1			NK	REST	2.26159e-21	0.228181	0.585	0.494	1.7075e-18
		Basal	chr7:139441883-139442256	1.48265e-06	0.000502935	2.62214			AlvFB-p	NKX6-2	0.00733194	0.49569	0.826	0.493	1			NK	ZNF331	1.94145e-20	0.223529	0.591	0.495	1.4658e-17
		Basal	chr8:108843789-108844151	1.48265e-06	0.000502935	2.62214			AlvFB-p	PDX1	0.00733194	0.49569	0.826	0.493	1			NK	SMAD2	7.6817e-18	0.166442	0.571	0.491	5.79969e-15
		Basal	chr20:4056786-4057055	1.48265e-06	0.000502935	2.62214			AlvFB-p	POU6F1	0.00733194	0.49569	0.826	0.493	1			NK	ZEB1	2.3067e-16	0.18236	0.587	0.515	1.74156e-13
		Basal	chr21:41241355-41241839	1.48265e-06	0.000502935	2.62214			AlvFB-p	PRRX1	0.00733194	0.49569	0.826	0.493	1			NK	TCF4	2.59474e-15	0.225274	0.594	0.505	1.95903e-12
		Basal	chr22:42804650-42806515	1.48832e-06	0.000504602	1.51025			AlvFB-p	TLX2	0.00733194	0.49569	0.826	0.493	1			NK	ZKSCAN1	4.06384e-15	0.21359	0.573	0.49	3.0682e-12
		Basal	chr12:6312290-6313412	1.50271e-06	0.00050922	1.40126			AlvFB-p	UNCX	0.00733194	0.49569	0.826	0.493	1			NK	ELF2	2.9509e-13	0.189617	0.543	0.485	2.22793e-10
		Basal	chr2:43010811-43011305	1.52736e-06	0.000515734	2.34288			AlvFB-p	VAX2	0.00733194	0.49569	0.826	0.493	1			NK	ZBTB11	1.06538e-12	0.21829	0.551	0.482	8.04363e-10
		Basal	chr2:207828282-207828816	1.52736e-06	0.000515734	2.34288			AlvFB-p	NRF1	0.00756575	0.435219	0.739	0.499	1			NK	ELK4	2.65965e-10	0.206312	0.533	0.48	2.00803e-07
		Basal	chr9:133364682-133365200	1.52736e-06	0.000515734	2.34288			AlvFB-p	KLF10	0.00773304	0.390182	0.783	0.498	1			NK	TBX21	4.73181e-10	0.176041	0.557	0.489	3.57251e-07
		Basal	chr10:30230891-30231490	1.52736e-06	0.000515734	2.34288			AlvFB-p	HOXB4	0.00806384	0.497218	0.783	0.492	1			NK	E2F3	5.88489e-09	0.146366	0.543	0.483	4.4431e-06
		Basal	chr14:36767610-36768158	1.52736e-06	0.000515734	2.34288			AlvFB-p	HOXC4	0.00806384	0.497218	0.783	0.492	1			NK	ZBTB7A	6.16218e-09	0.164373	0.54	0.481	4.65245e-06
		Basal	chr22:31176996-31177985	1.52736e-06	0.000515734	2.34288			AlvFB-p	HOXD4	0.00806384	0.497218	0.783	0.492	1			NK	POU2F2	7.48142e-08	0.121995	0.543	0.492	5.64847e-05
		Basal	chr22:36287831-36288204	1.52736e-06	0.000515734	2.34288			AlvFB-p	RBPJ	0.00859472	0.398774	0.696	0.49	1			NK	TCF12	1.34564e-07	0.163999	0.556	0.502	0.000101596
		Basal	chr4:17770946-17771814	1.53553e-06	0.000518032	1.82826			AlvFB-p	NFIB	0.00889046	0.63941	0.739	0.49	1			NK	ELF4	5.08353e-06	0.130686	0.522	0.478	0.00383806
		Basal	chr12:123761781-123763431	1.53712e-06	0.000518032	1.62109			AlvFB-p	HOXB1	0.00916435	0.51795	0.696	0.491	1			NK	ELK3	5.15628e-06	0.16065	0.518	0.479	0.00389299
		Basal	chr10:14598277-14599220	1.53807e-06	0.000518032	1.96381			AlvFB-p	HOXA3	0.00916435	0.51795	0.696	0.491	1			NK	MGA	7.09502e-06	0.111639	0.537	0.488	0.00535674
		Basal	chr10:18666290-18667411	1.53807e-06	0.000518032	1.96381			AlvFB-p	GSX2	0.00916435	0.51795	0.696	0.491	1			NK	SMAD5	7.25949e-06	0.106878	0.527	0.487	0.00548092
		Basal	chr19:6238453-6239186	1.53807e-06	0.000518032	1.96381			AlvFB-p	HOXA6	0.00916435	0.51795	0.696	0.491	1			NK	POU2F1	1.147e-05	0.100392	0.534	0.492	0.00865983
		Basal	chr10:93465642-93466688	1.54495e-06	0.000519822	1.35123			AlvFB-p	HOXB6	0.00916435	0.51795	0.696	0.491	1			NK	ETS1	3.72674e-05	0.137798	0.506	0.478	0.0281369
		Basal	chr3:125042384-125044129	1.5543e-06	0.000522704	1.60439			AlvFB-p	HOXB7	0.00916435	0.51795	0.696	0.491	1			NK	FLI1	0.000117963	0.117614	0.505	0.48	0.0890621
		Basal	chr13:49307372-49308744	1.55684e-06	0.000523291	1.55294			AlvFB-p	LHX5	0.00916435	0.51795	0.696	0.491	1			B	ETV6	3.82631e-35	0.643316	0.701	0.467	2.88887e-32
		Basal	chr3:130849979-130850755	1.55995e-06	0.000523543	1.5964			AlvFB-p	MEOX2	0.00916435	0.51795	0.696	0.491	1			B	ELK4	1.37542e-20	0.45951	0.649	0.48	1.03844e-17
		Basal	chr11:2201956-2202813	1.55995e-06	0.000523543	1.5964			AlvFB-p	BCL6B	0.00968611	0.580893	0.696	0.49	1			B	ZBTB11	4.55348e-19	0.441207	0.643	0.482	3.43788e-16
		Basal	chr16:53043325-53044767	1.55995e-06	0.000523543	1.5964			AlvFB-p	HIF1A	0.00973076	0.447416	0.739	0.491	1			B	ZBTB7A	6.62824e-17	0.411471	0.622	0.482	5.00432e-14
		Basal	chr1:12477533-12478810	1.56141e-06	0.000523767	1.55969			AlvFB-p	ERF	0.00974705	0.779196	0.696	0.482	1			B	ELK3	1.52027e-14	0.357992	0.602	0.479	1.1478e-11
		Basal	chr2:70615816-70617841	1.56372e-06	0.000524015	1.58864			AdvFB	HAND2	1.55052e-211	0.542508	0.753	0.485	1.17064e-208			B	IRF8	2.12839e-13	0.349278	0.622	0.489	1.60694e-10
		Basal	chr10:6296779-6298323	1.56372e-06	0.000524015	1.58864			AdvFB	NFATC3	1.32651e-200	0.444808	0.737	0.484	1.00152e-197			B	ELF2	1.42664e-12	0.333332	0.604	0.485	1.07711e-09
		Basal	chr1:236394733-236395889	1.5659e-06	0.000524217	1.57376			AdvFB	BHLHE22.1	5.60398e-195	0.499368	0.743	0.478	4.23101e-192			B	RUNX1	4.67373e-12	0.292928	0.626	0.491	3.52866e-09
		Basal	chr10:3106914-3107947	1.5659e-06	0.000524217	1.57376			AdvFB	TWIST1	1.24378e-186	0.666697	0.735	0.482	9.39055e-184			B	NFYC	4.5182e-11	0.298613	0.613	0.498	3.41124e-08
		Basal	chr13:44218234-44219843	1.56777e-06	0.000524577	1.40815			AdvFB	TAL1::TCF3	2.89817e-178	0.648275	0.731	0.48	2.18812e-175			B	YY1	1.8809e-10	0.288939	0.622	0.497	1.42008e-07
		Basal	chr2:45891513-45893093	1.58559e-06	0.000529737	1.35384			AdvFB	FOS::JUND	1.13711e-168	0.667083	0.709	0.479	8.58521e-166			B	ETS1	2.67574e-10	0.32502	0.574	0.479	2.02019e-07
		Basal	chr22:16600901-16602026	1.67449e-06	0.000559158	1.7962			AdvFB	ZBTB18	5.11598e-165	0.602786	0.725	0.483	3.86256e-162			B	FLI1	2.72758e-10	0.334306	0.585	0.48	2.05933e-07
		Basal	chr4:164753706-164754339	1.70237e-06	0.00056676	2.18603			AdvFB	FOSL1::JUNB	6.86931e-165	0.652312	0.709	0.479	5.18633e-162			B	ELF1	4.11667e-10	0.288023	0.602	0.481	3.10809e-07
		Basal	chr6:6820499-6821156	1.70237e-06	0.00056676	2.18603			AdvFB	JUN	7.5504e-165	0.670216	0.711	0.479	5.70055e-162			B	POU2F1	5.05386e-10	0.269562	0.608	0.492	3.81567e-07
		Basal	chr7:143415606-143416243	1.70237e-06	0.00056676	2.18603			AdvFB	FOSL1::JUN.1	1.34477e-164	0.661615	0.705	0.479	1.0153e-161			B	RUNX3	6.28621e-09	0.245654	0.576	0.492	4.74609e-06
		Basal	chr16:79658210-79658748	1.70237e-06	0.00056676	2.18603			AdvFB	JUNB.1	3.43285e-162	0.656738	0.711	0.481	2.5918e-159			B	IKZF1	1.12128e-08	0.259724	0.595	0.478	8.46569e-06
		Basal	chr16:85365133-85365485	1.70237e-06	0.00056676	2.18603			AdvFB	FOS::JUN	2.77424e-159	0.637948	0.705	0.479	2.09455e-156			B	POU2F2	4.14504e-08	0.236568	0.597	0.492	3.1295e-05
		Basal	chr18:3678855-3679640	1.70237e-06	0.00056676	2.18603			AdvFB	FOSL1	1.34549e-158	0.66469	0.704	0.479	1.01585e-155			B	NRF1	4.30263e-08	0.175948	0.61	0.498	3.24849e-05
		Basal	chr2:120734939-120738007	1.71168e-06	0.000569572	1.36195			AdvFB	FOS::JUNB	1.24023e-154	0.638693	0.703	0.479	9.36375e-152			B	IRF2	2.75925e-07	0.216198	0.57	0.492	0.000208324
		Basal	chr5:178288447-178289460	1.73988e-06	0.000578668	1.78116			AdvFB	FOSL2::JUND	1.24023e-154	0.638693	0.703	0.479	9.36375e-152			B	IRF1	4.44305e-05	0.184874	0.554	0.483	0.033545
		Basal	chr2:120878934-120879809	1.78454e-06	0.000591447	1.91794			AdvFB	FOSL2	6.51323e-154	0.652066	0.707	0.478	4.91749e-151			B	IRF3	5.69854e-05	0.160742	0.558	0.489	0.043024
		Basal	chr7:143171472-143172676	1.78454e-06	0.000591447	1.91794			AdvFB	FOSL2::JUN	5.46664e-152	0.637187	0.694	0.478	4.12731e-149			B	NFKB1	0.000196054	0.170979	0.561	0.495	0.148021
		Basal	chr16:3712872-3713738	1.78454e-06	0.000591447	1.91794			AdvFB	JUND.1	2.47987e-147	0.629781	0.7	0.48	1.8723e-144			B	SMAD3	0.000269469	0.216532	0.549	0.49	0.203449
		Basal	chr19:50349270-50350436	1.78454e-06	0.000591447	1.91794			AdvFB	BACH1	8.08453e-142	0.592364	0.688	0.48	6.10382e-139			B	ZEB1	0.0004347	0.179072	0.585	0.515	0.328198
		Basal	chr4:122329949-122330381	1.79797e-06	0.000595304	2.86965			AdvFB	BATF	1.54549e-139	0.572398	0.702	0.48	1.16684e-136			B	TCF4	0.00465287	0.153575	0.572	0.506	1
		Basal	chr13:20419553-20420320	1.80229e-06	0.000596438	1.76672			AdvFB	BATF::JUN	1.54549e-139	0.572398	0.702	0.48	1.16684e-136			Plasma	IRF4	9.47309e-150	0.967366	0.798	0.487	7.15218e-147
		Basal	chr7:96302670-96303689	1.81277e-06	0.000598546	2.04268			AdvFB	BATF3	1.54549e-139	0.572398	0.702	0.48	1.16684e-136			Plasma	IRF1	3.25889e-94	0.66148	0.746	0.482	2.46046e-91
		Basal	chr10:122085167-122085825	1.81277e-06	0.000598546	2.04268			AdvFB	BNC2	1.54549e-139	0.572398	0.702	0.48	1.16684e-136			Plasma	IRF3	7.12953e-85	0.633238	0.732	0.488	5.38279e-82
		Basal	chr11:66767651-66769076	1.81277e-06	0.000598546	2.04268			AdvFB	NFE2	3.0883e-131	0.554297	0.69	0.482	2.33167e-128			Plasma	ETV6	3.96256e-77	0.608084	0.717	0.466	2.99173e-74
		Basal	chr17:16328938-16329977	1.81277e-06	0.000598546	2.04268			AdvFB	FOS	4.08162e-131	0.582336	0.689	0.48	3.08162e-128			Plasma	ELK4	1.51805e-73	0.552801	0.707	0.479	1.14613e-70
		Basal	chr6:111987407-111987606	1.81952e-06	0.000598546	2.42637			AdvFB	FOSL1::JUND	5.66751e-131	0.56942	0.687	0.48	4.27897e-128			Plasma	ELK3	2.19729e-71	0.587487	0.693	0.479	1.65896e-68
		Basal	chr7:74525900-74526260	1.81952e-06	0.000598546	2.42637			AdvFB	ATOH1	1.54409e-128	0.500949	0.683	0.478	1.16579e-125			Plasma	ZBTB11	2.82694e-63	0.516519	0.683	0.481	2.13434e-60
		Basal	chr8:37011801-37012478	1.81952e-06	0.000598546	2.42637			AdvFB	JUN::JUNB	1.28615e-126	0.563973	0.677	0.48	9.71043e-124			Plasma	ZBTB7A	7.91631e-60	0.482801	0.697	0.481	5.97681e-57
		Basal	chr9:132026871-132027441	1.81952e-06	0.000598546	2.42637			AdvFB	NFATC2	2.10306e-124	0.449402	0.687	0.489	1.58781e-121			Plasma	IRF2	2.15345e-56	0.512512	0.685	0.491	1.62585e-53
		Basal	chr10:14980710-14981078	1.81952e-06	0.000598546	2.42637			AdvFB	NFIA	1.24389e-123	0.392733	0.678	0.486	9.39137e-121			Plasma	FLI1	4.15559e-50	0.508572	0.673	0.479	3.13747e-47
		Basal	chr11:92894847-92895393	1.81952e-06	0.000598546	2.42637			AdvFB	NFIX	1.24389e-123	0.392733	0.678	0.486	9.39137e-121			Plasma	ETS1	4.71579e-50	0.517612	0.679	0.478	3.56042e-47
		Basal	chr12:43884853-43885202	1.81952e-06	0.000598546	2.42637			AdvFB	FOSL2::JUNB	6.70381e-122	0.554882	0.678	0.481	5.06138e-119			Plasma	KLF7	1.59877e-47	0.297038	0.669	0.491	1.20707e-44
		Basal	chr21:35349240-35349632	1.81952e-06	0.000598546	2.42637			AdvFB	BHLHA15	2.01783e-116	0.494156	0.675	0.479	1.52346e-113			Plasma	ELF2	3.95125e-47	0.454747	0.66	0.485	2.98319e-44
		Basal	chr11:393263-395100	1.82038e-06	0.000598546	1.32589			AdvFB	FOSB::JUNB.1	6.99167e-114	0.528912	0.674	0.481	5.27871e-111			Plasma	CTCF	1.22423e-39	0.350366	0.655	0.492	9.24292e-37
		Basal	chr1:91742705-91743284	1.86043e-06	0.000608401	2.28864			AdvFB	RBPJ	4.47549e-110	0.310303	0.684	0.486	3.379e-107			Plasma	POU2F1	5.33763e-35	0.3529	0.638	0.492	4.02991e-32
		Basal	chr5:55151846-55152553	1.86043e-06	0.000608401	2.28864			AdvFB	NEUROG2.1	5.81189e-110	0.468583	0.677	0.488	4.38798e-107			Plasma	ZBED4	1.39507e-33	0.215752	0.639	0.491	1.05328e-30
		Basal	chr7:134355693-134356311	1.86043e-06	0.000608401	2.28864			AdvFB	BACH2	1.30797e-109	0.504039	0.664	0.481	9.87515e-107			Plasma	NRF1	1.6371e-33	0.293968	0.65	0.498	1.23601e-30
		Basal	chr8:133838462-133839014	1.86043e-06	0.000608401	2.28864			AdvFB	NEUROD1	2.12214e-104	0.4628	0.671	0.488	1.60222e-101			Plasma	KLF12	4.9491e-33	0.233255	0.631	0.497	3.73657e-30
		Basal	chr10:30695589-30696200	1.86043e-06	0.000608401	2.28864			AdvFB	JDP2	3.33721e-98	0.484398	0.663	0.483	2.5196e-95			Plasma	KLF2	1.05607e-28	0.229699	0.627	0.492	7.97333e-26
		Basal	chr10:42836700-42837356	1.86043e-06	0.000608401	2.28864			AdvFB	PRDM1	5.2047e-97	0.369723	0.657	0.488	3.92955e-94			Plasma	SP3	2.57982e-27	0.205535	0.631	0.495	1.94776e-24
		Basal	chr10:79018419-79018869	1.86043e-06	0.000608401	2.28864			AdvFB	CEBPG.1	2.31292e-90	0.423532	0.647	0.48	1.74625e-87			Plasma	RUNX2	1.74577e-26	0.335454	0.624	0.488	1.31806e-23
		Basal	chr11:7532905-7533455	1.86043e-06	0.000608401	2.28864			AdvFB	ZNF263	6.56704e-90	0.334978	0.664	0.489	4.95811e-87			Plasma	SP1	3.41483e-25	0.195268	0.638	0.497	2.57819e-22
		Basal	chr14:50762822-50763899	1.86043e-06	0.000608401	2.28864			AdvFB	CEBPA	8.26439e-88	0.463619	0.656	0.475	6.23961e-85			Plasma	GABPA	5.81545e-25	0.279952	0.62	0.477	4.39067e-22
		Basal	chr16:10981860-10982195	1.86043e-06	0.000608401	2.28864			AdvFB	MYF6	4.67014e-84	0.420272	0.646	0.483	3.52595e-81			Plasma	YY1	1.26692e-22	0.283464	0.622	0.496	9.56523e-20
		Basal	chr16:11390375-11390603	1.86043e-06	0.000608401	2.28864			AdvFB	IRF7	7.55691e-84	0.398148	0.652	0.489	5.70547e-81			Plasma	POU2F2	7.46483e-22	0.282586	0.609	0.492	5.63594e-19
		Basal	chr11:1049444-1051422	1.88906e-06	0.000616852	1.37346			AdvFB	ZBTB26	2.80614e-83	0.384325	0.655	0.488	2.11864e-80			Plasma	USF2	1.06335e-20	0.302605	0.602	0.483	8.02828e-18
		Basal	chr12:95319500-95320238	1.90619e-06	0.000621224	1.89673			AdvFB	EWSR1-FLI1	5.15699e-83	0.30776	0.65	0.49	3.89353e-80			Plasma	KLF3	7.03444e-18	0.18361	0.591	0.489	5.311e-15
		Basal	chr16:23400036-23401516	1.90619e-06	0.000621224	1.89673			AdvFB	STAT3	1.8642e-80	0.352334	0.635	0.491	1.40747e-77			Plasma	SP4	4.04368e-16	0.154066	0.603	0.499	3.05298e-13
		Basal	chr19:38674397-38675180	1.90619e-06	0.000621224	1.89673			AdvFB	TFAP4	1.58625e-78	0.407449	0.649	0.484	1.19762e-75			Plasma	RUNX1	6.3476e-15	0.252148	0.611	0.491	4.79244e-12
		Basal	chr1:46756727-46758499	1.93493e-06	0.000629973	1.37647			AdvFB	SP1	9.81466e-78	0.222478	0.632	0.496	7.41007e-75			Plasma	MEF2A	8.02217e-15	0.228869	0.588	0.494	6.05674e-12
		Basal	chr7:982221-982914	1.96286e-06	0.000636882	2.14623			AdvFB	PRDM9	1.43724e-76	0.231184	0.632	0.488	1.08512e-73			Plasma	ELF1	4.97338e-14	0.186231	0.592	0.481	3.75491e-11
		Basal	chr7:44972031-44972479	1.96286e-06	0.000636882	2.14623			AdvFB	IRF3	2.46981e-76	0.34955	0.644	0.486	1.8647e-73			Plasma	TFEC	1.92609e-12	0.200923	0.549	0.486	1.4542e-09
		Basal	chr7:116653020-116653901	1.96286e-06	0.000636882	2.14623			AdvFB	ATOH7	2.23457e-75	0.407952	0.652	0.487	1.6871e-72			Plasma	MEF2C	5.31178e-12	0.208373	0.572	0.494	4.0104e-09
		Basal	chr8:6515830-6516901	1.96286e-06	0.000636882	2.14623			AdvFB	MYF5	3.83417e-75	0.411785	0.654	0.485	2.8948e-72			Plasma	ZNF148	1.40112e-11	0.121764	0.583	0.497	1.05785e-08
		Basal	chr8:71361502-71362299	1.96286e-06	0.000636882	2.14623			AdvFB	MAFG::NFE2L1	7.4466e-73	0.35745	0.631	0.486	5.62218e-70			Plasma	ATF6	4.90174e-11	0.212278	0.566	0.487	3.70082e-08
		Basal	chr8:100262177-100263328	1.96286e-06	0.000636882	2.14623			AdvFB	ZNF148	4.84558e-72	0.224828	0.635	0.495	3.65841e-69			Plasma	IKZF1	1.12269e-10	0.166222	0.573	0.477	8.47628e-08
		Basal	chr21:33078821-33079323	1.96286e-06	0.000636882	2.14623			AdvFB	E2F6	2.02265e-71	0.286561	0.635	0.492	1.5271e-68			Plasma	MEF2D	1.9209e-10	0.212083	0.583	0.494	1.45028e-07
		Basal	chr17:725737-726989	1.97014e-06	0.00063893	1.72668			AdvFB	NFATC4	3.57641e-70	0.365595	0.638	0.49	2.70019e-67			Plasma	RFX3	1.96438e-10	0.198646	0.568	0.486	1.48311e-07
		Basal	chr12:77064734-77066176	1.97891e-06	0.000641464	1.27145			AdvFB	ATF4	1.26056e-65	0.359801	0.625	0.487	9.51721e-63			Plasma	XBP1	5.89313e-10	0.210355	0.566	0.484	4.44932e-07
		Basal	chr9:91948364-91950668	1.98676e-06	0.000643694	1.46045			AdvFB	SP4	9.10412e-65	0.214224	0.623	0.497	6.87361e-62			Plasma	TFEB	3.68455e-09	0.163111	0.552	0.488	2.78183e-06
		Basal	chr1:201259465-201260282	2.00109e-06	0.000646759	2.01369			AdvFB	NFIC	9.17224e-64	0.334651	0.635	0.491	6.92504e-61			Plasma	RFX7	4.32923e-08	0.179877	0.573	0.487	3.26857e-05
		Basal	chr4:32135419-32136303	2.00109e-06	0.000646759	2.01369			AdvFB	ZNF675	6.04439e-62	0.308073	0.625	0.493	4.56351e-59			Plasma	CREM	4.96807e-08	0.161965	0.549	0.487	3.75089e-05
		Basal	chr8:118016612-118017918	2.00109e-06	0.000646759	2.01369			AdvFB	MEIS2.1	6.56831e-61	0.316423	0.619	0.49	4.95908e-58			Plasma	E2F3	3.10514e-07	0.151808	0.553	0.484	0.000234438
		Basal	chr8:143013054-143013819	2.00109e-06	0.000646759	2.01369			AdvFB	ZNF701	2.90909e-59	0.250271	0.629	0.49	2.19636e-56			Plasma	JUNB	5.27845e-06	0.148862	0.54	0.485	0.00398523
		Basal	chr10:24343632-24344907	2.00109e-06	0.000646759	2.01369			AdvFB	JUN.1	5.92989e-59	0.329638	0.614	0.49	4.47707e-56			Plasma	MYBL2	0.000148303	0.120132	0.531	0.485	0.111969
		Basal	chr9:38023658-38024742	2.01665e-06	0.000651341	1.46511			AdvFB	JUND	6.50226e-58	0.31805	0.613	0.49	4.90921e-55			Plasma	MAX	0.00101182	0.1121	0.535	0.489	0.763922
		Basal	chr1:30684902-30686002	2.01928e-06	0.000651341	1.71432			AdvFB	PRDM4	1.74901e-56	0.338565	0.629	0.489	1.3205e-53			Plasma	ZEB1	0.00203777	0.116717	0.549	0.515	1
		Basal	chr6:37083026-37083965	2.01928e-06	0.000651341	1.71432			AdvFB	STAT1::STAT2	1.95133e-56	0.28494	0.624	0.481	1.47325e-53
		Basal	chr6:106692040-106693230	2.02589e-06	0.000651341	1.87655			AdvFB	ZNF768	2.75753e-55	0.287338	0.623	0.489	2.08194e-52
		Basal	chr8:27672887-27673467	2.02589e-06	0.000651341	1.87655			AdvFB	ZNF680	6.19442e-55	0.310323	0.624	0.491	4.67679e-52
		Basal	chr9:134432177-134432728	2.02589e-06	0.000651341	1.87655			AdvFB	SMAD2	7.56849e-53	0.251136	0.629	0.489	5.71421e-50
		Basal	chr11:80280728-80281885	2.02589e-06	0.000651341	1.87655			AdvFB	IRF1	2.99607e-52	0.261323	0.613	0.481	2.26203e-49
		Basal	chr12:10716435-10717005	2.02589e-06	0.000651341	1.87655			AdvFB	MEIS1.1	3.415e-52	0.301191	0.612	0.488	2.57832e-49
		Basal	chr12:82804615-82805405	2.02589e-06	0.000651341	1.87655			AdvFB	ZNF281	5.96984e-52	0.194481	0.616	0.494	4.50723e-49
		Basal	chr3:2741484-2741919	2.0339e-06	0.000651341	2.5328			AdvFB	ZFP14	1.7864e-51	0.240121	0.623	0.489	1.34873e-48
		Basal	chr3:184726547-184726874	2.0339e-06	0.000651341	2.5328			AdvFB	MAF::NFE2	2.07251e-51	0.299801	0.628	0.487	1.56474e-48
		Basal	chr4:2686577-2687200	2.0339e-06	0.000651341	2.5328			AdvFB	CEBPD	2.47949e-51	0.292716	0.598	0.482	1.87202e-48
		Basal	chr5:139952458-139952801	2.0339e-06	0.000651341	2.5328			AdvFB	IRF2	2.60503e-50	0.296839	0.618	0.49	1.9668e-47
		Basal	chr7:117688157-117688459	2.0339e-06	0.000651341	2.5328			AdvFB	HSF2	4.50425e-50	0.310916	0.609	0.489	3.40071e-47
		Basal	chr10:121589524-121589849	2.0339e-06	0.000651341	2.5328			AdvFB	EBF1	6.41362e-49	0.264017	0.615	0.489	4.84229e-46
		Basal	chr11:27355649-27355940	2.0339e-06	0.000651341	2.5328			AdvFB	ATF2	7.11236e-49	0.305187	0.605	0.49	5.36983e-46
		Basal	chr13:99124874-99125230	2.0339e-06	0.000651341	2.5328			AdvFB	PBX2	4.36909e-48	0.276618	0.605	0.489	3.29866e-45
		Basal	chr22:45503652-45504007	2.0339e-06	0.000651341	2.5328			AdvFB	NR3C1	7.06463e-48	0.291818	0.604	0.487	5.3338e-45
		Basal	chr22:45785492-45785789	2.0339e-06	0.000651341	2.5328			AdvFB	STAT1	7.93054e-48	0.279811	0.612	0.491	5.98756e-45
		Basal	chr1:202045663-202047830	2.04223e-06	0.000653377	1.30076			AdvFB	ZBED4	9.36435e-48	0.172256	0.6	0.49	7.07009e-45
		Basal	chr1:207951651-207952041	2.06609e-06	0.000658474	2.67356			AdvFB	KLF15	1.46316e-47	0.185342	0.602	0.49	1.10468e-44
		Basal	chr2:134169951-134170546	2.06609e-06	0.000658474	2.67356			AdvFB	NFIL3	4.63234e-47	0.288309	0.608	0.485	3.49741e-44
		Basal	chr5:122358342-122358830	2.06609e-06	0.000658474	2.67356			AdvFB	VEZF1	8.97406e-47	0.214628	0.617	0.491	6.77541e-44
		Basal	chr7:129258726-129259489	2.06609e-06	0.000658474	2.67356			AdvFB	AR	1.41615e-46	0.266981	0.601	0.49	1.06919e-43
		Basal	chr12:13369449-13369961	2.06609e-06	0.000658474	2.67356			AdvFB	MAZ	2.12517e-46	0.200705	0.607	0.493	1.60451e-43
		Basal	chr12:88522944-88523486	2.06609e-06	0.000658474	2.67356			AdvFB	HOXB4	4.55212e-46	0.246792	0.605	0.49	3.43685e-43
		Basal	chr15:38325255-38325785	2.06609e-06	0.000658474	2.67356			AdvFB	HOXC4	4.55212e-46	0.246792	0.605	0.49	3.43685e-43
		Basal	chr12:52116046-52116830	2.14306e-06	0.000682349	1.85734			AdvFB	HOXD4	4.55212e-46	0.246792	0.605	0.49	3.43685e-43
		Basal	chr22:43126810-43127803	2.14306e-06	0.000682349	1.85734			AdvFB	HSF4	1.98639e-45	0.283242	0.608	0.489	1.49972e-42
		Basal	chr2:132267234-132268742	2.15423e-06	0.000685577	1.49009			AdvFB	RREB1	6.60802e-45	0.22327	0.603	0.49	4.98906e-42
		Basal	chr8:66123658-66124593	2.18047e-06	0.000693264	1.66914			AdvFB	ZIM3	1.01216e-44	0.264069	0.608	0.489	7.64181e-42
		Basal	chr5:112247995-112249121	2.19164e-06	0.00069515	1.9864			AdvFB	ZNF317	1.85129e-44	0.271104	0.604	0.491	1.39772e-41
		Basal	chr9:96581655-96582807	2.19164e-06	0.00069515	1.9864			AdvFB	PATZ1	1.06959e-43	0.169138	0.616	0.498	8.07537e-41
		Basal	chr11:45929582-45930473	2.19164e-06	0.00069515	1.9864			AdvFB	E2F7	1.37915e-43	0.272396	0.605	0.491	1.04126e-40
		Basal	chr11:69398693-69399611	2.19164e-06	0.00069515	1.9864			AdvFB	ZNF454	1.42003e-43	0.185995	0.616	0.492	1.07212e-40
		Basal	chr16:88880835-88881480	2.19164e-06	0.00069515	1.9864			AdvFB	ASCL1	1.94196e-43	0.292268	0.619	0.494	1.46618e-40
		Basal	chr8:124525346-124527641	2.20203e-06	0.000698114	1.50095			AdvFB	MYOG	1.94196e-43	0.292268	0.619	0.494	1.46618e-40
		Basal	chr5:127040407-127041822	2.21191e-06	0.000700577	1.6588			AdvFB	MSC	1.14206e-42	0.295857	0.6	0.483	8.62256e-40
		Basal	chr21:32482700-32483658	2.21191e-06	0.000700577	1.6588			AdvFB	ZNF320	3.00648e-42	0.190664	0.601	0.49	2.26989e-39
		Basal	chr4:38723114-38723917	2.22284e-06	0.000701005	2.239			AdvFB	NR3C2	4.82244e-42	0.274663	0.601	0.486	3.64094e-39
		Basal	chr5:7146700-7147252	2.22284e-06	0.000701005	2.239			AdvFB	ZNF740	1.04825e-41	0.22477	0.602	0.491	7.91428e-39
		Basal	chr5:125056975-125057317	2.22284e-06	0.000701005	2.239			AdvFB	TFAP4::FLI1	1.44634e-41	0.269333	0.609	0.491	1.09199e-38
		Basal	chr12:39356601-39357358	2.22284e-06	0.000701005	2.239			AdvFB	MAFG	2.96821e-41	0.295694	0.606	0.489	2.241e-38
		Basal	chr13:81442837-81443461	2.22284e-06	0.000701005	2.239			AdvFB	ARNT::HIF1A	1.05302e-40	0.201895	0.596	0.493	7.9503e-38
		Basal	chr15:41804212-41804643	2.22284e-06	0.000701005	2.239			AdvFB	HSF1	1.49797e-40	0.284568	0.605	0.489	1.13097e-37
		Basal	chr20:46900928-46901830	2.22284e-06	0.000701005	2.239			AdvFB	MAFF	1.85157e-40	0.292448	0.613	0.488	1.39793e-37
		Basal	chr4:78014798-78015019	2.2308e-06	0.000701005	2.96951			AdvFB	MZF1	1.14189e-39	0.257301	0.603	0.492	8.62126e-37
		Basal	chr7:131431195-131431470	2.2308e-06	0.000701005	2.96951			AdvFB	SP2	7.93979e-38	0.1626	0.59	0.497	5.99454e-35
		Basal	chr8:30704417-30704681	2.2308e-06	0.000701005	2.96951			AdvFB	CREB1	1.33458e-37	0.241068	0.59	0.49	1.00761e-34
		Basal	chr8:53509862-53510186	2.2308e-06	0.000701005	2.96951			AdvFB	ZNF530	2.09308e-37	0.184516	0.6	0.49	1.58027e-34
		Basal	chr11:128171553-128171810	2.2308e-06	0.000701005	2.96951			AdvFB	MAFK	2.13431e-37	0.253717	0.59	0.487	1.6114e-34
		Basal	chr15:71355267-71355513	2.2308e-06	0.000701005	2.96951			AdvFB	ZNF257	4.38288e-36	0.191187	0.589	0.489	3.30907e-33
		Basal	chr4:183353795-183354562	2.23531e-06	0.000701005	2.10923			AdvFB	ZNF384	4.73748e-36	0.241646	0.595	0.497	3.5768e-33
		Basal	chr5:36521790-36522674	2.23531e-06	0.000701005	2.10923			AdvFB	MYB	8.29089e-36	0.225182	0.591	0.49	6.25962e-33
		Basal	chr5:133821254-133821701	2.23531e-06	0.000701005	2.10923			AdvFB	KLF14	1.47798e-34	0.135711	0.586	0.497	1.11587e-31
		Basal	chr9:4933005-4933663	2.23531e-06	0.000701005	2.10923			AdvFB	ZBTB12	5.76953e-34	0.238063	0.593	0.491	4.35599e-31
		Basal	chr18:23872692-23873337	2.23531e-06	0.000701005	2.10923			AdvFB	RELB	6.33671e-34	0.249129	0.6	0.493	4.78422e-31
		Basal	chr20:50855605-50856399	2.23531e-06	0.000701005	2.10923			AdvFB	HOXC13	8.06681e-34	0.229657	0.587	0.487	6.09044e-31
		Basal	chr1:31703674-31705496	2.24452e-06	0.000703526	1.51236			AdvFB	ZNF189	1.36865e-33	0.221897	0.593	0.492	1.03333e-30
		Basal	chr5:139445014-139446230	2.25716e-06	0.00070582	1.83902			AdvFB	NHLH1	2.23614e-33	0.223396	0.6	0.495	1.68829e-30
		Basal	chr7:148500939-148502025	2.25716e-06	0.00070582	1.83902			AdvFB	FOSL2::JUND.1	8.92964e-32	0.228258	0.572	0.488	6.74188e-29
[truncated: 641,617+ more rows]
